# Supplementary material for: The developmental transcriptome of the bamboo snout beetle Cyrtotrachelus buqueti and insights into candidate pheromone-binding proteins
Source: PLoS One. 2017 Jun 29;12(6):e0179807. doi: 10.1371/journal.pone.0179807 (PMC5491049; doi:10.1371/journal.pone.0179807)
Supplement: S3 Text — (XLS) [file pone.0179807.s003.xls]

gene_id	Sample_name	Read_count	FPKM	Gene Length	NR GI	NR ID	NR Score	NR Evalue	NR Description	NT GI	NT ID	NT Score	NT Evalue	NT Description	KO ID	KO Name	KO Description	Http Link	Swissprot ID	Swissprot Score	Swissprot Evalue	Swissprot Description	PFAM ID	PFAM description	Gene Ontology Biological Pathway	BP Description	Gene Ontology Molecular Function	MF Description	Gene Ontology Cellular Component	CC Description	KOG ID	KOG Description
c100003_g1	CB_E3	1.00	0.90	339	--	--	--	--	--	--	--	--	--	--	--	--	--	--	--	--	--	--	--	--	--	--	--	--	--	--	--	--
c100006_g1	CB_E3	3.00	0.80	513	--	--	--	--	--	--	--	--	--	--	--	--	--	--	--	--	--	--	PF09606	ARC105 or Med15 subunit of Mediator complex non-fungal	GO:0006357	regulation of transcription from RNA polymerase II promoter	GO:0001104	RNA polymerase II transcription cofactor activity	GO:0016592	mediator complex	--	--
c100007_g1	CB_E3	3.00	0.64	572	--	--	--	--	--	--	--	--	--	--	--	--	--	--	--	--	--	--	--	--	--	--	--	--	--	--	--	--
c10000_g1	CB_E3	4.00	2.77	363	--	--	--	--	--	--	--	--	--	--	--	--	--	--	--	--	--	--	--	--	--	--	--	--	--	--	--	--
c100010_g1	CB_E3	4.00	1.23	481	--	--	--	--	--	--	--	--	--	--	--	--	--	--	--	--	--	--	--	--	--	--	--	--	--	--	--	--
c100018_g1	CB_E3	1.00	0.81	348	--	--	--	--	--	--	--	--	--	--	--	--	--	--	--	--	--	--	PF08919	F-actin binding	GO:0006468	protein phosphorylation	GO:0004715//GO:0005524	non-membrane spanning protein tyrosine kinase activity//ATP binding	--	--	--	--
c100019_g1	CB_E3	1.00	0.91	338	--	--	--	--	--	--	--	--	--	--	--	--	--	--	--	--	--	--	--	--	--	--	--	--	--	--	--	--
c100025_g1	CB_E3	1.00	1.38	309	--	--	--	--	--	--	--	--	--	--	--	--	--	--	--	--	--	--	--	--	--	--	--	--	--	--	--	--
c100028_g1	CB_E3	151.00	8.10	1452	646708587	KDR14836.1	438	2.29787e-45	hypothetical protein L798_11281 [Zootermopsis nevadensis]	--	--	--	--	--	--	--	--	--	--	--	--	--	--	--	--	--	--	--	--	--	--	--
c100039_g1	CB_E3	2.00	35.17	219	--	--	--	--	--	--	--	--	--	--	--	--	--	--	--	--	--	--	--	--	--	--	--	--	--	--	--	--
c100073_g1	CB_E3	1.00	1.36	310	--	--	--	--	--	--	--	--	--	--	--	--	--	--	--	--	--	--	--	--	--	--	--	--	--	--	--	--
c100074_g1	CB_E3	2.00	2.71	310	--	--	--	--	--	--	--	--	--	--	--	--	--	--	--	--	--	--	--	--	--	--	--	--	--	--	--	--
c100088_g1	CB_E3	1.00	0.37	446	--	--	--	--	--	--	--	--	--	--	--	--	--	--	--	--	--	--	--	--	--	--	--	--	--	--	--	--
c100108_g1	CB_E3	303.00	28.35	950	332376083	AEE63182.1	311	1.6658e-31	unknown [Dendroctonus ponderosae]>gi|478250022|gb|ENN70528.1| hypothetical protein YQE_12704, partial [Dendroctonus ponderosae]>gi|546683182|gb|ERL93026.1| hypothetical protein D910_10328 [Dendroctonus ponderosae]	--	--	--	--	--	K12593	MPHOSPH6, MPP6	M-phase phosphoprotein 6, animal type	http://www.genome.jp/dbget-bin/www_bget?ko:K12593	Q9D1Q1	135	1.95957e-08	M-phase phosphoprotein 6 OS=Mus musculus GN=Mphosph6 PE=1 SV=1	--	--	--	--	--	--	--	--	--	--
c100118_g1	CB_E3	1.00	0.32	471	--	--	--	--	--	--	--	--	--	--	--	--	--	--	--	--	--	--	--	--	--	--	--	--	--	--	--	--
c100128_g1	CB_E3	6.00	1.45	536	--	--	--	--	--	--	--	--	--	--	--	--	--	--	--	--	--	--	--	--	--	--	--	--	--	--	--	--
c100134_g1	CB_E3	1.00	0.35	455	--	--	--	--	--	--	--	--	--	--	--	--	--	--	--	--	--	--	--	--	--	--	--	--	--	--	--	--
c100135_g1	CB_E3	1.00	3.93	260	548539	Q03276.1	138	9.38039e-09	RecName: Full=Retrovirus-related Pol polyprotein from type-1 retrotransposable element R1; AltName: Full=Retrovirus-related Pol polyprotein from type I retrotransposable element R1; Includes: RecName: Full=Reverse transcriptase; Includes: RecName: Full=Endonuclease, partial [Popillia japonica]>gi|160750|gb|AAA29783.1| reverse transcriptase, partial [Popillia japonica]	--	--	--	--	--	--	--	--	--	Q03276	138	3.85855e-10	Retrovirus-related Pol polyprotein from type-1 retrotransposable element R1 (Fragment) OS=Popillia japonica PE=4 SV=1	--	--	--	--	--	--	--	--	--	--
c100142_g1	CB_E3	1.00	1.29	313	--	--	--	--	--	--	--	--	--	--	--	--	--	--	--	--	--	--	--	--	--	--	--	--	--	--	--	--
c100145_g1	CB_E3	2.00	0.38	607	--	--	--	--	--	--	--	--	--	--	--	--	--	--	--	--	--	--	--	--	--	--	--	--	--	--	--	--
c10014_g1	CB_E3	7.00	2.49	452	803288950	XP_012004135.1	252	1.47111e-22	PREDICTED: craniofacial development protein 2-like isoform X3 [Ovis aries musimon]>gi|803288952|ref|XP_012004136.1| PREDICTED: craniofacial development protein 2-like isoform X3 [Ovis aries musimon]>gi|803288954|ref|XP_012004137.1| PREDICTED: craniofacial development protein 2-like isoform X3 [Ovis aries musimon]	--	--	--	--	--	--	--	--	--	Q588U8	238	3.81768e-22	Craniofacial development protein 2 OS=Tragulus javanicus GN=CFDP2 PE=2 SV=1	--	--	--	--	--	--	--	--	--	--
c100157_g1	CB_E3	1.00	0.36	452	--	--	--	--	--	--	--	--	--	--	--	--	--	--	--	--	--	--	--	--	--	--	--	--	--	--	--	--
c100159_g1	CB_E3	1.00	1.10	324	--	--	--	--	--	--	--	--	--	--	--	--	--	--	--	--	--	--	--	--	--	--	--	--	--	--	--	--
c100180_g1	CB_E3	6.00	2.45	429	--	--	--	--	--	--	--	--	--	--	--	--	--	--	--	--	--	--	--	--	--	--	--	--	--	--	--	--
c100183_g1	CB_E3	4.00	2.11	393	--	--	--	--	--	--	--	--	--	--	--	--	--	--	--	--	--	--	--	--	--	--	--	--	--	--	--	--
c100188_g1	CB_E3	1.00	0.89	340	--	--	--	--	--	636618694	XM_008042291.1	66	2.88021e-24	Trametes versicolor FP-101664 SS1 hypothetical protein partial mRNA	--	--	--	--	--	--	--	--	--	--	--	--	--	--	--	--	--	--
c100191_g1	CB_E3	6.00	0.72	803	--	--	--	--	--	--	--	--	--	--	--	--	--	--	--	--	--	--	--	--	--	--	--	--	--	--	--	--
c100192_g1	CB_E3	1.00	2.10	286	--	--	--	--	--	--	--	--	--	--	--	--	--	--	--	--	--	--	--	--	--	--	--	--	--	--	--	--
c100202_g1	CB_E3	3.00	1.39	410	--	--	--	--	--	--	--	--	--	--	--	--	--	--	--	--	--	--	--	--	--	--	--	--	--	--	--	--
c100211_g1	CB_E3	2.00	2.00	331	--	--	--	--	--	--	--	--	--	--	--	--	--	--	--	--	--	--	--	--	--	--	--	--	--	--	--	--
c100212_g1	CB_E3	2.00	0.48	537	--	--	--	--	--	--	--	--	--	--	--	--	--	--	--	--	--	--	--	--	--	--	--	--	--	--	--	--
c100221_g1	CB_E3	11.00	11.43	328	--	--	--	--	--	--	--	--	--	--	--	--	--	--	--	--	--	--	PF00767	Potyvirus coat protein	--	--	--	--	GO:0019028	viral capsid	--	--
c100235_g1	CB_E3	1.00	0.49	404	--	--	--	--	--	--	--	--	--	--	--	--	--	--	--	--	--	--	--	--	--	--	--	--	--	--	--	--
c100253_g1	CB_E3	5.00	1.15	549	--	--	--	--	--	--	--	--	--	--	--	--	--	--	--	--	--	--	--	--	--	--	--	--	--	--	--	--
c100264_g1	CB_E3	11.00	2.40	564	--	--	--	--	--	--	--	--	--	--	--	--	--	--	--	--	--	--	--	--	--	--	--	--	--	--	--	--
c100279_g1	CB_E3	1.00	0.58	382	--	--	--	--	--	--	--	--	--	--	--	--	--	--	--	--	--	--	--	--	--	--	--	--	--	--	--	--
c100281_g1	CB_E3	1.00	0.61	377	--	--	--	--	--	--	--	--	--	--	--	--	--	--	--	--	--	--	PF00019	Transforming growth factor beta like domain	GO:0008283//GO:0007165//GO:0040007	cell proliferation//signal transduction//growth	GO:0008083	growth factor activity	--	--	--	--
c100285_g1	CB_E3	1.00	2.28	282	--	--	--	--	--	--	--	--	--	--	--	--	--	--	--	--	--	--	--	--	--	--	--	--	--	--	--	--
c100289_g1	CB_E3	1.00	2.94	271	--	--	--	--	--	--	--	--	--	--	--	--	--	--	--	--	--	--	--	--	--	--	--	--	--	--	--	--
c100291_g1	CB_E3	1.00	3.82	261	--	--	--	--	--	--	--	--	--	--	--	--	--	--	--	--	--	--	--	--	--	--	--	--	--	--	--	--
c100292_g1	CB_E3	2.00	1.83	338	--	--	--	--	--	--	--	--	--	--	--	--	--	--	--	--	--	--	--	--	--	--	--	--	--	--	--	--
c100303_g1	CB_E3	1.00	0.61	376	167523984	XP_001746328.1	208	8.09204e-17	hypothetical protein [Monosiga brevicollis MX1]>gi|163775090|gb|EDQ88715.1| predicted protein [Monosiga brevicollis MX1]	--	--	--	--	--	K17261	CAP1_2, SRV2	adenylyl cyclase-associated protein	http://www.genome.jp/dbget-bin/www_bget?ko:K17261	P54654	191	2.91282e-16	Adenylyl cyclase-associated protein OS=Dictyostelium discoideum GN=cap PE=1 SV=1	PF08603	Adenylate cyclase associated (CAP) C terminal	GO:0007010	cytoskeleton organization	GO:0003779	actin binding	--	--	KOG2675	Adenylate cyclase-associated protein (CAP/Srv2p)
c100311_g1	CB_E3	2.00	0.47	542	675386834	KFM79731.1	172	1.40735e-17	Mariner Mos1 transposase, partial [Stegodyphus mimosarum]	--	--	--	--	--	--	--	--	--	--	--	--	--	--	--	--	--	--	--	--	--	--	--
c100319_g1	CB_E3	1.00	1.01	330	--	--	--	--	--	--	--	--	--	--	--	--	--	--	--	--	--	--	--	--	--	--	--	--	--	--	--	--
c10031_g1	CB_E3	677.00	10.28	4432	478262753	ENN81284.1	5141	0	hypothetical protein YQE_02320, partial [Dendroctonus ponderosae]>gi|546680908|gb|ERL91082.1| hypothetical protein D910_08424 [Dendroctonus ponderosae]	645038287	XM_001602964.2	127	5.07249e-57	PREDICTED: Nasonia vitripennis toll-like receptor 8 (LOC100119196), mRNA	--	--	--	--	O88279	459	1.44062e-44	Slit homolog 1 protein OS=Rattus norvegicus GN=Slit1 PE=1 SV=1	PF13676//PF01582//PF00560	TIR domain//TIR domain//Leucine Rich Repeat	GO:0007165	signal transduction	GO:0005515	protein binding	--	--	KOG4641	FOG: Toll/interleukin receptor and related proteins containing LRR and TIR repeats
c100332_g1	CB_E3	5.00	5.13	329	--	--	--	--	--	--	--	--	--	--	--	--	--	--	--	--	--	--	--	--	--	--	--	--	--	--	--	--
c100333_g1	CB_E3	3.00	2.28	354	--	--	--	--	--	--	--	--	--	--	--	--	--	--	--	--	--	--	--	--	--	--	--	--	--	--	--	--
c100334_g1	CB_E3	2.00	9.64	253	--	--	--	--	--	--	--	--	--	--	--	--	--	--	--	--	--	--	--	--	--	--	--	--	--	--	--	--
c100341_g1	CB_E3	4.00	1.18	489	--	--	--	--	--	--	--	--	--	--	--	--	--	--	--	--	--	--	--	--	--	--	--	--	--	--	--	--
c100343_g1	CB_E3	2.00	2.51	315	--	--	--	--	--	--	--	--	--	--	--	--	--	--	--	--	--	--	--	--	--	--	--	--	--	--	--	--
c100352_g1	CB_E3	11.00	1.25	832	--	--	--	--	--	--	--	--	--	--	--	--	--	--	--	--	--	--	--	--	--	--	--	--	--	--	--	--
c100353_g1	CB_E3	1.00	1.79	294	--	--	--	--	--	--	--	--	--	--	--	--	--	--	--	--	--	--	--	--	--	--	--	--	--	--	--	--
c100355_g1	CB_E3	31.00	6.70	567	--	--	--	--	--	--	--	--	--	--	--	--	--	--	--	--	--	--	--	--	--	--	--	--	--	--	--	--
c100358_g1	CB_E3	1.00	2.94	271	--	--	--	--	--	--	--	--	--	--	--	--	--	--	--	--	--	--	PF01496	V-type ATPase 116kDa subunit family	GO:0015992//GO:0015991	proton transport//ATP hydrolysis coupled proton transport	GO:0015078	hydrogen ion transmembrane transporter activity	GO:0033179	proton-transporting V-type ATPase, V0 domain	--	--
c100360_g1	CB_E3	1.00	3.17	268	--	--	--	--	--	--	--	--	--	--	--	--	--	--	--	--	--	--	PF04124//PF02212	Dor1-like family//Dynamin GTPase effector domain	--	--	GO:0005525//GO:0003924	GTP binding//GTPase activity	GO:0017119	Golgi transport complex	--	--
c100364_g1	CB_E3	3.00	0.71	543	332027501	EGI67579.1	152	2.09421e-10	Mariner Mos1 transposase [Acromyrmex echinatior]	--	--	--	--	--	--	--	--	--	--	--	--	--	--	--	--	--	--	--	--	--	--	--
c100371_g1	CB_E3	3.00	0.49	665	--	--	--	--	--	--	--	--	--	--	--	--	--	--	--	--	--	--	--	--	--	--	--	--	--	--	--	--
c100378_g1	CB_E3	2.00	30.64	222	524883626	XP_005098440.1	295	2.94281e-32	PREDICTED: 60S ribosomal protein L23 isoform X2 [Aplysia californica]	256709334	GQ422342.1	86	1.35905e-35	Koerneria sudhausi large subunit ribosomal protein 23 (rpl-23) mRNA, partial cds	K02894	RP-L23e, RPL23	large subunit ribosomal protein L23e	http://www.genome.jp/dbget-bin/www_bget?ko:K02894	P49690	303	6.44016e-35	60S ribosomal protein L23 OS=Arabidopsis thaliana GN=RPL23A PE=2 SV=3	PF00238	Ribosomal protein L14p/L23e	GO:0006412//GO:0042254	translation//ribosome biogenesis	GO:0003735	structural constituent of ribosome	GO:0005840	ribosome	KOG0901	60S ribosomal protein L14/L17/L23
c100379_g1	CB_E3	1.00	3.93	260	--	--	--	--	--	--	--	--	--	--	--	--	--	--	--	--	--	--	--	--	--	--	--	--	--	--	--	--
c100392_g1	CB_E3	1.00	0.60	378	--	--	--	--	--	--	--	--	--	--	--	--	--	--	--	--	--	--	--	--	--	--	--	--	--	--	--	--
c100394_g1	CB_E3	97.00	5.28	1434	546683788	ERL93541.1	877	1.15576e-110	hypothetical protein D910_10830 [Dendroctonus ponderosae]	--	--	--	--	--	--	--	--	--	O70244	134	5.41956e-07	Cubilin OS=Rattus norvegicus GN=Cubn PE=1 SV=2	--	--	--	--	--	--	--	--	--	--
c100403_g1	CB_E3	2.00	0.43	567	--	--	--	--	--	--	--	--	--	--	--	--	--	--	--	--	--	--	--	--	--	--	--	--	--	--	--	--
c100408_g1	CB_E3	1.00	0.40	431	--	--	--	--	--	--	--	--	--	--	--	--	--	--	--	--	--	--	--	--	--	--	--	--	--	--	--	--
c100413_g1	CB_E3	4.00	0.40	909	--	--	--	--	--	--	--	--	--	--	--	--	--	--	--	--	--	--	--	--	--	--	--	--	--	--	--	--
c10041_g1	CB_E3	25.00	2.00	1063	642915846	XP_970956.2	330	2.27212e-33	PREDICTED: uncharacterized protein LOC659571 [Tribolium castaneum]	--	--	--	--	--	--	--	--	--	--	--	--	--	--	--	--	--	--	--	--	--	--	--
c100422_g1	CB_E3	1.00	1.05	327	--	--	--	--	--	--	--	--	--	--	--	--	--	--	--	--	--	--	--	--	--	--	--	--	--	--	--	--
c100432_g1	CB_E3	3.00	1.13	442	--	--	--	--	--	--	--	--	--	--	--	--	--	--	--	--	--	--	--	--	--	--	--	--	--	--	--	--
c100434_g1	CB_E3	2.00	35.17	219	--	--	--	--	--	--	--	--	--	--	--	--	--	--	--	--	--	--	--	--	--	--	--	--	--	--	--	--
c100438_g1	CB_E3	29.00	6.61	552	--	--	--	--	--	--	--	--	--	--	--	--	--	--	--	--	--	--	--	--	--	--	--	--	--	--	--	--
c100444_g1	CB_E3	2.00	0.86	422	--	--	--	--	--	--	--	--	--	--	--	--	--	--	--	--	--	--	--	--	--	--	--	--	--	--	--	--
c100459_g1	CB_E3	1.00	0.43	421	332021824	EGI62167.1	139	4.09543e-09	Mariner Mos1 transposase [Acromyrmex echinatior]	--	--	--	--	--	--	--	--	--	--	--	--	--	--	--	--	--	--	--	--	--	--	--
c100477_g1	CB_E3	17.00	1.93	831	--	--	--	--	--	--	--	--	--	--	--	--	--	--	--	--	--	--	PF01578//PF02091	Cytochrome C assembly protein//Glycyl-tRNA synthetase alpha subunit	GO:0006563//GO:0006461//GO:0006544//GO:0006426//GO:0008535//GO:0006566	L-serine metabolic process//protein complex assembly//glycine metabolic process//glycyl-tRNA aminoacylation//respiratory chain complex IV assembly//threonine metabolic process	GO:0004820//GO:0005524//GO:0000166	glycine-tRNA ligase activity//ATP binding//nucleotide binding	GO:0016020//GO:0009345//GO:0005737	membrane//glycine-tRNA ligase complex//cytoplasm	--	--
c100481_g1	CB_E3	1.00	0.46	410	--	--	--	--	--	--	--	--	--	--	--	--	--	--	--	--	--	--	--	--	--	--	--	--	--	--	--	--
c100487_g1	CB_E3	1.00	0.86	343	--	--	--	--	--	--	--	--	--	--	--	--	--	--	--	--	--	--	--	--	--	--	--	--	--	--	--	--
c100505_g1	CB_E3	2.00	71.89	205	541042919	ERG81983.1	123	8.5039e-07	3-oxo-5-alpha-steroid 4-dehydrogenase 1 [Ascaris suum]	--	--	--	--	--	K12343	SRD5A1	3-oxo-5-alpha-steroid 4-dehydrogenase 1	http://www.genome.jp/dbget-bin/www_bget?ko:K12343	Q28891	108	4.14512e-06	3-oxo-5-alpha-steroid 4-dehydrogenase 1 OS=Macaca fascicularis GN=SRD5A1 PE=1 SV=1	PF03412//PF02544	Peptidase C39 family//3-oxo-5-alpha-steroid 4-dehydrogenase	GO:0006629//GO:0006508	lipid metabolic process//proteolysis	GO:0008233//GO:0005524//GO:0016627	peptidase activity//ATP binding//oxidoreductase activity, acting on the CH-CH group of donors	GO:0016021//GO:0005737	integral component of membrane//cytoplasm	--	--
c100524_g1	CB_E3	3.00	8.21	274	--	--	--	--	--	--	--	--	--	--	--	--	--	--	--	--	--	--	--	--	--	--	--	--	--	--	--	--
c100527_g1	CB_E3	8.00	3.38	424	--	--	--	--	--	--	--	--	--	--	--	--	--	--	--	--	--	--	--	--	--	--	--	--	--	--	--	--
c100529_g1	CB_E3	3.00	0.44	710	--	--	--	--	--	--	--	--	--	--	--	--	--	--	--	--	--	--	--	--	--	--	--	--	--	--	--	--
c100531_g1	CB_E3	1.00	0.31	477	--	--	--	--	--	--	--	--	--	--	--	--	--	--	--	--	--	--	--	--	--	--	--	--	--	--	--	--
c100536_g1	CB_E3	2.00	0.79	434	--	--	--	--	--	--	--	--	--	--	--	--	--	--	--	--	--	--	--	--	--	--	--	--	--	--	--	--
c100541_g1	CB_E3	1.00	0.85	344	--	--	--	--	--	--	--	--	--	--	--	--	--	--	--	--	--	--	--	--	--	--	--	--	--	--	--	--
c100543_g1	CB_E3	1.00	3.71	262	--	--	--	--	--	--	--	--	--	--	--	--	--	--	--	--	--	--	PF00646	F-box domain	--	--	GO:0005515	protein binding	--	--	--	--
c100551_g1	CB_E3	2.00	0.33	661	478255798	ENN76006.1	533	9.91032e-60	hypothetical protein YQE_07385, partial [Dendroctonus ponderosae]	--	--	--	--	--	--	--	--	--	P85197	265	9.48812e-27	Cuticle protein 3 OS=Lonomia obliqua PE=1 SV=2	PF00379	Insect cuticle protein	--	--	GO:0042302	structural constituent of cuticle	--	--	--	--
c100560_g1	CB_E3	2.00	3.95	289	--	--	--	--	--	--	--	--	--	--	--	--	--	--	--	--	--	--	--	--	--	--	--	--	--	--	--	--
c100580_g1	CB_E3	1.00	0.85	344	--	--	--	--	--	--	--	--	--	--	--	--	--	--	--	--	--	--	--	--	--	--	--	--	--	--	--	--
c100584_g1	CB_E3	34.00	13.38	435	--	--	--	--	--	--	--	--	--	--	--	--	--	--	--	--	--	--	--	--	--	--	--	--	--	--	--	--
c100587_g1	CB_E3	1.00	0.85	344	--	--	--	--	--	--	--	--	--	--	--	--	--	--	--	--	--	--	--	--	--	--	--	--	--	--	--	--
c100589_g1	CB_E3	1.00	18.43	218	--	--	--	--	--	--	--	--	--	--	--	--	--	--	--	--	--	--	--	--	--	--	--	--	--	--	--	--
c100590_g1	CB_E3	1.00	0.42	425	--	--	--	--	--	--	--	--	--	--	--	--	--	--	--	--	--	--	--	--	--	--	--	--	--	--	--	--
c100599_g1	CB_E3	1.00	2.74	274	--	--	--	--	--	--	--	--	--	--	--	--	--	--	--	--	--	--	--	--	--	--	--	--	--	--	--	--
c100607_g1	CB_E3	2.00	9.64	253	--	--	--	--	--	--	--	--	--	--	--	--	--	--	--	--	--	--	--	--	--	--	--	--	--	--	--	--
c100609_g1	CB_E3	23.00	6.95	484	--	--	--	--	--	--	--	--	--	--	--	--	--	--	--	--	--	--	PF10385	RNA polymerase beta subunit external 1 domain	GO:0006351//GO:0006144//GO:0006206	transcription, DNA-templated//purine nucleobase metabolic process//pyrimidine nucleobase metabolic process	GO:0003899	DNA-directed RNA polymerase activity	GO:0005730	nucleolus	--	--
c100613_g1	CB_E3	5.00	3.03	377	--	--	--	--	--	--	--	--	--	--	--	--	--	--	--	--	--	--	--	--	--	--	--	--	--	--	--	--
c100616_g1	CB_E3	3.00	0.73	533	--	--	--	--	--	--	--	--	--	--	--	--	--	--	--	--	--	--	--	--	--	--	--	--	--	--	--	--
c10061_g1	CB_E3	634.00	21.14	2215	512897452	XP_004924156.1	418	3.72331e-70	PREDICTED: ubiquitin-conjugating enzyme E2 W [Bombyx mori]	642916290	XM_969697.2	117	9.11435e-52	PREDICTED: Tribolium castaneum ubiquitin-conjugating enzyme E2 W (LOC663661), transcript variant X2, mRNA	K10863	APTX	aprataxin	http://www.genome.jp/dbget-bin/www_bget?ko:K10863	Q1JPX4	406	5.1541e-60	Probable ubiquitin-conjugating enzyme E2 W-B OS=Danio rerio GN=ube2wb PE=2 SV=1	PF00096//PF05773//PF00179	Zinc finger, C2H2 type//RWD domain//Ubiquitin-conjugating enzyme	--	--	GO:0016881//GO:0046872//GO:0005515	acid-amino acid ligase activity//metal ion binding//protein binding	--	--	KOG0562	Predicted hydrolase (HIT family)
c100622_g1	CB_E3	2.00	3.80	291	768443064	XP_011563331.1	160	1.34918e-11	PREDICTED: uncharacterized protein LOC105393294 [Plutella xylostella]	--	--	--	--	--	--	--	--	--	--	--	--	--	--	--	--	--	--	--	--	--	--	--
c100624_g1	CB_E3	6.00	4.56	354	--	--	--	--	--	--	--	--	--	--	--	--	--	--	--	--	--	--	--	--	--	--	--	--	--	--	--	--
c100635_g1	CB_E3	2.00	0.36	625	--	--	--	--	--	--	--	--	--	--	--	--	--	--	--	--	--	--	--	--	--	--	--	--	--	--	--	--
c100642_g1	CB_E3	3.00	1.24	427	--	--	--	--	--	--	--	--	--	--	--	--	--	--	--	--	--	--	--	--	--	--	--	--	--	--	--	--
c100646_g1	CB_E3	2.00	0.45	554	--	--	--	--	--	--	--	--	--	--	--	--	--	--	--	--	--	--	--	--	--	--	--	--	--	--	--	--
c100648_g1	CB_E3	2.00	90.31	201	--	--	--	--	--	--	--	--	--	--	--	--	--	--	--	--	--	--	--	--	--	--	--	--	--	--	--	--
c100650_g1	CB_E3	2.00	0.47	544	--	--	--	--	--	--	--	--	--	--	--	--	--	--	--	--	--	--	--	--	--	--	--	--	--	--	--	--
c100657_g1	CB_E3	1.00	0.57	383	--	--	--	--	--	--	--	--	--	--	--	--	--	--	--	--	--	--	--	--	--	--	--	--	--	--	--	--
c100660_g1	CB_E3	3.00	38.54	226	--	--	--	--	--	--	--	--	--	--	--	--	--	--	--	--	--	--	--	--	--	--	--	--	--	--	--	--
c100662_g1	CB_E3	1.00	1.04	328	--	--	--	--	--	--	--	--	--	--	--	--	--	--	--	--	--	--	--	--	--	--	--	--	--	--	--	--
c100670_g1	CB_E3	2.00	1.44	359	478253813	ENN74105.1	412	6.11867e-44	hypothetical protein YQE_09078, partial [Dendroctonus ponderosae]	--	--	--	--	--	--	--	--	--	Q0KK59	112	9.50943e-06	Protein unc-79 homolog OS=Mus musculus GN=Unc79 PE=1 SV=1	--	--	--	--	--	--	--	--	--	--
c100687_g1	CB_E3	1.00	1.86	292	--	--	--	--	--	--	--	--	--	--	--	--	--	--	--	--	--	--	--	--	--	--	--	--	--	--	--	--
c100691_g1	CB_E3	2.00	1.44	359	--	--	--	--	--	--	--	--	--	--	--	--	--	--	--	--	--	--	--	--	--	--	--	--	--	--	--	--
c100692_g1	CB_E3	3.00	0.70	544	--	--	--	--	--	--	--	--	--	--	--	--	--	--	--	--	--	--	--	--	--	--	--	--	--	--	--	--
c100700_g1	CB_E3	3.00	0.72	537	--	--	--	--	--	--	--	--	--	--	--	--	--	--	--	--	--	--	--	--	--	--	--	--	--	--	--	--
c100707_g1	CB_E3	5.00	3.80	354	--	--	--	--	--	--	--	--	--	--	--	--	--	--	--	--	--	--	--	--	--	--	--	--	--	--	--	--
c100710_g1	CB_E3	1.00	0.68	364	--	--	--	--	--	--	--	--	--	--	--	--	--	--	--	--	--	--	--	--	--	--	--	--	--	--	--	--
c100714_g1	CB_E3	2.00	0.46	552	--	--	--	--	--	--	--	--	--	--	--	--	--	--	--	--	--	--	--	--	--	--	--	--	--	--	--	--
c100728_g1	CB_E3	1.00	1.79	294	--	--	--	--	--	--	--	--	--	--	--	--	--	--	--	--	--	--	--	--	--	--	--	--	--	--	--	--
c100733_g1	CB_E3	1.00	4.68	254	--	--	--	--	--	--	--	--	--	--	--	--	--	--	--	--	--	--	--	--	--	--	--	--	--	--	--	--
c100737_g1	CB_E3	4.00	0.45	835	--	--	--	--	--	--	--	--	--	--	--	--	--	--	--	--	--	--	--	--	--	--	--	--	--	--	--	--
c100762_g1	CB_E3	1.00	0.88	341	--	--	--	--	--	--	--	--	--	--	--	--	--	--	--	--	--	--	--	--	--	--	--	--	--	--	--	--
c100763_g1	CB_E3	2.00	0.61	482	--	--	--	--	--	--	--	--	--	--	--	--	--	--	--	--	--	--	--	--	--	--	--	--	--	--	--	--
c100765_g1	CB_E3	3.00	1.48	402	--	--	--	--	--	--	--	--	--	--	--	--	--	--	--	--	--	--	--	--	--	--	--	--	--	--	--	--
c100768_g1	CB_E3	1.00	0.71	361	--	--	--	--	--	--	--	--	--	--	--	--	--	--	--	--	--	--	--	--	--	--	--	--	--	--	--	--
c100770_g1	CB_E3	1.00	0.59	379	--	--	--	--	--	--	--	--	--	--	--	--	--	--	--	--	--	--	--	--	--	--	--	--	--	--	--	--
c100773_g1	CB_E3	2.00	0.69	457	--	--	--	--	--	--	--	--	--	--	--	--	--	--	--	--	--	--	--	--	--	--	--	--	--	--	--	--
c100777_g1	CB_E3	4.00	0.68	646	--	--	--	--	--	--	--	--	--	--	--	--	--	--	--	--	--	--	--	--	--	--	--	--	--	--	--	--
c100784_g1	CB_E3	1.00	0.74	356	--	--	--	--	--	--	--	--	--	--	--	--	--	--	--	--	--	--	--	--	--	--	--	--	--	--	--	--
c100792_g1	CB_E3	1.00	1.73	296	--	--	--	--	--	--	--	--	--	--	--	--	--	--	--	--	--	--	--	--	--	--	--	--	--	--	--	--
c100804_g1	CB_E3	4.00	0.44	847	--	--	--	--	--	--	--	--	--	--	--	--	--	--	--	--	--	--	--	--	--	--	--	--	--	--	--	--
c100812_g1	CB_E3	2.00	12.90	244	--	--	--	--	--	--	--	--	--	--	--	--	--	--	--	--	--	--	--	--	--	--	--	--	--	--	--	--
c100813_g1	CB_E3	1.00	1.16	320	--	--	--	--	--	--	--	--	--	--	--	--	--	--	--	--	--	--	--	--	--	--	--	--	--	--	--	--
c100830_g1	CB_E3	2.00	49.51	212	--	--	--	--	--	--	--	--	--	--	--	--	--	--	--	--	--	--	--	--	--	--	--	--	--	--	--	--
c100834_g1	CB_E3	3.00	0.54	629	--	--	--	--	--	--	--	--	--	--	--	--	--	--	--	--	--	--	--	--	--	--	--	--	--	--	--	--
c100835_g1	CB_E3	1.00	0.52	394	--	--	--	--	--	--	--	--	--	--	--	--	--	--	--	--	--	--	--	--	--	--	--	--	--	--	KOG1424	Predicted GTP-binding protein MMR1
c100842_g1	CB_E3	1.00	1.25	315	--	--	--	--	--	--	--	--	--	--	--	--	--	--	--	--	--	--	--	--	--	--	--	--	--	--	--	--
c100844_g1	CB_E3	8.00	19.52	279	--	--	--	--	--	--	--	--	--	--	--	--	--	--	--	--	--	--	--	--	--	--	--	--	--	--	--	--
c100851_g1	CB_E3	1.00	0.52	395	--	--	--	--	--	--	--	--	--	--	--	--	--	--	--	--	--	--	--	--	--	--	--	--	--	--	--	--
c100858_g1	CB_E3	1.00	2.39	280	--	--	--	--	--	--	--	--	--	--	--	--	--	--	--	--	--	--	--	--	--	--	--	--	--	--	--	--
c100865_g1	CB_E3	1.00	0.59	379	--	--	--	--	--	--	--	--	--	--	--	--	--	--	--	--	--	--	--	--	--	--	--	--	--	--	--	--
c100867_g1	CB_E3	3.00	42.05	224	--	--	--	--	--	11611127	AL121840.4	224	2.65465e-112	Human chromosome 14 DNA sequence BAC C-2251F13 of library CalTech-D from chromosome 14 of Homo sapiens (Human), complete sequence	--	--	--	--	--	--	--	--	--	--	--	--	--	--	--	--	--	--
c100887_g1	CB_E3	1.00	0.74	357	--	--	--	--	--	--	--	--	--	--	--	--	--	--	--	--	--	--	--	--	--	--	--	--	--	--	--	--
c100892_g1	CB_E3	1.00	0.31	479	--	--	--	--	--	--	--	--	--	--	--	--	--	--	--	--	--	--	--	--	--	--	--	--	--	--	--	--
c100894_g1	CB_E3	2.00	61.02	208	--	--	--	--	--	--	--	--	--	--	--	--	--	--	--	--	--	--	--	--	--	--	--	--	--	--	--	--
c100904_g1	CB_E3	2.00	0.45	557	--	--	--	--	--	--	--	--	--	--	--	--	--	--	--	--	--	--	--	--	--	--	--	--	--	--	--	--
c100909_g1	CB_E3	2.00	0.33	655	--	--	--	--	--	--	--	--	--	--	--	--	--	--	--	--	--	--	--	--	--	--	--	--	--	--	--	--
c100913_g1	CB_E3	1.00	26.06	211	--	--	--	--	--	--	--	--	--	--	--	--	--	--	--	--	--	--	--	--	--	--	--	--	--	--	--	--
c100946_g1	CB_E3	3.00	1.39	410	--	--	--	--	--	260950032	XM_002619267.1	134	5.59288e-62	Clavispora lusitaniae ATCC 42720 predicted protein, mRNA	--	--	--	--	--	--	--	--	--	--	--	--	--	--	--	--	--	--
c100948_g1	CB_E3	1.00	0.46	411	--	--	--	--	--	--	--	--	--	--	--	--	--	--	--	--	--	--	--	--	--	--	--	--	--	--	--	--
c100966_g1	CB_E3	1.00	4.41	256	--	--	--	--	--	--	--	--	--	--	--	--	--	--	--	--	--	--	--	--	--	--	--	--	--	--	--	--
c100987_g1	CB_E3	7.00	3.58	397	--	--	--	--	--	--	--	--	--	--	--	--	--	--	--	--	--	--	--	--	--	--	--	--	--	--	--	--
c100995_g1	CB_E3	1.00	2.55	277	--	--	--	--	--	--	--	--	--	--	--	--	--	--	--	--	--	--	--	--	--	--	--	--	--	--	--	--
c100998_g1	CB_E3	1.00	0.42	423	674044820	XP_008828366.1	134	5.16037e-07	PREDICTED: sucrase-isomaltase, intestinal [Nannospalax galili]	--	--	--	--	--	--	--	--	--	Q5AWI5	223	5.63006e-20	Alpha/beta-glucosidase agdC OS=Emericella nidulans (strain FGSC A4 / ATCC 38163 / CBS 112.46 / NRRL 194 / M139) GN=agdC PE=2 SV=2	--	--	--	--	--	--	--	--	KOG1065	Maltase glucoamylase and related hydrolases, glycosyl hydrolase family 31
c101007_g1	CB_E3	1.00	0.86	343	--	--	--	--	--	--	--	--	--	--	--	--	--	--	--	--	--	--	--	--	--	--	--	--	--	--	--	--
c101012_g1	CB_E3	1.00	0.56	386	--	--	--	--	--	--	--	--	--	--	--	--	--	--	--	--	--	--	--	--	--	--	--	--	--	--	--	--
c101017_g1	CB_E3	2.00	57.86	209	--	--	--	--	--	--	--	--	--	--	--	--	--	--	--	--	--	--	--	--	--	--	--	--	--	--	--	--
c101019_g1	CB_E3	1.00	0.33	465	--	--	--	--	--	--	--	--	--	--	--	--	--	--	--	--	--	--	--	--	--	--	--	--	--	--	--	--
c101026_g1	CB_E3	2.00	0.52	520	--	--	--	--	--	--	--	--	--	--	--	--	--	--	--	--	--	--	--	--	--	--	--	--	--	--	--	--
c101033_g1	CB_E3	2.00	7.04	264	--	--	--	--	--	--	--	--	--	--	--	--	--	--	--	--	--	--	--	--	--	--	--	--	--	--	--	--
c101034_g1	CB_E3	10.00	1.42	721	--	--	--	--	--	--	--	--	--	--	--	--	--	--	--	--	--	--	--	--	--	--	--	--	--	--	--	--
c101038_g1	CB_E3	1.00	8.27	237	--	--	--	--	--	--	--	--	--	--	--	--	--	--	--	--	--	--	--	--	--	--	--	--	--	--	--	--
c101043_g1	CB_E3	2.00	1.97	332	642930472	XP_008196416.1	146	8.74794e-09	PREDICTED: LOW QUALITY PROTEIN: papilin-like [Tribolium castaneum]	--	--	--	--	--	--	--	--	--	--	--	--	--	--	--	--	--	--	--	--	--	--	--
c101048_g1	CB_E3	3.00	3.49	320	--	--	--	--	--	--	--	--	--	--	--	--	--	--	--	--	--	--	--	--	--	--	--	--	--	--	--	--
c101060_g1	CB_E3	2.00	1.19	379	768449981	XP_011567104.1	390	3.70879e-42	PREDICTED: probable asparagine--tRNA ligase, cytoplasmic [Plutella xylostella]	--	--	--	--	--	K01893	NARS, asnS	asparaginyl-tRNA synthetase	http://www.genome.jp/dbget-bin/www_bget?ko:K01893	O94567	378	5.64552e-42	Probable asparagine--tRNA ligase, cytoplasmic OS=Schizosaccharomyces pombe (strain 972 / ATCC 24843) GN=nrs1 PE=3 SV=1	PF01336	OB-fold nucleic acid binding domain	--	--	GO:0003676	nucleic acid binding	--	--	KOG0555	Asparaginyl-tRNA synthetase
c101069_g1	CB_E3	1.00	0.32	470	--	--	--	--	--	--	--	--	--	--	--	--	--	--	--	--	--	--	--	--	--	--	--	--	--	--	--	--
c101083_g1	CB_E3	1.00	0.44	419	--	--	--	--	--	--	--	--	--	--	--	--	--	--	--	--	--	--	--	--	--	--	--	--	--	--	--	--
c101116_g1	CB_E3	1.00	6.45	244	--	--	--	--	--	--	--	--	--	--	--	--	--	--	--	--	--	--	--	--	--	--	--	--	--	--	--	--
c101142_g1	CB_E3	2.00	0.60	487	--	--	--	--	--	--	--	--	--	--	--	--	--	--	--	--	--	--	--	--	--	--	--	--	--	--	--	--
c101147_g1	CB_E3	1.00	5.83	247	--	--	--	--	--	--	--	--	--	--	--	--	--	--	--	--	--	--	--	--	--	--	--	--	--	--	--	--
c101158_g1	CB_E3	2.00	1.97	332	--	--	--	--	--	--	--	--	--	--	--	--	--	--	--	--	--	--	--	--	--	--	--	--	--	--	--	--
c101162_g1	CB_E3	2.00	0.52	520	--	--	--	--	--	--	--	--	--	--	--	--	--	--	--	--	--	--	--	--	--	--	--	--	--	--	--	--
c101168_g1	CB_E3	2.00	10.93	249	861641823	KMQ93693.1	124	1.18978e-06	reverse transcriptase [Lasius niger]	--	--	--	--	--	--	--	--	--	--	--	--	--	--	--	--	--	--	--	--	--	--	--
c101177_g1	CB_E3	1.00	0.34	461	--	--	--	--	--	--	--	--	--	--	--	--	--	--	--	--	--	--	--	--	--	--	--	--	--	--	--	--
c101196_g1	CB_E3	4.00	1.81	414	--	--	--	--	--	--	--	--	--	--	--	--	--	--	--	--	--	--	--	--	--	--	--	--	--	--	--	--
c1011_g1	CB_E3	52.00	3.84	1130	546679837	ERL90225.1	964	1.00196e-125	hypothetical protein D910_07578 [Dendroctonus ponderosae]	--	--	--	--	--	--	--	--	--	Q6P6B7	421	6.94155e-46	Ankyrin repeat domain-containing protein 16 OS=Homo sapiens GN=ANKRD16 PE=1 SV=1	PF02705//PF00930//PF00023//PF13606	K+ potassium transporter//Dipeptidyl peptidase IV (DPP IV) N-terminal region//Ankyrin repeat//Ankyrin repeat	GO:0006813//GO:0071805//GO:0006508	potassium ion transport//potassium ion transmembrane transport//proteolysis	GO:0005515//GO:0015079	protein binding//potassium ion transmembrane transporter activity	GO:0016020	membrane	KOG0504	FOG: Ankyrin repeat
c10120_g1	CB_E3	3.00	0.85	497	--	--	--	--	--	--	--	--	--	--	--	--	--	--	--	--	--	--	--	--	--	--	--	--	--	--	--	--
c101211_g1	CB_E3	2.00	0.93	410	--	--	--	--	--	--	--	--	--	--	--	--	--	--	--	--	--	--	--	--	--	--	--	--	--	--	--	--
c101215_g1	CB_E3	2.00	0.35	637	--	--	--	--	--	--	--	--	--	--	--	--	--	--	--	--	--	--	--	--	--	--	--	--	--	--	--	--
c101223_g1	CB_E3	14.00	5.31	441	--	--	--	--	--	--	--	--	--	--	--	--	--	--	--	--	--	--	--	--	--	--	--	--	--	--	--	--
c101232_g1	CB_E3	1.00	0.43	422	861621514	KMQ87532.1	150	6.41603e-10	mariner mos1 transposase [Lasius niger]	--	--	--	--	--	--	--	--	--	--	--	--	--	--	--	--	--	--	--	--	--	--	--
c101235_g1	CB_E3	2.00	64.41	207	401404664	XP_003881782.1	159	3.6105e-12	hypothetical protein NCLIV_015410 [Neospora caninum Liverpool]>gi|325116196|emb|CBZ51749.1| hypothetical protein NCLIV_015410 [Neospora caninum Liverpool]>gi|820689958|tpe|CEL65704.1| TPA: 60S ribosomal protein L23a [Neospora caninum Liverpool]	683925192	XM_009094745.1	52	9.95445e-17	PREDICTED: Serinus canaria ribosomal protein L23a (RPL23A), mRNA	K02893	RP-L23Ae, RPL23A	large subunit ribosomal protein L23Ae	http://www.genome.jp/dbget-bin/www_bget?ko:K02893	Q9AT35	158	1.85908e-13	60S ribosomal protein L23a OS=Daucus carota GN=RPL23A PE=2 SV=1	PF00276	Ribosomal protein L23	GO:0006412//GO:0042254	translation//ribosome biogenesis	GO:0003735	structural constituent of ribosome	GO:0005840	ribosome	KOG1751	60s ribosomal protein L23
c101239_g1	CB_E3	2.00	1.44	359	241742597	XP_002412394.1	170	2.71993e-12	sorting nexin, putative [Ixodes scapularis]>gi|215505720|gb|EEC15214.1| sorting nexin, putative, partial [Ixodes scapularis]	--	--	--	--	--	--	--	--	--	Q5R9A9	140	1.6872e-09	Sorting nexin-2 OS=Pongo abelii GN=SNX2 PE=2 SV=1	PF06456//PF05524//PF04136//PF05192	Arfaptin-like domain//PEP-utilising enzyme, N-terminal//Sec34-like family//MutS domain III	GO:0016310//GO:0009401//GO:0006298//GO:0008643//GO:0006886	phosphorylation//phosphoenolpyruvate-dependent sugar phosphotransferase system//mismatch repair//carbohydrate transport//intracellular protein transport	GO:0008965//GO:0005351//GO:0019904//GO:0030983//GO:0005524	phosphoenolpyruvate-protein phosphotransferase activity//sugar:proton symporter activity//protein domain specific binding//mismatched DNA binding//ATP binding	GO:0005737//GO:0016020//GO:0005801	cytoplasm//membrane//cis-Golgi network	KOG2273	Membrane coat complex Retromer, subunit VPS5/SNX1, Sorting nexins, and related PX domain-containing proteins
c101240_g1	CB_E3	13.00	9.87	354	--	--	--	--	--	--	--	--	--	--	--	--	--	--	--	--	--	--	--	--	--	--	--	--	--	--	--	--
c101241_g1	CB_E3	1.00	0.88	341	--	--	--	--	--	--	--	--	--	--	--	--	--	--	--	--	--	--	--	--	--	--	--	--	--	--	--	--
c101245_g1	CB_E3	3.00	1.08	450	478254347	ENN74599.1	320	2.34902e-31	hypothetical protein YQE_08721, partial [Dendroctonus ponderosae]	--	--	--	--	--	--	--	--	--	--	--	--	--	--	--	--	--	--	--	--	--	--	--
c101262_g1	CB_E3	2.00	11.29	248	--	--	--	--	--	--	--	--	--	--	--	--	--	--	--	--	--	--	--	--	--	--	--	--	--	--	--	--
c101269_g1	CB_E3	2.00	20.06	232	--	--	--	--	--	--	--	--	--	--	--	--	--	--	--	--	--	--	--	--	--	--	--	--	--	--	--	--
c101272_g1	CB_E3	2.00	1.24	374	--	--	--	--	--	--	--	--	--	--	--	--	--	--	--	--	--	--	--	--	--	--	--	--	--	--	--	--
c101279_g1	CB_E3	1.00	4.97	252	--	--	--	--	--	--	--	--	--	--	--	--	--	--	--	--	--	--	--	--	--	--	--	--	--	--	--	--
c101281_g1	CB_E3	2.00	2.94	305	--	--	--	--	--	--	--	--	--	--	--	--	--	--	--	--	--	--	--	--	--	--	--	--	--	--	--	--
c101292_g1	CB_E3	1.00	0.56	387	--	--	--	--	--	--	--	--	--	--	--	--	--	--	--	--	--	--	--	--	--	--	--	--	--	--	--	--
c101304_g1	CB_E3	2.00	1.62	348	--	--	--	--	--	--	--	--	--	--	--	--	--	--	--	--	--	--	--	--	--	--	--	--	--	--	--	--
c101347_g1	CB_E3	1.00	1.76	295	--	--	--	--	--	--	--	--	--	--	--	--	--	--	--	--	--	--	--	--	--	--	--	--	--	--	--	--
c101349_g1	CB_E3	1.00	1.16	320	--	--	--	--	--	--	--	--	--	--	--	--	--	--	--	--	--	--	--	--	--	--	--	--	--	--	--	--
c101357_g1	CB_E3	1.00	1.08	325	26986661	AAN86601.1	119	2.67566e-06	transposase [Tapinoma sessile]	--	--	--	--	--	--	--	--	--	--	--	--	--	--	--	--	--	--	--	--	--	--	--
c101362_g1	CB_E3	2.00	0.88	418	861607645	KMQ84690.1	128	4.57164e-11	rna-directed dna polymerase from mobile element jockey-like protein, partial [Lasius niger]	--	--	--	--	--	--	--	--	--	--	--	--	--	--	--	--	--	--	--	--	--	--	--
c101382_g1	CB_E3	1.00	1.66	298	--	--	--	--	--	--	--	--	--	--	--	--	--	--	--	--	--	--	--	--	--	--	--	--	--	--	--	--
c101401_g1	CB_E3	3.00	0.57	610	--	--	--	--	--	--	--	--	--	--	--	--	--	--	--	--	--	--	--	--	--	--	--	--	--	--	--	--
c101405_g1	CB_E3	3.00	1.42	407	--	--	--	--	--	462321867	APGK01043067.1	58	9.82501e-20	Dendroctonus ponderosae Seq01043077, whole genome shotgun sequence	--	--	--	--	--	--	--	--	--	--	--	--	--	--	--	--	--	--
c101423_g1	CB_E3	2.00	54.90	210	--	--	--	--	--	--	--	--	--	--	--	--	--	--	--	--	--	--	--	--	--	--	--	--	--	--	--	--
c101430_g1	CB_E3	1.00	2.55	277	--	--	--	--	--	--	--	--	--	--	--	--	--	--	--	--	--	--	--	--	--	--	--	--	--	--	--	--
c101438_g1	CB_E3	2.00	6.51	267	--	--	--	--	--	--	--	--	--	--	--	--	--	--	--	--	--	--	--	--	--	--	--	--	--	--	--	--
c101440_g1	CB_E3	4.00	2.15	391	--	--	--	--	--	--	--	--	--	--	--	--	--	--	--	--	--	--	--	--	--	--	--	--	--	--	--	--
c101441_g1	CB_E3	10.00	1.10	849	--	--	--	--	--	--	--	--	--	--	--	--	--	--	--	--	--	--	--	--	--	--	--	--	--	--	--	--
c101463_g1	CB_E3	4.00	2.71	365	828211693	XP_012558741.1	250	7.43686e-23	PREDICTED: DNA polymerase epsilon subunit 2-like [Hydra vulgaris]	--	--	--	--	--	K02325	POLE2	DNA polymerase epsilon subunit 2	http://www.genome.jp/dbget-bin/www_bget?ko:K02325	P0CN24	265	2.06562e-26	DNA polymerase epsilon subunit B OS=Cryptococcus neoformans var. neoformans serotype D (strain JEC21 / ATCC MYA-565) GN=DPB2 PE=3 SV=1	PF04042	DNA polymerase alpha/epsilon subunit B	GO:0006260	DNA replication	GO:0003677//GO:0003887	DNA binding//DNA-directed DNA polymerase activity	GO:0042575	DNA polymerase complex	KOG3818	DNA polymerase epsilon, subunit B
c101485_g1	CB_E3	2.00	0.87	419	--	--	--	--	--	--	--	--	--	--	--	--	--	--	--	--	--	--	--	--	--	--	--	--	--	--	--	--
c101486_g1	CB_E3	2.00	4.77	280	--	--	--	--	--	--	--	--	--	--	--	--	--	--	--	--	--	--	--	--	--	--	--	--	--	--	--	--
c101495_g1	CB_E3	1.00	0.35	456	307207989	EFN85548.1	127	2.37714e-07	Histone-lysine N-methyltransferase SETMAR, partial [Harpegnathos saltator]	--	--	--	--	--	--	--	--	--	--	--	--	--	--	--	--	--	--	--	--	--	--	--
c101504_g1	CB_E3	1.00	7.97	238	--	--	--	--	--	--	--	--	--	--	--	--	--	--	--	--	--	--	--	--	--	--	--	--	--	--	--	--
c101507_g1	CB_E3	1.00	6.23	245	--	--	--	--	--	--	--	--	--	--	--	--	--	--	--	--	--	--	--	--	--	--	--	--	--	--	--	--
c101508_g1	CB_E3	2.00	54.90	210	--	--	--	--	--	--	--	--	--	--	--	--	--	--	--	--	--	--	--	--	--	--	--	--	--	--	--	--
c101511_g1	CB_E3	3.00	1.07	452	--	--	--	--	--	--	--	--	--	--	--	--	--	--	--	--	--	--	--	--	--	--	--	--	--	--	--	--
c101521_g1	CB_E3	3.00	0.81	509	--	--	--	--	--	--	--	--	--	--	--	--	--	--	--	--	--	--	--	--	--	--	--	--	--	--	--	--
c10152_g1	CB_E3	4.00	0.48	798	332031027	EGI70642.1	174	5.06415e-13	Mariner Mos1 transposase [Acromyrmex echinatior]	--	--	--	--	--	--	--	--	--	--	--	--	--	--	--	--	--	--	--	--	--	--	--
c101551_g1	CB_E3	3.00	0.48	672	--	--	--	--	--	--	--	--	--	--	--	--	--	--	--	--	--	--	--	--	--	--	--	--	--	--	--	--
c101557_g1	CB_E3	1.00	1.42	307	--	--	--	--	--	--	--	--	--	--	--	--	--	--	--	--	--	--	--	--	--	--	--	--	--	--	--	--
c101560_g1	CB_E3	3.00	43.95	223	--	--	--	--	--	--	--	--	--	--	--	--	--	--	--	--	--	--	--	--	--	--	--	--	--	--	--	--
c101564_g1	CB_E3	1.00	1.45	306	--	--	--	--	--	--	--	--	--	--	--	--	--	--	--	--	--	--	--	--	--	--	--	--	--	--	--	--
c101572_g1	CB_E3	3.00	0.63	578	--	--	--	--	--	--	--	--	--	--	--	--	--	--	--	--	--	--	--	--	--	--	--	--	--	--	--	--
c10157_g1	CB_E3	2.00	0.40	625	--	--	--	--	--	--	--	--	--	--	--	--	--	--	--	--	--	--	--	--	--	--	--	--	--	--	--	--
c101587_g1	CB_E3	2.00	0.57	495	307168834	EFN61776.1	119	1.83137e-06	Histone-lysine N-methyltransferase SETMAR, partial [Camponotus floridanus]	--	--	--	--	--	--	--	--	--	--	--	--	--	--	--	--	--	--	--	--	--	--	--
c101588_g1	CB_E3	2.00	7.64	261	--	--	--	--	--	--	--	--	--	--	--	--	--	--	--	--	--	--	--	--	--	--	--	--	--	--	--	--
c101598_g1	CB_E3	1.00	0.35	457	--	--	--	--	--	--	--	--	--	--	--	--	--	--	--	--	--	--	--	--	--	--	--	--	--	--	--	--
c101605_g1	CB_E3	2.00	9.08	255	--	--	--	--	--	--	--	--	--	--	--	--	--	--	--	--	--	--	--	--	--	--	--	--	--	--	--	--
c101609_g1	CB_E3	2.00	2.55	314	--	--	--	--	--	--	--	--	--	--	--	--	--	--	--	--	--	--	--	--	--	--	--	--	--	--	--	--
c101612_g1	CB_E3	2.00	4.29	285	--	--	--	--	--	--	--	--	--	--	--	--	--	--	--	--	--	--	--	--	--	--	--	--	--	--	--	--
c101615_g1	CB_E3	1.00	0.55	388	694540478	XP_009496761.1	203	5.41496e-16	hypothetical protein H696_04600 [Fonticula alba]>gi|627947210|gb|KCV69190.1| hypothetical protein H696_04600 [Fonticula alba]	299747857	XM_001837242.2	116	5.34155e-52	Coprinopsis cinerea okayama7#130 t## processing ATP-dependent RNA helicase PRP5, mRNA	K12811	DDX46, PRP5	ATP-dependent RNA helicase DDX46/PRP5	http://www.genome.jp/dbget-bin/www_bget?ko:K12811	Q4PFD9	340	9.37176e-36	Pre-mRNA-processing ATP-dependent RNA helicase PRP5 OS=Ustilago maydis (strain 521 / FGSC 9021) GN=PRP5 PE=3 SV=1	--	--	--	--	--	--	--	--	KOG0334	RNA helicase
c101630_g1	CB_E3	2.00	2.51	315	--	--	--	--	--	--	--	--	--	--	--	--	--	--	--	--	--	--	--	--	--	--	--	--	--	--	--	--
c101636_g1	CB_E3	3.00	0.81	510	270007859	EFA04307.1	311	1.01299e-29	hypothetical protein TcasGA2_TC014600 [Tribolium castaneum]	--	--	--	--	--	--	--	--	--	--	--	--	--	--	--	--	--	--	--	--	--	--	--
c101638_g1	CB_E3	1.00	1.94	290	--	--	--	--	--	--	--	--	--	--	--	--	--	--	--	--	--	--	--	--	--	--	--	--	--	--	--	--
c101645_g1	CB_E3	2.00	1.14	384	--	--	--	--	--	--	--	--	--	--	--	--	--	--	--	--	--	--	--	--	--	--	--	--	--	--	--	--
c101647_g1	CB_E3	3.00	6.05	288	--	--	--	--	--	--	--	--	--	--	--	--	--	--	--	--	--	--	--	--	--	--	--	--	--	--	--	--
c101649_g1	CB_E3	2.00	1.37	364	--	--	--	--	--	--	--	--	--	--	--	--	--	--	--	--	--	--	--	--	--	--	--	--	--	--	--	--
c101651_g1	CB_E3	1.00	1.08	325	--	--	--	--	--	--	--	--	--	--	--	--	--	--	--	--	--	--	--	--	--	--	--	--	--	--	--	--
c101653_g1	CB_E3	1.00	0.47	407	--	--	--	--	--	--	--	--	--	--	--	--	--	--	--	--	--	--	--	--	--	--	--	--	--	--	--	--
c101654_g1	CB_E3	1.00	0.35	453	--	--	--	--	--	--	--	--	--	--	--	--	--	--	--	--	--	--	--	--	--	--	--	--	--	--	--	--
c101658_g1	CB_E3	1.00	8.92	235	--	--	--	--	--	--	--	--	--	--	--	--	--	--	A7KAN4	182	2.59549e-15	Sterol 3-beta-glucosyltransferase OS=Penicillium chrysogenum (strain ATCC 28089 / DSM 1075 / Wisconsin 54-1255) GN=atg26 PE=3 SV=1	--	--	--	--	--	--	--	--	--	--
c101670_g1	CB_E3	3.00	78.18	211	--	--	--	--	--	--	--	--	--	--	--	--	--	--	--	--	--	--	--	--	--	--	--	--	--	--	--	--
c101680_g1	CB_E3	3.00	3.44	321	--	--	--	--	--	--	--	--	--	--	--	--	--	--	--	--	--	--	--	--	--	--	--	--	--	--	--	--
c101683_g1	CB_E3	1.00	7.41	240	--	--	--	--	--	--	--	--	--	--	--	--	--	--	--	--	--	--	PF04183	IucA / IucC family	GO:0019290//GO:0006826	siderophore biosynthetic process//iron ion transport	GO:0015343	siderophore transmembrane transporter activity	--	--	--	--
c101701_g1	CB_E3	3.00	55.30	218	--	--	--	--	--	--	--	--	--	--	--	--	--	--	--	--	--	--	--	--	--	--	--	--	--	--	--	--
c101706_g1	CB_E3	1.00	1.66	298	--	--	--	--	--	--	--	--	--	--	--	--	--	--	--	--	--	--	--	--	--	--	--	--	--	--	--	--
c101716_g1	CB_E3	3.00	1.46	404	--	--	--	--	--	--	--	--	--	--	--	--	--	--	--	--	--	--	--	--	--	--	--	--	--	--	--	--
c101726_g1	CB_E3	1.00	1.47	305	--	--	--	--	--	--	--	--	--	--	--	--	--	--	Q9C0V8	138	2.40498e-09	Uncharacterized transporter PB10D8.01 OS=Schizosaccharomyces pombe (strain 972 / ATCC 24843) GN=SPBPB10D8.01 PE=3 SV=1	PF07690	Major Facilitator Superfamily	GO:0055085	transmembrane transport	--	--	GO:0016021	integral component of membrane	--	--
c101742_g1	CB_E3	1.00	0.74	356	--	--	--	--	--	--	--	--	--	--	--	--	--	--	--	--	--	--	--	--	--	--	--	--	--	--	--	--
c101759_g1	CB_E3	1.00	0.56	386	--	--	--	--	--	--	--	--	--	--	--	--	--	--	--	--	--	--	--	--	--	--	--	--	--	--	--	--
c10175_g1	CB_E3	1.00	4.68	254	--	--	--	--	--	--	--	--	--	--	--	--	--	--	--	--	--	--	--	--	--	--	--	--	--	--	--	--
c101763_g1	CB_E3	1.00	0.73	358	--	--	--	--	--	--	--	--	--	--	--	--	--	--	--	--	--	--	--	--	--	--	--	--	--	--	--	--
c101769_g1	CB_E3	1.00	0.40	433	--	--	--	--	--	--	--	--	--	--	--	--	--	--	--	--	--	--	--	--	--	--	--	--	--	--	--	--
c101778_g1	CB_E3	3.00	0.76	524	--	--	--	--	--	--	--	--	--	--	--	--	--	--	--	--	--	--	--	--	--	--	--	--	--	--	--	--
c101783_g1	CB_E3	2.00	4.88	279	--	--	--	--	--	--	--	--	--	--	--	--	--	--	--	--	--	--	--	--	--	--	--	--	--	--	--	--
c101794_g1	CB_E3	3.00	96.61	207	--	--	--	--	--	--	--	--	--	--	--	--	--	--	--	--	--	--	--	--	--	--	--	--	--	--	--	--
c1017_g1	CB_E3	8.00	0.92	823	--	--	--	--	--	--	--	--	--	--	--	--	--	--	--	--	--	--	--	--	--	--	--	--	--	--	--	--
c101811_g1	CB_E3	1.00	1.03	329	--	--	--	--	--	--	--	--	--	--	--	--	--	--	--	--	--	--	--	--	--	--	--	--	--	--	--	--
c101817_g1	CB_E3	1.00	28.93	209	--	--	--	--	--	--	--	--	--	--	--	--	--	--	--	--	--	--	--	--	--	--	--	--	--	--	--	--
c101829_g1	CB_E3	2.00	0.72	450	--	--	--	--	--	--	--	--	--	--	--	--	--	--	--	--	--	--	--	--	--	--	--	--	--	--	--	--
c101833_g1	CB_E3	1.00	0.67	366	--	--	--	--	--	--	--	--	--	--	--	--	--	--	--	--	--	--	--	--	--	--	--	--	--	--	--	--
c101840_g1	CB_E3	3.00	1.52	398	--	--	--	--	--	--	--	--	--	--	--	--	--	--	--	--	--	--	--	--	--	--	--	--	--	--	--	--
c101862_g1	CB_E3	1.00	3.82	261	--	--	--	--	--	--	--	--	--	--	--	--	--	--	--	--	--	--	--	--	--	--	--	--	--	--	--	--
c10186_g1	CB_E3	3.00	0.78	519	--	--	--	--	--	--	--	--	--	--	--	--	--	--	--	--	--	--	--	--	--	--	--	--	--	--	--	--
c101893_g1	CB_E3	1.00	2.74	274	861615088	KMQ86018.1	80	6.0691e-07	rna-directed dna polymerase from mobile element jockey-like protein, partial [Lasius niger]	--	--	--	--	--	--	--	--	--	--	--	--	--	--	--	--	--	--	--	--	--	--	--
c101895_g1	CB_E3	1.00	21.31	215	--	--	--	--	--	--	--	--	--	--	--	--	--	--	--	--	--	--	--	--	--	--	--	--	--	--	--	--
c101906_g1	CB_E3	2.00	28.03	224	--	--	--	--	--	--	--	--	--	--	--	--	--	--	--	--	--	--	--	--	--	--	--	--	--	--	--	--
c101922_g1	CB_E3	1.00	2.14	285	483503096	EOA95888.1	151	9.81174e-10	Epidermal growth factor receptor substrate 15, partial [Anas platyrhynchos]	--	--	--	--	--	K12472	EPS15	epidermal growth factor receptor substrate 15	http://www.genome.jp/dbget-bin/www_bget?ko:K12472	P42566	143	5.58453e-10	Epidermal growth factor receptor substrate 15 OS=Homo sapiens GN=EPS15 PE=1 SV=2	--	--	--	--	--	--	--	--	KOG0998	Synaptic vesicle protein EHS-1 and related EH domain proteins
c101927_g1	CB_E3	2.00	1.32	368	--	--	--	--	--	--	--	--	--	--	--	--	--	--	--	--	--	--	PF01756	Acyl-CoA oxidase	GO:0006635//GO:0055114//GO:0006637	fatty acid beta-oxidation//oxidation-reduction process//acyl-CoA metabolic process	GO:0003997	acyl-CoA oxidase activity	GO:0005777	peroxisome	--	--
c101934_g1	CB_E3	8.00	2.95	446	--	--	--	--	--	--	--	--	--	--	--	--	--	--	--	--	--	--	--	--	--	--	--	--	--	--	--	--
c101936_g1	CB_E3	2.00	44.77	214	--	--	--	--	--	--	--	--	--	--	--	--	--	--	--	--	--	--	--	--	--	--	--	--	--	--	--	--
c101937_g1	CB_E3	2.00	21.74	230	--	--	--	--	--	--	--	--	--	--	--	--	--	--	--	--	--	--	--	--	--	--	--	--	--	--	--	--
c101945_g1	CB_E3	1.00	0.58	382	--	--	--	--	--	--	--	--	--	--	--	--	--	--	--	--	--	--	--	--	--	--	--	--	--	--	--	--
c101951_g1	CB_E3	9.00	17.43	290	--	--	--	--	--	--	--	--	--	--	--	--	--	--	--	--	--	--	--	--	--	--	--	--	--	--	--	--
c101958_g1	CB_E3	1.00	3.61	263	--	--	--	--	--	--	--	--	--	--	--	--	--	--	--	--	--	--	--	--	--	--	--	--	--	--	--	--
c101963_g1	CB_E3	3.00	0.73	533	--	--	--	--	--	--	--	--	--	--	--	--	--	--	--	--	--	--	--	--	--	--	--	--	--	--	--	--
c101973_g1	CB_E3	1.00	0.71	360	--	--	--	--	--	--	--	--	--	--	--	--	--	--	--	--	--	--	--	--	--	--	--	--	--	--	--	--
c101977_g1	CB_E3	1.00	1.15	321	--	--	--	--	--	--	--	--	--	--	--	--	--	--	--	--	--	--	--	--	--	--	--	--	--	--	--	--
c101978_g1	CB_E3	1.00	0.78	352	--	--	--	--	--	--	--	--	--	--	--	--	--	--	--	--	--	--	--	--	--	--	--	--	--	--	--	--
c101986_g1	CB_E3	1.00	1.69	297	--	--	--	--	--	--	--	--	--	--	--	--	--	--	--	--	--	--	--	--	--	--	--	--	--	--	--	--
c101991_g1	CB_E3	1.00	0.49	404	--	--	--	--	--	--	--	--	--	--	--	--	--	--	--	--	--	--	--	--	--	--	--	--	--	--	--	--
c101997_g1	CB_E3	1.00	1.07	326	--	--	--	--	--	--	--	--	--	--	--	--	--	--	--	--	--	--	--	--	--	--	--	--	--	--	--	--
c10199_g1	CB_E3	1.00	0.69	363	--	--	--	--	--	--	--	--	--	--	--	--	--	--	--	--	--	--	PF02777	Iron/manganese superoxide dismutases, C-terminal domain	GO:0006801//GO:0055114	superoxide metabolic process//oxidation-reduction process	GO:0004784//GO:0046872	superoxide dismutase activity//metal ion binding	--	--	--	--
c102013_g1	CB_E3	2.00	2.26	322	--	--	--	--	--	--	--	--	--	--	--	--	--	--	--	--	--	--	--	--	--	--	--	--	--	--	--	--
c102018_g1	CB_E3	15.00	1.62	858	--	--	--	--	--	--	--	--	--	--	--	--	--	--	--	--	--	--	--	--	--	--	--	--	--	--	--	--
c102019_g1	CB_E3	2.00	64.41	207	--	--	--	--	--	--	--	--	--	--	--	--	--	--	--	--	--	--	--	--	--	--	--	--	--	--	--	--
c102022_g1	CB_E3	1.00	2.87	272	--	--	--	--	--	--	--	--	--	--	--	--	--	--	--	--	--	--	--	--	--	--	--	--	--	--	--	--
c10203_g1	CB_E3	1254.00	33.44	2643	332375955	AEE63118.1	1420	0	unknown [Dendroctonus ponderosae]	--	--	--	--	--	K08342	ATG4	cysteine protease ATG4	http://www.genome.jp/dbget-bin/www_bget?ko:K08342	Q640G7	856	4.54177e-104	Cysteine protease ATG4B OS=Xenopus laevis GN=atg4b PE=2 SV=1	PF04889	Cwf15/Cwc15 cell cycle control protein	GO:0000398	mRNA splicing, via spliceosome	--	--	GO:0005681	spliceosomal complex	KOG2674	Cysteine protease required for autophagy - Apg4p/Aut2p
c102042_g1	CB_E3	1.00	0.49	404	--	--	--	--	--	--	--	--	--	--	--	--	--	--	--	--	--	--	--	--	--	--	--	--	--	--	--	--
c102048_g1	CB_E3	1.00	0.78	352	466068279	XP_004281853.1	227	1.70757e-20	PREDICTED: bromodomain-containing protein 8-like [Orcinus orca]	--	--	--	--	--	K11321	BRD8	bromodomain-containing protein 8	http://www.genome.jp/dbget-bin/www_bget?ko:K11321	Q8R3B7	220	6.6648e-20	Bromodomain-containing protein 8 OS=Mus musculus GN=Brd8 PE=1 SV=2	PF00439	Bromodomain	--	--	GO:0005515	protein binding	--	--	KOG1472	Histone acetyltransferase SAGA/ADA, catalytic subunit PCAF/GCN5 and related proteins
c10205_g1	CB_E3	1.00	0.36	451	--	--	--	--	--	--	--	--	--	--	--	--	--	--	--	--	--	--	--	--	--	--	--	--	--	--	--	--
c102076_g1	CB_E3	2.00	52.12	211	--	--	--	--	--	--	--	--	--	--	--	--	--	--	--	--	--	--	--	--	--	--	--	--	--	--	--	--
c102083_g1	CB_E3	1.00	23.53	213	--	--	--	--	--	--	--	--	--	--	--	--	--	--	--	--	--	--	--	--	--	--	--	--	--	--	--	--
c102098_g1	CB_E3	2.00	1.32	368	--	--	--	--	--	--	--	--	--	--	--	--	--	--	--	--	--	--	--	--	--	--	--	--	--	--	--	--
c102101_g1	CB_E3	2.00	1.62	348	--	--	--	--	--	--	--	--	--	--	--	--	--	--	--	--	--	--	--	--	--	--	--	--	--	--	--	--
c102106_g1	CB_E3	1.00	0.35	457	--	--	--	--	--	--	--	--	--	--	--	--	--	--	--	--	--	--	--	--	--	--	--	--	--	--	--	--
c102113_g1	CB_E3	4.00	3.94	332	--	--	--	--	--	--	--	--	--	--	--	--	--	--	--	--	--	--	--	--	--	--	--	--	--	--	--	--
c102123_g1	CB_E3	2.00	1.01	399	--	--	--	--	--	--	--	--	--	--	--	--	--	--	--	--	--	--	--	--	--	--	--	--	--	--	--	--
c102137_g1	CB_E3	1.00	2.80	273	--	--	--	--	--	--	--	--	--	--	--	--	--	--	--	--	--	--	--	--	--	--	--	--	--	--	--	--
c102146_g1	CB_E3	2.00	4.03	288	--	--	--	--	--	--	--	--	--	--	--	--	--	--	--	--	--	--	--	--	--	--	--	--	--	--	--	--
c102152_g1	CB_E3	3.00	0.93	479	--	--	--	--	--	--	--	--	--	--	--	--	--	--	--	--	--	--	--	--	--	--	--	--	--	--	--	--
c102160_g1	CB_E3	1.00	0.39	437	--	--	--	--	--	--	--	--	--	--	--	--	--	--	--	--	--	--	--	--	--	--	--	--	--	--	--	--
c102168_g1	CB_E3	1.00	2.80	273	--	--	--	--	--	--	--	--	--	--	--	--	--	--	--	--	--	--	--	--	--	--	--	--	--	--	--	--
c102170_g1	CB_E3	1.00	1.22	317	--	--	--	--	--	--	--	--	--	--	--	--	--	--	--	--	--	--	--	--	--	--	--	--	--	--	--	--
c102173_g1	CB_E3	2.00	2.76	309	--	--	--	--	--	--	--	--	--	--	--	--	--	--	--	--	--	--	--	--	--	--	--	--	--	--	--	--
c102175_g1	CB_E3	1.00	1.52	303	--	--	--	--	--	--	--	--	--	--	--	--	--	--	--	--	--	--	PF10954	Protein of unknown function (DUF2755)	--	--	--	--	GO:0016021	integral component of membrane	--	--
c102178_g1	CB_E3	1.00	0.75	355	--	--	--	--	--	--	--	--	--	--	--	--	--	--	--	--	--	--	--	--	--	--	--	--	--	--	--	--
c102180_g1	CB_E3	3.00	1.57	394	--	--	--	--	--	--	--	--	--	--	--	--	--	--	--	--	--	--	--	--	--	--	--	--	--	--	--	--
c102196_g1	CB_E3	1.00	0.71	360	--	--	--	--	--	--	--	--	--	--	--	--	--	--	--	--	--	--	--	--	--	--	--	--	--	--	--	--
c102217_g1	CB_E3	3.00	1.10	447	--	--	--	--	--	462310791	APGK01047204.1	107	6.27353e-47	Dendroctonus ponderosae Seq01047214, whole genome shotgun sequence	--	--	--	--	--	--	--	--	--	--	--	--	--	--	--	--	--	--
c102219_g1	CB_E3	2.00	71.89	205	--	--	--	--	--	--	--	--	--	--	--	--	--	--	--	--	--	--	--	--	--	--	--	--	--	--	--	--
c102239_g1	CB_E3	2.00	4.77	280	--	--	--	--	--	--	--	--	--	--	--	--	--	--	--	--	--	--	--	--	--	--	--	--	--	--	--	--
c102245_g1	CB_E3	1.00	1.20	318	--	--	--	--	--	--	--	--	--	--	--	--	--	--	--	--	--	--	--	--	--	--	--	--	--	--	--	--
c102246_g1	CB_E3	1.00	0.71	361	--	--	--	--	--	--	--	--	--	--	--	--	--	--	--	--	--	--	--	--	--	--	--	--	--	--	--	--
c10225_g1	CB_E3	14.00	1.39	910	27465081	AAO12864.1	97	1.1835e-07	Ccmar2 transposase [Ceratitis capitata]	--	--	--	--	--	--	--	--	--	--	--	--	--	--	--	--	--	--	--	--	--	--	--
c102262_g1	CB_E3	1.00	21.31	215	--	--	--	--	--	--	--	--	--	--	--	--	--	--	--	--	--	--	--	--	--	--	--	--	--	--	--	--
c102290_g1	CB_E3	2.00	52.12	211	--	--	--	--	--	674141593	KM137579.1	37	2.21966e-08	Uncultured bacterium clone LNH_12_1_11_Water.1018 16S ribosomal RNA gene, partial sequence	--	--	--	--	--	--	--	--	--	--	--	--	--	--	--	--	--	--
c102308_g1	CB_E3	1.00	0.54	391	270008606	EFA05054.1	250	2.58405e-22	hypothetical protein TcasGA2_TC015149 [Tribolium castaneum]	--	--	--	--	--	--	--	--	--	--	--	--	--	--	--	--	--	--	--	--	--	--	--
c102325_g1	CB_E3	1.00	1.22	317	--	--	--	--	--	--	--	--	--	--	--	--	--	--	--	--	--	--	--	--	--	--	--	--	--	--	--	--
c102346_g1	CB_E3	2.00	4.38	284	--	--	--	--	--	--	--	--	--	--	--	--	--	--	--	--	--	--	--	--	--	--	--	--	--	--	--	--
c102349_g1	CB_E3	1.00	1.94	290	--	--	--	--	--	--	--	--	--	--	--	--	--	--	--	--	--	--	PF02023	SCAN domain	GO:0006355	regulation of transcription, DNA-templated	GO:0003700	transcription factor activity, sequence-specific DNA binding	GO:0005667//GO:0005634	transcription factor complex//nucleus	--	--
c102356_g1	CB_E3	1.00	2.33	281	--	--	--	--	--	--	--	--	--	--	--	--	--	--	--	--	--	--	--	--	--	--	--	--	--	--	--	--
c102357_g1	CB_E3	1.00	3.17	268	--	--	--	--	--	--	--	--	--	--	--	--	--	--	--	--	--	--	--	--	--	--	--	--	--	--	--	--
c102376_g1	CB_E3	2.00	47.07	213	--	--	--	--	--	--	--	--	--	--	--	--	--	--	--	--	--	--	--	--	--	--	--	--	--	--	--	--
c102380_g1	CB_E3	1.00	21.31	215	--	--	--	--	--	--	--	--	--	--	--	--	--	--	--	--	--	--	--	--	--	--	--	--	--	--	--	--
c102383_g1	CB_E3	3.00	1.07	452	--	--	--	--	--	--	--	--	--	--	--	--	--	--	--	--	--	--	--	--	--	--	--	--	--	--	--	--
c102389_g1	CB_E3	1.00	1.07	326	--	--	--	--	--	--	--	--	--	--	--	--	--	--	--	--	--	--	--	--	--	--	--	--	--	--	--	--
c102392_g1	CB_E3	1.00	11.80	228	--	--	--	--	--	--	--	--	--	--	--	--	--	--	--	--	--	--	--	--	--	--	--	--	--	--	--	--
c102395_g1	CB_E3	1.00	4.68	254	--	--	--	--	--	--	--	--	--	--	--	--	--	--	--	--	--	--	--	--	--	--	--	--	--	--	--	--
c102409_g1	CB_E3	2.00	2.76	309	--	--	--	--	--	--	--	--	--	--	--	--	--	--	--	--	--	--	--	--	--	--	--	--	--	--	--	--
c102424_g1	CB_E3	2.00	76.03	204	--	--	--	--	--	--	--	--	--	--	--	--	--	--	--	--	--	--	--	--	--	--	--	--	--	--	--	--
c102434_g1	CB_E3	1.00	0.90	339	--	--	--	--	--	--	--	--	--	--	--	--	--	--	--	--	--	--	--	--	--	--	--	--	--	--	--	--
c102461_g1	CB_E3	2.00	0.55	505	--	--	--	--	--	--	--	--	--	--	--	--	--	--	--	--	--	--	--	--	--	--	--	--	--	--	--	--
c102491_g1	CB_E3	1.00	4.28	257	--	--	--	--	--	--	--	--	--	--	--	--	--	--	--	--	--	--	--	--	--	--	--	--	--	--	--	--
c102495_g1	CB_E3	1.00	0.54	390	--	--	--	--	--	--	--	--	--	--	--	--	--	--	--	--	--	--	--	--	--	--	--	--	--	--	--	--
c102522_g1	CB_E3	2.00	1.01	399	--	--	--	--	--	--	--	--	--	--	--	--	--	--	--	--	--	--	--	--	--	--	--	--	--	--	--	--
c102527_g1	CB_E3	2.00	0.80	433	--	--	--	--	--	--	--	--	--	--	--	--	--	--	--	--	--	--	--	--	--	--	--	--	--	--	--	--
c102536_g1	CB_E3	10.00	7.43	356	--	--	--	--	--	--	--	--	--	--	--	--	--	--	--	--	--	--	--	--	--	--	--	--	--	--	--	--
c102553_g1	CB_E3	1.00	0.88	341	--	--	--	--	--	--	--	--	--	--	--	--	--	--	--	--	--	--	--	--	--	--	--	--	--	--	--	--
c102557_g1	CB_E3	3.00	78.18	211	--	--	--	--	--	--	--	--	--	--	--	--	--	--	--	--	--	--	--	--	--	--	--	--	--	--	--	--
c102566_g1	CB_E3	1.00	6.45	244	--	--	--	--	--	--	--	--	--	--	--	--	--	--	--	--	--	--	--	--	--	--	--	--	--	--	--	--
c102568_g1	CB_E3	2.00	9.35	254	815928788	XP_012248855.1	164	1.32107e-11	PREDICTED: uncharacterized protein LOC105681909 [Bombus impatiens]	--	--	--	--	--	K01000	mraY	phospho-N-acetylmuramoyl-pentapeptide-transferase	http://www.genome.jp/dbget-bin/www_bget?ko:K01000	A7GWQ7	189	6.81318e-17	Phospho-N-acetylmuramoyl-pentapeptide-transferase OS=Campylobacter curvus (strain 525.92) GN=mraY PE=3 SV=1	PF00953	Glycosyl transferase family 4	GO:0009252//GO:0006629	peptidoglycan biosynthetic process//lipid metabolic process	GO:0008963	phospho-N-acetylmuramoyl-pentapeptide-transferase activity	GO:0016021	integral component of membrane	--	--
c102579_g1	CB_E3	2.00	49.51	212	--	--	--	--	--	--	--	--	--	--	--	--	--	--	--	--	--	--	--	--	--	--	--	--	--	--	--	--
c102584_g1	CB_E3	2.00	29.30	223	--	--	--	--	--	--	--	--	--	--	--	--	--	--	--	--	--	--	--	--	--	--	--	--	--	--	--	--
c102590_g1	CB_E3	4.00	1.54	439	--	--	--	--	--	--	--	--	--	--	--	--	--	--	--	--	--	--	--	--	--	--	--	--	--	--	--	--
c102608_g1	CB_E3	1.00	1.16	320	--	--	--	--	--	--	--	--	--	--	--	--	--	--	--	--	--	--	--	--	--	--	--	--	--	--	--	--
c102629_g1	CB_E3	1.00	0.40	432	--	--	--	--	--	--	--	--	--	--	--	--	--	--	--	--	--	--	--	--	--	--	--	--	--	--	--	--
c102635_g1	CB_E3	1.00	2.19	284	321476607	EFX87567.1	224	1.13832e-19	hypothetical protein DAPPUDRAFT_312053 [Daphnia pulex]	--	--	--	--	--	K04348	PPP3C, CNA	serine/threonine-protein phosphatase 2B catalytic subunit	http://www.genome.jp/dbget-bin/www_bget?ko:K04348	P48457	270	1.73713e-27	Serine/threonine-protein phosphatase 2B catalytic subunit OS=Emericella nidulans (strain FGSC A4 / ATCC 38163 / CBS 112.46 / NRRL 194 / M139) GN=cnaA PE=3 SV=3	PF00149	Calcineurin-like phosphoesterase	--	--	GO:0016787	hydrolase activity	--	--	KOG0375	Serine-threonine phosphatase 2B, catalytic subunit
c102649_g1	CB_E3	1.00	15.32	222	--	--	--	--	--	--	--	--	--	--	--	--	--	--	--	--	--	--	--	--	--	--	--	--	--	--	--	--
c102665_g1	CB_E3	1.00	4.54	255	--	--	--	--	--	--	--	--	--	--	--	--	--	--	--	--	--	--	--	--	--	--	--	--	--	--	--	--
c10266_g1	CB_E3	10.00	4.04	431	--	--	--	--	--	--	--	--	--	--	--	--	--	--	--	--	--	--	--	--	--	--	--	--	--	--	--	--
c102681_g1	CB_E3	1.00	5.64	248	--	--	--	--	--	--	--	--	--	--	--	--	--	--	--	--	--	--	PF02075	Crossover junction endodeoxyribonuclease RuvC	GO:0006281//GO:0006308//GO:0006310	DNA repair//DNA catabolic process//DNA recombination	GO:0004520	endodeoxyribonuclease activity	--	--	--	--
c102688_g1	CB_E3	2.00	1.03	396	--	--	--	--	--	--	--	--	--	--	--	--	--	--	--	--	--	--	--	--	--	--	--	--	--	--	--	--
c102694_g1	CB_E3	1.00	0.94	336	--	--	--	--	--	--	--	--	--	--	--	--	--	--	--	--	--	--	--	--	--	--	--	--	--	--	--	--
c102698_g1	CB_E3	1.00	2.28	282	--	--	--	--	--	--	--	--	--	--	--	--	--	--	--	--	--	--	PF07536	HWE histidine kinase	GO:0016310	phosphorylation	GO:0004673	protein histidine kinase activity	GO:0009365	protein histidine kinase complex	--	--
c1026_g1	CB_E3	1.00	0.39	438	--	--	--	--	--	--	--	--	--	--	--	--	--	--	--	--	--	--	--	--	--	--	--	--	--	--	--	--
c102702_g1	CB_E3	1.00	1.36	310	--	--	--	--	--	--	--	--	--	--	--	--	--	--	--	--	--	--	--	--	--	--	--	--	--	--	--	--
c102705_g1	CB_E3	1.00	7.16	241	--	--	--	--	--	--	--	--	--	--	--	--	--	--	--	--	--	--	--	--	--	--	--	--	--	--	--	--
c102706_g1	CB_E3	2.00	14.83	240	--	--	--	--	--	--	--	--	--	--	--	--	--	--	--	--	--	--	--	--	--	--	--	--	--	--	--	--
c102710_g1	CB_E3	1.00	2.24	283	--	--	--	--	--	--	--	--	--	--	--	--	--	--	--	--	--	--	--	--	--	--	--	--	--	--	--	--
c102712_g1	CB_E3	1.00	0.59	380	--	--	--	--	--	--	--	--	--	--	--	--	--	--	--	--	--	--	--	--	--	--	--	--	--	--	--	--
c10271_g1	CB_E3	3.00	0.32	1015	--	--	--	--	--	--	--	--	--	--	--	--	--	--	--	--	--	--	--	--	--	--	--	--	--	--	--	--
c10273_g1	CB_E3	1.00	1.69	297	--	--	--	--	--	--	--	--	--	--	--	--	--	--	--	--	--	--	--	--	--	--	--	--	--	--	--	--
c102740_g1	CB_E3	1.00	1.66	298	--	--	--	--	--	--	--	--	--	--	--	--	--	--	--	--	--	--	--	--	--	--	--	--	--	--	--	--
c102742_g1	CB_E3	3.00	2.92	333	--	--	--	--	--	--	--	--	--	--	--	--	--	--	--	--	--	--	--	--	--	--	--	--	--	--	--	--
c102754_g1	CB_E3	1.00	1.52	303	--	--	--	--	--	--	--	--	--	--	--	--	--	--	--	--	--	--	--	--	--	--	--	--	--	--	--	--
c102766_g1	CB_E3	1.00	7.97	238	--	--	--	--	--	--	--	--	--	--	--	--	--	--	--	--	--	--	--	--	--	--	--	--	--	--	--	--
c102783_g1	CB_E3	1.00	0.97	333	--	--	--	--	--	--	--	--	--	--	--	--	--	--	--	--	--	--	--	--	--	--	--	--	--	--	--	--
c102788_g1	CB_E3	1.00	4.41	256	--	--	--	--	--	--	--	--	--	--	--	--	--	--	--	--	--	--	--	--	--	--	--	--	--	--	--	--
c102796_g1	CB_E3	1.00	2.10	286	--	--	--	--	--	--	--	--	--	--	--	--	--	--	--	--	--	--	--	--	--	--	--	--	--	--	--	--
c102823_g1	CB_E3	1.00	0.64	371	290977963	XP_002671706.1	148	1.28922e-09	FabG domain-containing protein [Naegleria gruberi]>gi|284085277|gb|EFC38962.1| FabG domain-containing protein [Naegleria gruberi]	--	--	--	--	--	--	--	--	--	--	--	--	--	--	--	--	--	--	--	--	--	--	--
c102826_g1	CB_E3	1.00	4.41	256	--	--	--	--	--	--	--	--	--	--	--	--	--	--	--	--	--	--	--	--	--	--	--	--	--	--	--	--
c102848_g1	CB_E3	2.00	8.81	256	--	--	--	--	--	--	--	--	--	--	--	--	--	--	--	--	--	--	--	--	--	--	--	--	--	--	--	--
c102853_g1	CB_E3	1.00	5.29	250	--	--	--	--	--	--	--	--	--	--	--	--	--	--	--	--	--	--	--	--	--	--	--	--	--	--	--	--
c102856_g1	CB_E3	1.00	1.79	294	--	--	--	--	--	--	--	--	--	--	--	--	--	--	--	--	--	--	--	--	--	--	--	--	--	--	--	--
c102865_g1	CB_E3	2.00	0.87	420	478260243	ENN80003.1	237	2.04223e-22	hypothetical protein YQE_03564, partial [Dendroctonus ponderosae]>gi|546684042|gb|ERL93765.1| hypothetical protein D910_11051 [Dendroctonus ponderosae]	--	--	--	--	--	--	--	--	--	--	--	--	--	--	--	--	--	--	--	--	--	--	--
c102871_g1	CB_E3	1.00	22.39	214	--	--	--	--	--	--	--	--	--	--	--	--	--	--	--	--	--	--	--	--	--	--	--	--	--	--	--	--
c102872_g1	CB_E3	1.00	38.02	204	--	--	--	--	--	--	--	--	--	--	--	--	--	--	--	--	--	--	--	--	--	--	--	--	--	--	--	--
c102874_g1	CB_E3	1.00	5.47	249	--	--	--	--	--	--	--	--	--	--	--	--	--	--	--	--	--	--	--	--	--	--	--	--	--	--	--	--
c102905_g1	CB_E3	2.00	42.61	215	--	--	--	--	--	--	--	--	--	--	--	--	--	--	--	--	--	--	--	--	--	--	--	--	--	--	--	--
c102914_g1	CB_E3	2.00	54.90	210	--	--	--	--	--	--	--	--	--	--	--	--	--	--	--	--	--	--	--	--	--	--	--	--	--	--	--	--
c102933_g1	CB_E3	2.00	0.96	406	--	--	--	--	--	--	--	--	--	--	--	--	--	--	--	--	--	--	--	--	--	--	--	--	--	--	--	--
c102935_g1	CB_E3	1.00	0.75	355	--	--	--	--	--	--	--	--	--	--	--	--	--	--	--	--	--	--	--	--	--	--	--	--	--	--	--	--
c102950_g1	CB_E3	1.00	5.29	250	--	--	--	--	--	--	--	--	--	--	--	--	--	--	--	--	--	--	--	--	--	--	--	--	--	--	--	--
c102956_g1	CB_E3	3.00	10.01	266	--	--	--	--	--	--	--	--	--	--	--	--	--	--	--	--	--	--	--	--	--	--	--	--	--	--	--	--
c102962_g1	CB_E3	1.00	0.57	384	--	--	--	--	--	--	--	--	--	--	--	--	--	--	Q9HE10	112	3.93036e-06	DSC E3 ubiquitin ligase complex subunit 3 OS=Schizosaccharomyces pombe (strain 972 / ATCC 24843) GN=dsc3 PE=1 SV=1	PF00240	Ubiquitin family	--	--	GO:0005515	protein binding	--	--	--	--
c102974_g1	CB_E3	4.00	2.00	400	--	--	--	--	--	--	--	--	--	--	--	--	--	--	--	--	--	--	--	--	--	--	--	--	--	--	--	--
c102985_g1	CB_E3	13.00	3.35	520	--	--	--	--	--	--	--	--	--	--	--	--	--	--	--	--	--	--	PF00751	DM DNA binding domain	GO:0006355	regulation of transcription, DNA-templated	GO:0043565	sequence-specific DNA binding	--	--	--	--
c10298_g1	CB_E3	1.00	0.77	353	--	--	--	--	--	--	--	--	--	--	--	--	--	--	--	--	--	--	--	--	--	--	--	--	--	--	--	--
c103020_g1	CB_E3	2.00	8.56	257	--	--	--	--	--	--	--	--	--	--	--	--	--	--	--	--	--	--	--	--	--	--	--	--	--	--	--	--
c103021_g1	CB_E3	2.00	35.17	219	--	--	--	--	--	--	--	--	--	--	--	--	--	--	--	--	--	--	--	--	--	--	--	--	--	--	--	--
c103025_g1	CB_E3	1.00	7.97	238	--	--	--	--	--	--	--	--	--	--	--	--	--	--	--	--	--	--	--	--	--	--	--	--	--	--	--	--
c103035_g1	CB_E3	2.00	71.89	205	--	--	--	--	--	--	--	--	--	--	--	--	--	--	--	--	--	--	--	--	--	--	--	--	--	--	--	--
c103060_g1	CB_E3	1.00	2.10	286	--	--	--	--	--	--	--	--	--	--	--	--	--	--	--	--	--	--	--	--	--	--	--	--	--	--	--	--
c103065_g1	CB_E3	2.00	44.77	214	--	--	--	--	--	--	--	--	--	--	--	--	--	--	--	--	--	--	--	--	--	--	--	--	--	--	--	--
c103070_g1	CB_E3	1.00	32.20	207	--	--	--	--	--	--	--	--	--	--	--	--	--	--	--	--	--	--	--	--	--	--	--	--	--	--	--	--
c103075_g1	CB_E3	2.00	2.94	305	--	--	--	--	--	--	--	--	--	--	--	--	--	--	--	--	--	--	--	--	--	--	--	--	--	--	--	--
c1030_g1	CB_E3	1.00	0.31	478	--	--	--	--	--	--	--	--	--	--	--	--	--	--	--	--	--	--	--	--	--	--	--	--	--	--	--	--
c103105_g1	CB_E3	1.00	2.06	287	--	--	--	--	--	--	--	--	--	--	--	--	--	--	--	--	--	--	--	--	--	--	--	--	--	--	--	--
c103139_g1	CB_E3	2.00	49.51	212	294881038	XP_002769213.1	143	6.35135e-09	splicing endonuclease positive effector sen1, putative [Perkinsus marinus ATCC 50983]>gi|239872491|gb|EER01931.1| splicing endonuclease positive effector sen1, putative [Perkinsus marinus ATCC 50983]	--	--	--	--	--	K14326	UPF1, RENT1	regulator of nonsense transcripts 1	http://www.genome.jp/dbget-bin/www_bget?ko:K14326	O76512	121	1.77003e-07	Regulator of nonsense transcripts 1 OS=Caenorhabditis elegans GN=smg-2 PE=1 SV=1	--	--	--	--	--	--	--	--	KOG1802	RNA helicase nonsense mRNA reducing factor (pNORF1)
c10313_g1	CB_E3	2.00	1.83	338	--	--	--	--	--	--	--	--	--	--	--	--	--	--	--	--	--	--	--	--	--	--	--	--	--	--	--	--
c103161_g1	CB_E3	2.00	42.61	215	--	--	--	--	--	--	--	--	--	--	--	--	--	--	--	--	--	--	--	--	--	--	--	--	--	--	--	--
c103162_g1	CB_E3	1.00	2.24	283	--	--	--	--	--	--	--	--	--	--	--	--	--	--	--	--	--	--	--	--	--	--	--	--	--	--	--	--
c103164_g1	CB_E3	3.00	74.27	212	--	--	--	--	--	--	--	--	--	--	--	--	--	--	--	--	--	--	--	--	--	--	--	--	--	--	--	--
c10373_g2	CB_E3	1.00	1.36	310	--	--	--	--	--	--	--	--	--	--	--	--	--	--	--	--	--	--	--	--	--	--	--	--	--	--	--	--
c10380_g1	CB_E3	8.00	2.92	448	--	--	--	--	--	--	--	--	--	--	--	--	--	--	--	--	--	--	--	--	--	--	--	--	--	--	--	--
c10386_g1	CB_E3	4.00	1.13	498	--	--	--	--	--	--	--	--	--	--	--	--	--	--	--	--	--	--	--	--	--	--	--	--	--	--	--	--
c10392_g1	CB_E3	720.00	26.92	1964	546680376	ERL90655.1	1660	0	hypothetical protein D910_08002 [Dendroctonus ponderosae]	--	--	--	--	--	K12304	CANT1	soluble calcium-activated nucleotidase 1	http://www.genome.jp/dbget-bin/www_bget?ko:K12304	Q8WVQ1	885	1.88977e-110	Soluble calcium-activated nucleotidase 1 OS=Homo sapiens GN=CANT1 PE=1 SV=1	PF06079	Apyrase	--	--	GO:0005509//GO:0016462	calcium ion binding//pyrophosphatase activity	--	--	KOG4494	Cell surface ATP diphosphohydrolase Apyrase
c10400_g1	CB_E3	12.00	1.14	938	--	--	--	--	--	--	--	--	--	--	--	--	--	--	--	--	--	--	--	--	--	--	--	--	--	--	--	--
c1040_g1	CB_E3	6.00	4.23	361	--	--	--	--	--	--	--	--	--	--	--	--	--	--	--	--	--	--	--	--	--	--	--	--	--	--	--	--
c10416_g1	CB_E3	2.00	44.77	214	--	--	--	--	--	--	--	--	--	--	--	--	--	--	--	--	--	--	PF01356	Alpha amylase inhibitor	--	--	GO:0015066	alpha-amylase inhibitor activity	--	--	--	--
c10417_g1	CB_E3	2168.00	35.72	4107	478256710	ENN76892.1	1822	0	hypothetical protein YQE_06733, partial [Dendroctonus ponderosae]>gi|546685091|gb|ERL94618.1| hypothetical protein D910_11895 [Dendroctonus ponderosae]	462332878	APGK01039174.1	96	8.02915e-40	Dendroctonus ponderosae Seq01039184, whole genome shotgun sequence	--	--	--	--	B0W429	955	2.16811e-113	Adenosine monophosphate-protein transferase FICD homolog OS=Culex quinquefasciatus GN=CPIJ001789 PE=3 SV=1	PF03938//PF00049//PF04144	Outer membrane protein (OmpH-like)//Insulin/IGF/Relaxin family//SCAMP family	GO:0007165//GO:0015031	signal transduction//protein transport	GO:0005179//GO:0051082	hormone activity//unfolded protein binding	GO:0016021//GO:0005576	integral component of membrane//extracellular region	KOG3824	Huntingtin interacting protein HYPE
c10418_g2	CB_E3	21.00	4.61	563	270011078	EFA07526.1	787	8.64047e-103	retinal homeobox [Tribolium castaneum]	530579900	XM_005283798.1	104	3.72839e-45	PREDICTED: Chrysemys picta bellii retina and anterior neural fold homeobox 2 (RAX2), mRNA	K09332	RAX, RX	retina and anterior neural fold homeobox protein	http://www.genome.jp/dbget-bin/www_bget?ko:K09332	Q9W2Q1	419	7.22789e-46	Retinal homeobox protein Rx OS=Drosophila melanogaster GN=Rx PE=2 SV=2	PF00046	Homeobox domain	GO:0006355	regulation of transcription, DNA-templated	GO:0003700//GO:0043565	transcription factor activity, sequence-specific DNA binding//sequence-specific DNA binding	GO:0005667	transcription factor complex	KOG0490	Transcription factor, contains HOX domain
c10430_g1	CB_E3	335.00	21.52	1258	91088645	XP_974426.1	268	5.805e-24	PREDICTED: calcium-binding and coiled-coil domain-containing protein 2 [Tribolium castaneum]>gi|270011685|gb|EFA08133.1| hypothetical protein TcasGA2_TC005737 [Tribolium castaneum]	--	--	--	--	--	--	--	--	--	Q2KJE0	163	1.00063e-10	Tax1-binding protein 1 homolog OS=Bos taurus GN=TAX1BP1 PE=2 SV=1	--	--	--	--	--	--	--	--	--	--
c10451_g1	CB_E3	1.00	0.38	443	--	--	--	--	--	--	--	--	--	--	--	--	--	--	--	--	--	--	--	--	--	--	--	--	--	--	--	--
c10473_g1	CB_E3	205.00	3.17	4369	546682915	ERL92794.1	1190	3.39339e-144	hypothetical protein D910_10102 [Dendroctonus ponderosae]	--	--	--	--	--	--	--	--	--	P82198	200	2.98566e-14	Transforming growth factor-beta-induced protein ig-h3 OS=Mus musculus GN=Tgfbi PE=2 SV=1	PF13103//PF00018	TonB C terminal//SH3 domain	GO:0006810	transport	GO:0005515	protein binding	--	--	--	--
c1049_g1	CB_E3	6.00	7.08	319	--	--	--	--	--	--	--	--	--	--	--	--	--	--	--	--	--	--	--	--	--	--	--	--	--	--	--	--
c10523_g1	CB_E3	3.00	1.49	401	--	--	--	--	--	--	--	--	--	--	--	--	--	--	--	--	--	--	--	--	--	--	--	--	--	--	--	--
c10527_g1	CB_E3	1.00	0.32	474	--	--	--	--	--	--	--	--	--	--	--	--	--	--	--	--	--	--	--	--	--	--	--	--	--	--	--	--
c10528_g1	CB_E3	2.00	0.95	407	--	--	--	--	--	--	--	--	--	--	--	--	--	--	--	--	--	--	--	--	--	--	--	--	--	--	--	--
c10542_g1	CB_E3	1.00	12.31	227	--	--	--	--	--	--	--	--	--	--	--	--	--	--	--	--	--	--	--	--	--	--	--	--	--	--	--	--
c10576_g1	CB_E3	6.00	31.76	250	--	--	--	--	--	--	--	--	--	--	--	--	--	--	--	--	--	--	--	--	--	--	--	--	--	--	--	--
c105_g1	CB_E3	1.00	1.42	307	815923827	XP_012246642.1	290	9.3882e-29	PREDICTED: uncharacterized protein LOC105681473, partial [Bombus impatiens]	--	--	--	--	--	--	--	--	--	--	--	--	--	--	--	--	--	--	--	--	--	--	--
c10601_g1	CB_E3	1.00	0.54	391	--	--	--	--	--	--	--	--	--	--	--	--	--	--	--	--	--	--	--	--	--	--	--	--	--	--	--	--
c10605_g1	CB_E3	6.00	0.51	1012	--	--	--	--	--	--	--	--	--	--	--	--	--	--	--	--	--	--	--	--	--	--	--	--	--	--	--	--
c10608_g1	CB_E3	2.00	1.52	354	829730679	XP_012633135.1	224	4.78446e-20	PREDICTED: protein SCO1 homolog, mitochondrial isoform X1 [Microcebus murinus]	--	--	--	--	--	K07152	SCO1_2	protein SCO1/2	http://www.genome.jp/dbget-bin/www_bget?ko:K07152	P23833	239	1.6945e-23	Protein SCO1, mitochondrial OS=Saccharomyces cerevisiae (strain ATCC 204508 / S288c) GN=SCO1 PE=1 SV=1	--	--	--	--	--	--	--	--	KOG2792	Putative cytochrome C oxidase assembly protein
c10622_g1	CB_E3	8.00	0.37	1651	--	--	--	--	--	--	--	--	--	--	--	--	--	--	--	--	--	--	--	--	--	--	--	--	--	--	--	--
c10623_g1	CB_E3	3.00	1.65	388	--	--	--	--	--	--	--	--	--	--	--	--	--	--	--	--	--	--	--	--	--	--	--	--	--	--	--	--
c10637_g1	CB_E3	2.00	0.53	513	470261197	XP_004360327.1	445	4.40725e-51	metal-dependent protein hydrolase domain-containing protein [Dictyostelium fasciculatum]>gi|328874110|gb|EGG22476.1| metal-dependent protein hydrolase domain-containing protein [Dictyostelium fasciculatum]	595786501	XM_007271732.1	43	2.7423e-11	Fomitiporia mediterranea MF3/22 GAMM1 protein (FOMMEDRAFT_137325), partial mRNA	--	--	--	--	Q55G91	410	2.90328e-47	UPF0160 protein OS=Dictyostelium discoideum GN=DDB_G0267768 PE=3 SV=1	--	--	--	--	--	--	--	--	KOG2948	Predicted metal-binding protein
c10651_g1	CB_E3	2.00	12.47	245	--	--	--	--	--	--	--	--	--	--	--	--	--	--	--	--	--	--	PF03446	NAD binding domain of 6-phosphogluconate dehydrogenase	GO:0006098//GO:0055114//GO:0019521	pentose-phosphate shunt//oxidation-reduction process//D-gluconate metabolic process	GO:0004616	phosphogluconate dehydrogenase (decarboxylating) activity	--	--	--	--
c10662_g1	CB_E3	1.00	0.35	454	--	--	--	--	--	--	--	--	--	--	--	--	--	--	--	--	--	--	--	--	--	--	--	--	--	--	--	--
c10667_g1	CB_E3	4.00	0.87	567	--	--	--	--	--	--	--	--	--	--	--	--	--	--	--	--	--	--	--	--	--	--	--	--	--	--	--	--
c10687_g1	CB_E3	2.00	0.67	464	--	--	--	--	--	--	--	--	--	--	--	--	--	--	--	--	--	--	--	--	--	--	--	--	--	--	--	--
c10707_g1	CB_E3	6.00	0.78	777	--	--	--	--	--	--	--	--	--	--	--	--	--	--	--	--	--	--	--	--	--	--	--	--	--	--	--	--
c10714_g1	CB_E3	1.00	7.69	239	--	--	--	--	--	--	--	--	--	--	--	--	--	--	--	--	--	--	PF15191	Synaptonemal complex central element protein 3	GO:0007130//GO:0007131//GO:0007283	synaptonemal complex assembly//reciprocal meiotic recombination//spermatogenesis	--	--	--	--	--	--
c10730_g1	CB_E3	5.00	0.69	735	--	--	--	--	--	--	--	--	--	--	--	--	--	--	--	--	--	--	--	--	--	--	--	--	--	--	--	--
c10734_g1	CB_E3	2.00	2.14	326	--	--	--	--	--	--	--	--	--	--	--	--	--	--	--	--	--	--	--	--	--	--	--	--	--	--	--	--
c10753_g1	CB_E3	10.00	1.31	758	--	--	--	--	--	--	--	--	--	--	--	--	--	--	--	--	--	--	--	--	--	--	--	--	--	--	--	--
c10768_g1	CB_E3	2.00	38.67	217	--	--	--	--	--	--	--	--	--	--	--	--	--	--	--	--	--	--	--	--	--	--	--	--	--	--	--	--
c10769_g1	CB_E3	9.00	1.50	655	--	--	--	--	--	--	--	--	--	--	--	--	--	--	--	--	--	--	--	--	--	--	--	--	--	--	--	--
c10770_g1	CB_E3	2.00	0.39	599	307213938	EFN89175.1	124	2.44433e-06	Histone-lysine N-methyltransferase SETMAR, partial [Harpegnathos saltator]	--	--	--	--	--	--	--	--	--	--	--	--	--	--	--	--	--	--	--	--	--	--	--
c10797_g1	CB_E3	1.00	0.53	393	632974959	XP_007903962.1	241	2.3034e-22	PREDICTED: LOW QUALITY PROTEIN: ATP synthase mitochondrial F1 complex assembly factor 2 [Callorhinchus milii]	--	--	--	--	--	K07556	ATPeAF2, ATPAF2, ATP12	ATP synthase mitochondrial F1 complex assembly factor 2	http://www.genome.jp/dbget-bin/www_bget?ko:K07556	Q8N5M1	217	2.51495e-20	ATP synthase mitochondrial F1 complex assembly factor 2 OS=Homo sapiens GN=ATPAF2 PE=1 SV=1	PF07542	ATP12 chaperone protein	GO:0043461	proton-transporting ATP synthase complex assembly	--	--	--	--	KOG3015	F1-ATP synthase assembly protein
c10810_g1	CB_E3	4.00	0.77	674	--	--	--	--	--	462342680	APGK01035633.1	65	2.15887e-23	Dendroctonus ponderosae Seq01035643, whole genome shotgun sequence	--	--	--	--	--	--	--	--	PF03542	Tuberin	GO:0043547	positive regulation of GTPase activity	GO:0005096	GTPase activator activity	--	--	--	--
c10811_g1	CB_E3	12.00	1.28	993	91080503	XP_971456.1	424	5.46398e-45	PREDICTED: fasciclin-2 [Tribolium castaneum]>gi|642919288|ref|XP_008191811.1| PREDICTED: fasciclin-2 [Tribolium castaneum]>gi|642919290|ref|XP_008191812.1| PREDICTED: fasciclin-2 [Tribolium castaneum]>gi|270005773|gb|EFA02221.1| hypothetical protein TcasGA2_TC007882 [Tribolium castaneum]	--	--	--	--	--	--	--	--	--	P22648	195	4.65346e-15	Fasciclin-2 OS=Schistocerca americana GN=FAS2 PE=1 SV=2	PF07354//PF10584	Zona-pellucida-binding protein (Sp38)//Proteasome subunit A N-terminal signature	GO:0007339//GO:0006511	binding of sperm to zona pellucida//ubiquitin-dependent protein catabolic process	GO:0004175	endopeptidase activity	GO:0005576//GO:0019773	extracellular region//proteasome core complex, alpha-subunit complex	KOG4475	FOG: Immunoglobin and related proteins
c10814_g1	CB_E3	3.00	1.56	395	--	--	--	--	--	--	--	--	--	--	--	--	--	--	--	--	--	--	--	--	--	--	--	--	--	--	--	--
c10818_g1	CB_E3	6.00	3.60	378	--	--	--	--	--	--	--	--	--	--	--	--	--	--	--	--	--	--	--	--	--	--	--	--	--	--	--	--
c10823_g1	CB_E3	2.00	2.26	322	--	--	--	--	--	--	--	--	--	--	--	--	--	--	--	--	--	--	--	--	--	--	--	--	--	--	--	--
c10826_g1	CB_E3	3.00	0.51	648	--	--	--	--	--	--	--	--	--	--	--	--	--	--	--	--	--	--	--	--	--	--	--	--	--	--	--	--
c10827_g1	CB_E3	733.00	29.52	1887	642911933	XP_008199027.1	675	3.95164e-80	PREDICTED: transmembrane protein 199 [Tribolium castaneum]	--	--	--	--	--	--	--	--	--	Q8N511	167	9.04451e-12	Transmembrane protein 199 OS=Homo sapiens GN=TMEM199 PE=1 SV=1	PF14942//PF01956	Organelle biogenesis, Muted-like protein//Integral membrane protein DUF106	--	--	--	--	GO:0031083//GO:0016020//GO:0030133	BLOC-1 complex//membrane//transport vesicle	--	--
c10837_g1	CB_E3	44.00	1.18	2627	642932229	XP_008194632.1	739	5.94507e-83	PREDICTED: uncharacterized protein LOC103313363 isoform X1 [Tribolium castaneum]	--	--	--	--	--	--	--	--	--	--	--	--	--	--	--	--	--	--	--	--	--	--	--
c10841_g1	CB_E3	30.00	5.64	611	--	--	--	--	--	--	--	--	--	--	--	--	--	--	--	--	--	--	PF01395	PBP/GOBP family	--	--	GO:0005549	odorant binding	--	--	--	--
c10858_g1	CB_E3	217.00	13.84	1265	478260615	ENN80318.1	978	1.76329e-126	hypothetical protein YQE_03311, partial [Dendroctonus ponderosae]>gi|546685254|gb|ERL94781.1| hypothetical protein D910_12055 [Dendroctonus ponderosae]	--	--	--	--	--	--	--	--	--	Q5U2Q4	375	2.59526e-39	Mono [ADP-ribose] polymerase PARP16 OS=Rattus norvegicus GN=Parp16 PE=2 SV=1	PF00644	Poly(ADP-ribose) polymerase catalytic domain	--	--	GO:0003950	NAD+ ADP-ribosyltransferase activity	--	--	--	--
c10872_g1	CB_E3	104.00	6.72	1252	270297180	NP_001161912.1	821	1.77437e-105	cuticular protein analogous to peritrophins 1-B [Tribolium castaneum]>gi|268309002|gb|ACY95467.1| cuticular protein analogous to peritrophins 1-B [Tribolium castaneum]>gi|270001714|gb|EEZ98161.1| hypothetical protein TcasGA2_TC000587 [Tribolium castaneum]	662189754	XM_008469397.1	49	3.21775e-14	PREDICTED: Diaphorina citri uncharacterized LOC103505088 (LOC103505088), mRNA	--	--	--	--	--	--	--	--	PF01607	Chitin binding Peritrophin-A domain	GO:0006030	chitin metabolic process	GO:0008061	chitin binding	GO:0005576	extracellular region	--	--
c10901_g1	CB_E3	427.00	34.39	1059	--	--	--	--	--	--	--	--	--	--	--	--	--	--	--	--	--	--	--	--	--	--	--	--	--	--	--	--
c10905_g1	CB_E3	4.00	0.39	930	--	--	--	--	--	--	--	--	--	--	--	--	--	--	--	--	--	--	--	--	--	--	--	--	--	--	--	--
c10906_g1	CB_E3	14.00	3.86	504	--	--	--	--	--	--	--	--	--	--	--	--	--	--	--	--	--	--	--	--	--	--	--	--	--	--	--	--
c10912_g1	CB_E3	1.00	0.76	354	--	--	--	--	--	--	--	--	--	--	--	--	--	--	--	--	--	--	--	--	--	--	--	--	--	--	--	--
c10927_g1	CB_E3	2.00	0.31	689	--	--	--	--	--	--	--	--	--	--	--	--	--	--	--	--	--	--	--	--	--	--	--	--	--	--	--	--
c10929_g1	CB_E3	27.00	1.50	1413	--	--	--	--	--	--	--	--	--	--	--	--	--	--	--	--	--	--	--	--	--	--	--	--	--	--	--	--
c10939_g1	CB_E3	1.00	0.56	385	--	--	--	--	--	--	--	--	--	--	--	--	--	--	--	--	--	--	--	--	--	--	--	--	--	--	--	--
c10945_g2	CB_E3	11.00	0.63	1372	--	--	--	--	--	--	--	--	--	--	--	--	--	--	--	--	--	--	--	--	--	--	--	--	--	--	--	--
c10946_g1	CB_E3	2.00	17.84	235	--	--	--	--	--	--	--	--	--	--	--	--	--	--	--	--	--	--	--	--	--	--	--	--	--	--	--	--
c10951_g2	CB_E3	1.00	0.58	382	--	--	--	--	--	--	--	--	--	--	--	--	--	--	--	--	--	--	--	--	--	--	--	--	--	--	--	--
c10952_g1	CB_E3	1.00	0.53	393	752886888	XP_011261291.1	177	2.72665e-13	PREDICTED: histone-lysine N-methyltransferase SETMAR-like [Camponotus floridanus]	--	--	--	--	--	--	--	--	--	--	--	--	--	--	--	--	--	--	--	--	--	--	--
c10956_g1	CB_E3	2.00	3.58	294	--	--	--	--	--	--	--	--	--	--	--	--	--	--	--	--	--	--	--	--	--	--	--	--	--	--	--	--
c10974_g1	CB_E3	2.00	0.71	452	--	--	--	--	--	--	--	--	--	--	--	--	--	--	--	--	--	--	--	--	--	--	--	--	--	--	--	--
c10975_g1	CB_E3	3.00	1.07	452	--	--	--	--	--	--	--	--	--	--	--	--	--	--	--	--	--	--	--	--	--	--	--	--	--	--	--	--
c10975_g2	CB_E3	3.00	2.14	360	307211999	EFN87897.1	183	1.30324e-15	hypothetical protein EAI_03899, partial [Harpegnathos saltator]	--	--	--	--	--	--	--	--	--	Q7JQ07	144	4.41503e-12	Mariner Mos1 transposase OS=Drosophila mauritiana GN=mariner\T PE=1 SV=1	--	--	--	--	--	--	--	--	--	--
c10976_g1	CB_E3	136.00	9.19	1209	478253706	ENN74005.1	886	3.72878e-114	hypothetical protein YQE_09395, partial [Dendroctonus ponderosae]>gi|546678195|gb|ERL88885.1| hypothetical protein D910_06267 [Dendroctonus ponderosae]	--	--	--	--	--	--	--	--	--	Q96ER9	170	9.73055e-12	Coiled-coil domain-containing protein 51 OS=Homo sapiens GN=CCDC51 PE=1 SV=2	PF05398//PF05531//PF01576	PufQ cytochrome subunit//Nucleopolyhedrovirus P10 protein//Myosin tail	GO:0030494//GO:0015979	bacteriochlorophyll biosynthetic process//photosynthesis	GO:0003774	motor activity	GO:0019028//GO:0016459	viral capsid//myosin complex	--	--
c10982_g1	CB_E3	3.00	0.88	490	--	--	--	--	--	--	--	--	--	--	--	--	--	--	--	--	--	--	--	--	--	--	--	--	--	--	--	--
c10985_g1	CB_E3	2.00	0.87	420	--	--	--	--	--	--	--	--	--	--	--	--	--	--	--	--	--	--	--	--	--	--	--	--	--	--	--	--
c10987_g1	CB_E3	7.00	1.56	559	--	--	--	--	--	--	--	--	--	--	--	--	--	--	--	--	--	--	--	--	--	--	--	--	--	--	--	--
c11002_g2	CB_E3	2.00	0.54	508	--	--	--	--	--	--	--	--	--	--	--	--	--	--	--	--	--	--	--	--	--	--	--	--	--	--	--	--
c11005_g2	CB_E3	3.00	0.34	833	--	--	--	--	--	--	--	--	--	--	--	--	--	--	--	--	--	--	--	--	--	--	--	--	--	--	--	--
c11015_g1	CB_E3	1.00	7.16	241	--	--	--	--	--	170106849	XM_001884601.1	101	6.8227e-44	Laccaria bicolor S238N-H82 hypothetical protein partial mRNA	--	--	--	--	--	--	--	--	--	--	--	--	--	--	--	--	--	--
c11026_g1	CB_E3	5.00	2.85	384	--	--	--	--	--	--	--	--	--	--	--	--	--	--	--	--	--	--	--	--	--	--	--	--	--	--	--	--
c11032_g1	CB_E3	3.00	0.43	711	--	--	--	--	--	--	--	--	--	--	--	--	--	--	--	--	--	--	--	--	--	--	--	--	--	--	--	--
c11057_g1	CB_E3	32.00	2.30	1154	746831190	XP_011051651.1	249	2.28267e-21	PREDICTED: histone-lysine N-methyltransferase SETMAR-like [Acromyrmex echinatior]	--	--	--	--	--	--	--	--	--	--	--	--	--	--	--	--	--	--	--	--	--	--	--
c11062_g1	CB_E3	2.00	3.21	300	--	--	--	--	--	--	--	--	--	--	--	--	--	--	--	--	--	--	--	--	--	--	--	--	--	--	--	--
c11084_g1	CB_E3	1.00	0.32	474	--	--	--	--	--	--	--	--	--	--	--	--	--	--	--	--	--	--	--	--	--	--	--	--	--	--	--	--
c11086_g1	CB_E3	2.00	0.38	610	--	--	--	--	--	--	--	--	--	--	--	--	--	--	--	--	--	--	--	--	--	--	--	--	--	--	--	--
c11094_g1	CB_E3	4932.00	81.97	4086	546673579	ERL85150.1	2565	0	hypothetical protein D910_02572 [Dendroctonus ponderosae]	808132911	XM_003398855.2	429	0	PREDICTED: Bombus terrestris DNA topoisomerase 1 (LOC100643704), transcript variant X1, mRNA	K03163	TOP1	DNA topoisomerase I	http://www.genome.jp/dbget-bin/www_bget?ko:K03163	P11387	2089	0	DNA topoisomerase 1 OS=Homo sapiens GN=TOP1 PE=1 SV=2	PF01028//PF02919	Eukaryotic DNA topoisomerase I, catalytic core//Eukaryotic DNA topoisomerase I, DNA binding fragment	GO:0006265	DNA topological change	GO:0003917//GO:0003677//GO:0003918	DNA topoisomerase type I activity//DNA binding//DNA topoisomerase type II (ATP-hydrolyzing) activity	GO:0005694	chromosome	KOG0981	DNA topoisomerase I
c11095_g1	CB_E3	1.00	0.78	352	--	--	--	--	--	--	--	--	--	--	--	--	--	--	--	--	--	--	--	--	--	--	--	--	--	--	--	--
c11103_g1	CB_E3	617.00	15.35	2861	642926929	XP_008195061.1	1350	1.25567e-173	PREDICTED: uncharacterized protein LOC100141786 isoform X1 [Tribolium castaneum]	--	--	--	--	--	--	--	--	--	--	--	--	--	PF08408	DNA polymerase family B viral insert	GO:0006260	DNA replication	GO:0003887	DNA-directed DNA polymerase activity	GO:0042575	DNA polymerase complex	--	--
c11109_g1	CB_E3	175.00	3.24	3684	642925537	XP_008194591.1	703	4.33901e-79	PREDICTED: zinc finger protein Gfi-1b-like isoform X2 [Tribolium castaneum]	--	--	--	--	--	--	--	--	--	P18722	246	6.45102e-21	Gastrula zinc finger protein XlCGF46.1 (Fragment) OS=Xenopus laevis PE=3 SV=1	PF00096//PF01596//PF00412//PF05495	Zinc finger, C2H2 type//O-methyltransferase//LIM domain//CHY zinc finger	--	--	GO:0008171//GO:0046872//GO:0008270	O-methyltransferase activity//metal ion binding//zinc ion binding	--	--	--	--
c11111_g1	CB_E3	1.00	0.35	911	--	--	--	--	--	--	--	--	--	--	--	--	--	--	--	--	--	--	--	--	--	--	--	--	--	--	--	--
c11112_g1	CB_E3	1.00	0.74	357	--	--	--	--	--	--	--	--	--	--	--	--	--	--	--	--	--	--	--	--	--	--	--	--	--	--	--	--
c11121_g1	CB_E3	7.00	4.84	533	--	--	--	--	--	--	--	--	--	--	--	--	--	--	--	--	--	--	--	--	--	--	--	--	--	--	--	--
c11129_g1	CB_E3	7.00	0.53	1104	--	--	--	--	--	--	--	--	--	--	--	--	--	--	--	--	--	--	--	--	--	--	--	--	--	--	--	--
c11130_g1	CB_E3	1.00	0.37	445	--	--	--	--	--	--	--	--	--	--	--	--	--	--	--	--	--	--	--	--	--	--	--	--	--	--	--	--
c11132_g1	CB_E3	5.00	1.52	671	546685746	ERL95201.1	210	9.07214e-18	hypothetical protein D910_12469 [Dendroctonus ponderosae]	--	--	--	--	--	--	--	--	--	--	--	--	--	PF00436	Single-strand binding protein family	--	--	GO:0003697	single-stranded DNA binding	--	--	--	--
c11135_g1	CB_E3	97.00	4.18	1739	307206731	EFN84669.1	155	8.08369e-12	hypothetical protein EAI_07799, partial [Harpegnathos saltator]	--	--	--	--	--	--	--	--	--	--	--	--	--	--	--	--	--	--	--	--	--	--	--
c11141_g1	CB_E3	1.00	0.48	406	--	--	--	--	--	--	--	--	--	--	--	--	--	--	--	--	--	--	--	--	--	--	--	--	--	--	--	--
c11145_g1	CB_E3	10.00	1.28	768	--	--	--	--	--	--	--	--	--	--	--	--	--	--	--	--	--	--	--	--	--	--	--	--	--	--	--	--
c11149_g1	CB_E3	17.00	1.04	1305	--	--	--	--	--	--	--	--	--	--	--	--	--	--	--	--	--	--	--	--	--	--	--	--	--	--	--	--
c11152_g1	CB_E3	3.00	2.52	345	--	--	--	--	--	--	--	--	--	--	--	--	--	--	--	--	--	--	--	--	--	--	--	--	--	--	--	--
c11157_g1	CB_E3	145.00	18.12	1114	--	--	--	--	--	--	--	--	--	--	--	--	--	--	--	--	--	--	PF05579	Equine arteritis virus serine endopeptidase S32	GO:0016032//GO:0019082	viral process//viral protein processing	GO:0004252	serine-type endopeptidase activity	--	--	--	--
c11160_g1	CB_E3	2.00	0.32	675	--	--	--	--	--	--	--	--	--	--	--	--	--	--	--	--	--	--	--	--	--	--	--	--	--	--	--	--
c11163_g1	CB_E3	6.00	1.29	568	--	--	--	--	--	--	--	--	--	--	--	--	--	--	--	--	--	--	--	--	--	--	--	--	--	--	--	--
c11167_g1	CB_E3	42.00	4.50	864	641657736	XP_008180460.1	508	1.49661e-60	PREDICTED: abnormal wing discs 2 isoform X2 [Acyrthosiphon pisum]	559148713	KF594408.1	35	1.33055e-06	Suaeda glauca nucleoside diphosphate kinase mRNA, complete cds	K00940	E2.7.4.6, ndk	nucleoside-diphosphate kinase	http://www.genome.jp/dbget-bin/www_bget?ko:K00940	B8FZD1	480	4.96631e-58	Nucleoside diphosphate kinase OS=Desulfitobacterium hafniense (strain DCB-2 / DSM 10664) GN=ndk PE=3 SV=1	PF00334	Nucleoside diphosphate kinase	GO:0006183//GO:0006144//GO:0006241//GO:0006165//GO:0006206//GO:0006228	GTP biosynthetic process//purine nucleobase metabolic process//CTP biosynthetic process//nucleoside diphosphate phosphorylation//pyrimidine nucleobase metabolic process//UTP biosynthetic process	GO:0004550//GO:0005524	nucleoside diphosphate kinase activity//ATP binding	--	--	KOG0888	Nucleoside diphosphate kinase
c11168_g1	CB_E3	2.00	0.87	420	--	--	--	--	--	--	--	--	--	--	--	--	--	--	--	--	--	--	--	--	--	--	--	--	--	--	--	--
c11179_g1	CB_E3	228.00	4.00	3881	478256612	ENN76794.1	538	2.16782e-59	hypothetical protein YQE_06635, partial [Dendroctonus ponderosae]	462333144	APGK01039074.1	54	1.68864e-16	Dendroctonus ponderosae Seq01039084, whole genome shotgun sequence	K16449	RGS	regulator of G-protein signaling	http://www.genome.jp/dbget-bin/www_bget?ko:K16449	Q9UGC6	430	1.1272e-45	Regulator of G-protein signaling 17 OS=Homo sapiens GN=RGS17 PE=1 SV=2	PF09128//PF00615	Regulator of G protein signalling-like domain//Regulator of G protein signaling domain	GO:0043087//GO:0038032	regulation of GTPase activity//termination of G-protein coupled receptor signaling pathway	GO:0005089	Rho guanyl-nucleotide exchange factor activity	GO:0005737	cytoplasm	KOG3589	G protein signaling regulators
c11189_g1	CB_E3	7.00	1.64	544	--	--	--	--	--	--	--	--	--	--	--	--	--	--	--	--	--	--	--	--	--	--	--	--	--	--	--	--
c11203_g1	CB_E3	423.00	17.88	1769	546681762	ERL91788.1	492	3.93156e-53	hypothetical protein D910_09113 [Dendroctonus ponderosae]	--	--	--	--	--	--	--	--	--	--	--	--	--	PF02724//PF09507//PF02862//PF01698//PF06459	CDC45-like protein//DNA polymerase subunit Cdc27//DDHD domain//Floricaula / Leafy protein//Ryanodine Receptor TM 4-6	GO:0006260//GO:0006355//GO:0006816//GO:0006874//GO:0006270	DNA replication//regulation of transcription, DNA-templated//calcium ion transport//cellular calcium ion homeostasis//DNA replication initiation	GO:0046872//GO:0003677//GO:0005219	metal ion binding//DNA binding//ryanodine-sensitive calcium-release channel activity	GO:0005622//GO:0016021//GO:0005634	intracellular//integral component of membrane//nucleus	--	--
c11205_g1	CB_E3	4.00	0.39	924	--	--	--	--	--	--	--	--	--	--	--	--	--	--	--	--	--	--	--	--	--	--	--	--	--	--	--	--
c11208_g2	CB_E3	1.00	1.08	325	546672885	ERL84608.1	460	1.40254e-50	hypothetical protein D910_02036 [Dendroctonus ponderosae]	--	--	--	--	--	K00665	FASN	fatty acid synthase, animal type	http://www.genome.jp/dbget-bin/www_bget?ko:K00665	P36189	307	5.10875e-33	Fatty acid synthase (Fragment) OS=Anser anser anser GN=FASN PE=1 SV=1	--	--	--	--	--	--	--	--	KOG1202	Animal-type fatty acid synthase and related proteins
c11222_g1	CB_E3	7.00	1.20	644	--	--	--	--	--	--	--	--	--	--	--	--	--	--	--	--	--	--	--	--	--	--	--	--	--	--	--	--
c11238_g1	CB_E3	1.00	0.34	462	780665970	XP_011694053.1	118	5.74969e-09	PREDICTED: uncharacterized protein LOC105453629 [Wasmannia auropunctata]	--	--	--	--	--	--	--	--	--	--	--	--	--	--	--	--	--	--	--	--	--	--	--
c11250_g1	CB_E3	209.00	8.61	1825	478271237	ENN83595.1	1568	0	hypothetical protein YQE_00050, partial [Dendroctonus ponderosae]	--	--	--	--	--	--	--	--	--	B0WC46	396	4.72407e-40	Facilitated trehalose transporter Tret1 OS=Culex quinquefasciatus GN=Tret1 PE=3 SV=1	PF07690//PF00083	Major Facilitator Superfamily//Sugar (and other) transporter	GO:0055085	transmembrane transport	GO:0022857	transmembrane transporter activity	GO:0016021	integral component of membrane	KOG0254	Predicted transporter (major facilitator superfamily)
c11255_g1	CB_E3	2.00	5.10	277	--	--	--	--	--	--	--	--	--	--	--	--	--	--	--	--	--	--	--	--	--	--	--	--	--	--	--	--
c11259_g1	CB_E3	1.00	0.92	337	--	--	--	--	--	--	--	--	--	--	--	--	--	--	--	--	--	--	--	--	--	--	--	--	--	--	--	--
c11260_g1	CB_E3	1.00	0.39	436	--	--	--	--	--	--	--	--	--	--	--	--	--	--	--	--	--	--	--	--	--	--	--	--	--	--	--	--
c11270_g1	CB_E3	474.00	16.52	2352	478263147	ENN81540.1	1669	0	hypothetical protein YQE_02069, partial [Dendroctonus ponderosae]>gi|546681780|gb|ERL91806.1| hypothetical protein D910_09131 [Dendroctonus ponderosae]	--	--	--	--	--	K02213	CDC6	cell division control protein 6	http://www.genome.jp/dbget-bin/www_bget?ko:K02213	Q99741	812	2.50356e-96	Cell division control protein 6 homolog OS=Homo sapiens GN=CDC6 PE=1 SV=1	PF07728//PF03266//PF00437//PF00931//PF05970//PF00004//PF01637//PF01443//PF00910//PF07724	AAA domain (dynein-related subfamily)//NTPase//Type II/IV secretion system protein//NB-ARC domain//PIF1-like helicase//ATPase family associated with various cellular activities (AAA)//Archaeal ATPase//Viral (Superfamily 1) RNA helicase//RNA helicase//AAA domain (Cdc48 subfamily)	GO:0006281//GO:0000723//GO:0006810	DNA repair//telomere maintenance//transport	GO:0005524//GO:0003724//GO:0098519//GO:0003723//GO:0016887//GO:0043531//GO:0003678	ATP binding//RNA helicase activity//nucleotide phosphatase activity, acting on free nucleotides//RNA binding//ATPase activity//ADP binding//DNA helicase activity	GO:0005657	replication fork	KOG2227	Pre-initiation complex, subunit CDC6, AAA+ superfamily ATPase
c11280_g2	CB_E3	1.00	3.52	264	--	--	--	--	--	--	--	--	--	--	--	--	--	--	--	--	--	--	--	--	--	--	--	--	--	--	--	--
c1128_g1	CB_E3	2.00	0.55	505	--	--	--	--	--	--	--	--	--	--	--	--	--	--	--	--	--	--	--	--	--	--	--	--	--	--	--	--
c11292_g1	CB_E3	13.00	49.63	261	546674047	ERL85535.1	180	4.85566e-14	hypothetical protein D910_02954 [Dendroctonus ponderosae]	--	--	--	--	--	--	--	--	--	--	--	--	--	--	--	--	--	--	--	--	--	--	--
c11295_g1	CB_E3	2.00	0.60	486	--	--	--	--	--	--	--	--	--	--	--	--	--	--	--	--	--	--	--	--	--	--	--	--	--	--	--	--
c11304_g1	CB_E3	707.00	34.79	1560	642914766	XP_008190343.1	607	7.50698e-70	PREDICTED: trypsin II-P29-like [Tribolium castaneum]>gi|270002733|gb|EEZ99180.1| serine protease H1 [Tribolium castaneum]	--	--	--	--	--	K09628	PRSS27	protease, serine 27	http://www.genome.jp/dbget-bin/www_bget?ko:K09628	P27435	344	4.49418e-35	Tryptase OS=Rattus norvegicus GN=Tpsab1 PE=1 SV=2	PF00089	Trypsin	GO:0006508	proteolysis	GO:0004252	serine-type endopeptidase activity	--	--	KOG3627	Trypsin
c11305_g2	CB_E3	5.00	0.39	1081	--	--	--	--	--	--	--	--	--	--	--	--	--	--	--	--	--	--	--	--	--	--	--	--	--	--	--	--
c11314_g1	CB_E3	120.00	9.96	1038	478251819	ENN72265.1	898	8.48615e-118	hypothetical protein YQE_11126, partial [Dendroctonus ponderosae]	--	--	--	--	--	K00799	GST, gst	glutathione S-transferase	http://www.genome.jp/dbget-bin/www_bget?ko:K00799	P46437	462	1.42783e-53	Glutathione S-transferase OS=Musca domestica PE=2 SV=1	PF13409//PF02798//PF13417	Glutathione S-transferase, N-terminal domain//Glutathione S-transferase, N-terminal domain//Glutathione S-transferase, N-terminal domain	--	--	GO:0005515	protein binding	--	--	KOG1695	Glutathione S-transferase
c1131_g1	CB_E3	2.00	35.17	219	--	--	--	--	--	--	--	--	--	--	--	--	--	--	--	--	--	--	--	--	--	--	--	--	--	--	--	--
c11322_g1	CB_E3	2.00	0.35	634	--	--	--	--	--	--	--	--	--	--	--	--	--	--	--	--	--	--	PF01405	Photosystem II reaction centre T protein	GO:0015979	photosynthesis	--	--	GO:0009539//GO:0016020//GO:0009523	photosystem II reaction center//membrane//photosystem II	--	--
c11326_g1	CB_E3	6.00	1.19	593	--	--	--	--	--	--	--	--	--	--	--	--	--	--	--	--	--	--	--	--	--	--	--	--	--	--	--	--
c11341_g2	CB_E3	5.00	1.50	485	--	--	--	--	--	--	--	--	--	--	--	--	--	--	--	--	--	--	--	--	--	--	--	--	--	--	--	--
c11345_g1	CB_E3	777.00	25.99	2163	332373386	AEE61834.1	1520	0	unknown [Dendroctonus ponderosae]	--	--	--	--	--	K00128	E1.2.1.3	aldehyde dehydrogenase (NAD+)	http://www.genome.jp/dbget-bin/www_bget?ko:K00128	Q5XI42	1230	3.44327e-160	Aldehyde dehydrogenase family 3 member B1 OS=Rattus norvegicus GN=Aldh3b1 PE=2 SV=1	PF00171//PF05893//PF03094	Aldehyde dehydrogenase family//Acyl-CoA reductase (LuxC)//Mlo family	GO:0006118//GO:0008218//GO:0008152//GO:0055114//GO:0006952	obsolete electron transport//bioluminescence//metabolic process//oxidation-reduction process//defense response	GO:0003995//GO:0016491	acyl-CoA dehydrogenase activity//oxidoreductase activity	GO:0016021	integral component of membrane	KOG2456	Aldehyde dehydrogenase
c1134_g1	CB_E3	4.00	3.07	353	--	--	--	--	--	--	--	--	--	--	--	--	--	--	--	--	--	--	--	--	--	--	--	--	--	--	--	--
c11350_g1	CB_E3	1.00	0.59	379	--	--	--	--	--	--	--	--	--	--	--	--	--	--	--	--	--	--	--	--	--	--	--	--	--	--	--	--
c11354_g1	CB_E3	300.00	19.42	1326	91089205	XP_966919.1	701	2.37348e-85	PREDICTED: SPRY domain-containing SOCS box protein 3 [Tribolium castaneum]>gi|270012469|gb|EFA08917.1| hypothetical protein TcasGA2_TC006623 [Tribolium castaneum]	--	--	--	--	--	K10345	SPSB3, SSB3	SPRY domain-containing SOCS box protein 3	http://www.genome.jp/dbget-bin/www_bget?ko:K10345	Q5M9B1	467	6.68934e-52	SPRY domain-containing SOCS box protein 3 OS=Xenopus laevis GN=spsb3 PE=2 SV=1	PF00622	SPRY domain	--	--	GO:0005515	protein binding	--	--	KOG3953	SOCS box protein SSB-1, contains SPRY domain
c11355_g1	CB_E3	1.00	0.97	333	--	--	--	--	--	--	--	--	--	--	--	--	--	--	--	--	--	--	--	--	--	--	--	--	--	--	--	--
c11356_g1	CB_E3	513.00	18.84	1994	546679056	ERL89579.1	1404	0	hypothetical protein D910_06944 [Dendroctonus ponderosae]	--	--	--	--	--	--	--	--	--	Q6NXH8	495	2.55697e-52	Methyltransferase-like protein 25 OS=Mus musculus GN=Mettl25 PE=2 SV=1	PF05175//PF01425	Methyltransferase small domain//Amidase	--	--	GO:0016884//GO:0008168	carbon-nitrogen ligase activity, with glutamine as amido-N-donor//methyltransferase activity	--	--	KOG2651	rRNA adenine N-6-methyltransferase
c11358_g1	CB_E3	1.00	0.65	370	584066513	XP_006753677.1	137	1.16686e-07	PREDICTED: probable glutamate--tRNA ligase, mitochondrial isoform X1 [Myotis davidii]>gi|432117612|gb|ELK37848.1| Putative glutamyl-tRNA synthetase, mitochondrial [Myotis davidii]	--	--	--	--	--	--	--	--	--	Q9CXJ1	128	6.72498e-08	Probable glutamate--tRNA ligase, mitochondrial OS=Mus musculus GN=Ears2 PE=1 SV=1	--	--	--	--	--	--	--	--	--	--
c11373_g1	CB_E3	2.00	0.37	615	--	--	--	--	--	--	--	--	--	--	--	--	--	--	--	--	--	--	--	--	--	--	--	--	--	--	--	--
c11384_g1	CB_E3	3.00	0.92	480	--	--	--	--	--	--	--	--	--	--	--	--	--	--	--	--	--	--	--	--	--	--	--	--	--	--	--	--
c11394_g1	CB_E3	25.00	0.88	2073	--	--	--	--	--	--	--	--	--	--	--	--	--	--	--	--	--	--	--	--	--	--	--	--	--	--	--	--
c11409_g1	CB_E3	2.00	1.15	383	546676360	ERL87387.1	190	3.57576e-14	hypothetical protein D910_04782 [Dendroctonus ponderosae]	--	--	--	--	--	--	--	--	--	--	--	--	--	--	--	--	--	--	--	--	--	--	--
c11417_g1	CB_E3	503.00	18.95	2000	91088781	XP_976139.1	735	9.82233e-88	PREDICTED: methylosome protein 50 [Tribolium castaneum]>gi|270011629|gb|EFA08077.1| hypothetical protein TcasGA2_TC005673 [Tribolium castaneum]	--	--	--	--	--	--	--	--	--	Q3ZCU0	210	5.96041e-17	Putative uncharacterized protein FLJ37770 OS=Homo sapiens PE=5 SV=1	PF08220//PF00400//PF04545	DeoR-like helix-turn-helix domain//WD domain, G-beta repeat//Sigma-70, region 4	GO:0006352//GO:0006355	DNA-templated transcription, initiation//regulation of transcription, DNA-templated	GO:0003700//GO:0003677//GO:0005515//GO:0016987	transcription factor activity, sequence-specific DNA binding//DNA binding//protein binding//sigma factor activity	GO:0005622//GO:0005667	intracellular//transcription factor complex	KOG0270	WD40 repeat-containing protein
c11420_g1	CB_E3	1.00	0.39	435	--	--	--	--	--	--	--	--	--	--	--	--	--	--	--	--	--	--	--	--	--	--	--	--	--	--	--	--
c11424_g1	CB_E3	9.00	4.27	407	--	--	--	--	--	--	--	--	--	--	--	--	--	--	--	--	--	--	PF01737	YCF9	GO:0015979//GO:0042549	photosynthesis//photosystem II stabilization	--	--	GO:0009539//GO:0009523	photosystem II reaction center//photosystem II	--	--
c11436_g1	CB_E3	13.00	0.62	1604	478260845	ENN80497.1	716	8.29736e-86	hypothetical protein YQE_03101, partial [Dendroctonus ponderosae]>gi|546677639|gb|ERL88440.1| hypothetical protein D910_05826 [Dendroctonus ponderosae]	--	--	--	--	--	K06867	K06867	--	http://www.genome.jp/dbget-bin/www_bget?ko:K06867	P16157	363	8.0783e-35	Ankyrin-1 OS=Homo sapiens GN=ANK1 PE=1 SV=3	PF07810//PF13606//PF00023	TMC domain//Ankyrin repeat//Ankyrin repeat	--	--	GO:0005515	protein binding	GO:0016021	integral component of membrane	KOG4177	Ankyrin
c11440_g1	CB_E3	20.00	1.10	1428	--	--	--	--	--	--	--	--	--	--	--	--	--	--	--	--	--	--	--	--	--	--	--	--	--	--	--	--
c11446_g1	CB_E3	3.00	0.61	585	546671289	ERL83664.1	541	3.44216e-60	hypothetical protein D910_00834 [Dendroctonus ponderosae]>gi|546671392|gb|ERL83721.1| hypothetical protein D910_00934 [Dendroctonus ponderosae]	--	--	--	--	--	--	--	--	--	--	--	--	--	--	--	--	--	--	--	--	--	--	--
c11449_g1	CB_E3	17.00	1.07	1275	--	--	--	--	--	--	--	--	--	--	--	--	--	--	--	--	--	--	--	--	--	--	--	--	--	--	--	--
c11469_g1	CB_E3	2.00	2.26	322	--	--	--	--	--	--	--	--	--	--	--	--	--	--	--	--	--	--	--	--	--	--	--	--	--	--	--	--
c11472_g1	CB_E3	1.00	1.27	314	--	--	--	--	--	--	--	--	--	--	--	--	--	--	--	--	--	--	--	--	--	--	--	--	--	--	--	--
c11488_g1	CB_E3	3.00	0.64	570	--	--	--	--	--	--	--	--	--	--	--	--	--	--	--	--	--	--	--	--	--	--	--	--	--	--	--	--
c11512_g2	CB_E3	2.00	1.34	366	--	--	--	--	--	--	--	--	--	--	--	--	--	--	--	--	--	--	--	--	--	--	--	--	--	--	--	--
c11534_g1	CB_E3	11.00	2.37	568	--	--	--	--	--	--	--	--	--	--	--	--	--	--	--	--	--	--	--	--	--	--	--	--	--	--	--	--
c11538_g1	CB_E3	14.00	2.58	618	156372342	XP_001628997.1	591	1.27091e-74	predicted protein [Nematostella vectensis]>gi|156215987|gb|EDO36934.1| predicted protein [Nematostella vectensis]	299751836	XM_002911648.1	313	2.70408e-161	Coprinopsis cinerea okayama7#130 40S ribosomal protein S18, partial mRNA	K02964	RP-S18e, RPS18	small subunit ribosomal protein S18e	http://www.genome.jp/dbget-bin/www_bget?ko:K02964	Q8ISP0	580	2.34996e-74	40S ribosomal protein S18 OS=Branchiostoma belcheri GN=RPS18 PE=2 SV=1	PF00416	Ribosomal protein S13/S18	GO:0006412//GO:0042254	translation//ribosome biogenesis	GO:0003735//GO:0003723	structural constituent of ribosome//RNA binding	GO:0005622//GO:0005840	intracellular//ribosome	KOG3311	Ribosomal protein S18
c11546_g1	CB_E3	29.00	1.19	1813	755943595	XP_011299176.1	927	6.21552e-116	PREDICTED: protein Wnt-10a isoform X1 [Fopius arisanus]	--	--	--	--	--	K01357	WNT10	wingless-type MMTV integration site family, member 10	http://www.genome.jp/dbget-bin/www_bget?ko:K01357	Q801F7	797	1.24771e-97	Protein Wnt-10b OS=Danio rerio GN=wnt10b PE=2 SV=1	PF00110	wnt family	GO:0007275//GO:0007165//GO:0016055	multicellular organismal development//signal transduction//Wnt signaling pathway	GO:0005102	receptor binding	GO:0005576	extracellular region	--	--
c11547_g1	CB_E3	234.00	33.51	716	478261398	ENN80775.1	423	3.45929e-49	hypothetical protein YQE_02784, partial [Dendroctonus ponderosae]>gi|546680972|gb|ERL91146.1| hypothetical protein D910_08486 [Dendroctonus ponderosae]	--	--	--	--	--	K03000	RPA12, ZNRD1	DNA-directed RNA polymerase I subunit RPA12	http://www.genome.jp/dbget-bin/www_bget?ko:K03000	Q1XHV8	240	1.42987e-23	DNA-directed RNA polymerase I subunit RPA12 OS=Pan troglodytes GN=ZNRD1 PE=3 SV=1	PF01096//PF02150//PF06827//PF00130//PF01396//PF01363	Transcription factor S-II (TFIIS)//RNA polymerases M/15 Kd subunit//Zinc finger found in FPG and IleRS//Phorbol esters/diacylglycerol binding domain (C1 domain)//Topoisomerase DNA binding C4 zinc finger//FYVE zinc finger	GO:0006206//GO:0006265//GO:0006351//GO:0035556//GO:0006144	pyrimidine nucleobase metabolic process//DNA topological change//transcription, DNA-templated//intracellular signal transduction//purine nucleobase metabolic process	GO:0003916//GO:0008270//GO:0003676//GO:0003899//GO:0046872//GO:0003677//GO:0003824	DNA topoisomerase activity//zinc ion binding//nucleic acid binding//DNA-directed RNA polymerase activity//metal ion binding//DNA binding//catalytic activity	GO:0005694//GO:0005730	chromosome//nucleolus	KOG2907	RNA polymerase I transcription factor TFIIS, subunit A12.2/RPA12
c11550_g1	CB_E3	3.00	0.41	742	--	--	--	--	--	--	--	--	--	--	--	--	--	--	--	--	--	--	--	--	--	--	--	--	--	--	--	--
c11570_g2	CB_E3	3.00	0.56	614	--	--	--	--	--	--	--	--	--	--	--	--	--	--	--	--	--	--	--	--	--	--	--	--	--	--	--	--
c11571_g1	CB_E3	588.00	17.65	2519	478250713	ENN71205.1	1728	0	hypothetical protein YQE_12134, partial [Dendroctonus ponderosae]>gi|546678604|gb|ERL89186.1| hypothetical protein D910_06560 [Dendroctonus ponderosae]	815908912	XM_012384687.1	68	1.80041e-24	PREDICTED: Bombus impatiens NAD kinase-like (LOC100748364), transcript variant X8, mRNA	K00858	ppnK, NADK	NAD+ kinase	http://www.genome.jp/dbget-bin/www_bget?ko:K00858	P58058	1142	6.10501e-146	NAD kinase OS=Mus musculus GN=Nadk PE=1 SV=2	PF00781//PF01513	Diacylglycerol kinase catalytic domain//ATP-NAD kinase	GO:0006741//GO:0008152//GO:0046497//GO:0006769//GO:0007205//GO:0046486//GO:0009395	NADP biosynthetic process//metabolic process//nicotinate nucleotide metabolic process//nicotinamide metabolic process//protein kinase C-activating G-protein coupled receptor signaling pathway//glycerolipid metabolic process//phospholipid catabolic process	GO:0003951//GO:0004143	NAD+ kinase activity//diacylglycerol kinase activity	--	--	KOG2178	Predicted sugar kinase
c11575_g1	CB_E3	12.00	0.98	1048	--	--	--	--	--	--	--	--	--	--	--	--	--	--	--	--	--	--	--	--	--	--	--	--	--	--	--	--
c11608_g1	CB_E3	10.00	1.35	744	--	--	--	--	--	--	--	--	--	--	--	--	--	--	--	--	--	--	--	--	--	--	--	--	--	--	--	--
c11614_g1	CB_E3	1.00	0.72	359	--	--	--	--	--	--	--	--	--	--	--	--	--	--	--	--	--	--	--	--	--	--	--	--	--	--	--	--
c11616_g1	CB_E3	1.00	0.68	365	--	--	--	--	--	--	--	--	--	--	--	--	--	--	--	--	--	--	--	--	--	--	--	--	--	--	--	--
c11625_g2	CB_E3	1.00	5.64	248	--	--	--	--	--	--	--	--	--	--	--	--	--	--	--	--	--	--	--	--	--	--	--	--	--	--	--	--
c11627_g1	CB_E3	2.00	1.32	368	--	--	--	--	--	--	--	--	--	--	--	--	--	--	--	--	--	--	--	--	--	--	--	--	--	--	--	--
c11633_g1	CB_E3	3.00	0.46	687	--	--	--	--	--	--	--	--	--	--	--	--	--	--	--	--	--	--	--	--	--	--	--	--	--	--	--	--
c11639_g1	CB_E3	2.00	2.43	317	--	--	--	--	--	--	--	--	--	--	--	--	--	--	--	--	--	--	--	--	--	--	--	--	--	--	--	--
c11666_g1	CB_E3	701.00	48.47	1200	478258256	ENN78385.1	425	3.50524e-45	hypothetical protein YQE_05186, partial [Dendroctonus ponderosae]	--	--	--	--	--	--	--	--	--	Q9VLD6	150	1.60957e-09	Borealin OS=Drosophila melanogaster GN=borr PE=1 SV=1	--	--	--	--	--	--	--	--	--	--
c11671_g1	CB_E3	1.00	2.87	272	290974860	XP_002670162.1	154	2.02271e-10	predicted protein [Naegleria gruberi]>gi|284083718|gb|EFC37418.1| predicted protein [Naegleria gruberi]	--	--	--	--	--	K00898	PDK2_3_4	pyruvate dehydrogenase kinase 2/3/4	http://www.genome.jp/dbget-bin/www_bget?ko:K00898	Q9SBJ1	152	1.3082e-11	[Pyruvate dehydrogenase (acetyl-transferring)] kinase, mitochondrial OS=Arabidopsis thaliana GN=PDK PE=1 SV=1	PF02518	Histidine kinase-, DNA gyrase B-, and HSP90-like ATPase	--	--	GO:0005524	ATP binding	--	--	KOG0787	Dehydrogenase kinase
c11678_g1	CB_E3	58.00	3.99	1192	340386902	XP_003391947.1	356	3.8553e-37	PREDICTED: 30S ribosomal protein S5, cyanelle-like [Amphimedon queenslandica]	--	--	--	--	--	K02988	RP-S5, MRPS5, rpsE	small subunit ribosomal protein S5	http://www.genome.jp/dbget-bin/www_bget?ko:K02988	Q39KF0	389	3.67037e-43	30S ribosomal protein S5 OS=Burkholderia lata (strain ATCC 17760 / LMG 22485 / NCIMB 9086 / R18194 / 383) GN=rpsE PE=3 SV=1	PF03719//PF00347//PF00333//PF00861	Ribosomal protein S5, C-terminal domain//Ribosomal protein L6//Ribosomal protein S5, N-terminal domain//Ribosomal L18p/L5e family	GO:0042254//GO:0006412	ribosome biogenesis//translation	GO:0019843//GO:0003723//GO:0003735	rRNA binding//RNA binding//structural constituent of ribosome	GO:0005622//GO:0005840	intracellular//ribosome	KOG0877	40S ribosomal protein S2/30S ribosomal protein S5
c11678_g2	CB_E3	8.00	3.56	416	--	--	--	--	--	--	--	--	--	--	--	--	--	--	--	--	--	--	--	--	--	--	--	--	--	--	KOG0846	Mitochondrial/chloroplast ribosomal protein L15/L10
c11690_g1	CB_E3	4.00	0.31	1083	546673166	ERL84829.1	396	7.71867e-42	hypothetical protein D910_02253 [Dendroctonus ponderosae]	--	--	--	--	--	--	--	--	--	--	--	--	--	PF08031	Berberine and berberine like	GO:0055114	oxidation-reduction process	GO:0016491//GO:0050660	oxidoreductase activity//flavin adenine dinucleotide binding	--	--	--	--
c11690_g2	CB_E3	1.00	11.80	228	--	--	--	--	--	--	--	--	--	--	--	--	--	--	--	--	--	--	--	--	--	--	--	--	--	--	--	--
c11694_g1	CB_E3	31.00	1.64	1479	478256308	ENN76498.1	173	1.18504e-11	hypothetical protein YQE_06950, partial [Dendroctonus ponderosae]	--	--	--	--	--	--	--	--	--	--	--	--	--	PF00059	Lectin C-type domain	--	--	GO:0030246	carbohydrate binding	--	--	--	--
c11697_g1	CB_E3	1.00	0.40	431	--	--	--	--	--	--	--	--	--	--	--	--	--	--	--	--	--	--	--	--	--	--	--	--	--	--	--	--
c11703_g2	CB_E3	1.00	1.55	302	--	--	--	--	--	--	--	--	--	--	--	--	--	--	--	--	--	--	--	--	--	--	--	--	--	--	--	--
c11711_g1	CB_E3	306.00	17.47	1381	478257042	ENN77206.1	797	1.74418e-99	hypothetical protein YQE_06343, partial [Dendroctonus ponderosae]>gi|546676051|gb|ERL87128.1| hypothetical protein D910_04528 [Dendroctonus ponderosae]	--	--	--	--	--	--	--	--	--	Q7ZYA5	191	1.10164e-14	Interferon-inducible double-stranded RNA-dependent protein kinase activator A homolog A OS=Xenopus laevis GN=prkra-a PE=2 SV=1	PF03368	Dicer dimerisation domain	GO:0051252	regulation of RNA metabolic process	GO:0016891	endoribonuclease activity, producing 5'-phosphomonoesters	--	--	--	--
c11717_g1	CB_E3	1.00	0.37	446	--	--	--	--	--	--	--	--	--	--	--	--	--	--	P0CR64	301	1.29663e-30	Sorting nexin-41 OS=Cryptococcus neoformans var. neoformans serotype D (strain JEC21 / ATCC MYA-565) GN=SNX41 PE=3 SV=1	PF03114//PF02465	BAR domain//Flagellar hook-associated protein 2 N-terminus	--	--	GO:0005515	protein binding	GO:0009424//GO:0005737	bacterial-type flagellum hook//cytoplasm	--	--
c11726_g1	CB_E3	1.00	0.37	445	--	--	--	--	--	--	--	--	--	--	--	--	--	--	P87061	117	2.42489e-06	Tip elongation aberrant protein 1 OS=Schizosaccharomyces pombe (strain 972 / ATCC 24843) GN=tea1 PE=1 SV=1	--	--	--	--	--	--	--	--	--	--
c11733_g1	CB_E3	3.00	0.97	471	--	--	--	--	--	--	--	--	--	--	--	--	--	--	--	--	--	--	--	--	--	--	--	--	--	--	--	--
c11734_g1	CB_E3	3.00	3.76	315	--	--	--	--	--	--	--	--	--	--	--	--	--	--	--	--	--	--	--	--	--	--	--	--	--	--	--	--
c11745_g1	CB_E3	92.00	11.51	780	--	--	--	--	--	--	--	--	--	--	--	--	--	--	--	--	--	--	--	--	--	--	--	--	--	--	--	--
c11755_g1	CB_E3	4.00	1.01	524	--	--	--	--	--	--	--	--	--	--	--	--	--	--	--	--	--	--	--	--	--	--	--	--	--	--	--	--
c11761_g2	CB_E3	9.00	0.56	1294	--	--	--	--	--	--	--	--	--	--	--	--	--	--	--	--	--	--	--	--	--	--	--	--	--	--	--	--
c11766_g1	CB_E3	3.00	0.33	842	--	--	--	--	--	--	--	--	--	--	--	--	--	--	--	--	--	--	--	--	--	--	--	--	--	--	--	--
c11768_g1	CB_E3	1.00	0.40	432	--	--	--	--	--	--	--	--	--	--	--	--	--	--	--	--	--	--	--	--	--	--	--	--	--	--	--	--
c11770_g1	CB_E3	3.00	2.81	336	--	--	--	--	--	--	--	--	--	--	--	--	--	--	--	--	--	--	--	--	--	--	--	--	--	--	--	--
c11772_g1	CB_E3	98.00	4.08	1869	546683088	ERL92943.1	497	7.63921e-54	hypothetical protein D910_10248 [Dendroctonus ponderosae]	--	--	--	--	--	--	--	--	--	--	--	--	--	PF00001	7 transmembrane receptor (rhodopsin family)	GO:0007186	G-protein coupled receptor signaling pathway	GO:0004930	G-protein coupled receptor activity	GO:0016021	integral component of membrane	--	--
c1177_g1	CB_E3	11.00	0.99	975	--	--	--	--	--	--	--	--	--	--	--	--	--	--	--	--	--	--	--	--	--	--	--	--	--	--	--	--
c1179_g1	CB_E3	1.00	1.66	298	--	--	--	--	--	--	--	--	--	--	--	--	--	--	--	--	--	--	--	--	--	--	--	--	--	--	--	--
c11800_g1	CB_E3	60.00	3.46	1421	478254053	ENN74345.1	202	1.35352e-15	hypothetical protein YQE_09315, partial [Dendroctonus ponderosae]>gi|546672816|gb|ERL84572.1| hypothetical protein D910_02001 [Dendroctonus ponderosae]	--	--	--	--	--	--	--	--	--	--	--	--	--	--	--	--	--	--	--	--	--	--	--
c11821_g1	CB_E3	2.00	3.45	296	--	--	--	--	--	--	--	--	--	--	--	--	--	--	--	--	--	--	PF10538	Immunoreceptor tyrosine-based activation motif	GO:0007165	signal transduction	--	--	--	--	--	--
c11823_g1	CB_E3	1.00	0.51	398	665817045	XP_008557274.1	374	1.48757e-39	PREDICTED: 1-phosphatidylinositol 4,5-bisphosphate phosphodiesterase epsilon-1-like [Microplitis demolitor]	665817044	XM_008559052.1	225	1.4027e-112	PREDICTED: Microplitis demolitor 1-phosphatidylinositol 4,5-bisphosphate phosphodiesterase epsilon-1-like (LOC103578100), mRNA	--	--	--	--	--	--	--	--	--	--	--	--	--	--	--	--	--	--
c11827_g1	CB_E3	1.00	2.55	277	--	--	--	--	--	--	--	--	--	--	--	--	--	--	--	--	--	--	--	--	--	--	--	--	--	--	--	--
c11828_g1	CB_E3	1.00	0.84	345	--	--	--	--	--	--	--	--	--	--	--	--	--	--	--	--	--	--	--	--	--	--	--	--	--	--	--	--
c11830_g1	CB_E3	2.00	0.91	413	--	--	--	--	--	--	--	--	--	--	--	--	--	--	--	--	--	--	--	--	--	--	--	--	--	--	--	--
c11830_g2	CB_E3	4.00	0.79	594	--	--	--	--	--	--	--	--	--	--	--	--	--	--	--	--	--	--	--	--	--	--	--	--	--	--	--	--
c11832_g1	CB_E3	6.00	3.00	400	--	--	--	--	--	--	--	--	--	--	--	--	--	--	--	--	--	--	PF03647	Transmembrane proteins 14C	--	--	--	--	GO:0016020	membrane	--	--
c11845_g1	CB_E3	1.00	1.04	328	--	--	--	--	--	--	--	--	--	--	--	--	--	--	--	--	--	--	--	--	--	--	--	--	--	--	--	--
c11853_g1	CB_E3	2.00	0.35	640	--	--	--	--	--	--	--	--	--	--	--	--	--	--	--	--	--	--	--	--	--	--	--	--	--	--	--	--
c11858_g1	CB_E3	1.00	2.50	278	569416864	ETO26982.1	168	4.35178e-13	2-nitropropane dioxygenase [Reticulomyxa filosa]	--	--	--	--	--	--	--	--	--	--	--	--	--	PF03060//PF00478//PF01070	Nitronate monooxygenase//IMP dehydrogenase / GMP reductase domain//FMN-dependent dehydrogenase	GO:0055114//GO:0006807	oxidation-reduction process//nitrogen compound metabolic process	GO:0016491//GO:0018580//GO:0003824	oxidoreductase activity//nitronate monooxygenase activity//catalytic activity	--	--	--	--
c11870_g1	CB_E3	389.00	11.99	2372	546684618	ERL94235.1	1581	0	hypothetical protein D910_11516, partial [Dendroctonus ponderosae]	--	--	--	--	--	--	--	--	--	Q9VF78	426	1.75907e-42	Conserved oligomeric Golgi complex subunit 2 OS=Drosophila melanogaster GN=ldlCp PE=2 SV=1	PF04513//PF08336//PF10392	Baculovirus polyhedron envelope protein, PEP, C terminus//Prolyl 4-Hydroxylase alpha-subunit, N-terminal region//Golgi transport complex subunit 5	GO:0018401//GO:0006891//GO:0055114//GO:0006525//GO:0006560	peptidyl-proline hydroxylation to 4-hydroxy-L-proline//intra-Golgi vesicle-mediated transport//oxidation-reduction process//arginine metabolic process//proline metabolic process	GO:0005198//GO:0016702//GO:0004656	structural molecule activity//oxidoreductase activity, acting on single donors with incorporation of molecular oxygen, incorporation of two atoms of oxygen//procollagen-proline 4-dioxygenase activity	GO:0017119//GO:0019028//GO:0019031//GO:0005783	Golgi transport complex//viral capsid//viral envelope//endoplasmic reticulum	--	--
c11872_g1	CB_E3	1.00	0.34	462	--	--	--	--	--	--	--	--	--	--	--	--	--	--	--	--	--	--	--	--	--	--	--	--	--	--	--	--
c11873_g2	CB_E3	5.00	1.03	582	--	--	--	--	--	--	--	--	--	--	--	--	--	--	--	--	--	--	--	--	--	--	--	--	--	--	--	--
c11878_g2	CB_E3	2.00	5.61	273	--	--	--	--	--	--	--	--	--	--	--	--	--	--	--	--	--	--	--	--	--	--	--	--	--	--	--	--
c11908_g1	CB_E3	2.00	1.14	384	--	--	--	--	--	--	--	--	--	--	--	--	--	--	--	--	--	--	--	--	--	--	--	--	--	--	--	--
c11928_g1	CB_E3	1.00	2.61	276	--	--	--	--	--	--	--	--	--	--	--	--	--	--	--	--	--	--	--	--	--	--	--	--	--	--	--	--
c11932_g2	CB_E3	1.00	0.56	387	--	--	--	--	--	--	--	--	--	--	--	--	--	--	--	--	--	--	--	--	--	--	--	--	--	--	--	--
c11937_g1	CB_E3	1.00	10.87	230	--	--	--	--	--	--	--	--	--	--	--	--	--	--	--	--	--	--	--	--	--	--	--	--	--	--	--	--
c11945_g1	CB_E3	1.00	0.56	386	546681549	ERL91620.1	231	4.76847e-20	hypothetical protein D910_08950 [Dendroctonus ponderosae]	--	--	--	--	--	--	--	--	--	--	--	--	--	--	--	--	--	--	--	--	--	--	--
c11947_g1	CB_E3	1.00	1.38	309	--	--	--	--	--	--	--	--	--	--	--	--	--	--	--	--	--	--	--	--	--	--	--	--	--	--	--	--
c11952_g1	CB_E3	2.00	3.87	306	--	--	--	--	--	--	--	--	--	--	--	--	--	--	--	--	--	--	--	--	--	--	--	--	--	--	--	--
c11953_g1	CB_E3	3.00	0.58	599	--	--	--	--	--	--	--	--	--	--	--	--	--	--	--	--	--	--	--	--	--	--	--	--	--	--	--	--
c11971_g1	CB_E3	8.00	1.50	611	--	--	--	--	--	--	--	--	--	--	--	--	--	--	--	--	--	--	--	--	--	--	--	--	--	--	--	--
c11985_g1	CB_E3	5.00	1.44	494	--	--	--	--	--	--	--	--	--	--	--	--	--	--	--	--	--	--	--	--	--	--	--	--	--	--	--	--
c11993_g1	CB_E3	639.00	28.73	1704	332374230	AEE62256.1	1520	0	unknown [Dendroctonus ponderosae]>gi|478255921|gb|ENN76123.1| hypothetical protein YQE_07343, partial [Dendroctonus ponderosae]>gi|546676532|gb|ERL87526.1| hypothetical protein D910_04917 [Dendroctonus ponderosae]	--	--	--	--	--	K18162	NDUFAF5	NADH dehydrogenase	http://www.genome.jp/dbget-bin/www_bget?ko:K18162	A3KP37	861	5.4958e-109	NADH dehydrogenase [ubiquinone] 1 alpha subcomplex assembly factor 5 OS=Danio rerio GN=ndufaf5 PE=2 SV=1	PF08241	Methyltransferase domain	GO:0008152	metabolic process	GO:0008168	methyltransferase activity	--	--	KOG2940	Predicted methyltransferase
c11996_g1	CB_E3	1.00	0.74	356	--	--	--	--	--	--	--	--	--	--	--	--	--	--	--	--	--	--	--	--	--	--	--	--	--	--	--	--
c12005_g1	CB_E3	1767.00	57.43	2256	546684063	ERL93786.1	1117	2.26375e-143	hypothetical protein D910_11072 [Dendroctonus ponderosae]	--	--	--	--	--	--	--	--	--	Q3SZE9	508	6.62316e-56	Tubulin-specific chaperone C OS=Bos taurus GN=TBCC PE=2 SV=1	--	--	--	--	--	--	--	--	KOG2512	Beta-tubulin folding cofactor C
c12007_g1	CB_E3	2.00	0.57	495	--	--	--	--	--	--	--	--	--	--	--	--	--	--	--	--	--	--	--	--	--	--	--	--	--	--	--	--
c12009_g1	CB_E3	12.00	0.52	1735	--	--	--	--	--	--	--	--	--	--	--	--	--	--	--	--	--	--	--	--	--	--	--	--	--	--	--	--
c12011_g1	CB_E3	1064.00	43.12	1833	642916578	XP_008191768.1	1186	4.04029e-150	PREDICTED: protein IWS1 homolog isoform X2 [Tribolium castaneum]	815926629	XM_012392455.1	173	5.56968e-83	PREDICTED: Bombus impatiens IWS1-like protein (LOC100740878), mRNA	K17498	SPN1, IWS1	transcription factor SPN1	http://www.genome.jp/dbget-bin/www_bget?ko:K17498	Q3SWT4	740	1.20514e-85	Protein IWS1 homolog OS=Rattus norvegicus GN=Iws1 PE=2 SV=1	PF05198//PF08711	Translation initiation factor IF-3, N-terminal domain//TFIIS helical bundle-like domain	GO:0006413//GO:0006446//GO:0006351	translational initiation//regulation of translational initiation//transcription, DNA-templated	GO:0003743//GO:0003677	translation initiation factor activity//DNA binding	GO:0005634//GO:0005840	nucleus//ribosome	KOG1793	Uncharacterized conserved protein
c12023_g1	CB_E3	29.00	11.21	438	--	--	--	--	--	--	--	--	--	--	--	--	--	--	--	--	--	--	--	--	--	--	--	--	--	--	--	--
c12065_g1	CB_E3	52.00	4.68	976	478252434	ENN72857.1	590	3.66966e-71	hypothetical protein YQE_10506, partial [Dendroctonus ponderosae]>gi|478264877|gb|ENN82356.1| hypothetical protein YQE_01271, partial [Dendroctonus ponderosae]	--	--	--	--	--	--	--	--	--	--	--	--	--	--	--	--	--	--	--	--	--	--	--
c12069_g2	CB_E3	2.00	3.15	301	--	--	--	--	--	--	--	--	--	--	--	--	--	--	--	--	--	--	--	--	--	--	--	--	--	--	--	--
c12079_g1	CB_E3	58198.00	2523.93	1731	478257392	ENN77548.1	1473	0	hypothetical protein YQE_05844, partial [Dendroctonus ponderosae]>gi|546677764|gb|ERL88543.1| hypothetical protein D910_05928 [Dendroctonus ponderosae]	665815100	XM_008557967.1	298	1.71139e-152	PREDICTED: Microplitis demolitor ADP,ATP carrier protein 2 (LOC103577361), mRNA	K05863	SLC25A4S, ANT	solute carrier family 25 (mitochondrial adenine nucleotide translocator), member 4/5/6/31	http://www.genome.jp/dbget-bin/www_bget?ko:K05863	Q26365	1282	2.12319e-172	ADP,ATP carrier protein OS=Drosophila melanogaster GN=sesB PE=2 SV=4	--	--	--	--	--	--	--	--	KOG0749	Mitochondrial ADP/ATP carrier proteins
c1207_g1	CB_E3	25.00	1.97	1123	--	--	--	--	--	--	--	--	--	--	--	--	--	--	--	--	--	--	--	--	--	--	--	--	--	--	--	--
c12080_g1	CB_E3	3.00	1.00	464	--	--	--	--	--	--	--	--	--	--	--	--	--	--	--	--	--	--	--	--	--	--	--	--	--	--	--	--
c12098_g1	CB_E3	1.00	1.00	331	--	--	--	--	--	--	--	--	--	--	--	--	--	--	--	--	--	--	--	--	--	--	--	--	--	--	--	--
c12098_g2	CB_E3	4.00	0.86	570	--	--	--	--	--	--	--	--	--	--	--	--	--	--	--	--	--	--	--	--	--	--	--	--	--	--	--	--
c12122_g1	CB_E3	5.00	2.31	411	--	--	--	--	--	--	--	--	--	--	--	--	--	--	--	--	--	--	--	--	--	--	--	--	--	--	--	--
c12125_g1	CB_E3	155.00	6.98	1678	--	--	--	--	--	--	--	--	--	--	--	--	--	--	--	--	--	--	--	--	--	--	--	--	--	--	--	--
c12131_g1	CB_E3	2.00	0.87	420	--	--	--	--	--	--	--	--	--	--	--	--	--	--	--	--	--	--	--	--	--	--	--	--	--	--	--	--
c12133_g1	CB_E3	2.00	0.46	547	--	--	--	--	--	--	--	--	--	--	--	--	--	--	--	--	--	--	--	--	--	--	--	--	--	--	--	--
c12134_g1	CB_E3	2.00	0.34	652	--	--	--	--	--	--	--	--	--	--	--	--	--	--	--	--	--	--	--	--	--	--	--	--	--	--	--	--
c12153_g2	CB_E3	1.00	1.33	311	--	--	--	--	--	--	--	--	--	--	--	--	--	--	--	--	--	--	--	--	--	--	--	--	--	--	--	--
c12154_g1	CB_E3	5.00	0.53	870	--	--	--	--	--	--	--	--	--	--	--	--	--	--	--	--	--	--	--	--	--	--	--	--	--	--	--	--
c12196_g1	CB_E3	4.00	1.82	413	--	--	--	--	--	--	--	--	--	--	--	--	--	--	--	--	--	--	PF01465	GRIP domain	GO:0000042	protein targeting to Golgi	GO:0005515	protein binding	--	--	--	--
c12215_g1	CB_E3	2.00	0.77	438	828234423	XP_012566074.1	125	3.10099e-09	PREDICTED: uncharacterized protein LOC105850137, partial [Hydra vulgaris]	--	--	--	--	--	--	--	--	--	--	--	--	--	--	--	--	--	--	--	--	--	--	--
c12226_g1	CB_E3	2.00	1.60	349	--	--	--	--	--	--	--	--	--	--	--	--	--	--	--	--	--	--	--	--	--	--	--	--	--	--	--	--
c12231_g1	CB_E3	107.00	7.86	1135	--	--	--	--	--	--	--	--	--	--	--	--	--	--	--	--	--	--	--	--	--	--	--	--	--	--	--	--
c12275_g1	CB_E3	2.00	0.54	507	--	--	--	--	--	--	--	--	--	--	--	--	--	--	--	--	--	--	--	--	--	--	--	--	--	--	--	--
c12282_g1	CB_E3	12.00	0.43	2056	91078520	XP_969895.1	1129	5.70228e-143	PREDICTED: 4-coumarate--CoA ligase-like 9 [Tribolium castaneum]	--	--	--	--	--	--	--	--	--	Q84P23	363	3.03348e-35	4-coumarate--CoA ligase-like 9 OS=Arabidopsis thaliana GN=4CLL9 PE=1 SV=2	PF00501	AMP-binding enzyme	GO:0008152	metabolic process	GO:0003824	catalytic activity	--	--	KOG1176	Acyl-CoA synthetase
c12320_g1	CB_E3	352.00	15.05	1752	546684877	ERL94459.1	299	5.11311e-29	hypothetical protein D910_11736 [Dendroctonus ponderosae]	--	--	--	--	--	--	--	--	--	--	--	--	--	--	--	--	--	--	--	--	--	--	--
c12324_g1	CB_E3	5.00	0.47	948	--	--	--	--	--	--	--	--	--	--	--	--	--	--	--	--	--	--	--	--	--	--	--	--	--	--	--	--
c12331_g1	CB_E3	5.00	1.43	695	--	--	--	--	--	--	--	--	--	--	--	--	--	--	--	--	--	--	--	--	--	--	--	--	--	--	--	--
c12336_g1	CB_E3	13.00	0.73	1406	--	--	--	--	--	--	--	--	--	--	--	--	--	--	--	--	--	--	--	--	--	--	--	--	--	--	--	--
c12337_g1	CB_E3	7.00	0.84	800	--	--	--	--	--	--	--	--	--	--	--	--	--	--	--	--	--	--	--	--	--	--	--	--	--	--	--	--
c12346_g1	CB_E3	8.00	0.75	949	--	--	--	--	--	--	--	--	--	--	--	--	--	--	--	--	--	--	--	--	--	--	--	--	--	--	--	--
c12350_g1	CB_E3	4.00	1.56	437	--	--	--	--	--	--	--	--	--	--	--	--	--	--	--	--	--	--	--	--	--	--	--	--	--	--	--	--
c12361_g1	CB_E3	8.00	1.19	698	--	--	--	--	--	--	--	--	--	--	--	--	--	--	--	--	--	--	--	--	--	--	--	--	--	--	--	--
c12376_g1	CB_E3	2.00	0.78	437	--	--	--	--	--	--	--	--	--	--	--	--	--	--	--	--	--	--	--	--	--	--	--	--	--	--	--	--
c12386_g1	CB_E3	1.00	0.89	405	--	--	--	--	--	--	--	--	--	--	--	--	--	--	--	--	--	--	--	--	--	--	--	--	--	--	--	--
c12402_g1	CB_E3	2.00	9.64	253	--	--	--	--	--	--	--	--	--	--	--	--	--	--	--	--	--	--	--	--	--	--	--	--	--	--	--	--
c12403_g1	CB_E3	3.00	2.64	341	641658816	XP_008180847.1	141	2.49463e-08	PREDICTED: craniofacial development protein 2-like [Acyrthosiphon pisum]	--	--	--	--	--	--	--	--	--	--	--	--	--	--	--	--	--	--	--	--	--	--	--
c12404_g1	CB_E3	1.00	1.79	294	--	--	--	--	--	--	--	--	--	--	--	--	--	--	--	--	--	--	PF01213	Adenylate cyclase associated (CAP) N terminal	GO:0007010	cytoskeleton organization	GO:0003779	actin binding	--	--	--	--
c12412_g1	CB_E3	3.00	0.49	661	--	--	--	--	--	--	--	--	--	--	--	--	--	--	--	--	--	--	--	--	--	--	--	--	--	--	--	--
c12414_g1	CB_E3	3.00	0.97	470	--	--	--	--	--	--	--	--	--	--	--	--	--	--	--	--	--	--	--	--	--	--	--	--	--	--	--	--
c12417_g1	CB_E3	2.00	3.58	294	--	--	--	--	--	--	--	--	--	--	--	--	--	--	--	--	--	--	--	--	--	--	--	--	--	--	--	--
c1241_g1	CB_E3	1.00	6.91	242	--	--	--	--	--	--	--	--	--	--	--	--	--	--	--	--	--	--	--	--	--	--	--	--	--	--	--	--
c12420_g1	CB_E3	1321.00	45.51	2108	478256359	ENN76549.1	2555	0	hypothetical protein YQE_07000, partial [Dendroctonus ponderosae]>gi|546680788|gb|ERL90994.1| hypothetical protein D910_08336 [Dendroctonus ponderosae]	--	--	--	--	--	--	--	--	--	P83501	289	3.91975e-26	Protein msta, isoform B OS=Drosophila melanogaster GN=msta PE=3 SV=2	PF00856	SET domain	--	--	GO:0005515	protein binding	--	--	KOG2084	Predicted histone tail methylase containing SET domain
c12429_g1	CB_E3	2.00	4.99	278	--	--	--	--	--	--	--	--	--	--	--	--	--	--	--	--	--	--	--	--	--	--	--	--	--	--	--	--
c12430_g1	CB_E3	37.00	3.13	1177	--	--	--	--	--	--	--	--	--	--	--	--	--	--	--	--	--	--	--	--	--	--	--	--	--	--	--	--
c12437_g1	CB_E3	21.00	1.53	1143	--	--	--	--	--	--	--	--	--	--	--	--	--	--	--	--	--	--	--	--	--	--	--	--	--	--	--	--
c12438_g1	CB_E3	548.00	45.18	1041	91094625	XP_969231.1	949	5.6062e-125	PREDICTED: protein FRG1 homolog [Tribolium castaneum]>gi|270016441|gb|EFA12887.1| hypothetical protein TcasGA2_TC011566 [Tribolium castaneum]	746838870	XM_011051604.1	60	2.04437e-20	PREDICTED: Acromyrmex echinatior protein FRG1 homolog (LOC105143332), mRNA	K13122	FRG1	protein FRG1	http://www.genome.jp/dbget-bin/www_bget?ko:K13122	Q14331	645	1.42234e-80	Protein FRG1 OS=Homo sapiens GN=FRG1 PE=1 SV=1	PF06268	Fascin domain	--	--	GO:0051015//GO:0030674	actin filament binding//protein binding, bridging	--	--	KOG3962	Predicted actin-bundling protein
c12445_g1	CB_E3	11.00	11.75	326	--	--	--	--	--	--	--	--	--	--	--	--	--	--	--	--	--	--	--	--	--	--	--	--	--	--	--	--
c12453_g1	CB_E3	312.00	4.75	4418	270015796	EFA12244.1	1096	1.37434e-127	hypothetical protein TcasGA2_TC005276 [Tribolium castaneum]	--	--	--	--	--	--	--	--	--	P35227	370	3.19434e-36	Polycomb group RING finger protein 2 OS=Homo sapiens GN=PCGF2 PE=1 SV=1	PF12861//PF14634//PF12678//PF12801//PF13639//PF00097	Anaphase-promoting complex subunit 11 RING-H2 finger//zinc-RING finger domain//RING-H2 zinc finger//4Fe-4S binding domain//Ring finger domain//Zinc finger, C3HC4 type (RING finger)	GO:0016567	protein ubiquitination	GO:0004842//GO:0046872//GO:0005515//GO:0051536//GO:0008270	ubiquitin-protein transferase activity//metal ion binding//protein binding//iron-sulfur cluster binding//zinc ion binding	GO:0005680	anaphase-promoting complex	KOG2660	Locus-specific chromosome binding proteins
c12454_g1	CB_E3	3.00	0.68	554	642935979	XP_008198255.1	143	4.64914e-08	PREDICTED: serine/arginine repetitive matrix protein 2 isoform X2 [Tribolium castaneum]	--	--	--	--	--	--	--	--	--	--	--	--	--	--	--	--	--	--	--	--	--	--	--
c12456_g1	CB_E3	7.00	0.55	1086	746845959	XP_011053283.1	316	3.49862e-33	PREDICTED: uncharacterized protein LOC105145454, partial [Acromyrmex echinatior]	746845958	XM_011054981.1	153	4.27693e-72	PREDICTED: Acromyrmex echinatior uncharacterized LOC105145454 (LOC105145454), partial mRNA	--	--	--	--	--	--	--	--	--	--	--	--	--	--	--	--	--	--
c12459_g1	CB_E3	3.00	1.13	443	--	--	--	--	--	--	--	--	--	--	--	--	--	--	--	--	--	--	--	--	--	--	--	--	--	--	--	--
c1245_g1	CB_E3	1.00	0.84	345	--	--	--	--	--	--	--	--	--	--	--	--	--	--	--	--	--	--	--	--	--	--	--	--	--	--	--	--
c12462_g1	CB_E3	1.00	0.37	444	--	--	--	--	--	--	--	--	--	--	--	--	--	--	--	--	--	--	PF02213	GYF domain	--	--	GO:0005515	protein binding	--	--	--	--
c12468_g1	CB_E3	715.00	88.02	788	332376507	AEE63393.1	754	1.44337e-97	unknown [Dendroctonus ponderosae]>gi|478259336|gb|ENN79238.1| hypothetical protein YQE_04422, partial [Dendroctonus ponderosae]>gi|546675074|gb|ERL86329.1| hypothetical protein D910_03737 [Dendroctonus ponderosae]	--	--	--	--	--	--	--	--	--	--	--	--	--	--	--	--	--	--	--	--	--	--	--
c12470_g1	CB_E3	2.00	0.74	445	--	--	--	--	--	--	--	--	--	--	--	--	--	--	--	--	--	--	--	--	--	--	--	--	--	--	--	--
c12483_g1	CB_E3	2321.00	115.08	1843	478257812	ENN77955.1	503	5.9201e-57	hypothetical protein YQE_05632, partial [Dendroctonus ponderosae]>gi|546674589|gb|ERL85938.1| hypothetical protein D910_03353 [Dendroctonus ponderosae]	--	--	--	--	--	--	--	--	--	--	--	--	--	PF01155	Hydrogenase expression/synthesis hypA family	GO:0006464	cellular protein modification process	GO:0016151	nickel cation binding	--	--	--	--
c12495_g1	CB_E3	11.00	0.76	1186	478256658	ENN76840.1	1121	7.887e-140	hypothetical protein YQE_06681, partial [Dendroctonus ponderosae]>gi|546685144|gb|ERL94671.1| hypothetical protein D910_11946 [Dendroctonus ponderosae]	462333010	APGK01039122.1	84	1.064e-33	Dendroctonus ponderosae Seq01039132, whole genome shotgun sequence	--	--	--	--	--	--	--	--	PF00096	Zinc finger, C2H2 type	--	--	GO:0046872	metal ion binding	--	--	--	--
c12497_g1	CB_E3	32.00	1.42	1700	478262428	ENN81099.1	813	1.11005e-101	hypothetical protein YQE_02467, partial [Dendroctonus ponderosae]>gi|546673649|gb|ERL85213.1| hypothetical protein D910_02634 [Dendroctonus ponderosae]	--	--	--	--	--	--	--	--	--	--	--	--	--	--	--	--	--	--	--	--	--	--	--
c12498_g1	CB_E3	1.00	0.31	479	--	--	--	--	--	--	--	--	--	--	--	--	--	--	--	--	--	--	--	--	--	--	--	--	--	--	--	--
c12499_g1	CB_E3	215.00	12.74	1341	478255566	ENN75783.1	964	1.87346e-124	hypothetical protein YQE_07740, partial [Dendroctonus ponderosae]>gi|546682056|gb|ERL92042.1| hypothetical protein D910_09364 [Dendroctonus ponderosae]	--	--	--	--	--	K11664	VPS72, TCFL1, YL1	vacuolar protein sorting-associated protein 72	http://www.genome.jp/dbget-bin/www_bget?ko:K11664	Q9VKM6	354	5.32865e-36	Vacuolar protein sorting-associated protein 72 homolog OS=Drosophila melanogaster GN=YL-1 PE=1 SV=1	PF05764	YL1 nuclear protein	GO:0006355	regulation of transcription, DNA-templated	--	--	GO:0005634	nucleus	KOG2897	DNA-binding protein YL1 and related proteins
c12501_g1	CB_E3	3.00	0.57	609	--	--	--	--	--	--	--	--	--	--	--	--	--	--	--	--	--	--	--	--	--	--	--	--	--	--	--	--
c12504_g1	CB_E3	314.00	33.16	873	478252306	ENN72733.1	538	3.32701e-64	hypothetical protein YQE_10671, partial [Dendroctonus ponderosae]>gi|546672667|gb|ERL84461.1| hypothetical protein D910_01893 [Dendroctonus ponderosae]	--	--	--	--	--	K14795	RRP36	ribosomal RNA-processing protein 36	http://www.genome.jp/dbget-bin/www_bget?ko:K14795	A7SL20	251	1.0708e-23	Ribosomal RNA processing protein 36 homolog OS=Nematostella vectensis GN=v1g245966 PE=3 SV=1	PF00798	Arenavirus glycoprotein	--	--	--	--	GO:0019031	viral envelope	KOG3190	Uncharacterized conserved protein
c12505_g1	CB_E3	50.00	2.86	1379	--	--	--	--	--	--	--	--	--	--	--	--	--	--	--	--	--	--	PF01029	NusB family	GO:0006355	regulation of transcription, DNA-templated	GO:0003723	RNA binding	--	--	--	--
c12509_g1	CB_E3	5.00	0.42	1025	640784144	XP_008047756.1	512	4.92749e-60	PREDICTED: transforming protein RhoA [Tarsius syrichta]	--	--	--	--	--	K04513	RHOA	Ras homolog gene family, member A	http://www.genome.jp/dbget-bin/www_bget?ko:K04513	Q10133	608	6.29148e-76	GTP-binding protein rho2 OS=Schizosaccharomyces pombe (strain 972 / ATCC 24843) GN=rho2 PE=1 SV=1	PF00025//PF08477//PF00071	ADP-ribosylation factor family//Miro-like protein//Ras family	GO:0007264	small GTPase mediated signal transduction	GO:0005525	GTP binding	GO:0005622	intracellular	KOG0393	Ras-related small GTPase, Rho type
c12515_g1	CB_E3	602.00	17.12	2495	642923298	XP_008193694.1	1226	1.53776e-158	PREDICTED: presenilins-associated rhomboid-like protein, mitochondrial [Tribolium castaneum]	--	--	--	--	--	K09650	PARL, PSARL, PCP1	rhomboid-like protein	http://www.genome.jp/dbget-bin/www_bget?ko:K09650	Q9H300	758	2.69058e-90	Presenilins-associated rhomboid-like protein, mitochondrial OS=Homo sapiens GN=PARL PE=1 SV=2	PF01694//PF00787	Rhomboid family//PX domain	--	--	GO:0035091//GO:0004252	phosphatidylinositol binding//serine-type endopeptidase activity	GO:0016021	integral component of membrane	KOG2980	Integral membrane protease of the rhomboid family involved in different forms of regulated intramembrane proteolysis
c12520_g1	CB_E3	5.00	0.59	808	270000956	EEZ97403.1	134	4.17414e-07	hypothetical protein TcasGA2_TC011232 [Tribolium castaneum]	--	--	--	--	--	--	--	--	--	--	--	--	--	PF07544//PF05478//PF00874//PF07926//PF07700//PF00435//PF04513//PF00015//PF07739//PF05531//PF00591//PF05008//PF05837//PF09177//PF07195//PF06009//PF01442//PF08702//PF02684//PF07361//PF08336//PF01544//PF00038//PF01231//PF05529	RNA polymerase II transcription mediator complex subunit 9//Prominin//PRD domain//TPR/MLP1/MLP2-like protein//Heme NO binding//Spectrin repeat//Baculovirus polyhedron envelope protein, PEP, C terminus//Methyl-accepting chemotaxis protein (MCP) signalling domain//TipAS antibiotic-recognition domain//Nucleopolyhedrovirus P10 protein//Glycosyl transferase family, a/b domain//Vesicle transport v-SNAR…	GO:0030001//GO:0051382//GO:0007155//GO:0051258//GO:0022900//GO:0006355//GO:0006869//GO:0006357//GO:0006525//GO:0008152//GO:0048193//GO:0042157//GO:0006560//GO:0030168//GO:0055085//GO:0006606//GO:0018401//GO:0009245//GO:0007165//GO:0045892//GO:0055114//GO:0006886//GO:0006118	metal ion transport//kinetochore assembly//cell adhesion//protein polymerization//electron transport chain//regulation of transcription, DNA-templated//lipid transport//regulation of transcription from RNA polymerase II promoter//arginine metabolic process//metabolic process//Golgi vesicle transport//lipoprotein metabolic process//proline metabolic process//platelet activation//transmembrane tran…	GO:0004656//GO:0005515//GO:0009055//GO:0016702//GO:0030674//GO:0016757//GO:0008915//GO:0005198//GO:0020037//GO:0004871//GO:0005506//GO:0005102//GO:0001104//GO:0003677//GO:0046873//GO:0008289	procollagen-proline 4-dioxygenase activity//protein binding//electron carrier activity//oxidoreductase activity, acting on single donors with incorporation of molecular oxygen, incorporation of two atoms of oxygen//protein binding, bridging//transferase activity, transferring glycosyl groups//lipid-A-disaccharide synthase activity//structural molecule activity//heme binding//signal transducer act…	GO:0016020//GO:0005783//GO:0005643//GO:0005577//GO:0019031//GO:0042597//GO:0005576//GO:0016592//GO:0000776//GO:0005604//GO:0019028//GO:0009288//GO:0016021//GO:0005882	membrane//endoplasmic reticulum//nuclear pore//fibrinogen complex//viral envelope//periplasmic space//extracellular region//mediator complex//kinetochore//basement membrane//viral capsid//bacterial-type flagellum//integral component of membrane//intermediate filament	--	--
c12521_g1	CB_E3	3.00	1.08	450	--	--	--	--	--	--	--	--	--	--	--	--	--	--	--	--	--	--	--	--	--	--	--	--	--	--	--	--
c12527_g1	CB_E3	1.00	0.65	370	--	--	--	--	--	--	--	--	--	--	--	--	--	--	--	--	--	--	--	--	--	--	--	--	--	--	--	--
c12527_g2	CB_E3	47.00	3.29	1176	332374752	AEE62517.1	403	1.47553e-44	unknown [Dendroctonus ponderosae]>gi|478256059|gb|ENN76258.1| hypothetical protein YQE_07223, partial [Dendroctonus ponderosae]>gi|546675990|gb|ERL87085.1| hypothetical protein D910_04486 [Dendroctonus ponderosae]	--	--	--	--	--	--	--	--	--	Q9FDW8	227	6.50508e-21	Cytochrome b5 isoform A OS=Arabidopsis thaliana GN=CB5-A PE=1 SV=1	PF00173	Cytochrome b5-like Heme/Steroid binding domain	--	--	GO:0020037	heme binding	--	--	KOG0537	Cytochrome b5
c12533_g1	CB_E3	5.00	0.49	923	--	--	--	--	--	--	--	--	--	--	--	--	--	--	--	--	--	--	--	--	--	--	--	--	--	--	--	--
c12537_g1	CB_E3	9.00	0.76	1019	--	--	--	--	--	--	--	--	--	--	--	--	--	--	--	--	--	--	--	--	--	--	--	--	--	--	--	--
c12539_g1	CB_E3	3.00	1.03	458	307203515	EFN82552.1	124	8.90095e-07	hypothetical protein EAI_13231, partial [Harpegnathos saltator]	--	--	--	--	--	--	--	--	--	--	--	--	--	--	--	--	--	--	--	--	--	--	--
c12546_g1	CB_E3	5.00	3.23	370	--	--	--	--	--	--	--	--	--	--	--	--	--	--	--	--	--	--	--	--	--	--	--	--	--	--	--	--
c12548_g1	CB_E3	994.00	31.48	2269	642936706	XP_008198547.1	839	1.32519e-99	PREDICTED: uncharacterized protein C17orf85 homolog [Tribolium castaneum]	--	--	--	--	--	--	--	--	--	Q803E1	213	3.77213e-16	Uncharacterized protein C17orf85 homolog OS=Danio rerio GN=zgc:55870 PE=2 SV=1	PF00951	Arterivirus GL envelope glycoprotein	--	--	--	--	GO:0019031	viral envelope	--	--
c12549_g1	CB_E3	196.00	5.09	2833	546684090	ERL93809.1	869	1.24063e-105	hypothetical protein D910_11095 [Dendroctonus ponderosae]	640785665	XM_008050369.1	70	1.56668e-25	PREDICTED: Tarsius syrichta bone morphogenetic protein 4 (BMP4), mRNA	K04662	BMP2_4	bone morphogenetic protein 2/4	http://www.genome.jp/dbget-bin/www_bget?ko:K04662	Q26974	876	1.2567e-106	Protein decapentaplegic OS=Tribolium castaneum GN=dpp PE=3 SV=1	PF00019//PF00688	Transforming growth factor beta like domain//TGF-beta propeptide	GO:0007165//GO:0008283//GO:0040007	signal transduction//cell proliferation//growth	GO:0008083	growth factor activity	--	--	KOG3900	Transforming growth factor beta, bone morphogenetic protein and related proteins
c12550_g1	CB_E3	361.00	10.79	2388	642934168	XP_008199635.1	1821	0	PREDICTED: ubiquitin-like modifier-activating enzyme ATG7 [Tribolium castaneum]	--	--	--	--	--	K08337	ATG7	ubiquitin-like modifier-activating enzyme ATG7	http://www.genome.jp/dbget-bin/www_bget?ko:K08337	Q5ZKY2	1345	5.08621e-173	Ubiquitin-like modifier-activating enzyme ATG7 OS=Gallus gallus GN=ATG7 PE=2 SV=1	PF00899//PF02826	ThiF family//D-isomer specific 2-hydroxyacid dehydrogenase, NAD binding domain	GO:0055114	oxidation-reduction process	GO:0003824//GO:0048037//GO:0016616	catalytic activity//cofactor binding//oxidoreductase activity, acting on the CH-OH group of donors, NAD or NADP as acceptor	--	--	KOG2337	Ubiquitin activating E1 enzyme-like protein
c12557_g1	CB_E3	17.00	1.04	1475	91076618	XP_969384.1	904	1.17692e-114	PREDICTED: trypsin II-P29 [Tribolium castaneum]>gi|270002914|gb|EEZ99361.1| serine protease H59 [Tribolium castaneum]	--	--	--	--	--	--	--	--	--	P40313	313	3.67924e-31	Chymotrypsin-like protease CTRL-1 OS=Homo sapiens GN=CTRL PE=2 SV=1	PF00089	Trypsin	GO:0006508	proteolysis	GO:0003824//GO:0004252	catalytic activity//serine-type endopeptidase activity	--	--	KOG3627	Trypsin
c12559_g1	CB_E3	53.00	1.72	2224	546679202	ERL89696.1	2445	0	hypothetical protein D910_07059, partial [Dendroctonus ponderosae]	--	--	--	--	--	K03440	ASICN	amiloride-sensitive sodium channel, other	http://www.genome.jp/dbget-bin/www_bget?ko:K03440	Q86LG1	550	3.56038e-59	Pickpocket protein 28 OS=Drosophila melanogaster GN=ppk28 PE=1 SV=2	PF06703//PF00858	Microsomal signal peptidase 25 kDa subunit (SPC25)//Amiloride-sensitive sodium channel	GO:0006814//GO:0006465	sodium ion transport//signal peptide processing	GO:0008233//GO:0005272	peptidase activity//sodium channel activity	GO:0016021//GO:0016020//GO:0005787	integral component of membrane//membrane//signal peptidase complex	KOG4294	Non voltage-gated ion channels (DEG/ENaC family)
c12565_g1	CB_E3	4.00	2.24	386	--	--	--	--	--	--	--	--	--	--	--	--	--	--	--	--	--	--	--	--	--	--	--	--	--	--	--	--
c12573_g1	CB_E3	60.00	1.64	2583	--	--	--	--	--	--	--	--	--	--	--	--	--	--	--	--	--	--	--	--	--	--	--	--	--	--	--	--
c12584_g1	CB_E3	139.00	2.41	3924	91079382	XP_971330.1	1281	1.70476e-159	PREDICTED: zinc finger protein 396 [Tribolium castaneum]>gi|642917154|ref|XP_008191140.1| PREDICTED: zinc finger protein 396 [Tribolium castaneum]>gi|270004372|gb|EFA00820.1| hypothetical protein TcasGA2_TC003707 [Tribolium castaneum]	170071498	XM_001869890.1	71	6.05506e-26	Culex quinquefasciatus conserved hypothetical protein, mRNA	--	--	--	--	Q80V23	168	3.00596e-11	Zinc finger protein 32 OS=Mus musculus GN=Znf32 PE=2 SV=1	PF00895//PF00096	ATP synthase protein 8//Zinc finger, C2H2 type	GO:0015992//GO:0015986	proton transport//ATP synthesis coupled proton transport	GO:0046872//GO:0005488//GO:0015078	metal ion binding//binding//hydrogen ion transmembrane transporter activity	GO:0000276	mitochondrial proton-transporting ATP synthase complex, coupling factor F(o)	KOG1721	FOG: Zn-finger
c12586_g1	CB_E3	1.00	0.37	447	--	--	--	--	--	--	--	--	--	--	--	--	--	--	--	--	--	--	--	--	--	--	--	--	--	--	--	--
c12592_g1	CB_E3	1366.00	24.41	3893	546679092	ERL89605.1	2952	0	hypothetical protein D910_06970 [Dendroctonus ponderosae]	571576325	XM_006561397.1	381	0	PREDICTED: Apis mellifera tyrosine-protein kinase Btk29A-like (LOC410649), mRNA	K07364	TEC	tyrosine-protein kinase Tec	http://www.genome.jp/dbget-bin/www_bget?ko:K07364	P08630	2032	0	Tyrosine-protein kinase Btk29A OS=Drosophila melanogaster GN=Btk29A PE=2 SV=2	PF00779//PF00069//PF00336//PF00017//PF00018//PF07714	BTK motif//Protein kinase domain//DNA polymerase (viral) C-terminal domain//SH2 domain//SH3 domain//Protein tyrosine kinase	GO:0035556//GO:0006468//GO:0051252	intracellular signal transduction//protein phosphorylation//regulation of RNA metabolic process	GO:0004672//GO:0005515//GO:0005524//GO:0004523	protein kinase activity//protein binding//ATP binding//RNA-DNA hybrid ribonuclease activity	--	--	KOG0197	Tyrosine kinases
c12594_g1	CB_E3	7.00	0.94	745	--	--	--	--	--	--	--	--	--	--	--	--	--	--	--	--	--	--	--	--	--	--	--	--	--	--	--	--
c12596_g1	CB_E3	7.00	1.47	575	--	--	--	--	--	752898038	XM_011269052.1	46	6.65711e-13	PREDICTED: Camponotus floridanus Down syndrome cell adhesion molecule-like protein Dscam2 (LOC105258012), transcript variant X50, mRNA	--	--	--	--	--	--	--	--	PF04088	Peroxin 13, N-terminal region	GO:0016560	protein import into peroxisome matrix, docking	--	--	GO:0005777//GO:0016021	peroxisome//integral component of membrane	--	--
c12597_g1	CB_E3	8.00	2.11	696	795019207	XP_011859498.1	123	6.0004e-12	PREDICTED: uncharacterized protein LOC105556990 [Vollenhovia emeryi]	--	--	--	--	--	--	--	--	--	--	--	--	--	--	--	--	--	--	--	--	--	--	--
c12600_g1	CB_E3	3.00	0.88	489	--	--	--	--	--	--	--	--	--	--	--	--	--	--	--	--	--	--	--	--	--	--	--	--	--	--	--	--
c12600_g2	CB_E3	1.00	2.61	276	--	--	--	--	--	--	--	--	--	--	--	--	--	--	--	--	--	--	--	--	--	--	--	--	--	--	--	--
c12602_g1	CB_E3	3.00	4.49	304	--	--	--	--	--	--	--	--	--	--	--	--	--	--	--	--	--	--	--	--	--	--	--	--	--	--	--	--
c12607_g1	CB_E3	48.00	2.18	1668	478263113	ENN81506.1	759	6.71464e-90	hypothetical protein YQE_02035, partial [Dendroctonus ponderosae]>gi|546675494|gb|ERL86679.1| hypothetical protein D910_04085, partial [Dendroctonus ponderosae]	--	--	--	--	--	--	--	--	--	P45583	232	9.6506e-21	Cuticle protein 19 OS=Locusta migratoria PE=1 SV=1	PF02724//PF00379	CDC45-like protein//Insect cuticle protein	GO:0006270	DNA replication initiation	GO:0042302	structural constituent of cuticle	--	--	--	--
c12613_g1	CB_E3	652.00	47.77	1138	546671664	ERL83880.1	1020	7.35728e-136	hypothetical protein D910_01160 [Dendroctonus ponderosae]>gi|546671671|gb|ERL83885.1| hypothetical protein D910_01165 [Dendroctonus ponderosae]	--	--	--	--	--	--	--	--	--	Q6P8Y1	595	2.84205e-73	Calcyphosin-like protein OS=Mus musculus GN=Capsl PE=2 SV=4	PF13202//PF13499//PF13405//PF10591//PF00036	EF hand//EF-hand domain pair//EF-hand domain//Secreted protein acidic and rich in cysteine Ca binding region//EF hand	GO:0007165	signal transduction	GO:0005509	calcium ion binding	GO:0005578	proteinaceous extracellular matrix	KOG0032	Ca2+/calmodulin-dependent protein kinase, EF-Hand protein superfamily
c12614_g1	CB_E3	1990.00	143.45	1151	332374168	AEE62225.1	505	3.08118e-59	unknown [Dendroctonus ponderosae]>gi|478258063|gb|ENN78201.1| hypothetical protein YQE_05353, partial [Dendroctonus ponderosae]>gi|546682562|gb|ERL92485.1| hypothetical protein D910_09798 [Dendroctonus ponderosae]>gi|828177629|gb|AKK25138.1| odorant binding protein 13 [Dendroctonus ponderosae]	--	--	--	--	--	--	--	--	--	Q9V8Y2	160	1.2102e-11	General odorant-binding protein 56a OS=Drosophila melanogaster GN=Obp56a PE=1 SV=1	PF13748//PF01395	ABC transporter transmembrane region//PBP/GOBP family	GO:0006810//GO:0055085	transport//transmembrane transport	GO:0005524//GO:0042626//GO:0005549	ATP binding//ATPase activity, coupled to transmembrane movement of substances//odorant binding	GO:0016021	integral component of membrane	--	--
c12618_g1	CB_E3	367.00	15.14	1808	478259917	ENN79719.1	786	1.494e-96	hypothetical protein YQE_03775, partial [Dendroctonus ponderosae]>gi|546671629|gb|ERL83863.1| hypothetical protein D910_01130 [Dendroctonus ponderosae]>gi|546672352|gb|ERL84256.1| hypothetical protein D910_01637 [Dendroctonus ponderosae]	--	--	--	--	--	--	--	--	--	Q9VUR7	481	1.3599e-53	Phosducin-like protein OS=Drosophila melanogaster GN=CG7650 PE=1 SV=2	PF00085//PF01251	Thioredoxin//Ribosomal protein S7e	GO:0042254//GO:0045454//GO:0006412	ribosome biogenesis//cell redox homeostasis//translation	GO:0003735	structural constituent of ribosome	GO:0005840//GO:0005622	ribosome//intracellular	KOG3170	Conserved phosducin-like protein
c12622_g1	CB_E3	21015.00	2238.00	868	264667419	ACY71295.1	923	8.45569e-123	ribosomal protein L19 [Chrysomela tremula]	70909754	AM049064.1	227	2.4769e-113	Curculio glandium partial mRNA for ribosomal protein L19e (rpL19e gene)	K02885	RP-L19e, RPL19	large subunit ribosomal protein L19e	http://www.genome.jp/dbget-bin/www_bget?ko:K02885	P36241	837	4.64082e-111	60S ribosomal protein L19 OS=Drosophila melanogaster GN=RpL19 PE=1 SV=2	PF01280	Ribosomal protein L19e	GO:0006412//GO:0042254	translation//ribosome biogenesis	GO:0003735	structural constituent of ribosome	GO:0005840//GO:0005622	ribosome//intracellular	KOG1696	60s ribosomal protein L19
c12624_g1	CB_E3	7.00	51.90	240	--	--	--	--	--	--	--	--	--	--	--	--	--	--	--	--	--	--	--	--	--	--	--	--	--	--	--	--
c12627_g1	CB_E3	914.00	21.48	2962	332374328	AEE62305.1	770	1.21099e-90	unknown [Dendroctonus ponderosae]>gi|478259395|gb|ENN79291.1| hypothetical protein YQE_04267, partial [Dendroctonus ponderosae]>gi|546679923|gb|ERL90305.1| hypothetical protein D910_07656 [Dendroctonus ponderosae]	--	--	--	--	--	K17623	HDHD1	pseudouridine-5'-monophosphatase	http://www.genome.jp/dbget-bin/www_bget?ko:K17623	Q08623	470	2.27161e-51	Pseudouridine-5'-phosphatase OS=Homo sapiens GN=HDHD1 PE=1 SV=3	PF03938//PF12689//PF03031	Outer membrane protein (OmpH-like)//Acid Phosphatase//NLI interacting factor-like phosphatase	--	--	GO:0016791//GO:0051082//GO:0005515	phosphatase activity//unfolded protein binding//protein binding	--	--	KOG2606	OTU (ovarian tumor)-like cysteine protease
c12635_g1	CB_E3	28190.00	780.35	2556	332375360	AEE62821.1	2364	0	unknown [Dendroctonus ponderosae]>gi|478254850|gb|ENN75086.1| hypothetical protein YQE_08399, partial [Dendroctonus ponderosae]	755855174	XM_005176727.2	695	0	PREDICTED: Musca domestica ATP synthase subunit beta, mitochondrial (LOC101901126), transcript variant X2, mRNA	K02133	ATPeF1B, ATP5B, ATP2	F-type H+-transporting ATPase subunit beta	http://www.genome.jp/dbget-bin/www_bget?ko:K02133	Q05825	2173	0	ATP synthase subunit beta, mitochondrial OS=Drosophila melanogaster GN=ATPsyn-beta PE=1 SV=3	PF00004//PF01637//PF02789//PF00006//PF00306//PF03193//PF00005//PF02874//PF00931	ATPase family associated with various cellular activities (AAA)//Archaeal ATPase//Cytosol aminopeptidase family, N-terminal domain//ATP synthase alpha/beta family, nucleotide-binding domain//ATP synthase alpha/beta chain, C terminal domain//Protein of unknown function, DUF258//ABC transporter//ATP synthase alpha/beta family, beta-barrel domain//NB-ARC domain	GO:0046034//GO:0006508//GO:0015991//GO:0015992	ATP metabolic process//proteolysis//ATP hydrolysis coupled proton transport//proton transport	GO:0016887//GO:0003924//GO:0043531//GO:0016820//GO:0005525//GO:0005524//GO:0004177	ATPase activity//GTPase activity//ADP binding//hydrolase activity, acting on acid anhydrides, catalyzing transmembrane movement of substances//GTP binding//ATP binding//aminopeptidase activity	GO:0033178//GO:0005622	proton-transporting two-sector ATPase complex, catalytic domain//intracellular	KOG1350	F0F1-type ATP synthase, beta subunit
c12638_g1	CB_E3	8.00	1.46	948	--	--	--	--	--	--	--	--	--	--	--	--	--	--	--	--	--	--	--	--	--	--	--	--	--	--	--	--
c12645_g1	CB_E3	816.00	36.26	1696	478256620	ENN76802.1	1051	5.79029e-135	hypothetical protein YQE_06643, partial [Dendroctonus ponderosae]	--	--	--	--	--	--	--	--	--	P05049	533	1.8014e-59	Serine protease snake OS=Drosophila melanogaster GN=snk PE=1 SV=2	PF00089	Trypsin	GO:0006508	proteolysis	GO:0004252	serine-type endopeptidase activity	--	--	KOG3627	Trypsin
c12648_g1	CB_E3	24.00	0.76	2267	--	--	--	--	--	--	--	--	--	--	--	--	--	--	--	--	--	--	--	--	--	--	--	--	--	--	--	--
c1264_g1	CB_E3	1.00	1.10	324	--	--	--	--	--	--	--	--	--	--	--	--	--	--	--	--	--	--	--	--	--	--	--	--	--	--	--	--
c12654_g1	CB_E3	217.00	13.48	1319	546676753	ERL87709.1	700	3.06337e-85	hypothetical protein D910_05099 [Dendroctonus ponderosae]	--	--	--	--	--	--	--	--	--	Q9D9B4	211	1.08075e-17	Leucine-rich repeat-containing protein C10orf11 homolog OS=Mus musculus PE=2 SV=1	PF00560	Leucine Rich Repeat	--	--	GO:0005515	protein binding	--	--	KOG1644	U2-associated snRNP A' protein
c12656_g1	CB_E3	62.00	4.22	1203	478255869	ENN76077.1	441	1.18552e-48	hypothetical protein YQE_07449, partial [Dendroctonus ponderosae]>gi|478255870|gb|ENN76078.1| hypothetical protein YQE_07449, partial [Dendroctonus ponderosae]	--	--	--	--	--	--	--	--	--	--	--	--	--	--	--	--	--	--	--	--	--	--	--
c12657_g1	CB_E3	1.00	0.50	401	--	--	--	--	--	--	--	--	--	--	--	--	--	--	--	--	--	--	--	--	--	--	--	--	--	--	--	--
c12662_g1	CB_E3	11.00	0.38	2086	642920562	XP_001816430.2	1386	1.8685e-177	PREDICTED: uncharacterized protein LOC100141961 [Tribolium castaneum]	--	--	--	--	--	--	--	--	--	O46108	479	1.32446e-51	Lipase 3 OS=Drosophila melanogaster GN=Lip3 PE=2 SV=1	PF04083	Partial alpha/beta-hydrolase lipase region	GO:0006629	lipid metabolic process	--	--	--	--	KOG2624	Triglyceride lipase-cholesterol esterase
c12663_g1	CB_E3	839.00	20.68	2837	91081479	XP_974351.1	830	3.00181e-101	PREDICTED: dynactin subunit 5 [Tribolium castaneum]>gi|270006145|gb|EFA02593.1| hypothetical protein TcasGA2_TC008312 [Tribolium castaneum]	--	--	--	--	--	K10427	DCTN5	dynactin 5	http://www.genome.jp/dbget-bin/www_bget?ko:K10427	Q5R559	657	6.96238e-78	Dynactin subunit 5 OS=Pongo abelii GN=DCTN5 PE=2 SV=1	PF00560	Leucine Rich Repeat	--	--	GO:0005515//GO:0016740	protein binding//transferase activity	--	--	KOG3121	Dynactin, subunit p25
c1266_g1	CB_E3	15.00	8.25	410	--	--	--	--	--	--	--	--	--	--	--	--	--	--	--	--	--	--	--	--	--	--	--	--	--	--	--	--
c12675_g1	CB_E3	10.00	0.44	1722	--	--	--	--	--	--	--	--	--	--	--	--	--	--	--	--	--	--	--	--	--	--	--	--	--	--	--	--
c12682_g1	CB_E3	2.00	6.85	265	--	--	--	--	--	--	--	--	--	--	--	--	--	--	--	--	--	--	--	--	--	--	--	--	--	--	--	--
c12692_g1	CB_E3	555.00	15.57	2563	546673292	ERL84924.1	639	4.84295e-73	hypothetical protein D910_02347 [Dendroctonus ponderosae]	--	--	--	--	--	K13343	PEX14	peroxin-14	http://www.genome.jp/dbget-bin/www_bget?ko:K13343	Q9R0A0	193	3.76863e-14	Peroxisomal membrane protein PEX14 OS=Mus musculus GN=Pex14 PE=1 SV=1	PF04610//PF01251	TrbL/VirB6 plasmid conjugal transfer protein//Ribosomal protein S7e	GO:0030255//GO:0006412//GO:0042254	protein secretion by the type IV secretion system//translation//ribosome biogenesis	GO:0003735	structural constituent of ribosome	GO:0005622//GO:0005840	intracellular//ribosome	KOG2629	Peroxisomal membrane anchor protein (peroxin)
c12704_g1	CB_E3	27.00	6.92	530	--	--	--	--	--	--	--	--	--	--	--	--	--	--	--	--	--	--	--	--	--	--	--	--	--	--	--	--
c12710_g1	CB_E3	11.00	0.31	2547	642924692	XP_008194400.1	867	1.70654e-101	PREDICTED: G-protein coupled receptor Mth2-like isoform X1 [Tribolium castaneum]	--	--	--	--	--	--	--	--	--	Q95NQ0	273	1.37645e-23	G-protein coupled receptor Mth2 OS=Drosophila simulans GN=mth2 PE=3 SV=1	--	--	--	--	--	--	--	--	--	--
c12712_g1	CB_E3	331.00	24.13	1180	546680828	ERL91034.1	1127	6.61087e-150	hypothetical protein D910_08376 [Dendroctonus ponderosae]	--	--	--	--	--	--	--	--	--	Q8L7W2	454	2.0251e-50	Nudix hydrolase 8 OS=Arabidopsis thaliana GN=NUDT8 PE=2 SV=2	PF00293	NUDIX domain	--	--	GO:0016787	hydrolase activity	--	--	KOG0648	Predicted NUDIX hydrolase FGF-2 and related proteins
c12713_g1	CB_E3	3.00	1.71	384	--	--	--	--	--	--	--	--	--	--	--	--	--	--	--	--	--	--	--	--	--	--	--	--	--	--	--	--
c12716_g1	CB_E3	1.00	1.00	331	--	--	--	--	--	--	--	--	--	--	--	--	--	--	--	--	--	--	--	--	--	--	--	--	--	--	--	--
c12722_g1	CB_E3	21.00	0.75	2046	478254862	ENN75098.1	1603	0	hypothetical protein YQE_08411, partial [Dendroctonus ponderosae]	--	--	--	--	--	K13356	FAR	fatty acyl-CoA reductase	http://www.genome.jp/dbget-bin/www_bget?ko:K13356	A1ZAI5	820	9.92668e-98	Putative fatty acyl-CoA reductase CG5065 OS=Drosophila melanogaster GN=CG5065 PE=3 SV=1	PF03015//PF02719//PF01370	Male sterility protein//Polysaccharide biosynthesis protein//NAD dependent epimerase/dehydratase family	GO:0044237//GO:0009058	cellular metabolic process//biosynthetic process	GO:0003824//GO:0080019//GO:0050662	catalytic activity//fatty-acyl-CoA reductase (alcohol-forming) activity//coenzyme binding	--	--	KOG1221	Acyl-CoA reductase
c12726_g1	CB_E3	84.00	8.08	1032	546674233	ERL85661.1	375	8.50152e-40	hypothetical protein D910_03078, partial [Dendroctonus ponderosae]	--	--	--	--	--	--	--	--	--	--	--	--	--	PF05808	Podoplanin	--	--	--	--	GO:0016021	integral component of membrane	--	--
c12728_g1	CB_E3	7.00	0.49	1173	--	--	--	--	--	795019206	XM_012004108.1	44	1.81087e-11	PREDICTED: Vollenhovia emeryi uncharacterized LOC105556990 (LOC105556990), mRNA	--	--	--	--	--	--	--	--	PF03121	Herpesviridae UL52/UL70 DNA primase	GO:0006269//GO:0006260//GO:0006351	DNA replication, synthesis of RNA primer//DNA replication//transcription, DNA-templated	GO:0003896	DNA primase activity	GO:0005730//GO:0005657	nucleolus//replication fork	--	--
c12728_g2	CB_E3	3.00	0.65	567	307192303	EFN75581.1	209	6.185e-18	hypothetical protein EAI_08637, partial [Harpegnathos saltator]	--	--	--	--	--	--	--	--	--	--	--	--	--	--	--	--	--	--	--	--	--	--	--
c12730_g1	CB_E3	57.00	2.57	1674	478258241	ENN78370.1	709	2.28275e-86	hypothetical protein YQE_05172, partial [Dendroctonus ponderosae]>gi|546683441|gb|ERL93247.1| hypothetical protein D910_10543 [Dendroctonus ponderosae]	--	--	--	--	--	--	--	--	--	--	--	--	--	PF03938//PF10186//PF07813//PF08651//PF06009//PF01442//PF05859//PF10280//PF04513//PF08066//PF00015//PF05008//PF02996//PF05739//PF05149	Outer membrane protein (OmpH-like)//UV radiation resistance protein and autophagy-related subunit 14//LTXXQ motif family protein//DASH complex subunit Duo1//Laminin Domain II//Apolipoprotein A1/A4/E domain//Mis12 protein//Mediator complex protein//Baculovirus polyhedron envelope protein, PEP, C terminus//PMC2NT (NUC016) domain//Methyl-accepting chemotaxis protein (MCP) signalling domain//Vesicle …	GO:0010508//GO:0006457//GO:0006886//GO:0007165//GO:0006396//GO:0007049//GO:0006357//GO:0006869//GO:0042157//GO:0007155//GO:0007067	positive regulation of autophagy//protein folding//intracellular protein transport//signal transduction//RNA processing//cell cycle//regulation of transcription from RNA polymerase II promoter//lipid transport//lipoprotein metabolic process//cell adhesion//mitotic nuclear division	GO:0051082//GO:0008289//GO:0001104//GO:0005516//GO:0004871//GO:0005198//GO:0005515	unfolded protein binding//lipid binding//RNA polymerase II transcription cofactor activity//calmodulin binding//signal transducer activity//structural molecule activity//protein binding	GO:0005634//GO:0000176//GO:0031514//GO:0016272//GO:0019028//GO:0005604//GO:0000775//GO:0042729//GO:0016020//GO:0016592//GO:0072686//GO:0005576//GO:0042597//GO:0019031	nucleus//nuclear exosome (RNase complex)//motile cilium//prefoldin complex//viral capsid//basement membrane//chromosome, centromeric region//DASH complex//membrane//mediator complex//mitotic spindle//extracellular region//periplasmic space//viral envelope	--	--
c12738_g1	CB_E3	1036.00	61.82	1400	478254842	ENN75078.1	951	4.33458e-122	hypothetical protein YQE_08391, partial [Dendroctonus ponderosae]	--	--	--	--	--	K15186	EAF	ELL-associated factor	http://www.genome.jp/dbget-bin/www_bget?ko:K15186	B4J6N6	456	1.23228e-48	Ell-associated factor Eaf OS=Drosophila grimshawi GN=Eaf PE=3 SV=1	PF06449	Mitochondrial domain of unknown function (DUF1082)	--	--	GO:0016820	hydrolase activity, acting on acid anhydrides, catalyzing transmembrane movement of substances	GO:0016021//GO:0005739	integral component of membrane//mitochondrion	KOG4795	Protein associated with transcriptional elongation factor ELL
c1273_g1	CB_E3	3.00	0.87	492	--	--	--	--	--	--	--	--	--	--	--	--	--	--	--	--	--	--	--	--	--	--	--	--	--	--	--	--
c12740_g1	CB_E3	6.00	1.42	542	--	--	--	--	--	--	--	--	--	--	--	--	--	--	--	--	--	--	--	--	--	--	--	--	--	--	--	--
c12748_g1	CB_E3	5.00	0.97	599	--	--	--	--	--	--	--	--	--	--	--	--	--	--	--	--	--	--	PF05247	Flagellar transcriptional activator (FlhD)	GO:0045893//GO:0044780	positive regulation of transcription, DNA-templated//bacterial-type flagellum assembly	--	--	--	--	--	--
c12753_g1	CB_E3	138.00	13.20	935	546681776	ERL91802.1	264	9.28727e-25	hypothetical protein D910_09127 [Dendroctonus ponderosae]	--	--	--	--	--	--	--	--	--	--	--	--	--	--	--	--	--	--	--	--	--	--	--
c12755_g1	CB_E3	3.00	1.61	391	--	--	--	--	--	--	--	--	--	--	--	--	--	--	--	--	--	--	--	--	--	--	--	--	--	--	--	--
c12765_g1	CB_E3	3.00	0.79	514	--	--	--	--	--	--	--	--	--	--	--	--	--	--	--	--	--	--	--	--	--	--	--	--	--	--	--	--
c12769_g2	CB_E3	1.00	0.32	474	--	--	--	--	--	--	--	--	--	--	--	--	--	--	--	--	--	--	PF01429	Methyl-CpG binding domain	--	--	GO:0003677	DNA binding	GO:0005634	nucleus	--	--
c12773_g1	CB_E3	12.00	0.70	1361	--	--	--	--	--	--	--	--	--	--	--	--	--	--	--	--	--	--	--	--	--	--	--	--	--	--	--	--
c12775_g1	CB_E3	203.00	14.36	1360	546673280	ERL84916.1	359	8.33229e-36	hypothetical protein D910_02339 [Dendroctonus ponderosae]	--	--	--	--	--	--	--	--	--	P30937	138	7.82905e-08	Somatostatin receptor type 4 OS=Rattus norvegicus GN=Sstr4 PE=1 SV=1	--	--	--	--	--	--	--	--	--	--
c12787_g1	CB_E3	1308.00	35.50	2617	642933817	XP_008197388.1	1174	1.91046e-142	PREDICTED: MICAL-like protein 1 [Tribolium castaneum]>gi|642933819|ref|XP_008197394.1| PREDICTED: MICAL-like protein 1 [Tribolium castaneum]	--	--	--	--	--	--	--	--	--	Q3TN34	487	3.69339e-49	MICAL-like protein 2 OS=Mus musculus GN=Micall2 PE=1 SV=1	PF00307	Calponin homology (CH) domain	--	--	GO:0005515	protein binding	--	--	KOG1700	Regulatory protein MLP and related LIM proteins
c12790_g1	CB_E3	941.00	12.82	4924	478250112	ENN70618.1	1643	0	hypothetical protein YQE_12792, partial [Dendroctonus ponderosae]	462278079	APGK01058767.1	75	4.54921e-28	Dendroctonus ponderosae Seq01058777, whole genome shotgun sequence	K15116	SLC25A33_36, RIM2	solute carrier family 25, member 33/36	http://www.genome.jp/dbget-bin/www_bget?ko:K15116	Q6DG32	784	6.22437e-92	Solute carrier family 25 member 36-A OS=Danio rerio GN=slc25a36a PE=2 SV=1	PF00328	Histidine phosphatase superfamily (branch 2)	GO:0019497//GO:0006771	hexachlorocyclohexane metabolic process//riboflavin metabolic process	GO:0003993	acid phosphatase activity	--	--	KOG0757	Mitochondrial carrier protein - Rim2p/Mrs12p
c12794_g1	CB_E3	1.00	0.39	438	--	--	--	--	--	--	--	--	--	--	--	--	--	--	--	--	--	--	--	--	--	--	--	--	--	--	--	--
c12802_g1	CB_E3	1.00	0.61	376	--	--	--	--	--	--	--	--	--	--	--	--	--	--	--	--	--	--	--	--	--	--	--	--	--	--	--	--
c12802_g2	CB_E3	4.00	0.43	863	--	--	--	--	--	--	--	--	--	--	--	--	--	--	--	--	--	--	--	--	--	--	--	--	--	--	--	--
c12815_g1	CB_E3	294.00	12.49	1761	332375709	AEE62995.1	1249	2.37974e-166	unknown [Dendroctonus ponderosae]	--	--	--	--	--	--	--	--	--	Q86TL2	582	6.64084e-68	Transmembrane protein 110 OS=Homo sapiens GN=TMEM110 PE=2 SV=1	PF13994	PgaD-like protein	GO:0042710	biofilm formation	--	--	--	--	--	--
c12819_g1	CB_E3	35.00	3.45	915	795011124	XP_011870962.1	163	2.18331e-11	PREDICTED: uncharacterized protein LOC105563718 [Vollenhovia emeryi]	--	--	--	--	--	--	--	--	--	--	--	--	--	--	--	--	--	--	--	--	--	--	--
c12823_g1	CB_E3	11.00	11.75	376	332374442	AEE62362.1	148	2.14495e-09	unknown [Dendroctonus ponderosae]	--	--	--	--	--	--	--	--	--	Q9NS00	140	1.15505e-09	Glycoprotein-N-acetylgalactosamine 3-beta-galactosyltransferase 1 OS=Homo sapiens GN=C1GALT1 PE=1 SV=1	PF06480	FtsH Extracellular	--	--	GO:0004222//GO:0005524//GO:0008270	metalloendopeptidase activity//ATP binding//zinc ion binding	GO:0016021	integral component of membrane	--	--
c12826_g1	CB_E3	20.00	1.11	1411	--	--	--	--	--	--	--	--	--	--	--	--	--	--	--	--	--	--	--	--	--	--	--	--	--	--	--	--
c12828_g1	CB_E3	3.00	1.00	464	--	--	--	--	--	--	--	--	--	--	--	--	--	--	--	--	--	--	--	--	--	--	--	--	--	--	--	--
c12833_g1	CB_E3	9.00	1.32	706	--	--	--	--	--	--	--	--	--	--	--	--	--	--	--	--	--	--	--	--	--	--	--	--	--	--	--	--
c12838_g1	CB_E3	92.00	22.01	539	--	--	--	--	--	--	--	--	--	--	--	--	--	--	--	--	--	--	--	--	--	--	--	--	--	--	--	--
c1283_g1	CB_E3	2.00	13.82	360	--	--	--	--	--	--	--	--	--	--	--	--	--	--	--	--	--	--	--	--	--	--	--	--	--	--	--	--
c12840_g1	CB_E3	1.00	0.50	399	--	--	--	--	--	--	--	--	--	--	--	--	--	--	--	--	--	--	--	--	--	--	--	--	--	--	--	--
c12842_g1	CB_E3	2613.00	83.37	2254	332375094	AEE62688.1	2148	0	unknown [Dendroctonus ponderosae]>gi|478253199|gb|ENN73570.1| hypothetical protein YQE_09818, partial [Dendroctonus ponderosae]>gi|546678947|gb|ERL89485.1| hypothetical protein D910_06851 [Dendroctonus ponderosae]	795111127	XM_012027038.1	352	0	PREDICTED: Vollenhovia emeryi histone deacetylase Rpd3-like (LOC105570081), mRNA	K06067	HDAC1_2	histone deacetylase 1/2	http://www.genome.jp/dbget-bin/www_bget?ko:K06067	Q94517	2075	0	Histone deacetylase Rpd3 OS=Drosophila melanogaster GN=Rpd3 PE=1 SV=2	--	--	--	--	--	--	--	--	KOG1342	Histone deacetylase complex, catalytic component RPD3
c12851_g1	CB_E3	316.00	73.64	546	546679519	ERL89974.1	155	1.53883e-10	hypothetical protein D910_07333 [Dendroctonus ponderosae]	--	--	--	--	--	--	--	--	--	--	--	--	--	--	--	--	--	--	--	--	--	--	--
c12852_g1	CB_E3	24.00	1.04	1750	642925935	XP_008194702.1	172	1.20423e-11	PREDICTED: uncharacterized protein LOC103313383 [Tribolium castaneum]>gi|270008587|gb|EFA05035.1| hypothetical protein TcasGA2_TC015123 [Tribolium castaneum]	--	--	--	--	--	--	--	--	--	--	--	--	--	--	--	--	--	--	--	--	--	--	--
c12860_g1	CB_E3	2.00	0.69	459	--	--	--	--	--	--	--	--	--	--	--	--	--	--	--	--	--	--	--	--	--	--	--	--	--	--	--	--
c12874_g1	CB_E3	147.00	7.34	1539	478252954	ENN73338.1	868	3.34306e-110	hypothetical protein YQE_10099, partial [Dendroctonus ponderosae]>gi|546679636|gb|ERL90067.1| hypothetical protein D910_07423 [Dendroctonus ponderosae]	--	--	--	--	--	K09341	MSX	homeobox protein MSX	http://www.genome.jp/dbget-bin/www_bget?ko:K09341	P15857	377	7.2399e-42	Homeobox protein H17 (Fragment) OS=Apis mellifera PE=3 SV=1	PF00046	Homeobox domain	GO:0006355	regulation of transcription, DNA-templated	GO:0003700//GO:0043565	transcription factor activity, sequence-specific DNA binding//sequence-specific DNA binding	GO:0005667	transcription factor complex	KOG0492	Transcription factor MSH, contains HOX domain
c12875_g1	CB_E3	143.00	9.95	1210	478251886	ENN72324.1	470	3.27835e-50	hypothetical protein YQE_10959, partial [Dendroctonus ponderosae]	--	--	--	--	--	--	--	--	--	--	--	--	--	--	--	--	--	--	--	--	--	--	--
c12882_g1	CB_E3	6154.00	333.65	1476	642919257	XP_008191796.1	1366	0	PREDICTED: glucosamine-6-phosphate isomerase isoform X1 [Tribolium castaneum]>gi|642919259|ref|XP_008191797.1| PREDICTED: glucosamine-6-phosphate isomerase isoform X1 [Tribolium castaneum]	27639210	BX065929.1	190	1.58291e-92	Single read from an extremity of a full-length cDNA clone made from Anopheles gambiae total adult females. 5-PRIME end of clone FK0AAC5AB02 of strain 6-9 of Anopheles gambiae (African malaria mosquito)	K02564	nagB, GNPDA	glucosamine-6-phosphate deaminase	http://www.genome.jp/dbget-bin/www_bget?ko:K02564	Q16HW7	1249	3.26985e-169	Glucosamine-6-phosphate isomerase OS=Aedes aegypti GN=Gnpda1 PE=3 SV=1	PF01182	Glucosamine-6-phosphate isomerases/6-phosphogluconolactonase	GO:0005975	carbohydrate metabolic process	--	--	--	--	--	--
c12883_g1	CB_E3	2230.00	34.19	4393	478262423	ENN81094.1	5550	0	hypothetical protein YQE_02462, partial [Dendroctonus ponderosae]>gi|546673644|gb|ERL85208.1| hypothetical protein D910_02629 [Dendroctonus ponderosae]	675681007	XM_002752734.3	158	2.94135e-74	PREDICTED: Callithrix jacchus cullin-associated and neddylation-dissociated 1 (CAND1), mRNA	K17263	CAND1	cullin-associated NEDD8-dissociated protein 1	http://www.genome.jp/dbget-bin/www_bget?ko:K17263	Q86VP6	3982	0	Cullin-associated NEDD8-dissociated protein 1 OS=Homo sapiens GN=CAND1 PE=1 SV=2	PF08064//PF02985//PF07571//PF00122//PF06524//PF00790//PF00514	UME (NUC010) domain//HEAT repeat//Protein of unknown function (DUF1546)//E1-E2 ATPase//NOA36 protein//VHS domain//Armadillo/beta-catenin-like repeat	GO:0016310//GO:0051090//GO:0006886//GO:0009069	phosphorylation//regulation of sequence-specific DNA binding transcription factor activity//intracellular protein transport//serine family amino acid metabolic process	GO:0005515//GO:0046872//GO:0000166//GO:0004674//GO:0008270	protein binding//metal ion binding//nucleotide binding//protein serine/threonine kinase activity//zinc ion binding	GO:0005634	nucleus	KOG1824	TATA-binding protein-interacting protein
c12884_g1	CB_E3	1306572.00	43036.14	2192	133916482	CAM36311.1	142	5.63681e-08	hypothetical protein [Thermobia domestica]	270048304	GU176342.1	975	0	Sphenophorus sp. BYU-CO246 mitochondrion, complete genome	--	--	--	--	--	--	--	--	--	--	--	--	--	--	--	--	--	--
c12885_g1	CB_E3	307.00	37.94	786	478251328	ENN71796.1	405	2.55622e-45	hypothetical protein YQE_11530, partial [Dendroctonus ponderosae]>gi|546683083|gb|ERL92938.1| hypothetical protein D910_10243 [Dendroctonus ponderosae]	--	--	--	--	--	--	--	--	--	--	--	--	--	--	--	--	--	--	--	--	--	--	--
c12886_g1	CB_E3	3.00	4.00	311	--	--	--	--	--	--	--	--	--	--	--	--	--	--	--	--	--	--	--	--	--	--	--	--	--	--	--	--
c12889_g1	CB_E3	2438.00	179.43	1180	478255831	ENN76039.1	353	3.57165e-34	hypothetical protein YQE_07412, partial [Dendroctonus ponderosae]	--	--	--	--	--	--	--	--	--	--	--	--	--	PF03310	Caulimovirus DNA-binding protein	--	--	GO:0003677	DNA binding	--	--	--	--
c12893_g1	CB_E3	1467.00	19.43	5083	478251802	ENN72248.1	2159	0	hypothetical protein YQE_11111, partial [Dendroctonus ponderosae]	--	--	--	--	--	--	--	--	--	Q9W032	1165	5.82093e-139	Protein ecdysoneless OS=Drosophila melanogaster GN=ecd PE=1 SV=1	PF00789//PF05297	UBX domain//Herpesvirus latent membrane protein 1 (LMP1)	GO:0019087	transformation of host cell by virus	GO:0005515	protein binding	GO:0016021	integral component of membrane	KOG2406	MADS box transcription factor
c12894_g1	CB_E3	1028.00	57.39	1406	478263045	ENN81445.1	894	8.23258e-115	hypothetical protein YQE_02138, partial [Dendroctonus ponderosae]	--	--	--	--	--	--	--	--	--	A6QPN6	239	3.07034e-21	Gamma-interferon-inducible lysosomal thiol reductase OS=Bos taurus GN=IFI30 PE=2 SV=1	--	--	--	--	--	--	--	--	--	--
c12896_g1	CB_E3	306.00	10.49	2147	546677540	ERL88359.1	999	2.92366e-126	hypothetical protein D910_05746 [Dendroctonus ponderosae]	795082390	XM_012022271.1	59	1.54165e-19	PREDICTED: Vollenhovia emeryi elongation of very long chain fatty acids protein AAEL008004 (LOC105567408), mRNA	K10249	ELOVL4	elongation of very long chain fatty acids protein 4	http://www.genome.jp/dbget-bin/www_bget?ko:K10249	D4ADY9	477	1.58186e-52	Elongation of very long chain fatty acids protein 7 OS=Rattus norvegicus GN=Elovl7 PE=3 SV=1	PF01151	GNS1/SUR4 family	--	--	--	--	GO:0016021	integral component of membrane	KOG3071	Fatty acyl-CoA elongase/Polyunsaturated fatty acid specific elongation enzyme
c12901_g1	CB_E3	1.00	0.56	387	--	--	--	--	--	--	--	--	--	--	--	--	--	--	--	--	--	--	--	--	--	--	--	--	--	--	--	--
c12902_g1	CB_E3	3.00	0.31	877	--	--	--	--	--	--	--	--	--	--	--	--	--	--	--	--	--	--	PF04513//PF04048//PF07730//PF06009	Baculovirus polyhedron envelope protein, PEP, C terminus//Sec8 exocyst complex component specific domain//Histidine kinase//Laminin Domain II	GO:0007155//GO:0016310//GO:0006904//GO:0015031//GO:0000160	cell adhesion//phosphorylation//vesicle docking involved in exocytosis//protein transport//phosphorelay signal transduction system	GO:0046983//GO:0000155//GO:0005198	protein dimerization activity//phosphorelay sensor kinase activity//structural molecule activity	GO:0016021//GO:0000145//GO:0005604//GO:0019028//GO:0009365//GO:0019031	integral component of membrane//exocyst//basement membrane//viral capsid//protein histidine kinase complex//viral envelope	--	--
c12903_g1	CB_E3	584.00	11.02	3671	546676907	ERL87831.1	828	1.78397e-93	hypothetical protein D910_05220 [Dendroctonus ponderosae]	--	--	--	--	--	--	--	--	--	P20749	192	1.17543e-13	B-cell lymphoma 3 protein OS=Homo sapiens GN=BCL3 PE=1 SV=2	PF00023//PF13606	Ankyrin repeat//Ankyrin repeat	--	--	GO:0005515	protein binding	--	--	KOG0504	FOG: Ankyrin repeat
c12909_g1	CB_E3	4.00	2.71	365	--	--	--	--	--	--	--	--	--	--	--	--	--	--	--	--	--	--	--	--	--	--	--	--	--	--	--	--
c12911_g1	CB_E3	1.00	0.78	351	569309523	ETN98593.1	189	1.10779e-15	transmembrane protein 34 [Reticulomyxa filosa]	--	--	--	--	--	--	--	--	--	Q09906	199	1.59365e-17	Transmembrane protein 184 homolog C30D11.06c OS=Schizosaccharomyces pombe (strain 972 / ATCC 24843) GN=SPAC30D11.06c PE=1 SV=1	--	--	--	--	--	--	--	--	KOG2641	Predicted seven transmembrane receptor - rhodopsin family
c12913_g1	CB_E3	3.00	1.05	456	--	--	--	--	--	--	--	--	--	--	--	--	--	--	--	--	--	--	PF12767	Transcriptional regulator of RNA polII, SAGA, subunit	--	--	--	--	GO:0070461	SAGA-type complex	--	--
c12919_g1	CB_E3	33.00	16.26	402	--	--	--	--	--	--	--	--	--	--	--	--	--	--	--	--	--	--	--	--	--	--	--	--	--	--	--	--
c12924_g1	CB_E3	11.00	1.25	830	--	--	--	--	--	--	--	--	--	--	--	--	--	--	--	--	--	--	PF05479	Photosystem I reaction centre subunit N (PSAN or PSI-N)	GO:0015979	photosynthesis	GO:0005516	calmodulin binding	GO:0042651//GO:0009522	thylakoid membrane//photosystem I	--	--
c12935_g1	CB_E3	1758.00	26.32	4492	546677101	ERL88002.1	2205	0	hypothetical protein D910_05391 [Dendroctonus ponderosae]	462329162	APGK01040442.1	40	1.18616e-08	Dendroctonus ponderosae Seq01040452, whole genome shotgun sequence	K05402	TOLLIP	toll-interacting protein	http://www.genome.jp/dbget-bin/www_bget?ko:K05402	Q9H0E2	650	2.03317e-74	Toll-interacting protein OS=Homo sapiens GN=TOLLIP PE=1 SV=1	PF02845//PF13606//PF00168	CUE domain//Ankyrin repeat//C2 domain	--	--	GO:0005515	protein binding	--	--	--	--
c12939_g1	CB_E3	5.00	0.36	1153	--	--	--	--	--	--	--	--	--	--	--	--	--	--	--	--	--	--	--	--	--	--	--	--	--	--	--	--
c12940_g1	CB_E3	1061.00	22.35	3285	478259697	ENN79541.1	1357	3.13591e-173	hypothetical protein YQE_04004, partial [Dendroctonus ponderosae]>gi|546672024|gb|ERL84084.1| hypothetical protein D910_01418 [Dendroctonus ponderosae]>gi|546679827|gb|ERL90219.1| hypothetical protein D910_07572, partial [Dendroctonus ponderosae]	--	--	--	--	--	--	--	--	--	P10379	388	7.30198e-38	Protein unzipped OS=Drosophila melanogaster GN=uzip PE=1 SV=2	--	--	--	--	--	--	--	--	--	--
c12946_g1	CB_E3	738.00	48.59	1282	478267981	ENN83124.1	401	9.50621e-43	hypothetical protein YQE_00514, partial [Dendroctonus ponderosae]>gi|478268200|gb|ENN83170.1| hypothetical protein YQE_00472, partial [Dendroctonus ponderosae]>gi|546676731|gb|ERL87687.1| hypothetical protein D910_05077 [Dendroctonus ponderosae]	--	--	--	--	--	--	--	--	--	Q9DAN6	152	2.14635e-10	Gametocyte-specific factor 1 OS=Mus musculus GN=Gtsf1 PE=2 SV=1	--	--	--	--	--	--	--	--	KOG4376	Uncharacterized conserved protein
c12952_g1	CB_E3	162.00	14.96	959	--	--	--	--	--	--	--	--	--	--	--	--	--	--	--	--	--	--	PF07544//PF08702//PF09177	RNA polymerase II transcription mediator complex subunit 9//Fibrinogen alpha/beta chain family//Syntaxin 6, N-terminal	GO:0006357//GO:0051258//GO:0007165//GO:0030168//GO:0048193	regulation of transcription from RNA polymerase II promoter//protein polymerization//signal transduction//platelet activation//Golgi vesicle transport	GO:0001104//GO:0030674//GO:0005102	RNA polymerase II transcription cofactor activity//protein binding, bridging//receptor binding	GO:0016020//GO:0005577//GO:0016592	membrane//fibrinogen complex//mediator complex	--	--
c12955_g1	CB_E3	1811.00	51.90	2521	642923410	XP_974378.3	903	3.52552e-112	PREDICTED: repressor of RNA polymerase III transcription MAF1 homolog [Tribolium castaneum]>gi|270007640|gb|EFA04088.1| hypothetical protein TcasGA2_TC014322 [Tribolium castaneum]	--	--	--	--	--	--	--	--	--	Q7ZWL6	688	5.05996e-82	Repressor of RNA polymerase III transcription MAF1 homolog OS=Xenopus laevis GN=maf1 PE=2 SV=1	PF09174	Maf1 regulator	GO:0016480	negative regulation of transcription from RNA polymerase III promoter	--	--	GO:0005634	nucleus	KOG3104	Mod5 protein sorting/negative effector of RNA Pol III synthesis
c12958_g1	CB_E3	2.00	1.23	375	--	--	--	--	--	--	--	--	--	--	--	--	--	--	--	--	--	--	--	--	--	--	--	--	--	--	--	--
c12960_g1	CB_E3	6586.00	284.84	1735	332377011	AEE63645.1	1381	0	unknown [Dendroctonus ponderosae]>gi|478250602|gb|ENN71094.1| hypothetical protein YQE_12027, partial [Dendroctonus ponderosae]>gi|546673098|gb|ERL84767.1| hypothetical protein D910_02192 [Dendroctonus ponderosae]	642932363	XM_965652.3	303	2.85028e-155	PREDICTED: Tribolium castaneum RNA-binding protein lark (LOC659335), mRNA	K13187	RBM4	RNA-binding protein 4	http://www.genome.jp/dbget-bin/www_bget?ko:K13187	Q94901	916	1.24597e-116	RNA-binding protein lark OS=Drosophila melanogaster GN=lark PE=1 SV=1	PF00098//PF00076//PF04847	Zinc knuckle//RNA recognition motif. (a.k.a. RRM, RBD, or RNP domain)//Calcipressin	GO:0019722	calcium-mediated signaling	GO:0008270//GO:0003676	zinc ion binding//nucleic acid binding	--	--	KOG0109	RNA-binding protein LARK, contains RRM and retroviral-type Zn-finger domains
c12962_g1	CB_E3	2352.00	27.38	5698	91090890	XP_973414.1	3680	0	PREDICTED: coatomer subunit gamma [Tribolium castaneum]>gi|270013230|gb|EFA09678.1| hypothetical protein TcasGA2_TC011806 [Tribolium castaneum]	242012412	XM_002426882.1	166	1.36506e-78	Pediculus humanus corporis Coatomer subunit gamma-2, putative, mRNA	K17267	COPG	coatomer protein complex, subunit gamma	http://www.genome.jp/dbget-bin/www_bget?ko:K17267	Q29AE5	2959	0	Coatomer subunit gamma OS=Drosophila pseudoobscura pseudoobscura GN=gammaCop PE=3 SV=1	PF03366//PF02985//PF00293//PF01602//PF08752	YEATS family//HEAT repeat//NUDIX domain//Adaptin N terminal region//Coatomer gamma subunit appendage platform subdomain	GO:0016192//GO:0006886//GO:0006355	vesicle-mediated transport//intracellular protein transport//regulation of transcription, DNA-templated	GO:0005198//GO:0016787//GO:0005515	structural molecule activity//hydrolase activity//protein binding	GO:0030126//GO:0030117//GO:0005634	COPI vesicle coat//membrane coat//nucleus	KOG1078	Vesicle coat complex COPI, gamma subunit
c12964_g1	CB_E3	989.00	47.24	1597	1708654	AAB61385.1	193	2.83394e-14	transposase, partial [Hydra littoralis]	--	--	--	--	--	K11433	SETMAR	histone-lysine N-methyltransferase SETMAR	http://www.genome.jp/dbget-bin/www_bget?ko:K11433	Q53H47	170	2.65295e-11	Histone-lysine N-methyltransferase SETMAR OS=Homo sapiens GN=SETMAR PE=1 SV=2	PF05731	TROVE domain	--	--	GO:0003723	RNA binding	GO:0030529	ribonucleoprotein complex	--	--
c12965_g1	CB_E3	762.00	18.36	3105	478253833	ENN74125.1	1738	0	hypothetical protein YQE_09098, partial [Dendroctonus ponderosae]>gi|546684639|gb|ERL94256.1| hypothetical protein D910_11537 [Dendroctonus ponderosae]	--	--	--	--	--	K17929	SNX17	sorting nexin-17	http://www.genome.jp/dbget-bin/www_bget?ko:K17929	Q5RID7	979	2.03886e-119	Sorting nexin-17 OS=Danio rerio GN=snx17 PE=2 SV=1	PF00787	PX domain	--	--	GO:0035091	phosphatidylinositol binding	--	--	KOG3784	Sorting nexin protein SNX27
c12966_g1	CB_E3	2589.00	30.54	5627	642926986	XP_008195091.1	1833	0	PREDICTED: probable ATP-dependent RNA helicase DDX27 [Tribolium castaneum]>gi|270010045|gb|EFA06493.1| hypothetical protein TcasGA2_TC009390 [Tribolium castaneum]	572305245	XM_006618497.1	300	4.35997e-153	PREDICTED: Apis dorsata probable ATP-dependent RNA helicase DDX27-like (LOC102673773), mRNA	K13181	DDX27, DRS1	ATP-dependent RNA helicase DDX27	http://www.genome.jp/dbget-bin/www_bget?ko:K13181	Q921N6	1238	1.76483e-147	Probable ATP-dependent RNA helicase DDX27 OS=Mus musculus GN=Ddx27 PE=1 SV=3	PF00271//PF04446//PF14138//PF00270//PF00631	Helicase conserved C-terminal domain//tRNAHis guanylyltransferase//Cytochrome c oxidase assembly protein COX16//DEAD/DEAH box helicase//GGL domain	GO:0006400//GO:0007165//GO:0007186	tRNA modification//signal transduction//G-protein coupled receptor signaling pathway	GO:0004871//GO:0003676//GO:0004386//GO:0005524//GO:0008026//GO:0008193//GO:0000287	signal transducer activity//nucleic acid binding//helicase activity//ATP binding//ATP-dependent helicase activity//tRNA guanylyltransferase activity//magnesium ion binding	GO:0031966//GO:0005834	mitochondrial membrane//heterotrimeric G-protein complex	KOG0338	ATP-dependent RNA helicase
c12969_g1	CB_E3	576.00	11.48	3444	642914939	XP_008190450.1	1648	0	PREDICTED: putative helicase mov-10-B.1 [Tribolium castaneum]	--	--	--	--	--	K18422	MOV10	helicase MOV-10	http://www.genome.jp/dbget-bin/www_bget?ko:K18422	Q1LXK4	891	2.08041e-100	Putative helicase mov-10-B.1 OS=Danio rerio GN=mov10b.1 PE=2 SV=2	PF00437//PF00270//PF02562//PF04851//PF13361//PF05970//PF00176//PF01637//PF00004//PF00580//PF01443	Type II/IV secretion system protein//DEAD/DEAH box helicase//PhoH-like protein//Type III restriction enzyme, res subunit//UvrD-like helicase C-terminal domain//PIF1-like helicase//SNF2 family N-terminal domain//Archaeal ATPase//ATPase family associated with various cellular activities (AAA)//UvrD/REP helicase N-terminal domain//Viral (Superfamily 1) RNA helicase	GO:0006281//GO:0006810//GO:0000723	DNA repair//transport//telomere maintenance	GO:0005524//GO:0008026//GO:0003676//GO:0003678//GO:0016787//GO:0003677	ATP binding//ATP-dependent helicase activity//nucleic acid binding//DNA helicase activity//hydrolase activity//DNA binding	GO:0005657	replication fork	KOG1804	RNA helicase
c12972_g1	CB_E3	3.00	14.46	253	--	--	--	--	--	--	--	--	--	--	--	--	--	--	--	--	--	--	--	--	--	--	--	--	--	--	--	--
c12973_g1	CB_E3	1055.00	15.14	4675	282158073	NP_001164080.1	2136	0	saxophone precursor [Tribolium castaneum]	195120058	XM_002004510.1	78	9.27979e-30	Drosophila mojavensis GI19992 (Dmoj\GI19992), mRNA	K04675	ACVR1, ALK2	activin receptor type-1	http://www.genome.jp/dbget-bin/www_bget?ko:K04675	Q28041	1436	0	Activin receptor type-1 OS=Bos taurus GN=ACVR1 PE=2 SV=1	PF07714//PF00087//PF08515//PF02093//PF01064//PF00069	Protein tyrosine kinase//Snake toxin//Transforming growth factor beta type I GS-motif//Gag P30 core shell protein//Activin types I and II receptor domain//Protein kinase domain	GO:0016310//GO:0006468//GO:0007178//GO:0009069//GO:0019068	phosphorylation//protein phosphorylation//transmembrane receptor protein serine/threonine kinase signaling pathway//serine family amino acid metabolic process//virion assembly	GO:0004672//GO:0005024//GO:0004675//GO:0005524	protein kinase activity//transforming growth factor beta-activated receptor activity//transmembrane receptor protein serine/threonine kinase activity//ATP binding	GO:0016020//GO:0005576	membrane//extracellular region	KOG2052	Activin A type IB receptor, serine/threonine protein kinase
c12975_g1	CB_E3	6604.00	345.21	1483	332376623	AEE63451.1	894	5.15006e-114	unknown [Dendroctonus ponderosae]	572303511	XM_006617678.1	72	6.27191e-27	PREDICTED: Apis dorsata translocon-associated protein subunit alpha-like (LOC102671319), mRNA	K13249	SSR1	translocon-associated protein subunit alpha	http://www.genome.jp/dbget-bin/www_bget?ko:K13249	Q9CY50	477	1.21174e-53	Translocon-associated protein subunit alpha OS=Mus musculus GN=Ssr1 PE=1 SV=1	PF03896	Translocon-associated protein (TRAP), alpha subunit	--	--	--	--	GO:0005783	endoplasmic reticulum	KOG1631	Translocon-associated complex TRAP, alpha subunit
c12977_g1	CB_E3	6.00	1.66	503	--	--	--	--	--	--	--	--	--	--	--	--	--	--	--	--	--	--	--	--	--	--	--	--	--	--	--	--
c12978_g1	CB_E3	20077.00	714.70	2070	478250520	ENN71015.1	1423	0	hypothetical protein YQE_12415, partial [Dendroctonus ponderosae]	817319893	XR_001111128.1	56	6.9111e-18	PREDICTED: Aotus nancymaae L-lactate dehydrogenase A chain-like (LOC105732937), misc_RNA	K00016	LDH, ldh	L-lactate dehydrogenase	http://www.genome.jp/dbget-bin/www_bget?ko:K00016	Q95028	1267	3.73012e-168	L-lactate dehydrogenase OS=Drosophila melanogaster GN=ImpL3 PE=2 SV=1	PF01210//PF02866//PF00056//PF00899//PF02737//PF03721//PF02056	NAD-dependent glycerol-3-phosphate dehydrogenase N-terminus//lactate/malate dehydrogenase, alpha/beta C-terminal domain//lactate/malate dehydrogenase, NAD binding domain//ThiF family//3-hydroxyacyl-CoA dehydrogenase, NAD binding domain//UDP-glucose/GDP-mannose dehydrogenase family, NAD binding domain//Family 4 glycosyl hydrolase	GO:0006633//GO:0006552//GO:0006574//GO:0055114//GO:0046168//GO:0018874//GO:0005975//GO:0006631//GO:0006554//GO:0006550//GO:0006568	fatty acid biosynthetic process//leucine catabolic process//valine catabolic process//oxidation-reduction process//glycerol-3-phosphate catabolic process//benzoate metabolic process//carbohydrate metabolic process//fatty acid metabolic process//lysine catabolic process//isoleucine catabolic process//tryptophan metabolic process	GO:0016616//GO:0004553//GO:0003824//GO:0051287//GO:0016491//GO:0003857	oxidoreductase activity, acting on the CH-OH group of donors, NAD or NADP as acceptor//hydrolase activity, hydrolyzing O-glycosyl compounds//catalytic activity//NAD binding//oxidoreductase activity//3-hydroxyacyl-CoA dehydrogenase activity	GO:0005737	cytoplasm	KOG1495	Lactate dehydrogenase
c12981_g1	CB_E3	537.00	27.86	1492	332373080	AEE61681.1	954	4.53293e-123	unknown [Dendroctonus ponderosae]>gi|546672537|gb|ERL84357.1| hypothetical protein D910_01782 [Dendroctonus ponderosae]>gi|546678189|gb|ERL88881.1| hypothetical protein D910_06263 [Dendroctonus ponderosae]	--	--	--	--	--	K13238	DCI	3,2-trans-enoyl-CoA isomerase, mitochondrial	http://www.genome.jp/dbget-bin/www_bget?ko:K13238	P42125	519	1.18088e-59	Enoyl-CoA delta isomerase 1, mitochondrial OS=Mus musculus GN=Eci1 PE=1 SV=2	PF01343//PF00378	Peptidase family S49//Enoyl-CoA hydratase/isomerase family	GO:0008152//GO:0006508	metabolic process//proteolysis	GO:0008233//GO:0003824	peptidase activity//catalytic activity	--	--	KOG1683	Hydroxyacyl-CoA dehydrogenase/enoyl-CoA hydratase
c12989_g1	CB_E3	259.00	9.94	1964	270011908	EFA08356.1	218	9.46611e-35	hypothetical protein TcasGA2_TC005999 [Tribolium castaneum]	--	--	--	--	--	--	--	--	--	--	--	--	--	PF00096//PF01428	Zinc finger, C2H2 type//AN1-like Zinc finger	--	--	GO:0046872//GO:0008270	metal ion binding//zinc ion binding	--	--	--	--
c1298_g1	CB_E3	2.00	7.43	262	--	--	--	--	--	--	--	--	--	--	--	--	--	--	--	--	--	--	--	--	--	--	--	--	--	--	--	--
c12990_g1	CB_E3	2.00	1.54	353	--	--	--	--	--	--	--	--	--	--	--	--	--	--	--	--	--	--	--	--	--	--	--	--	--	--	--	--
c12996_g1	CB_E3	17581.00	2234.02	772	91088517	XP_971759.1	905	1.02339e-120	PREDICTED: 60S ribosomal protein L11 [Tribolium castaneum]>gi|270011720|gb|EFA08168.1| hypothetical protein TcasGA2_TC005792 [Tribolium castaneum]	264667336	GU120404.1	246	6.00838e-124	Chrysomela tremulae ribosomal protein L11 (RpL11) mRNA, complete cds	K02868	RP-L11e, RPL11	large subunit ribosomal protein L11e	http://www.genome.jp/dbget-bin/www_bget?ko:K02868	P46222	874	1.42846e-117	60S ribosomal protein L11 OS=Drosophila melanogaster GN=RpL11 PE=1 SV=2	PF00673//PF07340//PF00281	ribosomal L5P family C-terminus//Cytomegalovirus IE1 protein//Ribosomal protein L5	GO:0050792//GO:0006412//GO:0042254	regulation of viral process//translation//ribosome biogenesis	GO:0003735	structural constituent of ribosome	GO:0042025//GO:0005840	host cell nucleus//ribosome	KOG0397	60S ribosomal protein L11
c13005_g1	CB_E3	971.00	21.06	3186	642915126	XP_008190421.1	640	2.8889e-69	PREDICTED: polynucleotide 5'-hydroxyl-kinase NOL9 [Tribolium castaneum]	--	--	--	--	--	--	--	--	--	Q5SY16	367	1.37101e-34	Polynucleotide 5'-hydroxyl-kinase NOL9 OS=Homo sapiens GN=NOL9 PE=1 SV=1	PF01637//PF00005//PF01580	Archaeal ATPase//ABC transporter//FtsK/SpoIIIE family	GO:0051301//GO:0007049//GO:0007059	cell division//cell cycle//chromosome segregation	GO:0000166//GO:0016887//GO:0003677//GO:0005524	nucleotide binding//ATPase activity//DNA binding//ATP binding	GO:0016021	integral component of membrane	KOG2750	Uncharacterized conserved protein similar to ATP/GTP-binding protein
c13006_g1	CB_E3	976.00	80.46	1041	332373726	AEE62004.1	474	1.8824e-55	unknown [Dendroctonus ponderosae]>gi|478250918|gb|ENN71403.1| hypothetical protein YQE_11907, partial [Dendroctonus ponderosae]>gi|546684873|gb|ERL94455.1| hypothetical protein D910_11732 [Dendroctonus ponderosae]	--	--	--	--	--	K03873	TCEB2	transcription elongation factor B, polypeptide 2	http://www.genome.jp/dbget-bin/www_bget?ko:K03873	P62870	268	5.88268e-27	Transcription elongation factor B polypeptide 2 OS=Rattus norvegicus GN=Tceb2 PE=1 SV=1	PF00240	Ubiquitin family	--	--	GO:0005515	protein binding	--	--	--	--
c13008_g1	CB_E3	1284.00	35.92	2532	478252801	ENN73192.1	730	1.18348e-85	hypothetical protein YQE_10171, partial [Dendroctonus ponderosae]	--	--	--	--	--	--	--	--	--	Q969T9	307	2.9697e-29	WW domain-binding protein 2 OS=Homo sapiens GN=WBP2 PE=1 SV=1	PF11605	Vacuolar protein sorting protein 36 Vps36	--	--	GO:0043130//GO:0032266	ubiquitin binding//phosphatidylinositol-3-phosphate binding	--	--	KOG3294	WW domain binding protein WBP-2, contains GRAM domain
c13012_g1	CB_E3	2.00	0.56	501	--	--	--	--	--	--	--	--	--	--	--	--	--	--	--	--	--	--	--	--	--	--	--	--	--	--	--	--
c13013_g1	CB_E3	11.00	1.04	946	546681761	ERL91787.1	176	1.65028e-12	hypothetical protein D910_09112 [Dendroctonus ponderosae]	--	--	--	--	--	--	--	--	--	--	--	--	--	--	--	--	--	--	--	--	--	--	--
c13017_g1	CB_E3	10.00	1.24	785	--	--	--	--	--	--	--	--	--	--	--	--	--	--	--	--	--	--	--	--	--	--	--	--	--	--	--	--
c13018_g1	CB_E3	9112.00	277.41	2349	332376595	AEE63437.1	1988	0	unknown [Dendroctonus ponderosae]>gi|478250198|gb|ENN70701.1| hypothetical protein YQE_12646, partial [Dendroctonus ponderosae]>gi|546683987|gb|ERL93721.1| hypothetical protein D910_11008 [Dendroctonus ponderosae]	332376594	BT128480.1	501	0	Dendroctonus ponderosae clone DPO0111_N03 unknown mRNA	--	--	--	--	Q9VNE2	1294	1.26905e-169	Protein krasavietz OS=Drosophila melanogaster GN=kra PE=1 SV=1	PF02020	eIF4-gamma/eIF5/eIF2-epsilon	--	--	GO:0005515	protein binding	--	--	KOG2297	Predicted translation factor, contains W2 domain
c13019_g1	CB_E3	1725.56	68.96	1855	478257533	ENN77688.1	935	1.58538e-115	hypothetical protein YQE_05838, partial [Dendroctonus ponderosae]	--	--	--	--	--	--	--	--	--	P35859	226	5.09882e-18	Insulin-like growth factor-binding protein complex acid labile subunit OS=Rattus norvegicus GN=Igfals PE=1 SV=1	PF00560//PF05529	Leucine Rich Repeat//B-cell receptor-associated protein 31-like	GO:0006886	intracellular protein transport	GO:0005515	protein binding	GO:0016021//GO:0005783	integral component of membrane//endoplasmic reticulum	KOG0619	FOG: Leucine rich repeat
c13019_g2	CB_E3	875.44	19.33	3135	478257534	ENN77689.1	743	3.0943e-84	hypothetical protein YQE_05839, partial [Dendroctonus ponderosae]	--	--	--	--	--	--	--	--	--	O02833	255	4.40764e-21	Insulin-like growth factor-binding protein complex acid labile subunit OS=Papio hamadryas GN=IGFALS PE=2 SV=1	PF05955//PF00560	Equine herpesvirus glycoprotein gp2//Leucine Rich Repeat	GO:0016032	viral process	GO:0005515	protein binding	GO:0016021	integral component of membrane	KOG0619	FOG: Leucine rich repeat
c13020_g1	CB_E3	389.00	19.50	1559	91081173	XP_975583.1	1282	4.96129e-172	PREDICTED: mitochondrial 2-oxodicarboxylate carrier [Tribolium castaneum]>gi|270006043|gb|EFA02491.1| hypothetical protein TcasGA2_TC008186 [Tribolium castaneum]	--	--	--	--	--	K15110	SLC25A21, ODC	solute carrier family 25 (mitochondrial 2-oxodicarboxylate transporter), member 21	http://www.genome.jp/dbget-bin/www_bget?ko:K15110	Q9BQT8	884	1.97095e-113	Mitochondrial 2-oxodicarboxylate carrier OS=Homo sapiens GN=SLC25A21 PE=1 SV=1	PF02701//PF00220	Dof domain, zinc finger//Neurohypophysial hormones, N-terminal Domain	GO:0006355//GO:0055085//GO:0007218	regulation of transcription, DNA-templated//transmembrane transport//neuropeptide signaling pathway	GO:0005185//GO:0003677	neurohypophyseal hormone activity//DNA binding	GO:0005576//GO:0016021	extracellular region//integral component of membrane	KOG0754	Mitochondrial oxodicarboxylate carrier protein
c13021_g1	CB_E3	5001.00	575.28	824	546682746	ERL92648.1	148	1.07799e-08	hypothetical protein D910_09961 [Dendroctonus ponderosae]	--	--	--	--	--	--	--	--	--	--	--	--	--	--	--	--	--	--	--	--	--	--	--
c13023_g1	CB_E3	1.00	0.82	347	--	--	--	--	--	119416956	AB263750.1	341	3.95875e-177	Pleurotus ostreatus Pochs1 gene for chitin synthase, complete cds	K00698	CHS1	chitin synthase	http://www.genome.jp/dbget-bin/www_bget?ko:K00698	O13394	494	1.28489e-56	Chitin synthase 5 OS=Ustilago maydis (strain 521 / FGSC 9021) GN=CHS5 PE=3 SV=2	--	--	--	--	--	--	--	--	--	--
c13027_g1	CB_E3	2.00	0.40	593	--	--	--	--	--	--	--	--	--	--	--	--	--	--	--	--	--	--	--	--	--	--	--	--	--	--	--	--
c13028_g1	CB_E3	47.00	1.20	2741	546682142	ERL92123.1	2084	0	hypothetical protein D910_09443 [Dendroctonus ponderosae]	--	--	--	--	--	--	--	--	--	Q8NFD2	277	1.08321e-23	Ankyrin repeat and protein kinase domain-containing protein 1 OS=Homo sapiens GN=ANKK1 PE=2 SV=1	PF07525//PF00662//PF00023//PF13606	SOCS box//NADH-Ubiquinone oxidoreductase (complex I), chain 5 N-terminus//Ankyrin repeat//Ankyrin repeat	GO:0035556//GO:0006814//GO:0015992//GO:0006120//GO:0006744//GO:0055114//GO:0042773	intracellular signal transduction//sodium ion transport//proton transport//mitochondrial electron transport, NADH to ubiquinone//ubiquinone biosynthetic process//oxidation-reduction process//ATP synthesis coupled electron transport	GO:0005515//GO:0008137	protein binding//NADH dehydrogenase (ubiquinone) activity	--	--	KOG0504	FOG: Ankyrin repeat
c13029_g1	CB_E3	784.00	44.88	1378	478252267	ENN72695.1	141	1.0343e-06	hypothetical protein YQE_10790, partial [Dendroctonus ponderosae]	--	--	--	--	--	--	--	--	--	--	--	--	--	--	--	--	--	--	--	--	--	--	--
c13037_g1	CB_E3	6957.00	462.60	1561	91080449	XP_969323.1	304	3.99681e-29	PREDICTED: RNA-binding protein Rsf1 [Tribolium castaneum]>gi|270005570|gb|EFA02018.1| hypothetical protein TcasGA2_TC007641 [Tribolium castaneum]	--	--	--	--	--	K12896	SFRS7	splicing factor, arginine/serine-rich 7	http://www.genome.jp/dbget-bin/www_bget?ko:K12896	Q24491	266	3.48679e-25	RNA-binding protein Rsf1 OS=Drosophila melanogaster GN=Rsf1 PE=1 SV=1	PF00076//PF02275	RNA recognition motif. (a.k.a. RRM, RBD, or RNP domain)//Linear amide C-N hydrolases, choloylglycine hydrolase family	--	--	GO:0000166//GO:0003676//GO:0016787	nucleotide binding//nucleic acid binding//hydrolase activity	--	--	KOG0107	Alternative splicing factor SRp20/9G8 (RRM superfamily)
c13038_g1	CB_E3	1.00	1.38	309	--	--	--	--	--	--	--	--	--	--	--	--	--	--	--	--	--	--	--	--	--	--	--	--	--	--	--	--
c13040_g1	CB_E3	1967.00	33.25	4010	546684932	ERL94514.1	1031	6.73054e-126	hypothetical protein D910_11791 [Dendroctonus ponderosae]	--	--	--	--	--	K02884	RP-L19, MRPL19, rplS	large subunit ribosomal protein L19	http://www.genome.jp/dbget-bin/www_bget?ko:K02884	Q9VHN6	750	5.14163e-88	39S ribosomal protein L19, mitochondrial OS=Drosophila melanogaster GN=mRpL19 PE=2 SV=1	PF04055//PF03872//PF03800//PF01245	Radical SAM superfamily//Anti sigma-E protein RseA, N-terminal domain//Nuf2 family//Ribosomal protein L19	GO:0006412//GO:0042254//GO:0007067	translation//ribosome biogenesis//mitotic nuclear division	GO:0051536//GO:0016989//GO:0003824//GO:0003735	iron-sulfur cluster binding//sigma factor antagonist activity//catalytic activity//structural constituent of ribosome	GO:0000775//GO:0005622//GO:0005840	chromosome, centromeric region//intracellular//ribosome	KOG1698	Mitochondrial/chloroplast ribosomal protein L19
c13041_g1	CB_E3	1053.00	13.56	5179	478255032	ENN75264.1	3495	0	hypothetical protein YQE_08180, partial [Dendroctonus ponderosae]>gi|546673320|gb|ERL84948.1| hypothetical protein D910_02371 [Dendroctonus ponderosae]	642912553	XM_968124.3	405	0	PREDICTED: Tribolium castaneum serine/threonine-protein kinase Warts (LOC661996), mRNA	K08791	LATS1_2, Wts	serine/threonine-protein kinase LATS1/2	http://www.genome.jp/dbget-bin/www_bget?ko:K08791	Q9VA38	1769	0	Serine/threonine-protein kinase Warts OS=Drosophila melanogaster GN=wts PE=1 SV=1	PF07714//PF06293//PF00627//PF00069//PF05445	Protein tyrosine kinase//Lipopolysaccharide kinase (Kdo/WaaP) family//UBA/TS-N domain//Protein kinase domain//Poxvirus serine/threonine protein kinase	GO:0006468//GO:0009103	protein phosphorylation//lipopolysaccharide biosynthetic process	GO:0005524//GO:0005515//GO:0004672//GO:0016773	ATP binding//protein binding//protein kinase activity//phosphotransferase activity, alcohol group as acceptor	GO:0016020	membrane	KOG0605	NDR and related serine/threonine kinases
c13042_g1	CB_E3	1792.00	23.45	5101	332372490	AEE61387.1	1616	0	unknown [Dendroctonus ponderosae]>gi|478253938|gb|ENN74230.1| hypothetical protein YQE_09203, partial [Dendroctonus ponderosae]>gi|546674856|gb|ERL86142.1| hypothetical protein D910_03555 [Dendroctonus ponderosae]	332372489	BT126423.1	539	0	Dendroctonus ponderosae clone DPO0412_P23 unknown mRNA	K04441	P38	p38 MAP kinase	http://www.genome.jp/dbget-bin/www_bget?ko:K04441	O61443	1339	4.04696e-168	Mitogen-activated protein kinase 14B OS=Drosophila melanogaster GN=p38b PE=1 SV=1	PF00069//PF06293//PF02434//PF01762//PF01163//PF07714	Protein kinase domain//Lipopolysaccharide kinase (Kdo/WaaP) family//Fringe-like//Galactosyltransferase//RIO1 family//Protein tyrosine kinase	GO:0009103//GO:0006468//GO:0006486	lipopolysaccharide biosynthetic process//protein phosphorylation//protein glycosylation	GO:0005524//GO:0016757//GO:0008378//GO:0004672//GO:0003824//GO:0016773	ATP binding//transferase activity, transferring glycosyl groups//galactosyltransferase activity//protein kinase activity//catalytic activity//phosphotransferase activity, alcohol group as acceptor	GO:0016020	membrane	KOG0660	Mitogen-activated protein kinase
c13044_g1	CB_E3	28.00	1.22	1719	478255516	ENN75733.1	2117	0	hypothetical protein YQE_07693, partial [Dendroctonus ponderosae]	--	--	--	--	--	K00500	phhA, PAH	phenylalanine-4-hydroxylase	http://www.genome.jp/dbget-bin/www_bget?ko:K00500	P17276	1605	0	Protein henna OS=Drosophila melanogaster GN=Hn PE=2 SV=3	PF01842//PF01465//PF00351	ACT domain//GRIP domain//Biopterin-dependent aromatic amino acid hydroxylase	GO:0008152//GO:0055114//GO:0000042	metabolic process//oxidation-reduction process//protein targeting to Golgi	GO:0016714//GO:0005515//GO:0016597	oxidoreductase activity, acting on paired donors, with incorporation or reduction of molecular oxygen, reduced pteridine as one donor, and incorporation of one atom of oxygen//protein binding//amino acid binding	--	--	--	--
c13049_g1	CB_E3	5529.00	122.32	3129	478252969	ENN73352.1	1327	6.12624e-171	hypothetical protein YQE_10032, partial [Dendroctonus ponderosae]>gi|546682188|gb|ERL92157.1| hypothetical protein D910_09477, partial [Dendroctonus ponderosae]	817078218	XM_012406051.1	120	2.77858e-53	PREDICTED: Athalia rosae RING finger protein 113A (LOC105689201), mRNA	K13127	RNF113A, CWC24	RING finger protein 113A	http://www.genome.jp/dbget-bin/www_bget?ko:K13127	O15541	970	7.7372e-120	RING finger protein 113A OS=Homo sapiens GN=RNF113A PE=1 SV=1	PF00642//PF00097//PF02100//PF01080//PF14634//PF02735//PF13639//PF04795//PF04857	Zinc finger C-x8-C-x5-C-x3-H type (and similar)//Zinc finger, C3HC4 type (RING finger)//Ornithine decarboxylase antizyme//Presenilin//zinc-RING finger domain//Ku70/Ku80 beta-barrel domain//Ring finger domain//PAPA-1-like conserved region//CAF1 family ribonuclease	GO:0006303//GO:0019467	double-strand break repair via nonhomologous end joining//ornithine catabolic process, by decarboxylation	GO:0004857//GO:0003677//GO:0005515//GO:0046872//GO:0008073//GO:0008270//GO:0004190	enzyme inhibitor activity//DNA binding//protein binding//metal ion binding//ornithine decarboxylase inhibitor activity//zinc ion binding//aspartic-type endopeptidase activity	GO:0016021//GO:0031011//GO:0005634	integral component of membrane//Ino80 complex//nucleus	KOG1813	Predicted E3 ubiquitin ligase
c13051_g1	CB_E3	2777.00	67.94	2856	332375400	AEE62841.1	1217	3.23549e-156	unknown [Dendroctonus ponderosae]>gi|546684948|gb|ERL94530.1| hypothetical protein D910_11807 [Dendroctonus ponderosae]	--	--	--	--	--	--	--	--	--	Q6XLQ7	875	4.13459e-107	Calumenin OS=Oryctolagus cuniculus GN=CALU PE=1 SV=2	PF13202//PF03051//PF13405//PF13499//PF10591//PF00036//PF03278//PF00112	EF hand//Peptidase C1-like family//EF-hand domain//EF-hand domain pair//Secreted protein acidic and rich in cysteine Ca binding region//EF hand//IpaB/EvcA family//Papain family cysteine protease	GO:0007165//GO:0006508//GO:0009405	signal transduction//proteolysis//pathogenesis	GO:0008234//GO:0005509//GO:0004197	cysteine-type peptidase activity//calcium ion binding//cysteine-type endopeptidase activity	GO:0005578	proteinaceous extracellular matrix	KOG4223	Reticulocalbin, calumenin, DNA supercoiling factor, and related Ca2+-binding proteins of the CREC family (EF-Hand protein superfamily)
c13052_g1	CB_E3	982.00	35.31	2031	332376144	AEE63212.1	654	7.44837e-77	unknown [Dendroctonus ponderosae]>gi|478258221|gb|ENN78350.1| hypothetical protein YQE_05152, partial [Dendroctonus ponderosae]>gi|546677016|gb|ERL87932.1| hypothetical protein D910_05320 [Dendroctonus ponderosae]	--	--	--	--	--	K03009	RPB12, POLR2K	DNA-directed RNA polymerases I, II, and III subunit RPABC4	http://www.genome.jp/dbget-bin/www_bget?ko:K03009	Q9VEG9	355	3.23664e-36	Nurim homolog OS=Drosophila melanogaster GN=nrm PE=2 SV=1	PF01155//PF05495//PF03604	Hydrogenase expression/synthesis hypA family//CHY zinc finger//DNA directed RNA polymerase, 7 kDa subunit	GO:0006206//GO:0006351//GO:0006464//GO:0006144	pyrimidine nucleobase metabolic process//transcription, DNA-templated//cellular protein modification process//purine nucleobase metabolic process	GO:0008270//GO:0003899//GO:0016151//GO:0003677	zinc ion binding//DNA-directed RNA polymerase activity//nickel cation binding//DNA binding	GO:0005730	nucleolus	KOG3507	DNA-directed RNA polymerase, subunit RPB7.0
c13053_g1	CB_E3	1171.00	29.96	2743	91077292	XP_974520.1	2302	0	PREDICTED: splicing factor 3A subunit 3 [Tribolium castaneum]>gi|270002083|gb|EEZ98530.1| hypothetical protein TcasGA2_TC001034 [Tribolium castaneum]	820842936	XM_003692123.2	357	0	PREDICTED: Apis florea splicing factor 3A subunit 3 (LOC100863398), transcript variant X1, mRNA	K12827	SF3A3, SAP61, PRP9	splicing factor 3A subunit 3	http://www.genome.jp/dbget-bin/www_bget?ko:K12827	Q9D554	1856	0	Splicing factor 3A subunit 3 OS=Mus musculus GN=Sf3a3 PE=2 SV=2	PF05434//PF06936	TMEM9//Selenoprotein S (SelS)	GO:0006886	intracellular protein transport	GO:0008430//GO:0008270//GO:0003676	selenium binding//zinc ion binding//nucleic acid binding	GO:0005634//GO:0016021//GO:0030176	nucleus//integral component of membrane//integral component of endoplasmic reticulum membrane	KOG2636	Splicing factor 3a, subunit 3
c13055_g1	CB_E3	2.00	1.52	378	546681803	ERL91829.1	490	4.27768e-60	hypothetical protein D910_09154, partial [Dendroctonus ponderosae]	--	--	--	--	--	--	--	--	--	--	--	--	--	--	--	--	--	--	--	--	--	--	--
c13056_g1	CB_E3	66.00	6.61	977	478253145	ENN73516.1	169	3.29457e-12	hypothetical protein YQE_09767, partial [Dendroctonus ponderosae]>gi|546678898|gb|ERL89436.1| hypothetical protein D910_06803 [Dendroctonus ponderosae]	--	--	--	--	--	--	--	--	--	--	--	--	--	PF01607//PF06026	Chitin binding Peritrophin-A domain//Ribose 5-phosphate isomerase A (phosphoriboisomerase A)	GO:0015976//GO:0006098//GO:0009052//GO:0006030	carbon utilization//pentose-phosphate shunt//pentose-phosphate shunt, non-oxidative branch//chitin metabolic process	GO:0004751//GO:0008061	ribose-5-phosphate isomerase activity//chitin binding	GO:0005576	extracellular region	--	--
c13057_g1	CB_E3	1277.00	25.19	3476	282847463	NP_001164280.1	2562	0	archipelago [Tribolium castaneum]	617551081	XM_007528058.1	178	1.77002e-85	PREDICTED: Erinaceus europaeus F-box and WD repeat domain containing 7, E3 ubiquitin protein ligase (FBXW7), transcript variant X4, mRNA	K10260	FBXW7, SEL10	F-box and WD-40 domain protein 7	http://www.genome.jp/dbget-bin/www_bget?ko:K10260	Q9VZF4	2211	0	F-box/WD repeat-containing protein 7 OS=Drosophila melanogaster GN=ago PE=1 SV=1	PF00646//PF00400	F-box domain//WD domain, G-beta repeat	--	--	GO:0005515	protein binding	--	--	KOG0274	Cdc4 and related F-box and WD-40 proteins
c13059_g1	CB_E3	4806.00	82.42	3986	478258264	ENN78393.1	3600	0	hypothetical protein YQE_05193, partial [Dendroctonus ponderosae]	--	--	--	--	--	K14007	SEC24	protein transport protein SEC24	http://www.genome.jp/dbget-bin/www_bget?ko:K14007	P53992	2491	0	Protein transport protein Sec24C OS=Homo sapiens GN=SEC24C PE=1 SV=3	PF04810//PF04815//PF04811	Sec23/Sec24 zinc finger//Sec23/Sec24 helical domain//Sec23/Sec24 trunk domain	GO:0006886//GO:0006888	intracellular protein transport//ER to Golgi vesicle-mediated transport	GO:0008270	zinc ion binding	GO:0030127	COPII vesicle coat	KOG1984	Vesicle coat complex COPII, subunit SFB3
c13060_g1	CB_E3	3703.00	32.41	7488	478256431	ENN76618.1	1190	1.90293e-145	hypothetical protein YQE_06875, partial [Dendroctonus ponderosae]>gi|546677596|gb|ERL88401.1| hypothetical protein D910_05787, partial [Dendroctonus ponderosae]	--	--	--	--	--	K15112	SLC25A27, UCP4	solute carrier family 25 (mitochondrial uncoupling protein), member 27	http://www.genome.jp/dbget-bin/www_bget?ko:K15112	Q6YKA8	996	3.47503e-121	Protein E(sev)2B OS=Drosophila simulans GN=drk PE=3 SV=1	PF14633//PF00018//PF00017	SH2 domain//SH3 domain//SH2 domain	--	--	GO:0005515	protein binding	--	--	KOG0753	Mitochondrial fatty acid anion carrier protein/Uncoupling protein
c13061_g1	CB_E3	693.00	20.48	2412	332376707	AEE63493.1	1420	0	unknown [Dendroctonus ponderosae]>gi|478252474|gb|ENN72896.1| hypothetical protein YQE_10466, partial [Dendroctonus ponderosae]>gi|546682594|gb|ERL92513.1| hypothetical protein D910_09826 [Dendroctonus ponderosae]	645017128	XM_008207236.1	221	1.52763e-109	PREDICTED: Nasonia vitripennis DNA-directed RNA polymerase II subunit RPB3 (LOC100119282), mRNA	K03011	RPB3, POLR2C	DNA-directed RNA polymerase II subunit RPB3	http://www.genome.jp/dbget-bin/www_bget?ko:K03011	P19387	1102	9.18113e-143	DNA-directed RNA polymerase II subunit RPB3 OS=Homo sapiens GN=POLR2C PE=1 SV=2	PF01193//PF01000	RNA polymerase Rpb3/Rpb11 dimerisation domain//RNA polymerase Rpb3/RpoA insert domain	GO:0006144//GO:0006351//GO:0006206	purine nucleobase metabolic process//transcription, DNA-templated//pyrimidine nucleobase metabolic process	GO:0003899//GO:0046983	DNA-directed RNA polymerase activity//protein dimerization activity	GO:0005730	nucleolus	KOG1522	RNA polymerase II, subunit POLR2C/RPB3
c13063_g1	CB_E3	635.00	21.91	2144	478257163	ENN77326.1	1860	0	hypothetical protein YQE_06152, partial [Dendroctonus ponderosae]	462337796	APGK01037418.1	237	1.72868e-118	Dendroctonus ponderosae Seq01037428, whole genome shotgun sequence	K03130	TAF5	transcription initiation factor TFIID subunit 5	http://www.genome.jp/dbget-bin/www_bget?ko:K03130	P49846	1177	4.58669e-149	Transcription initiation factor TFIID subunit 5 OS=Drosophila melanogaster GN=Taf5 PE=1 SV=1	PF04494//PF00400//PF07443	WD40 associated region in TFIID subunit//WD domain, G-beta repeat//HepA-related protein (HARP)	GO:0016568//GO:0006355	chromatin modification//regulation of transcription, DNA-templated	GO:0004386//GO:0005515	helicase activity//protein binding	GO:0005634	nucleus	KOG0263	Transcription initiation factor TFIID, subunit TAF5 (also component of histone acetyltransferase SAGA)
c13064_g1	CB_E3	20.00	1.29	1257	642922725	XP_008193298.1	359	4.14964e-37	PREDICTED: uncharacterized protein LOC103312994 [Tribolium castaneum]>gi|642922727|ref|XP_008193299.1| PREDICTED: uncharacterized protein LOC103312994 [Tribolium castaneum]>gi|270007537|gb|EFA03985.1| hypothetical protein TcasGA2_TC014134 [Tribolium castaneum]	--	--	--	--	--	--	--	--	--	--	--	--	--	--	--	--	--	--	--	--	--	--	--
c13065_g1	CB_E3	9.00	3.95	418	--	--	--	--	--	--	--	--	--	--	--	--	--	--	--	--	--	--	--	--	--	--	--	--	--	--	--	--
c13065_g2	CB_E3	11.00	1.79	663	--	--	--	--	--	--	--	--	--	--	--	--	--	--	--	--	--	--	PF08702	Fibrinogen alpha/beta chain family	GO:0030168//GO:0007165//GO:0051258	platelet activation//signal transduction//protein polymerization	GO:0005102//GO:0030674	receptor binding//protein binding, bridging	GO:0005577	fibrinogen complex	--	--
c13070_g1	CB_E3	343.00	8.20	2926	478250404	ENN70899.1	1023	9.20334e-127	hypothetical protein YQE_12304, partial [Dendroctonus ponderosae]	597734122	XM_007229302.1	45	1.27823e-11	PREDICTED: Astyanax mexicanus zinc finger protein ZXDC-like (LOC103035114), mRNA	K09206	KLF5	krueppel-like factor 5	http://www.genome.jp/dbget-bin/www_bget?ko:K09206	Q13887	485	5.24016e-51	Krueppel-like factor 5 OS=Homo sapiens GN=KLF5 PE=1 SV=2	PF00096	Zinc finger, C2H2 type	--	--	GO:0046872	metal ion binding	--	--	KOG1721	FOG: Zn-finger
c13071_g1	CB_E3	49843.00	3362.64	1211	91093667	XP_975936.1	1361	0	PREDICTED: 60S acidic ribosomal protein P0 [Tribolium castaneum]>gi|270008063|gb|EFA04511.1| hypothetical protein TcasGA2_TC016306 [Tribolium castaneum]	50344449	AJ783863.1	388	0	Biphyllus lunatus mRNA for acidic p0 ribosomal protein (rpp0 gene)	K02941	RP-LP0, RPLP0	large subunit ribosomal protein LP0	http://www.genome.jp/dbget-bin/www_bget?ko:K02941	P19889	1236	5.99906e-168	60S acidic ribosomal protein P0 OS=Drosophila melanogaster GN=RpLP0 PE=1 SV=1	PF00466//PF00428	Ribosomal protein L10//60s Acidic ribosomal protein	GO:0042254//GO:0006414	ribosome biogenesis//translational elongation	GO:0003735	structural constituent of ribosome	GO:0005622//GO:0005840	intracellular//ribosome	KOG0815	60S acidic ribosomal protein P0
c13073_g1	CB_E3	1046.00	18.77	3794	546673224	ERL84874.1	1571	0	hypothetical protein D910_02297, partial [Dendroctonus ponderosae]	752881555	XM_011260087.1	53	5.936e-16	PREDICTED: Camponotus floridanus protein salvador homolog 1 (LOC105252621), transcript variant X5, mRNA	K16686	SAV1, Sav	scaffold protein salvador	http://www.genome.jp/dbget-bin/www_bget?ko:K16686	Q9H4B6	527	8.23303e-57	Protein salvador homolog 1 OS=Homo sapiens GN=SAV1 PE=1 SV=2	PF00397	WW domain	--	--	GO:0005515	protein binding	--	--	KOG1891	Proline binding protein WW45
c13077_g1	CB_E3	76.00	4.45	1353	478250915	ENN71400.1	636	1.75843e-74	hypothetical protein YQE_11904, partial [Dendroctonus ponderosae]	--	--	--	--	--	--	--	--	--	--	--	--	--	PF09398//PF04977	FOP N terminal dimerisation domain//Septum formation initiator	GO:0007049//GO:0034453	cell cycle//microtubule anchoring	--	--	GO:0005815	microtubule organizing center	--	--
c13081_g1	CB_E3	512.00	19.44	1938	189241167	XP_974862.2	784	7.86753e-94	PREDICTED: uncharacterized protein LOC663734 isoform X1 [Tribolium castaneum]	--	--	--	--	--	--	--	--	--	--	--	--	--	PF01192//PF00057	RNA polymerase Rpb6//Low-density lipoprotein receptor domain class A	GO:0006206//GO:0006351//GO:0006144	pyrimidine nucleobase metabolic process//transcription, DNA-templated//purine nucleobase metabolic process	GO:0005515//GO:0003677//GO:0003899	protein binding//DNA binding//DNA-directed RNA polymerase activity	GO:0005730	nucleolus	--	--
c13083_g1	CB_E3	66.00	4.41	1240	156550115	XP_001605834.1	157	8.80809e-09	PREDICTED: protein vestigial [Nasonia vitripennis]	--	--	--	--	--	--	--	--	--	--	--	--	--	--	--	--	--	--	--	--	--	--	--
c13084_g1	CB_E3	3.00	3.49	320	--	--	--	--	--	--	--	--	--	--	--	--	--	--	--	--	--	--	--	--	--	--	--	--	--	--	--	--
c13089_g1	CB_E3	519.00	12.22	2956	478251798	ENN72244.1	2974	0	hypothetical protein YQE_11107, partial [Dendroctonus ponderosae]	--	--	--	--	--	K05619	TGM1	transglutaminase 1	http://www.genome.jp/dbget-bin/www_bget?ko:K05619	Q05187	1842	0	Hemocyte protein-glutamine gamma-glutamyltransferase OS=Tachypleus tridentatus PE=1 SV=1	PF00868//PF00927//PF04030	Transglutaminase family//Transglutaminase family, C-terminal ig like domain//D-arabinono-1,4-lactone oxidase	GO:0018149//GO:0055114	peptide cross-linking//oxidation-reduction process	GO:0003810//GO:0003885	protein-glutamine gamma-glutamyltransferase activity//D-arabinono-1,4-lactone oxidase activity	GO:0016020	membrane	--	--
c13091_g1	CB_E3	1014.00	26.70	2673	478260119	ENN79904.1	603	1.8091e-64	hypothetical protein YQE_03723, partial [Dendroctonus ponderosae]	--	--	--	--	--	--	--	--	--	--	--	--	--	--	--	--	--	--	--	--	--	--	--
c13092_g1	CB_E3	662.00	20.86	2326	478257398	ENN77554.1	1099	1.78225e-141	hypothetical protein YQE_05850, partial [Dendroctonus ponderosae]	--	--	--	--	--	K01482	DDAH, ddaH	dimethylargininase	http://www.genome.jp/dbget-bin/www_bget?ko:K01482	Q9CWS0	588	1.51868e-67	N(G),N(G)-dimethylarginine dimethylaminohydrolase 1 OS=Mus musculus GN=Ddah1 PE=1 SV=3	PF02274//PF03808	Amidinotransferase//Glycosyl transferase WecB/TagA/CpsF family	GO:0006807//GO:0009058	nitrogen compound metabolic process//biosynthetic process	GO:0016813	hydrolase activity, acting on carbon-nitrogen (but not peptide) bonds, in linear amidines	GO:0005737	cytoplasm	--	--
c13099_g1	CB_E3	668.00	27.06	1834	478255141	ENN75371.1	1326	6.35853e-177	hypothetical protein YQE_08146, partial [Dendroctonus ponderosae]	808129707	XR_001099006.1	90	7.68277e-37	PREDICTED: Bombus terrestris serine/threonine-protein phosphatase PP1-beta catalytic subunit (LOC100647345), transcript variant X4, misc_RNA	K11339	MORF4L1, MRG15, EAF3	mortality factor 4-like protein 1	http://www.genome.jp/dbget-bin/www_bget?ko:K11339	Q6AYU1	928	1.5958e-118	Mortality factor 4-like protein 1 OS=Rattus norvegicus GN=Morf4l1 PE=2 SV=1	--	--	--	--	--	--	--	--	KOG3001	Dosage compensation regulatory complex/histone acetyltransferase complex, subunit MSL-3/MRG15/EAF3, and related CHROMO domain-containing proteins
c13101_g1	CB_E3	603.00	32.52	1446	332376053	AEE63167.1	853	1.53266e-108	unknown [Dendroctonus ponderosae]>gi|478249752|gb|ENN70260.1| hypothetical protein YQE_13043, partial [Dendroctonus ponderosae]>gi|546677433|gb|ERL88270.1| hypothetical protein D910_05657 [Dendroctonus ponderosae]	--	--	--	--	--	--	--	--	--	P48508	306	3.50964e-30	Glutamate--cysteine ligase regulatory subunit OS=Rattus norvegicus GN=Gclm PE=1 SV=1	--	--	--	--	--	--	--	--	KOG3023	Glutamate-cysteine ligase regulatory subunit
c13101_g2	CB_E3	701.00	58.32	1034	638245132	NP_001279149.1	257	3.24051e-24	transmembrane protein 14C [Callorhinchus milii]>gi|632965751|ref|XP_007899047.1| PREDICTED: transmembrane protein 14C [Callorhinchus milii]>gi|387914564|gb|AFK10891.1| transmembrane protein 14C-like protein [Callorhinchus milii]>gi|392878112|gb|AFM87888.1| transmembrane protein 14C-like protein [Callorhinchus milii]	--	--	--	--	--	--	--	--	--	Q0P436	237	7.40783e-23	Transmembrane protein 14C OS=Danio rerio GN=tmem14c PE=3 SV=1	PF15088//PF03647	NADH dehydrogenase [ubiquinone] 1 subunit C1, mitochondrial//Transmembrane proteins 14C	--	--	--	--	GO:0005739//GO:0005747//GO:0016020	mitochondrion//mitochondrial respiratory chain complex I//membrane	KOG4267	Predicted membrane protein
c13102_g1	CB_E3	4766.00	55.89	5673	478256695	ENN76877.1	3244	0	hypothetical protein YQE_06718, partial [Dendroctonus ponderosae]>gi|546685108|gb|ERL94635.1| hypothetical protein D910_11910 [Dendroctonus ponderosae]	642939157	XM_964209.2	285	9.58287e-145	PREDICTED: Tribolium castaneum host cell factor 2 (LOC657767), transcript variant X2, mRNA	K14966	HCFC	host cell factor	http://www.genome.jp/dbget-bin/www_bget?ko:K14966	P51610	1639	0	Host cell factor 1 OS=Homo sapiens GN=HCFC1 PE=1 SV=2	PF00041//PF01344//PF02817//PF07646	Fibronectin type III domain//Kelch motif//e3 binding domain//Kelch motif	GO:0008152	metabolic process	GO:0016746//GO:0005515	transferase activity, transferring acyl groups//protein binding	--	--	KOG4152	Host cell transcription factor HCFC1
c13103_g1	CB_E3	253.00	5.41	3233	478253030	ENN73410.1	2453	0	hypothetical protein YQE_09972, partial [Dendroctonus ponderosae]	--	--	--	--	--	--	--	--	--	O46089	246	1.1312e-19	Protein MMS22-like OS=Drosophila melanogaster GN=CG14803 PE=2 SV=2	--	--	--	--	--	--	--	--	--	--
c13104_g1	CB_E3	818.00	19.74	2892	478252920	ENN73304.1	1445	0	hypothetical protein YQE_10068, partial [Dendroctonus ponderosae]	--	--	--	--	--	--	--	--	--	P36179	541	1.56124e-57	Serine/threonine-protein phosphatase PP2A 65 kDa regulatory subunit OS=Drosophila melanogaster GN=Pp2A-29B PE=2 SV=4	PF02985	HEAT repeat	--	--	GO:0005515	protein binding	--	--	KOG0211	Protein phosphatase 2A regulatory subunit A and related proteins
c13105_g1	CB_E3	2251.00	23.14	6420	642927882	XP_008195435.1	1696	0	PREDICTED: zinc finger protein 609-like isoform X2 [Tribolium castaneum]	462344689	APGK01034951.1	126	2.64819e-56	Dendroctonus ponderosae Seq01034961, whole genome shotgun sequence	--	--	--	--	Q8BZ47	388	7.52037e-36	Zinc finger protein 609 OS=Mus musculus GN=Znf609 PE=1 SV=2	--	--	--	--	--	--	--	--	--	--
c13107_g1	CB_E3	33.00	1.09	2191	642916504	XP_008191070.1	564	5.77856e-60	PREDICTED: leucine-rich repeat-containing protein 15-like [Tribolium castaneum]>gi|270003609|gb|EFA00057.1| hypothetical protein TcasGA2_TC002865 [Tribolium castaneum]	--	--	--	--	--	--	--	--	--	Q52KR2	239	3.33254e-19	Leucine-rich repeats and immunoglobulin-like domains protein 2 OS=Mus musculus GN=Lrig2 PE=1 SV=1	PF00560	Leucine Rich Repeat	--	--	GO:0005515	protein binding	--	--	KOG0619	FOG: Leucine rich repeat
c13109_g2	CB_E3	830.00	19.74	2930	189239596	XP_967754.2	3088	0	PREDICTED: BTB/POZ domain-containing protein KCTD3 [Tribolium castaneum]>gi|270010663|gb|EFA07111.1| hypothetical protein TcasGA2_TC010101 [Tribolium castaneum]	--	--	--	--	--	--	--	--	--	Q9Y597	1662	0	BTB/POZ domain-containing protein KCTD3 OS=Homo sapiens GN=KCTD3 PE=1 SV=2	PF02214//PF00400//PF00651	BTB/POZ domain//WD domain, G-beta repeat//BTB/POZ domain	GO:0051260	protein homooligomerization	GO:0005515	protein binding	--	--	KOG2714	SETA binding protein SB1 and related proteins, contain BTB/POZ domain
c13110_g1	CB_E3	644.00	27.04	1779	91081221	XP_975624.1	761	2.15789e-93	PREDICTED: serine/threonine/tyrosine-interacting protein [Tribolium castaneum]>gi|270005257|gb|EFA01705.1| hypothetical protein TcasGA2_TC007281 [Tribolium castaneum]	--	--	--	--	--	K18042	STYX	serine/threonine/tyrosine-interacting protein	http://www.genome.jp/dbget-bin/www_bget?ko:K18042	Q8WUJ0	456	1.01903e-50	Serine/threonine/tyrosine-interacting protein OS=Homo sapiens GN=STYX PE=1 SV=1	PF04179//PF00351//PF08211//PF00782	Initiator tRNA phosphoribosyl transferase//Biopterin-dependent aromatic amino acid hydroxylase//Cytidine and deoxycytidylate deaminase zinc-binding region//Dual specificity phosphatase, catalytic domain	GO:0006807//GO:0055114//GO:0006206//GO:0016311//GO:0046087//GO:0006470//GO:0009972	nitrogen compound metabolic process//oxidation-reduction process//pyrimidine nucleobase metabolic process//dephosphorylation//cytidine metabolic process//protein dephosphorylation//cytidine deamination	GO:0016791//GO:0008270//GO:0004126//GO:0016714//GO:0008138//GO:0016763	phosphatase activity//zinc ion binding//cytidine deaminase activity//oxidoreductase activity, acting on paired donors, with incorporation or reduction of molecular oxygen, reduced pteridine as one donor, and incorporation of one atom of oxygen//protein tyrosine/serine/threonine phosphatase activity//transferase activity, transferring pentosyl groups	--	--	KOG1716	Dual specificity phosphatase
c13111_g1	CB_E3	442.00	13.98	2279	642924167	XP_008194036.1	1511	0	PREDICTED: secernin-3 isoform X1 [Tribolium castaneum]>gi|270007848|gb|EFA04296.1| hypothetical protein TcasGA2_TC014587 [Tribolium castaneum]	--	--	--	--	--	K14358	SCRN	secernin	http://www.genome.jp/dbget-bin/www_bget?ko:K14358	Q5TYS5	882	1.14111e-108	Secernin-2 OS=Danio rerio GN=scrn2 PE=2 SV=1	PF03577//PF03417	Peptidase family C69//Acyl-coenzyme A:6-aminopenicillanic acid acyl-transferase	GO:0006508//GO:0042318	proteolysis//penicillin biosynthetic process	GO:0016805	dipeptidase activity	--	--	--	--
c13112_g1	CB_E3	8299.00	67.82	8001	642915428	XP_008190611.1	5664	0	PREDICTED: clustered mitochondria protein homolog [Tribolium castaneum]>gi|270004006|gb|EFA00454.1| hypothetical protein TcasGA2_TC003310 [Tribolium castaneum]	641663409	XM_003244165.2	473	0	PREDICTED: Acyrthosiphon pisum clustered mitochondria protein homolog (LOC100158907), mRNA	K03255	TIF31, CLU1	protein TIF31	http://www.genome.jp/dbget-bin/www_bget?ko:K03255	Q17N71	4791	0	Clustered mitochondria protein homolog OS=Aedes aegypti GN=AAEL000794 PE=3 SV=1	PF03222//PF01428//PF14138//PF13181//PF04316	Tryptophan/tyrosine permease family//AN1-like Zinc finger//Cytochrome c oxidase assembly protein COX16//Tetratricopeptide repeat//Anti-sigma-28 factor, FlgM	GO:0003333//GO:0045892	amino acid transmembrane transport//negative regulation of transcription, DNA-templated	GO:0005515//GO:0008270	protein binding//zinc ion binding	GO:0005737//GO:0031966	cytoplasm//mitochondrial membrane	KOG1839	Uncharacterized protein CLU1/cluA/TIF31 involved in mitochondrial morphology/distribution, also found associated with eIF-3
c13113_g1	CB_E3	1486.00	14.16	6903	546674397	ERL85784.1	3756	0	hypothetical protein D910_03199 [Dendroctonus ponderosae]	--	--	--	--	--	--	--	--	--	--	--	--	--	PF11975	Family 4 glycosyl hydrolase C-terminal domain	GO:0005975	carbohydrate metabolic process	GO:0004553	hydrolase activity, hydrolyzing O-glycosyl compounds	--	--	--	--
c13136_g1	CB_E3	8.00	0.88	851	--	--	--	--	--	--	--	--	--	--	--	--	--	--	--	--	--	--	--	--	--	--	--	--	--	--	--	--
c13137_g1	CB_E3	1.00	0.65	370	--	--	--	--	--	--	--	--	--	--	--	--	--	--	--	--	--	--	PF01063	Aminotransferase class IV	GO:0008152	metabolic process	GO:0003824	catalytic activity	--	--	--	--
c13147_g1	CB_E3	1.00	0.77	353	--	--	--	--	--	--	--	--	--	--	--	--	--	--	--	--	--	--	--	--	--	--	--	--	--	--	--	--
c13157_g2	CB_E3	1.00	1.47	305	--	--	--	--	--	--	--	--	--	--	--	--	--	--	--	--	--	--	--	--	--	--	--	--	--	--	--	--
c13168_g1	CB_E3	1.00	0.32	470	--	--	--	--	--	--	--	--	--	--	--	--	--	--	--	--	--	--	--	--	--	--	--	--	--	--	--	--
c13169_g1	CB_E3	21.00	2.51	803	--	--	--	--	--	--	--	--	--	--	--	--	--	--	--	--	--	--	--	--	--	--	--	--	--	--	--	--
c13186_g1	CB_E3	3.00	0.49	705	--	--	--	--	--	--	--	--	--	--	--	--	--	--	--	--	--	--	--	--	--	--	--	--	--	--	--	--
c13189_g1	CB_E3	5.00	1.01	587	--	--	--	--	--	--	--	--	--	--	--	--	--	--	--	--	--	--	--	--	--	--	--	--	--	--	--	--
c131_g1	CB_E3	6.00	0.90	694	642921403	XP_008192852.1	452	2.91177e-49	PREDICTED: vesicular glutamate transporter 1 [Tribolium castaneum]	--	--	--	--	--	K12302	SLC17A6_7_8	MFS transporter, ACS family, solute carrier family 17 (sodium-dependent inorganic phosphate cotransporter), member 6/7/8	http://www.genome.jp/dbget-bin/www_bget?ko:K12302	Q6INC8	183	3.38475e-14	Vesicular glutamate transporter 1 OS=Xenopus laevis GN=slc17a7 PE=2 SV=1	PF07690	Major Facilitator Superfamily	GO:0055085	transmembrane transport	--	--	GO:0016021	integral component of membrane	KOG2532	Permease of the major facilitator superfamily
c13200_g2	CB_E3	1.00	3.52	264	746850911	XP_011055954.1	138	8.2463e-15	PREDICTED: NADH dehydrogenase [ubiquinone] complex I, assembly factor 7 [Acromyrmex echinatior]	--	--	--	--	--	--	--	--	--	--	--	--	--	--	--	--	--	--	--	--	--	--	--
c13209_g1	CB_E3	1.00	0.41	430	--	--	--	--	--	--	--	--	--	--	--	--	--	--	--	--	--	--	--	--	--	--	--	--	--	--	--	--
c13211_g1	CB_E3	1.00	0.52	396	--	--	--	--	--	--	--	--	--	--	--	--	--	--	--	--	--	--	--	--	--	--	--	--	--	--	--	--
c13213_g1	CB_E3	3.00	1.59	393	--	--	--	--	--	--	--	--	--	--	--	--	--	--	--	--	--	--	--	--	--	--	--	--	--	--	--	--
c13217_g1	CB_E3	30.00	3.07	892	--	--	--	--	--	--	--	--	--	--	--	--	--	--	--	--	--	--	--	--	--	--	--	--	--	--	--	--
c13220_g1	CB_E3	3.00	0.68	554	663267239	XP_008493748.1	260	5.62867e-23	PREDICTED: hexokinase-2 [Calypte anna]	--	--	--	--	--	K00844	HK	hexokinase	http://www.genome.jp/dbget-bin/www_bget?ko:K00844	Q09756	285	1.82264e-28	Hexokinase-1 OS=Schizosaccharomyces pombe (strain 972 / ATCC 24843) GN=hxk1 PE=2 SV=1	PF00078//PF00349	Reverse transcriptase (RNA-dependent DNA polymerase)//Hexokinase	GO:0006278//GO:0005975	RNA-dependent DNA replication//carbohydrate metabolic process	GO:0003964//GO:0005524//GO:0016773//GO:0003723	RNA-directed DNA polymerase activity//ATP binding//phosphotransferase activity, alcohol group as acceptor//RNA binding	--	--	KOG1369	Hexokinase
c13221_g1	CB_E3	8.00	5.76	359	--	--	--	--	--	--	--	--	--	--	--	--	--	--	--	--	--	--	--	--	--	--	--	--	--	--	--	--
c13222_g1	CB_E3	1.00	0.87	342	470525220	XP_004356579.1	160	5.6636e-11	SNARE associated Golgi protein [Acanthamoeba castellanii str. Neff]>gi|440803796|gb|ELR24679.1| SNARE associated Golgi protein [Acanthamoeba castellanii str. Neff]	--	--	--	--	--	--	--	--	--	--	--	--	--	--	--	--	--	--	--	--	--	--	--
c13227_g1	CB_E3	147.00	15.98	856	91087501	XP_968536.1	704	9.0584e-90	PREDICTED: DNA replication complex GINS protein PSF3 [Tribolium castaneum]>gi|270010665|gb|EFA07113.1| hypothetical protein TcasGA2_TC010104 [Tribolium castaneum]	--	--	--	--	--	K10734	GINS3	GINS complex subunit 3	http://www.genome.jp/dbget-bin/www_bget?ko:K10734	Q5RDV0	341	1.02764e-36	DNA replication complex GINS protein PSF3 OS=Pongo abelii GN=GINS3 PE=2 SV=1	PF00589	Phage integrase family	GO:0015074//GO:0006310//GO:0006260	DNA integration//DNA recombination//DNA replication	GO:0003677	DNA binding	GO:0005634	nucleus	KOG1106	Uncharacterized conserved protein
c13231_g1	CB_E3	3.00	1.07	452	--	--	--	--	--	--	--	--	--	--	--	--	--	--	--	--	--	--	--	--	--	--	--	--	--	--	--	--
c13232_g1	CB_E3	1.00	0.31	479	675379021	KFM71923.1	110	1.57027e-08	THAP domain-containing protein 9, partial [Stegodyphus mimosarum]	--	--	--	--	--	--	--	--	--	--	--	--	--	--	--	--	--	--	--	--	--	--	--
c13234_g1	CB_E3	3.00	3.25	325	--	--	--	--	--	--	--	--	--	--	--	--	--	--	--	--	--	--	--	--	--	--	--	--	--	--	--	--
c13248_g1	CB_E3	37.00	1.89	1508	--	--	--	--	--	--	--	--	--	--	--	--	--	--	--	--	--	--	--	--	--	--	--	--	--	--	--	--
c13249_g1	CB_E3	1.00	0.33	466	--	--	--	--	--	--	--	--	--	--	--	--	--	--	--	--	--	--	--	--	--	--	--	--	--	--	--	--
c13269_g1	CB_E3	1.00	0.43	420	--	--	--	--	--	--	--	--	--	--	--	--	--	--	--	--	--	--	--	--	--	--	--	--	--	--	--	--
c13274_g1	CB_E3	1.00	0.94	336	--	--	--	--	--	--	--	--	--	--	--	--	--	--	--	--	--	--	--	--	--	--	--	--	--	--	--	--
c13279_g1	CB_E3	1.00	0.31	479	--	--	--	--	--	--	--	--	--	--	--	--	--	--	--	--	--	--	--	--	--	--	--	--	--	--	--	--
c13279_g2	CB_E3	3.00	0.82	505	--	--	--	--	--	--	--	--	--	--	--	--	--	--	--	--	--	--	--	--	--	--	--	--	--	--	--	--
c13293_g1	CB_E3	3.97	2.28	676	--	--	--	--	--	--	--	--	--	--	--	--	--	--	--	--	--	--	--	--	--	--	--	--	--	--	--	--
c13293_g2	CB_E3	8.03	1.34	653	--	--	--	--	--	--	--	--	--	--	--	--	--	--	--	--	--	--	--	--	--	--	--	--	--	--	--	--
c13306_g1	CB_E3	23.00	4.92	570	--	--	--	--	--	--	--	--	--	--	--	--	--	--	--	--	--	--	--	--	--	--	--	--	--	--	--	--
c13310_g1	CB_E3	23.00	1.71	1122	--	--	--	--	--	--	--	--	--	--	--	--	--	--	--	--	--	--	--	--	--	--	--	--	--	--	--	--
c13317_g1	CB_E3	38.00	2.80	1131	642924312	XP_008194244.1	256	1.64347e-22	PREDICTED: uncharacterized protein LOC103313245 [Tribolium castaneum]>gi|270006818|gb|EFA03266.1| hypothetical protein TcasGA2_TC013200 [Tribolium castaneum]	--	--	--	--	--	--	--	--	--	--	--	--	--	PF00917	MATH domain	--	--	GO:0005515	protein binding	--	--	--	--
c13321_g1	CB_E3	10.00	1.27	772	332376553	AEE63416.1	1064	2.75117e-142	unknown [Dendroctonus ponderosae]	--	--	--	--	--	K15615	SIX4	homeobox protein SIX4	http://www.genome.jp/dbget-bin/www_bget?ko:K15615	Q9UIU6	655	5.65107e-78	Homeobox protein SIX4 OS=Homo sapiens GN=SIX4 PE=1 SV=2	PF05920//PF00046//PF01381	Homeobox KN domain//Homeobox domain//Helix-turn-helix	GO:0006355	regulation of transcription, DNA-templated	GO:0043565//GO:0003700//GO:0003677	sequence-specific DNA binding//transcription factor activity, sequence-specific DNA binding//DNA binding	GO:0005667	transcription factor complex	KOG0775	Transcription factor SIX and related HOX domain proteins
c13325_g1	CB_E3	19.00	11.82	374	--	--	--	--	--	--	--	--	--	--	--	--	--	--	--	--	--	--	--	--	--	--	--	--	--	--	--	--
c13327_g2	CB_E3	2.00	0.65	470	--	--	--	--	--	--	--	--	--	--	--	--	--	--	--	--	--	--	--	--	--	--	--	--	--	--	--	--
c1332_g1	CB_E3	1.00	0.68	365	--	--	--	--	--	--	--	--	--	--	--	--	--	--	--	--	--	--	--	--	--	--	--	--	--	--	--	--
c13333_g1	CB_E3	1.00	1.47	305	--	--	--	--	--	--	--	--	--	--	--	--	--	--	--	--	--	--	--	--	--	--	--	--	--	--	--	--
c13333_g2	CB_E3	4.00	1.12	501	--	--	--	--	--	--	--	--	--	--	--	--	--	--	--	--	--	--	--	--	--	--	--	--	--	--	--	--
c13340_g1	CB_E3	1.00	5.64	248	--	--	--	--	--	--	--	--	--	--	--	--	--	--	--	--	--	--	--	--	--	--	--	--	--	--	--	--
c13356_g1	CB_E3	6.00	0.94	680	--	--	--	--	--	--	--	--	--	--	--	--	--	--	--	--	--	--	--	--	--	--	--	--	--	--	--	--
c13367_g1	CB_E3	5.00	1.19	541	--	--	--	--	--	--	--	--	--	--	--	--	--	--	--	--	--	--	--	--	--	--	--	--	--	--	--	--
c13368_g1	CB_E3	3.00	0.40	747	--	--	--	--	--	--	--	--	--	--	--	--	--	--	--	--	--	--	--	--	--	--	--	--	--	--	--	--
c13381_g1	CB_E3	2.00	1.54	353	478261481	ENN80842.1	519	4.25285e-63	hypothetical protein YQE_02748, partial [Dendroctonus ponderosae]>gi|546680198|gb|ERL90526.1| hypothetical protein D910_07874, partial [Dendroctonus ponderosae]	--	--	--	--	--	--	--	--	--	--	--	--	--	PF01363//PF14634//PF00097//PF02318//PF13639//PF01155//PF00643//PF00628	FYVE zinc finger//zinc-RING finger domain//Zinc finger, C3HC4 type (RING finger)//FYVE-type zinc finger//Ring finger domain//Hydrogenase expression/synthesis hypA family//B-box zinc finger//PHD-finger	GO:0006464//GO:0006886	cellular protein modification process//intracellular protein transport	GO:0017137//GO:0008270//GO:0046872//GO:0005515//GO:0016151	Rab GTPase binding//zinc ion binding//metal ion binding//protein binding//nickel cation binding	GO:0005622	intracellular	--	--
c13392_g2	CB_E3	2.00	9.08	255	--	--	--	--	--	--	--	--	--	--	--	--	--	--	--	--	--	--	--	--	--	--	--	--	--	--	--	--
c13403_g1	CB_E3	6.00	0.88	708	641648755	XP_008183391.1	221	7.78818e-19	PREDICTED: uncharacterized protein LOC103309535 [Acyrthosiphon pisum]	185050396	AP009012.1	146	2.13331e-68	Bombyx mori genomic DNA, chromosome 14, BAC clone:039G04, complete sequence	--	--	--	--	--	--	--	--	PF04947//PF00358	Poxvirus Late Transcription Factor VLTF3 like//phosphoenolpyruvate-dependent sugar phosphotransferase system, EIIA 1	GO:0008643//GO:0046782//GO:0006810//GO:0009401	carbohydrate transport//regulation of viral transcription//transport//phosphoenolpyruvate-dependent sugar phosphotransferase system	GO:0005351	sugar:proton symporter activity	GO:0016020	membrane	--	--
c13406_g1	CB_E3	3.00	2.77	337	--	--	--	--	--	--	--	--	--	--	--	--	--	--	--	--	--	--	--	--	--	--	--	--	--	--	--	--
c13410_g1	CB_E3	2.00	2.33	320	--	--	--	--	--	--	--	--	--	--	--	--	--	--	--	--	--	--	--	--	--	--	--	--	--	--	--	--
c13426_g1	CB_E3	918.00	57.32	2348	332375678	AEE62980.1	1575	0	unknown [Dendroctonus ponderosae]	820860857	XM_003697467.2	205	1.16551e-100	PREDICTED: Apis florea coatomer subunit zeta-1 (LOC100866784), transcript variant X4, mRNA	K04632	GNAS	guanine nucleotide-binding protein G(s) subunit alpha	http://www.genome.jp/dbget-bin/www_bget?ko:K04632	Q05337	841	1.59393e-102	Guanine nucleotide-binding protein G(f) subunit alpha OS=Drosophila melanogaster GN=Galphaf PE=2 SV=1	PF08477//PF00503//PF00009//PF10662//PF04670//PF00025	Miro-like protein//G-protein alpha subunit//Elongation factor Tu GTP binding domain//Ethanolamine utilisation - propanediol utilisation//Gtr1/RagA G protein conserved region//ADP-ribosylation factor family	GO:0007165//GO:0007264//GO:0006576//GO:0007186	signal transduction//small GTPase mediated signal transduction//cellular biogenic amine metabolic process//G-protein coupled receptor signaling pathway	GO:0005525//GO:0031683//GO:0004871//GO:0005524//GO:0019001//GO:0003924	GTP binding//G-protein beta/gamma-subunit complex binding//signal transducer activity//ATP binding//guanyl nucleotide binding//GTPase activity	GO:0005634//GO:0005622//GO:0005737	nucleus//intracellular//cytoplasm	KOG0099	G protein subunit Galphas, small G protein superfamily
c13435_g1	CB_E3	4.00	0.37	964	--	--	--	--	--	--	--	--	--	--	--	--	--	--	--	--	--	--	--	--	--	--	--	--	--	--	--	--
c13445_g1	CB_E3	2.00	2.20	324	--	--	--	--	--	--	--	--	--	--	--	--	--	--	--	--	--	--	--	--	--	--	--	--	--	--	--	--
c13446_g1	CB_E3	26.00	1.07	1828	646711867	KDR16897.1	284	3.95183e-25	Poly [ADP-ribose] polymerase 14 [Zootermopsis nevadensis]	--	--	--	--	--	--	--	--	--	Q8BZ20	206	1.61932e-15	Poly [ADP-ribose] polymerase 12 OS=Mus musculus GN=Parp12 PE=2 SV=3	PF00644	Poly(ADP-ribose) polymerase catalytic domain	--	--	GO:0003950	NAD+ ADP-ribosyltransferase activity	--	--	--	--
c13452_g1	CB_E3	1.00	27.45	210	478260446	ENN80174.1	253	3.59638e-24	hypothetical protein YQE_03395, partial [Dendroctonus ponderosae]	--	--	--	--	--	--	--	--	--	--	--	--	--	--	--	--	--	--	--	--	--	--	--
c13452_g2	CB_E3	7.00	2.69	439	546681047	ERL91212.1	519	1.40523e-60	hypothetical protein D910_08550 [Dendroctonus ponderosae]	--	--	--	--	--	--	--	--	--	Q69ZS6	176	8.30621e-14	Synaptic vesicle glycoprotein 2C OS=Mus musculus GN=Sv2c PE=1 SV=2	PF12822//PF07690//PF00083	Protein of unknown function (DUF3816)//Major Facilitator Superfamily//Sugar (and other) transporter	GO:0006810//GO:0055085	transport//transmembrane transport	GO:0022857//GO:0005215	transmembrane transporter activity//transporter activity	GO:0016021	integral component of membrane	KOG0255	Synaptic vesicle transporter SVOP and related transporters (major facilitator superfamily)
c13453_g1	CB_E3	2.00	0.75	444	--	--	--	--	--	--	--	--	--	--	--	--	--	--	--	--	--	--	PF02878	Phosphoglucomutase/phosphomannomutase, alpha/beta/alpha domain I	GO:0005975	carbohydrate metabolic process	GO:0016868	intramolecular transferase activity, phosphotransferases	--	--	--	--
c13455_g1	CB_E3	835.00	13.15	4285	478253839	ENN74131.1	2745	0	hypothetical protein YQE_09104, partial [Dendroctonus ponderosae]	--	--	--	--	--	K06841	SEMA5	semaphorin 5	http://www.genome.jp/dbget-bin/www_bget?ko:K06841	Q9P283	1590	0	Semaphorin-5B OS=Homo sapiens GN=SEMA5B PE=2 SV=4	PF01403	Sema domain	--	--	GO:0005515	protein binding	--	--	KOG3611	Semaphorins
c13455_g2	CB_E3	125.00	7.37	1346	546684646	ERL94263.1	1201	7.4254e-160	hypothetical protein D910_11544 [Dendroctonus ponderosae]	--	--	--	--	--	--	--	--	--	P21902	442	3.80063e-48	Proclotting enzyme OS=Tachypleus tridentatus PE=1 SV=1	PF00089	Trypsin	GO:0006508	proteolysis	GO:0004252	serine-type endopeptidase activity	--	--	KOG3627	Trypsin
c13457_g1	CB_E3	1.00	0.42	425	--	--	--	--	--	--	--	--	--	--	--	--	--	--	--	--	--	--	PF05433	Glycine zipper 2TM domain	--	--	--	--	GO:0019867	outer membrane	--	--
c13470_g1	CB_E3	2.00	7.43	262	694527065	XP_009492899.1	253	2.12446e-24	hypothetical protein H696_00741 [Fonticula alba]>gi|627951409|gb|KCV73198.1| hypothetical protein H696_00741 [Fonticula alba]	--	--	--	--	--	K10436	MAPRE	microtubule-associated protein, RP/EB family	http://www.genome.jp/dbget-bin/www_bget?ko:K10436	P40013	293	1.79408e-31	Protein BIM1 OS=Saccharomyces cerevisiae (strain ATCC 204508 / S288c) GN=BIM1 PE=1 SV=1	PF00307	Calponin homology (CH) domain	--	--	GO:0005515	protein binding	--	--	KOG3000	Microtubule-binding protein involved in cell cycle control
c13476_g1	CB_E3	1.00	1.20	376	--	--	--	--	--	--	--	--	--	--	--	--	--	--	--	--	--	--	--	--	--	--	--	--	--	--	--	--
c1347_g1	CB_E3	23.00	1.07	1635	--	--	--	--	--	--	--	--	--	--	--	--	--	--	--	--	--	--	--	--	--	--	--	--	--	--	--	--
c13480_g1	CB_E3	1.00	7.97	238	--	--	--	--	--	--	--	--	--	--	--	--	--	--	--	--	--	--	--	--	--	--	--	--	--	--	--	--
c13503_g1	CB_E3	3.00	0.45	697	--	--	--	--	--	--	--	--	--	--	--	--	--	--	--	--	--	--	--	--	--	--	--	--	--	--	--	--
c13507_g1	CB_E3	1.00	9.27	234	--	--	--	--	--	636626316	XM_008046102.1	57	1.90918e-19	Trametes versicolor FP-101664 SS1 hypothetical protein mRNA	--	--	--	--	--	--	--	--	--	--	--	--	--	--	--	--	--	--
c13508_g1	CB_E3	4.00	0.83	580	--	--	--	--	--	--	--	--	--	--	--	--	--	--	--	--	--	--	--	--	--	--	--	--	--	--	--	--
c13530_g1	CB_E3	1.00	0.63	372	--	--	--	--	--	--	--	--	--	--	--	--	--	--	--	--	--	--	PF06817	Reverse transcriptase thumb domain	GO:0006278	RNA-dependent DNA replication	GO:0003964	RNA-directed DNA polymerase activity	--	--	--	--
c13543_g1	CB_E3	2.00	0.42	579	--	--	--	--	--	--	--	--	--	--	--	--	--	--	--	--	--	--	--	--	--	--	--	--	--	--	--	--
c13559_g1	CB_E3	1.00	0.37	445	--	--	--	--	--	--	--	--	--	--	--	--	--	--	--	--	--	--	--	--	--	--	--	--	--	--	--	--
c13563_g1	CB_E3	8.00	1.74	566	--	--	--	--	--	--	--	--	--	--	--	--	--	--	--	--	--	--	--	--	--	--	--	--	--	--	--	--
c13564_g2	CB_E3	2.00	0.38	611	--	--	--	--	--	--	--	--	--	--	--	--	--	--	--	--	--	--	--	--	--	--	--	--	--	--	--	--
c13571_g2	CB_E3	1.00	0.95	335	--	--	--	--	--	--	--	--	--	--	--	--	--	--	--	--	--	--	--	--	--	--	--	--	--	--	--	--
c13574_g1	CB_E3	1.00	1.05	327	--	--	--	--	--	--	--	--	--	--	--	--	--	--	--	--	--	--	--	--	--	--	--	--	--	--	--	--
c13583_g1	CB_E3	1.00	0.31	478	--	--	--	--	--	--	--	--	--	--	--	--	--	--	--	--	--	--	--	--	--	--	--	--	--	--	--	--
c13598_g1	CB_E3	446.00	16.46	1986	546676764	ERL87718.1	2349	0	hypothetical protein D910_05108 [Dendroctonus ponderosae]	332374285	BT127322.1	257	1.21886e-129	Dendroctonus ponderosae clone DPO1135_L17 unknown mRNA	K08588	BAP1, UCHL2	ubiquitin carboxyl-terminal hydrolase BAP1	http://www.genome.jp/dbget-bin/www_bget?ko:K08588	Q17N72	1060	2.66641e-135	Ubiquitin carboxyl-terminal hydrolase calypso OS=Aedes aegypti GN=calypso PE=3 SV=1	PF01088	Ubiquitin carboxyl-terminal hydrolase, family 1	GO:0006511//GO:0016579	ubiquitin-dependent protein catabolic process//protein deubiquitination	GO:0004221	obsolete ubiquitin thiolesterase activity	GO:0005622	intracellular	KOG2778	Ubiquitin C-terminal hydrolase
c13607_g1	CB_E3	1.00	1.08	325	--	--	--	--	--	--	--	--	--	--	--	--	--	--	--	--	--	--	--	--	--	--	--	--	--	--	--	--
c13615_g1	CB_E3	7.00	0.97	733	478253236	ENN73607.1	1093	5.84808e-133	hypothetical protein YQE_09854, partial [Dendroctonus ponderosae]	--	--	--	--	--	--	--	--	--	Q8TE73	426	3.60193e-45	Dynein heavy chain 5, axonemal OS=Homo sapiens GN=DNAH5 PE=1 SV=3	--	--	--	--	--	--	--	--	--	--
c13641_g1	CB_E3	28.00	1.12	1847	642914182	XP_008201578.1	472	4.49241e-50	PREDICTED: serine/threonine-protein kinase mos [Tribolium castaneum]	--	--	--	--	--	K04563	CDC28, CDC2	cyclin-dependent kinase	http://www.genome.jp/dbget-bin/www_bget?ko:K04563	Q9GRC0	340	1.33264e-33	Serine/threonine-protein kinase mos OS=Patiria pectinifera GN=mos PE=1 SV=1	PF00069//PF06293//PF07714//PF04670	Protein kinase domain//Lipopolysaccharide kinase (Kdo/WaaP) family//Protein tyrosine kinase//Gtr1/RagA G protein conserved region	GO:0009103//GO:0006468	lipopolysaccharide biosynthetic process//protein phosphorylation	GO:0005525//GO:0005524//GO:0016773//GO:0004672	GTP binding//ATP binding//phosphotransferase activity, alcohol group as acceptor//protein kinase activity	GO:0005634//GO:0016020//GO:0005737	nucleus//membrane//cytoplasm	KOG0192	Tyrosine kinase specific for activated (GTP-bound) p21cdc42Hs
c13644_g1	CB_E3	4.00	0.44	854	2564367	AAC28139.1	122	7.41143e-11	mariner transposase [Andrena erigeniae]	--	--	--	--	--	--	--	--	--	Q7JQ07	131	2.40611e-07	Mariner Mos1 transposase OS=Drosophila mauritiana GN=mariner\T PE=1 SV=1	--	--	--	--	--	--	--	--	--	--
c13654_g1	CB_E3	2.00	1.78	340	--	--	--	--	--	--	--	--	--	--	--	--	--	--	--	--	--	--	--	--	--	--	--	--	--	--	--	--
c13658_g1	CB_E3	1.00	0.38	440	--	--	--	--	--	--	--	--	--	--	--	--	--	--	--	--	--	--	--	--	--	--	--	--	--	--	--	--
c13662_g1	CB_E3	41379.00	1684.60	1826	332372556	AEE61420.1	1647	0	unknown [Dendroctonus ponderosae]	70909602	AM048988.1	302	1.08002e-154	Biphyllus lunatus mRNA for ribosomal protein L4e (rpL4e gene)	K02930	RP-L4e, RPL4	large subunit ribosomal protein L4e	http://www.genome.jp/dbget-bin/www_bget?ko:K02930	P09180	1237	8.32028e-164	60S ribosomal protein L4 OS=Drosophila melanogaster GN=RpL4 PE=1 SV=2	PF04900//PF00573	Fcf1//Ribosomal protein L4/L1 family	GO:0042254//GO:0006412	ribosome biogenesis//translation	GO:0003735	structural constituent of ribosome	GO:0032040//GO:0005840	small-subunit processome//ribosome	KOG1475	Ribosomal protein RPL1/RPL2/RL4L4
c13671_g1	CB_E3	7.00	1.11	672	--	--	--	--	--	--	--	--	--	--	--	--	--	--	--	--	--	--	--	--	--	--	--	--	--	--	--	--
c13673_g1	CB_E3	2.00	1.80	339	642930159	XP_008196277.1	142	2.83362e-08	PREDICTED: high affinity cAMP-specific and IBMX-insensitive 3',5'-cyclic phosphodiesterase 8A isoform X1 [Tribolium castaneum]	--	--	--	--	--	--	--	--	--	--	--	--	--	--	--	--	--	--	--	--	--	--	--
c13680_g1	CB_E3	1.00	0.81	348	--	--	--	--	--	--	--	--	--	--	--	--	--	--	--	--	--	--	--	--	--	--	--	--	--	--	--	--
c13695_g1	CB_E3	1617.00	49.42	2341	642933817	XP_008197388.1	839	3.32793e-95	PREDICTED: MICAL-like protein 1 [Tribolium castaneum]>gi|642933819|ref|XP_008197394.1| PREDICTED: MICAL-like protein 1 [Tribolium castaneum]	470263202	XM_004360818.1	157	5.60081e-74	Dictyostelium fasciculatum PHD finger-like domain-containing protein 5A (phf5a) mRNA, complete cds	K12834	PHF5A	PHD finger-like domain-containing protein 5A	http://www.genome.jp/dbget-bin/www_bget?ko:K12834	P83871	552	5.73327e-65	PHD finger-like domain-containing protein 5A OS=Rattus norvegicus GN=Phf5a PE=2 SV=1	--	--	--	--	--	--	--	--	KOG1705	Uncharacterized conserved protein, contains CXXC motifs
c13697_g1	CB_E3	9.00	2.11	544	--	--	--	--	--	--	--	--	--	--	--	--	--	--	--	--	--	--	--	--	--	--	--	--	--	--	--	--
c13709_g1	CB_E3	2.00	0.37	614	752866607	XP_011269802.1	115	4.90459e-07	PREDICTED: LOW QUALITY PROTEIN: uncharacterized protein LOC105259517 [Camponotus floridanus]	--	--	--	--	--	--	--	--	--	--	--	--	--	--	--	--	--	--	--	--	--	--	--
c13718_g1	CB_E3	1.00	2.94	386	--	--	--	--	--	--	--	--	--	--	--	--	--	--	--	--	--	--	--	--	--	--	--	--	--	--	--	--
c13724_g1	CB_E3	3.00	0.33	842	--	--	--	--	--	--	--	--	--	--	--	--	--	--	--	--	--	--	--	--	--	--	--	--	--	--	--	--
c13724_g2	CB_E3	2.00	0.31	676	332020634	EGI61041.1	240	3.40175e-22	Histone-lysine N-methyltransferase SETMAR [Acromyrmex echinatior]	--	--	--	--	--	--	--	--	--	--	--	--	--	--	--	--	--	--	--	--	--	--	--
c13733_g1	CB_E3	2.00	2.29	321	--	--	--	--	--	--	--	--	--	--	--	--	--	--	--	--	--	--	--	--	--	--	--	--	--	--	--	--
c13733_g2	CB_E3	2.00	0.57	497	--	--	--	--	--	--	--	--	--	--	--	--	--	--	--	--	--	--	--	--	--	--	--	--	--	--	--	--
c13738_g1	CB_E3	11.00	0.85	1088	--	--	--	--	--	--	--	--	--	--	--	--	--	--	--	--	--	--	--	--	--	--	--	--	--	--	--	--
c13750_g1	CB_E3	3.00	1.85	375	--	--	--	--	--	--	--	--	--	--	--	--	--	--	--	--	--	--	--	--	--	--	--	--	--	--	--	--
c13756_g1	CB_E3	2.00	0.61	481	--	--	--	--	--	--	--	--	--	--	--	--	--	--	--	--	--	--	--	--	--	--	--	--	--	--	--	--
c13772_g1	CB_E3	81.00	17.71	647	--	--	--	--	--	--	--	--	--	--	--	--	--	--	--	--	--	--	--	--	--	--	--	--	--	--	--	--
c13790_g1	CB_E3	4.00	0.55	737	--	--	--	--	--	--	--	--	--	--	--	--	--	--	--	--	--	--	--	--	--	--	--	--	--	--	--	--
c13794_g1	CB_E3	1.00	1.73	296	--	--	--	--	--	--	--	--	--	--	--	--	--	--	--	--	--	--	--	--	--	--	--	--	--	--	--	--
c13797_g1	CB_E3	4.00	3.79	335	--	--	--	--	--	--	--	--	--	--	--	--	--	--	--	--	--	--	--	--	--	--	--	--	--	--	--	--
c13800_g1	CB_E3	4410.00	95.59	6070	546682270	ERL92231.1	2500	0	hypothetical protein D910_09549 [Dendroctonus ponderosae]	--	--	--	--	--	K12382	PSAP, SGP1	saposin	http://www.genome.jp/dbget-bin/www_bget?ko:K12382	P56597	365	1.25007e-36	Nucleoside diphosphate kinase homolog 5 OS=Homo sapiens GN=NME5 PE=1 SV=1	PF05184//PF09329//PF00334//PF00615	Saposin-like type B, region 1//Primase zinc finger//Nucleoside diphosphate kinase//Regulator of G protein signaling domain	GO:0006165//GO:0006241//GO:0006206//GO:0038032//GO:0006228//GO:0006629//GO:0006260//GO:0006144//GO:0006183	nucleoside diphosphate phosphorylation//CTP biosynthetic process//pyrimidine nucleobase metabolic process//termination of G-protein coupled receptor signaling pathway//UTP biosynthetic process//lipid metabolic process//DNA replication//purine nucleobase metabolic process//GTP biosynthetic process	GO:0005524//GO:0004550	ATP binding//nucleoside diphosphate kinase activity	GO:0005634	nucleus	KOG1340	Prosaposin
c13803_g1	CB_E3	1.00	0.63	416	--	--	--	--	--	--	--	--	--	--	--	--	--	--	--	--	--	--	--	--	--	--	--	--	--	--	--	--
c13815_g1	CB_E3	2.00	0.46	547	--	--	--	--	--	--	--	--	--	--	--	--	--	--	--	--	--	--	--	--	--	--	--	--	--	--	--	--
c13817_g1	CB_E3	8.00	4.68	381	--	--	--	--	--	795019206	XM_012004108.1	40	9.27225e-10	PREDICTED: Vollenhovia emeryi uncharacterized LOC105556990 (LOC105556990), mRNA	--	--	--	--	--	--	--	--	--	--	--	--	--	--	--	--	--	--
c13817_g2	CB_E3	81.00	8.54	874	334883367	BAK38648.1	189	3.94824e-13	unnamed protein product [Tribolium castaneum]	--	--	--	--	--	--	--	--	--	--	--	--	--	PF01737	YCF9	GO:0015979//GO:0042549	photosynthesis//photosystem II stabilization	--	--	GO:0009523//GO:0009539	photosystem II//photosystem II reaction center	--	--
c13829_g1	CB_E3	4.00	0.82	584	--	--	--	--	--	--	--	--	--	--	--	--	--	--	--	--	--	--	--	--	--	--	--	--	--	--	--	--
c1382_g1	CB_E3	1.00	0.41	514	--	--	--	--	--	--	--	--	--	--	--	--	--	--	--	--	--	--	PF14102	Capsule biosynthesis CapC	GO:0045227	capsule polysaccharide biosynthetic process	--	--	GO:0016020	membrane	--	--
c13839_g1	CB_E3	2.00	17.84	235	749749669	XP_011137057.1	203	5.2022e-18	PREDICTED: uncharacterized protein LOC105181771 [Harpegnathos saltator]	--	--	--	--	--	--	--	--	--	--	--	--	--	--	--	--	--	--	--	--	--	--	--
c13851_g1	CB_E3	4.00	1.57	435	--	--	--	--	--	--	--	--	--	--	--	--	--	--	--	--	--	--	--	--	--	--	--	--	--	--	--	--
c13867_g1	CB_E3	10.00	7.20	359	--	--	--	--	--	--	--	--	--	--	--	--	--	--	--	--	--	--	--	--	--	--	--	--	--	--	--	--
c1386_g1	CB_E3	4.00	0.87	567	--	--	--	--	--	--	--	--	--	--	--	--	--	--	--	--	--	--	PF07417	Transcriptional regulator Crl	GO:0045893	positive regulation of transcription, DNA-templated	--	--	GO:0005737	cytoplasm	--	--
c13874_g1	CB_E3	2.00	11.66	247	--	--	--	--	--	--	--	--	--	--	--	--	--	--	--	--	--	--	--	--	--	--	--	--	--	--	--	--
c13881_g1	CB_E3	1.00	1.08	325	--	--	--	--	--	--	--	--	--	--	--	--	--	--	--	--	--	--	PF00560	Leucine Rich Repeat	--	--	GO:0005515	protein binding	--	--	--	--
c13882_g1	CB_E3	1.00	1.73	296	--	--	--	--	--	--	--	--	--	--	--	--	--	--	--	--	--	--	--	--	--	--	--	--	--	--	--	--
c13891_g1	CB_E3	5.00	1.67	464	--	--	--	--	--	--	--	--	--	--	--	--	--	--	--	--	--	--	--	--	--	--	--	--	--	--	--	--
c13908_g1	CB_E3	1.00	0.53	393	--	--	--	--	--	--	--	--	--	--	--	--	--	--	--	--	--	--	--	--	--	--	--	--	--	--	--	--
c13912_g1	CB_E3	1.00	0.40	434	--	--	--	--	--	--	--	--	--	--	--	--	--	--	--	--	--	--	--	--	--	--	--	--	--	--	--	--
c13921_g1	CB_E3	1.00	0.39	436	--	--	--	--	--	--	--	--	--	--	--	--	--	--	--	--	--	--	--	--	--	--	--	--	--	--	--	--
c13961_g1	CB_E3	2755.00	242.31	993	332376065	AEE63173.1	1120	3.63297e-151	unknown [Dendroctonus ponderosae]	66804289	XM_630832.1	123	1.85286e-55	Dictyostelium discoideum AX4 hypothetical protein (DDB_G0290031) mRNA, complete cds	K14842	NSA2	ribosome biogenesis protein NSA2	http://www.genome.jp/dbget-bin/www_bget?ko:K14842	O95478	939	5.57517e-125	Ribosome biogenesis protein NSA2 homolog OS=Homo sapiens GN=NSA2 PE=1 SV=1	--	--	--	--	--	--	--	--	KOG3163	Uncharacterized conserved protein related to ribosomal protein S8E
c13963_g1	CB_E3	4.00	0.40	904	--	--	--	--	--	--	--	--	--	--	--	--	--	--	--	--	--	--	--	--	--	--	--	--	--	--	--	--
c13972_g1	CB_E3	2.00	0.89	416	--	--	--	--	--	--	--	--	--	--	--	--	--	--	--	--	--	--	--	--	--	--	--	--	--	--	--	--
c13983_g1	CB_E3	1.00	8.27	237	--	--	--	--	--	--	--	--	--	--	--	--	--	--	--	--	--	--	--	--	--	--	--	--	--	--	--	--
c13987_g1	CB_E3	1.00	0.46	412	--	--	--	--	--	--	--	--	--	--	--	--	--	--	--	--	--	--	--	--	--	--	--	--	--	--	--	--
c13996_g1	CB_E3	8.00	1.02	772	--	--	--	--	--	--	--	--	--	--	--	--	--	--	--	--	--	--	--	--	--	--	--	--	--	--	--	--
c13999_g1	CB_E3	1.00	0.45	416	307205219	EFN83611.1	123	3.1375e-10	Histone-lysine N-methyltransferase SETMAR, partial [Harpegnathos saltator]	--	--	--	--	--	--	--	--	--	Q53H47	108	6.61376e-07	Histone-lysine N-methyltransferase SETMAR OS=Homo sapiens GN=SETMAR PE=1 SV=2	--	--	--	--	--	--	--	--	--	--
c14005_g1	CB_E3	1.00	1.10	324	--	--	--	--	--	--	--	--	--	--	--	--	--	--	--	--	--	--	--	--	--	--	--	--	--	--	--	--
c14048_g1	CB_E3	3.00	3.54	319	--	--	--	--	--	--	--	--	--	--	--	--	--	--	--	--	--	--	--	--	--	--	--	--	--	--	--	--
c14055_g1	CB_E3	3.00	0.78	517	--	--	--	--	--	--	--	--	--	--	--	--	--	--	--	--	--	--	--	--	--	--	--	--	--	--	--	--
c14058_g1	CB_E3	118.00	4.95	1780	--	--	--	--	--	--	--	--	--	--	--	--	--	--	--	--	--	--	--	--	--	--	--	--	--	--	--	--
c14067_g1	CB_E3	1.00	5.13	251	675368996	KFM61898.1	192	6.06069e-16	Molybdenum cofactor biosynthesis protein 1, partial [Stegodyphus mimosarum]	--	--	--	--	--	K03639	MOCS1, moaA	cyclic pyranopterin phosphate synthase	http://www.genome.jp/dbget-bin/www_bget?ko:K03639	Q54NM6	181	2.5521e-15	Molybdenum cofactor biosynthesis protein 1 OS=Dictyostelium discoideum GN=mocs1 PE=3 SV=1	--	--	--	--	--	--	--	--	KOG2876	Molybdenum cofactor biosynthesis pathway protein
c14079_g1	CB_E3	1845.00	61.28	2176	546682980	ERL92852.1	998	2.63401e-126	hypothetical protein D910_10159 [Dendroctonus ponderosae]	--	--	--	--	--	--	--	--	--	--	--	--	--	--	--	--	--	--	--	--	--	--	--
c14138_g1	CB_E3	2.00	0.32	671	--	--	--	--	--	--	--	--	--	--	--	--	--	--	--	--	--	--	--	--	--	--	--	--	--	--	--	--
c1416_g1	CB_E3	1.00	10.44	231	--	--	--	--	--	--	--	--	--	--	--	--	--	--	--	--	--	--	--	--	--	--	--	--	--	--	--	--
c14177_g1	CB_E3	2.00	1.07	391	--	--	--	--	--	--	--	--	--	--	--	--	--	--	--	--	--	--	--	--	--	--	--	--	--	--	--	--
c14186_g1	CB_E3	1.00	0.35	456	--	--	--	--	--	--	--	--	--	--	--	--	--	--	--	--	--	--	--	--	--	--	--	--	--	--	--	--
c14192_g2	CB_E3	1.00	0.91	338	--	--	--	--	--	--	--	--	--	--	--	--	--	--	--	--	--	--	--	--	--	--	--	--	--	--	--	--
c14196_g1	CB_E3	35.00	2.21	1307	478256538	ENN76722.1	909	4.83352e-117	hypothetical protein YQE_06787, partial [Dendroctonus ponderosae]	--	--	--	--	--	K09228	KRAB	KRAB domain-containing zinc finger protein	http://www.genome.jp/dbget-bin/www_bget?ko:K09228	Q9UJU3	393	1.87662e-39	Zinc finger protein 112 OS=Homo sapiens GN=ZNF112 PE=2 SV=2	PF01363//PF00096//PF00628	FYVE zinc finger//Zinc finger, C2H2 type//PHD-finger	--	--	GO:0046872//GO:0005515	metal ion binding//protein binding	--	--	--	--
c14200_g1	CB_E3	2.00	12.06	246	--	--	--	--	--	--	--	--	--	--	--	--	--	--	--	--	--	--	--	--	--	--	--	--	--	--	--	--
c14217_g1	CB_E3	3.00	1.47	403	--	--	--	--	--	--	--	--	--	--	--	--	--	--	--	--	--	--	--	--	--	--	--	--	--	--	--	--
c14257_g1	CB_E3	1.00	0.35	456	--	--	--	--	--	--	--	--	--	--	--	--	--	--	--	--	--	--	--	--	--	--	--	--	--	--	--	--
c14270_g1	CB_E3	1.00	2.19	284	--	--	--	--	--	--	--	--	--	--	--	--	--	--	--	--	--	--	--	--	--	--	--	--	--	--	--	--
c14273_g1	CB_E3	565.00	66.32	813	91083777	XP_972333.1	540	5.44968e-66	PREDICTED: mitochondrial fission 1 protein [Tribolium castaneum]>gi|270007915|gb|EFA04363.1| hypothetical protein TcasGA2_TC014659 [Tribolium castaneum]	--	--	--	--	--	K17969	FIS1, TTC11, MDV2	mitochondrial fission 1 protein	http://www.genome.jp/dbget-bin/www_bget?ko:K17969	Q9Y3D6	304	3.59233e-32	Mitochondrial fission 1 protein OS=Homo sapiens GN=FIS1 PE=1 SV=2	--	--	--	--	--	--	--	--	KOG3364	Membrane protein involved in organellar division
c14279_g1	CB_E3	1.00	1.98	289	195998277	XP_002109007.1	320	4.25426e-35	expressed hypothetical protein [Trichoplax adhaerens]>gi|190589783|gb|EDV29805.1| expressed hypothetical protein [Trichoplax adhaerens]	--	--	--	--	--	K12197	CHMP1, VPS46, DID2	charged multivesicular body protein 1	http://www.genome.jp/dbget-bin/www_bget?ko:K12197	O60074	324	5.67885e-37	Vacuolar protein-sorting-associated protein 46 OS=Schizosaccharomyces pombe (strain 972 / ATCC 24843) GN=did2 PE=3 SV=2	PF03357	Snf7	GO:0015031	protein transport	--	--	--	--	KOG3232	Vacuolar assembly/sorting protein DID2
c14334_g1	CB_E3	3.00	1.02	569	546685744	ERL95199.1	208	2.44534e-18	hypothetical protein D910_12467 [Dendroctonus ponderosae]	--	--	--	--	--	--	--	--	--	--	--	--	--	--	--	--	--	--	--	--	--	--	--
c14346_g1	CB_E3	1.00	0.53	392	--	--	--	--	--	--	--	--	--	--	--	--	--	--	--	--	--	--	--	--	--	--	--	--	--	--	--	--
c14353_g1	CB_E3	1.00	0.50	400	--	--	--	--	--	--	--	--	--	--	--	--	--	--	--	--	--	--	--	--	--	--	--	--	--	--	--	--
c14356_g1	CB_E3	9.00	1.00	842	--	--	--	--	--	--	--	--	--	--	--	--	--	--	--	--	--	--	--	--	--	--	--	--	--	--	--	--
c14367_g1	CB_E3	1.00	0.32	473	--	--	--	--	--	--	--	--	--	--	--	--	--	--	--	--	--	--	--	--	--	--	--	--	--	--	--	--
c14373_g1	CB_E3	250.00	214.97	343	570341948	AHE77372.1	201	2.15488e-17	small heat shock protein [Lissorhoptrus oryzophilus]	--	--	--	--	--	--	--	--	--	--	--	--	--	--	--	--	--	--	--	--	--	--	--
c14393_g1	CB_E3	417.00	85.51	583	478258594	ENN78644.1	402	7.6727e-47	hypothetical protein YQE_04817, partial [Dendroctonus ponderosae]	--	--	--	--	--	--	--	--	--	P45589	291	8.85468e-32	Flexible cuticle protein 12 OS=Hyalophora cecropia GN=CP12 PE=2 SV=1	PF00379	Insect cuticle protein	--	--	GO:0042302	structural constituent of cuticle	--	--	--	--
c14409_g1	CB_E3	570.00	12.15	3311	478254641	ENN74883.1	945	4.39899e-110	hypothetical protein YQE_08548, partial [Dendroctonus ponderosae]>gi|546679234|gb|ERL89728.1| hypothetical protein D910_07089, partial [Dendroctonus ponderosae]	805825402	XM_012297209.1	36	1.4588e-06	PREDICTED: Megachile rotundata thioredoxin domain-containing protein 11 (LOC100883456), transcript variant X6, mRNA	--	--	--	--	A4FUW8	319	2.20669e-28	Thioredoxin domain-containing protein 11 OS=Bos taurus GN=TXNDC11 PE=2 SV=1	PF00085	Thioredoxin	GO:0045454	cell redox homeostasis	--	--	--	--	KOG0190	Protein disulfide isomerase (prolyl 4-hydroxylase beta subunit)
c14420_g1	CB_E3	1.00	0.52	394	701314153	XP_009991202.1	441	3.41698e-51	PREDICTED: SWI/SNF-related matrix-associated actin-dependent regulator of chromatin subfamily A member 5-like, partial [Tauraco erythrolophus]	702073667	FO906014.1	75	3.36295e-29	Leptosphaeria maculans lepidii ibcn84_scaffold00010 complete sequence	K11654	SMARCA5, SNF2H, ISWI	SWI/SNF-related matrix-associated actin-dependent regulator of chromatin subfamily A member 5	http://www.genome.jp/dbget-bin/www_bget?ko:K11654	Q5A310	488	6.98693e-56	ISWI chromatin-remodeling complex ATPase ISW2 OS=Candida albicans (strain SC5314 / ATCC MYA-2876) GN=ISW2 PE=2 SV=1	PF00271	Helicase conserved C-terminal domain	--	--	GO:0005524//GO:0004386//GO:0003676	ATP binding//helicase activity//nucleic acid binding	--	--	KOG0385	Chromatin remodeling complex WSTF-ISWI, small subunit
c14427_g1	CB_E3	6.00	4.23	361	--	--	--	--	--	--	--	--	--	--	--	--	--	--	--	--	--	--	--	--	--	--	--	--	--	--	--	--
c14434_g1	CB_E3	5.00	0.89	629	--	--	--	--	--	--	--	--	--	--	--	--	--	--	--	--	--	--	PF00737	Photosystem II 10 kDa phosphoprotein	GO:0050821//GO:0015979	protein stabilization//photosynthesis	GO:0042301	phosphate ion binding	GO:0016020//GO:0009523	membrane//photosystem II	--	--
c14435_g1	CB_E3	1.00	1.79	294	--	--	--	--	--	--	--	--	--	--	--	--	--	--	--	--	--	--	--	--	--	--	--	--	--	--	--	--
c14447_g1	CB_E3	3.00	11.78	260	--	--	--	--	--	--	--	--	--	--	--	--	--	--	--	--	--	--	--	--	--	--	--	--	--	--	--	--
c14451_g1	CB_E3	10.00	21.43	285	--	--	--	--	--	462281237	APGK01057722.1	64	3.0583e-23	Dendroctonus ponderosae Seq01057732, whole genome shotgun sequence	--	--	--	--	--	--	--	--	--	--	--	--	--	--	--	--	--	--
c14456_g1	CB_E3	1.00	0.39	437	350646366	CCD58959.1	149	6.39306e-10	hypothetical protein Smp_171550 [Schistosoma mansoni]	--	--	--	--	--	--	--	--	--	Q6C7L6	162	6.24408e-13	NADH-ubiquinone oxidoreductase assembly factor N7BML OS=Yarrowia lipolytica (strain CLIB 122 / E 150) GN=N7BML PE=1 SV=1	--	--	--	--	--	--	--	--	--	--
c14459_g1	CB_E3	5.00	0.94	612	--	--	--	--	--	--	--	--	--	--	--	--	--	--	--	--	--	--	--	--	--	--	--	--	--	--	--	--
c14462_g1	CB_E3	4.00	3.44	343	--	--	--	--	--	--	--	--	--	--	--	--	--	--	--	--	--	--	--	--	--	--	--	--	--	--	--	--
c14478_g1	CB_E3	1106.00	19.22	3909	91083997	XP_975257.1	1961	0	PREDICTED: phosphatidate cytidylyltransferase, photoreceptor-specific [Tribolium castaneum]>gi|270007993|gb|EFA04441.1| hypothetical protein TcasGA2_TC014743 [Tribolium castaneum]	821120868	XM_004465243.2	72	1.67704e-26	PREDICTED: Dasypus novemcinctus CDP-diacylglycerol synthase (phosphatidate cytidylyltransferase) 2 (CDS2), mRNA	K00981	E2.7.7.41, CDS1, CDS2, cdsA	phosphatidate cytidylyltransferase	http://www.genome.jp/dbget-bin/www_bget?ko:K00981	P56079	1615	0	Phosphatidate cytidylyltransferase, photoreceptor-specific OS=Drosophila melanogaster GN=CdsA PE=1 SV=2	PF13639//PF01148//PF12906	Ring finger domain//Cytidylyltransferase family//RING-variant domain	GO:0016024//GO:0046486//GO:0008654	CDP-diacylglycerol biosynthetic process//glycerolipid metabolic process//phospholipid biosynthetic process	GO:0008270//GO:0016772//GO:0005515//GO:0004605	zinc ion binding//transferase activity, transferring phosphorus-containing groups//protein binding//phosphatidate cytidylyltransferase activity	GO:0016020//GO:0016021	membrane//integral component of membrane	KOG1440	CDP-diacylglycerol synthase
c14483_g1	CB_E3	2398.00	30.82	5187	478254224	ENN74489.1	1141	9.71197e-128	hypothetical protein YQE_08934, partial [Dendroctonus ponderosae]	--	--	--	--	--	K06236	COL1AS	collagen, type I/II/III/V/XI/XXIV/XXVII, alpha	http://www.genome.jp/dbget-bin/www_bget?ko:K06236	Q6P4Z2	550	3.42099e-55	Collagen alpha-1(II) chain OS=Xenopus tropicalis GN=col2a1 PE=2 SV=1	PF01410//PF00093	Fibrillar collagen C-terminal domain//von Willebrand factor type C domain	--	--	GO:0005515//GO:0005201	protein binding//extracellular matrix structural constituent	GO:0005578//GO:0005581	proteinaceous extracellular matrix//collagen trimer	KOG3544	Collagens (type IV and type XIII), and related proteins
c14486_g1	CB_E3	2.00	5.22	276	--	--	--	--	--	--	--	--	--	--	--	--	--	--	--	--	--	--	--	--	--	--	--	--	--	--	--	--
c14489_g1	CB_E3	1.00	10.03	232	--	--	--	--	--	--	--	--	--	--	--	--	--	--	--	--	--	--	--	--	--	--	--	--	--	--	--	--
c14497_g1	CB_E3	1.00	0.66	367	--	--	--	--	--	--	--	--	--	--	--	--	--	--	--	--	--	--	--	--	--	--	--	--	--	--	--	--
c14504_g1	CB_E3	7.00	0.67	931	--	--	--	--	--	--	--	--	--	--	--	--	--	--	--	--	--	--	--	--	--	--	--	--	--	--	--	--
c14514_g1	CB_E3	2.00	0.45	553	--	--	--	--	--	--	--	--	--	--	--	--	--	--	--	--	--	--	--	--	--	--	--	--	--	--	--	--
c14530_g1	CB_E3	14.00	16.77	318	--	--	--	--	--	--	--	--	--	--	--	--	--	--	--	--	--	--	--	--	--	--	--	--	--	--	--	--
c14542_g1	CB_E3	16.00	0.57	2056	--	--	--	--	--	--	--	--	--	--	--	--	--	--	--	--	--	--	--	--	--	--	--	--	--	--	--	--
c14544_g1	CB_E3	14.00	4.07	492	--	--	--	--	--	452084973	HE577152.1	38	1.58202e-08	Tapinoma nigerrimum mariner transposon Tnigmar-Mb-5	--	--	--	--	--	--	--	--	--	--	--	--	--	--	--	--	--	--
c14586_g1	CB_E3	1.00	0.64	371	--	--	--	--	--	--	--	--	--	--	--	--	--	--	--	--	--	--	--	--	--	--	--	--	--	--	--	--
c14597_g1	CB_E3	1.00	2.28	282	--	--	--	--	--	--	--	--	--	--	--	--	--	--	--	--	--	--	--	--	--	--	--	--	--	--	--	--
c14600_g1	CB_E3	7.00	1.80	521	--	--	--	--	--	--	--	--	--	--	--	--	--	--	--	--	--	--	--	--	--	--	--	--	--	--	--	--
c14621_g1	CB_E3	8.00	27.41	265	--	--	--	--	--	--	--	--	--	--	--	--	--	--	--	--	--	--	--	--	--	--	--	--	--	--	--	--
c14623_g1	CB_E3	738.00	22.13	2428	478257830	ENN77973.1	1064	0	hypothetical protein YQE_05650, partial [Dendroctonus ponderosae]	--	--	--	--	--	K12480	RABEP1	Rab GTPase-binding effector protein 1	http://www.genome.jp/dbget-bin/www_bget?ko:K12480	O35551	233	1.34149e-21	Rab GTPase-binding effector protein 1 OS=Mus musculus GN=Rabep1 PE=1 SV=2	PF10473//PF09177//PF04048//PF01485//PF03528//PF00643//PF00038//PF04111//PF07716//PF13639//PF14634//PF01576//PF01363//PF00170//PF10186	Leucine-rich repeats of kinetochore protein Cenp-F/LEK1//Syntaxin 6, N-terminal//Sec8 exocyst complex component specific domain//IBR domain//Rabaptin//B-box zinc finger//Intermediate filament protein//Autophagy protein Apg6//Basic region leucine zipper//Ring finger domain//zinc-RING finger domain//Myosin tail//FYVE zinc finger//bZIP transcription factor//UV radiation resistance protein and autoph…	GO:0040007//GO:0006914//GO:0010508//GO:0006355//GO:0048193//GO:0006904//GO:0007165//GO:0008283//GO:0015031	growth//autophagy//positive regulation of autophagy//regulation of transcription, DNA-templated//Golgi vesicle transport//vesicle docking involved in exocytosis//signal transduction//cell proliferation//protein transport	GO:0005515//GO:0003700//GO:0005096//GO:0003774//GO:0045502//GO:0008270//GO:0043565//GO:0005198//GO:0046872//GO:0008083//GO:0042803//GO:0008134	protein binding//transcription factor activity, sequence-specific DNA binding//GTPase activator activity//motor activity//dynein binding//zinc ion binding//sequence-specific DNA binding//structural molecule activity//metal ion binding//growth factor activity//protein homodimerization activity//transcription factor binding	GO:0005667//GO:0005622//GO:0016020//GO:0000145//GO:0016459//GO:0030286//GO:0005882	transcription factor complex//intracellular//membrane//exocyst//myosin complex//dynein complex//intermediate filament	KOG0993	Rab5 GTPase effector Rabaptin-5
c14625_g1	CB_E3	5.00	1.63	468	--	--	--	--	--	--	--	--	--	--	--	--	--	--	--	--	--	--	--	--	--	--	--	--	--	--	--	--
c14651_g1	CB_E3	1.00	1.50	304	--	--	--	--	--	--	--	--	--	--	--	--	--	--	--	--	--	--	--	--	--	--	--	--	--	--	--	--
c14655_g1	CB_E3	6.00	3.22	391	--	--	--	--	--	--	--	--	--	--	--	--	--	--	--	--	--	--	--	--	--	--	--	--	--	--	--	--
c14659_g1	CB_E3	1.00	0.35	455	--	--	--	--	--	--	--	--	--	--	--	--	--	--	--	--	--	--	--	--	--	--	--	--	--	--	--	--
c14683_g1	CB_E3	3.00	1.57	394	801392389	XP_012057887.1	348	2.75485e-37	PREDICTED: histone-lysine N-methyltransferase SETMAR-like [Atta cephalotes]	--	--	--	--	--	K11433	SETMAR	histone-lysine N-methyltransferase SETMAR	http://www.genome.jp/dbget-bin/www_bget?ko:K11433	Q7JQ07	192	1.05131e-16	Mariner Mos1 transposase OS=Drosophila mauritiana GN=mariner\T PE=1 SV=1	--	--	--	--	--	--	--	--	--	--
c14687_g1	CB_E3	2.00	2.43	317	556740571	XP_005965829.1	151	3.61358e-10	PREDICTED: probable methyltransferase-like protein 15-like [Pantholops hodgsonii]	--	--	--	--	--	K03438	mraW, rsmH	16S rRNA (cytosine1402-N4)-methyltransferase	http://www.genome.jp/dbget-bin/www_bget?ko:K03438	A8EYC5	173	1.27875e-14	Ribosomal RNA small subunit methyltransferase H OS=Rickettsia canadensis (strain McKiel) GN=rsmH PE=3 SV=1	PF01795	MraW methylase family	--	--	GO:0008168	methyltransferase activity	--	--	KOG2782	Putative SAM dependent methyltransferases
c14698_g1	CB_E3	1.00	1.45	306	--	--	--	--	--	--	--	--	--	--	--	--	--	--	--	--	--	--	--	--	--	--	--	--	--	--	--	--
c14709_g1	CB_E3	6.00	0.40	1217	--	--	--	--	--	--	--	--	--	--	--	--	--	--	--	--	--	--	--	--	--	--	--	--	--	--	--	--
c14731_g1	CB_E3	1.00	0.41	430	--	--	--	--	--	--	--	--	--	--	--	--	--	--	--	--	--	--	--	--	--	--	--	--	--	--	--	--
c14744_g1	CB_E3	2.00	1.14	384	--	--	--	--	--	--	--	--	--	--	--	--	--	--	--	--	--	--	--	--	--	--	--	--	--	--	--	--
c14746_g1	CB_E3	2640.00	25.70	6763	478258522	ENN78597.1	2108	0	hypothetical protein YQE_04964, partial [Dendroctonus ponderosae]	817185725	XM_012431911.1	152	9.82564e-71	PREDICTED: Orussus abietinus uncharacterized LOC105703491 (LOC105703491), mRNA	K02967	RP-S2, MRPS2, rpsB	small subunit ribosomal protein S2	http://www.genome.jp/dbget-bin/www_bget?ko:K02967	Q5RF84	768	2.70172e-91	Ubiquitin-conjugating enzyme E2 G2 OS=Pongo abelii GN=UBE2G2 PE=2 SV=1	PF00318//PF14633//PF00179//PF01544//PF03127//PF07525//PF05739//PF00017	Ribosomal protein S2//SH2 domain//Ubiquitin-conjugating enzyme//CorA-like Mg2+ transporter protein//GAT domain//SOCS box//SNARE domain//SH2 domain	GO:0035556//GO:0042254//GO:0030001//GO:0055085//GO:0006412//GO:0006886	intracellular signal transduction//ribosome biogenesis//metal ion transport//transmembrane transport//translation//intracellular protein transport	GO:0016881//GO:0046873//GO:0005515//GO:0003735	acid-amino acid ligase activity//metal ion transmembrane transporter activity//protein binding//structural constituent of ribosome	GO:0005840//GO:0005622//GO:0016020	ribosome//intracellular//membrane	KOG0832	Mitochondrial/chloroplast ribosomal protein S2
c14749_g1	CB_E3	4.00	0.58	712	--	--	--	--	--	--	--	--	--	--	--	--	--	--	--	--	--	--	--	--	--	--	--	--	--	--	--	--
c14758_g1	CB_E3	5.00	0.36	1141	--	--	--	--	--	--	--	--	--	--	--	--	--	--	--	--	--	--	--	--	--	--	--	--	--	--	--	--
c14791_g1	CB_E3	2.00	0.43	570	--	--	--	--	--	--	--	--	--	--	--	--	--	--	--	--	--	--	--	--	--	--	--	--	--	--	--	--
c14818_g1	CB_E3	1.00	0.40	432	--	--	--	--	--	--	--	--	--	--	--	--	--	--	--	--	--	--	--	--	--	--	--	--	--	--	--	--
c14830_g1	CB_E3	1.00	0.38	439	--	--	--	--	--	--	--	--	--	--	--	--	--	--	--	--	--	--	--	--	--	--	--	--	--	--	--	--
c14835_g1	CB_E3	3.00	0.47	679	--	--	--	--	--	--	--	--	--	--	--	--	--	--	--	--	--	--	--	--	--	--	--	--	--	--	--	--
c14841_g1	CB_E3	2.00	0.33	663	--	--	--	--	--	--	--	--	--	--	--	--	--	--	--	--	--	--	--	--	--	--	--	--	--	--	--	--
c14863_g1	CB_E3	2.00	0.32	665	--	--	--	--	--	--	--	--	--	--	--	--	--	--	--	--	--	--	--	--	--	--	--	--	--	--	--	--
c14865_g1	CB_E3	2.00	38.67	217	--	--	--	--	--	--	--	--	--	--	--	--	--	--	--	--	--	--	--	--	--	--	--	--	--	--	--	--
c14872_g1	CB_E3	2.00	1.26	463	--	--	--	--	--	--	--	--	--	--	--	--	--	--	--	--	--	--	--	--	--	--	--	--	--	--	--	--
c14877_g1	CB_E3	1.00	0.39	438	470440333	XP_004339288.1	369	2.32337e-40	WD repeat containing protein [Acanthamoeba castellanii str. Neff]>gi|440796166|gb|ELR17275.1| WD repeat containing protein [Acanthamoeba castellanii str. Neff]	--	--	--	--	--	K13124	MORG1	mitogen-activated protein kinase organizer 1	http://www.genome.jp/dbget-bin/www_bget?ko:K13124	Q9C1X0	351	2.8528e-39	Uncharacterized WD repeat-containing protein C713.05 OS=Schizosaccharomyces pombe (strain 972 / ATCC 24843) GN=SPBC713.05 PE=3 SV=1	PF06433//PF00400	Methylamine dehydrogenase heavy chain (MADH)//WD domain, G-beta repeat	GO:0015947//GO:0055114	methane metabolic process//oxidation-reduction process	GO:0005515//GO:0030058	protein binding//amine dehydrogenase activity	GO:0042597	periplasmic space	KOG0316	Conserved WD40 repeat-containing protein
c14885_g1	CB_E3	22.00	2.62	805	307189293	EFN73730.1	138	6.5927e-13	Histone-lysine N-methyltransferase SETMAR, partial [Camponotus floridanus]	--	--	--	--	--	--	--	--	--	--	--	--	--	--	--	--	--	--	--	--	--	--	--
c14887_g1	CB_E3	1056.00	274.42	518	546682680	ERL92592.1	360	3.55937e-41	hypothetical protein D910_09905 [Dendroctonus ponderosae]	--	--	--	--	--	--	--	--	--	P61166	285	1.84539e-31	Transmembrane protein 258 OS=Mus musculus GN=Tmem258 PE=3 SV=1	--	--	--	--	--	--	--	--	KOG4452	Predicted membrane protein
c14888_g1	CB_E3	28.00	2.70	930	478263392	ENN81764.1	493	1.51475e-57	hypothetical protein YQE_01857, partial [Dendroctonus ponderosae]>gi|546678382|gb|ERL89015.1| hypothetical protein D910_06393 [Dendroctonus ponderosae]	--	--	--	--	--	K08033	NEUROD1	neurogenic differentiation factor 1	http://www.genome.jp/dbget-bin/www_bget?ko:K08033	Q60867	269	1.9024e-25	Neurogenic differentiation factor 1 OS=Mus musculus GN=Neurod1 PE=1 SV=2	PF00010	Helix-loop-helix DNA-binding domain	--	--	GO:0046983	protein dimerization activity	--	--	KOG3898	Transcription factor NeuroD and related HTH proteins
c14890_g1	CB_E3	2.00	1.02	398	--	--	--	--	--	--	--	--	--	--	--	--	--	--	--	--	--	--	PF02724	CDC45-like protein	GO:0006270	DNA replication initiation	--	--	--	--	--	--
c14909_g1	CB_E3	19626.00	2760.54	724	91091510	XP_969238.1	717	2.46594e-92	PREDICTED: 60S ribosomal protein L15 [Tribolium castaneum]>gi|642936867|ref|XP_008193026.1| PREDICTED: 60S ribosomal protein L15 [Tribolium castaneum]>gi|270000932|gb|EEZ97379.1| hypothetical protein TcasGA2_TC011204 [Tribolium castaneum]	70909716	AM049045.1	254	2.0062e-128	Timarcha balearica partial mRNA for ribosomal protein L15e (rpL15e gene)	K02877	RP-L15e, RPL15	large subunit ribosomal protein L15e	http://www.genome.jp/dbget-bin/www_bget?ko:K02877	P30736	638	8.33176e-82	60S ribosomal protein L15 OS=Chironomus tentans GN=RpL15 PE=3 SV=3	PF00827	Ribosomal L15	GO:0006412//GO:0042254	translation//ribosome biogenesis	GO:0003735	structural constituent of ribosome	GO:0005840	ribosome	KOG1678	60s ribosomal protein L15
c14916_g1	CB_E3	17.00	2.27	748	--	--	--	--	--	--	--	--	--	--	--	--	--	--	--	--	--	--	--	--	--	--	--	--	--	--	--	--
c14925_g1	CB_E3	41.00	1.71	1792	478251856	ENN72295.1	646	1.68699e-74	hypothetical protein YQE_11038, partial [Dendroctonus ponderosae]	--	--	--	--	--	K08545	NR2E1, TLX, tll	nuclear receptor subfamily 2 group E member 1	http://www.genome.jp/dbget-bin/www_bget?ko:K08545	Q91379	547	9.74126e-62	Nuclear receptor subfamily 2 group E member 1 OS=Gallus gallus GN=NR2E1 PE=2 SV=1	PF00104//PF00105	Ligand-binding domain of nuclear hormone receptor//Zinc finger, C4 type (two domains)	GO:0043401//GO:0006355//GO:0007165	steroid hormone mediated signaling pathway//regulation of transcription, DNA-templated//signal transduction	GO:0003700//GO:0003707//GO:0043565//GO:0008270	transcription factor activity, sequence-specific DNA binding//steroid hormone receptor activity//sequence-specific DNA binding//zinc ion binding	GO:0005667//GO:0005634	transcription factor complex//nucleus	KOG3575	FOG: Hormone receptors
c14931_g1	CB_E3	4.00	1.80	437	--	--	--	--	--	--	--	--	--	--	--	--	--	--	--	--	--	--	--	--	--	--	--	--	--	--	--	--
c14947_g1	CB_E3	12.00	0.50	1802	--	--	--	--	--	--	--	--	--	--	--	--	--	--	--	--	--	--	PF00342	Phosphoglucose isomerase	GO:0006094//GO:0005982//GO:0006096//GO:0005985//GO:0006098	gluconeogenesis//starch metabolic process//glycolytic process//sucrose metabolic process//pentose-phosphate shunt	GO:0004347	glucose-6-phosphate isomerase activity	--	--	--	--
c14948_g1	CB_E3	232.00	94.81	429	--	--	--	--	--	--	--	--	--	--	--	--	--	--	--	--	--	--	--	--	--	--	--	--	--	--	--	--
c14952_g1	CB_E3	435.00	10.26	2951	546676307	ERL87339.1	991	4.41044e-123	hypothetical protein D910_04734, partial [Dendroctonus ponderosae]	399163166	JQ235195.1	39	2.79083e-08	Caenorhabditis elegans isolate MEL4-1 rab-30 (rab-30) mRNA, partial cds	K07930	RAB43	Ras-related protein Rab-43	http://www.genome.jp/dbget-bin/www_bget?ko:K07930	Q86YS6	618	5.26723e-72	Ras-related protein Rab-43 OS=Homo sapiens GN=RAB43 PE=1 SV=1	PF10662//PF00009//PF00071//PF08477//PF04670//PF00025//PF02421//PF04813//PF01799//PF01926	Ethanolamine utilisation - propanediol utilisation//Elongation factor Tu GTP binding domain//Ras family//Miro-like protein//Gtr1/RagA G protein conserved region//ADP-ribosylation factor family//Ferrous iron transport protein B//Hepatocyte nuclear factor 1 (HNF-1), alpha isoform C terminus//[2Fe-2S] binding domain//50S ribosome-binding GTPase	GO:0007264//GO:0045893//GO:0006576//GO:0015684//GO:0055114	small GTPase mediated signal transduction//positive regulation of transcription, DNA-templated//cellular biogenic amine metabolic process//ferrous iron transport//oxidation-reduction process	GO:0005524//GO:0005525//GO:0016491//GO:0003924//GO:0046872//GO:0015093	ATP binding//GTP binding//oxidoreductase activity//GTPase activity//metal ion binding//ferrous iron transmembrane transporter activity	GO:0005634//GO:0005737//GO:0016021//GO:0005622	nucleus//cytoplasm//integral component of membrane//intracellular	KOG0084	GTPase Rab1/YPT1, small G protein superfamily, and related GTP-binding proteins
c14954_g1	CB_E3	2.00	0.79	434	--	--	--	--	--	--	--	--	--	--	--	--	--	--	--	--	--	--	--	--	--	--	--	--	--	--	--	--
c14956_g1	CB_E3	4.00	0.65	664	--	--	--	--	--	--	--	--	--	--	--	--	--	--	--	--	--	--	--	--	--	--	--	--	--	--	--	--
c14959_g1	CB_E3	3.00	0.39	755	861603962	KMQ84139.1	103	1.7647e-07	histone-lysine n-methyltransferase setmar [Lasius niger]	--	--	--	--	--	--	--	--	--	--	--	--	--	--	--	--	--	--	--	--	--	--	--
c14965_g1	CB_E3	3.00	0.44	709	478250167	ENN70670.1	607	3.8326e-76	hypothetical protein YQE_12615, partial [Dendroctonus ponderosae]>gi|478270480|gb|ENN83518.1| hypothetical protein YQE_00125, partial [Dendroctonus ponderosae]	--	--	--	--	--	--	--	--	--	Q6P3Z3	265	8.34687e-25	THAP domain-containing protein 4 OS=Mus musculus GN=Thap4 PE=2 SV=1	--	--	--	--	--	--	--	--	--	--
c14979_g1	CB_E3	28.00	2.22	1555	546682907	ERL92786.1	1299	4.99081e-174	hypothetical protein D910_10094 [Dendroctonus ponderosae]	--	--	--	--	--	--	--	--	--	P21369	292	1.1357e-28	Pyrazinamidase/nicotinamidase OS=Escherichia coli (strain K12) GN=pncA PE=3 SV=1	PF13499//PF13405//PF00857//PF13202//PF10591//PF00036	EF-hand domain pair//EF-hand domain//Isochorismatase family//EF hand//Secreted protein acidic and rich in cysteine Ca binding region//EF hand	GO:0007165//GO:0008152	signal transduction//metabolic process	GO:0005509//GO:0003824	calcium ion binding//catalytic activity	GO:0005578	proteinaceous extracellular matrix	KOG4003	Pyrazinamidase/nicotinamidase PNC1
c14980_g1	CB_E3	308.00	8.67	2517	91086917	XP_971585.1	1431	0	PREDICTED: DNA polymerase iota [Tribolium castaneum]>gi|270009670|gb|EFA06118.1| hypothetical protein TcasGA2_TC008961 [Tribolium castaneum]	--	--	--	--	--	K03510	POLI	DNA polymerase iota	http://www.genome.jp/dbget-bin/www_bget?ko:K03510	Q6R3M4	818	5.03973e-95	DNA polymerase iota OS=Mus musculus GN=Poli PE=1 SV=1	PF11799//PF00817//PF00644	impB/mucB/samB family C-terminal domain//impB/mucB/samB family//Poly(ADP-ribose) polymerase catalytic domain	GO:0006281//GO:0006260	DNA repair//DNA replication	GO:0003887//GO:0003950//GO:0003684	DNA-directed DNA polymerase activity//NAD+ ADP-ribosyltransferase activity//damaged DNA binding	GO:0042575	DNA polymerase complex	KOG2095	DNA polymerase iota/DNA damage inducible protein
c14989_g1	CB_E3	235.00	22.56	934	478254358	ENN74610.1	394	1.84322e-43	hypothetical protein YQE_08731, partial [Dendroctonus ponderosae]>gi|546677883|gb|ERL88633.1| hypothetical protein D910_06018 [Dendroctonus ponderosae]	--	--	--	--	--	--	--	--	--	Q9DGJ3	146	4.55724e-10	Epididymal secretory protein E1 OS=Danio rerio GN=npc2 PE=2 SV=1	--	--	--	--	--	--	--	--	--	--
c14990_g2	CB_E3	2.00	14.83	240	546671592	ERL83841.1	186	3.74187e-16	hypothetical protein D910_01099 [Dendroctonus ponderosae]	--	--	--	--	--	--	--	--	--	Q7M4F3	135	2.76903e-10	Endocuticle structural glycoprotein SgAbd-2 OS=Schistocerca gregaria PE=1 SV=1	PF00379	Insect cuticle protein	--	--	GO:0042302	structural constituent of cuticle	--	--	--	--
c14992_g1	CB_E3	4.00	0.31	1080	--	--	--	--	--	--	--	--	--	--	--	--	--	--	--	--	--	--	--	--	--	--	--	--	--	--	--	--
c149_g1	CB_E3	1.00	1.73	296	--	--	--	--	--	--	--	--	--	--	--	--	--	--	--	--	--	--	--	--	--	--	--	--	--	--	--	--
c15008_g1	CB_E3	1.00	0.33	464	--	--	--	--	--	--	--	--	--	--	--	--	--	--	--	--	--	--	--	--	--	--	--	--	--	--	--	--
c15010_g2	CB_E3	1.00	27.45	210	--	--	--	--	--	--	--	--	--	--	--	--	--	--	--	--	--	--	--	--	--	--	--	--	--	--	--	--
c15021_g1	CB_E3	1.00	1.23	316	--	--	--	--	--	--	--	--	--	--	--	--	--	--	--	--	--	--	--	--	--	--	--	--	--	--	--	--
c15030_g1	CB_E3	531.00	23.51	1745	91090910	XP_973922.1	1199	3.97136e-159	PREDICTED: protein rogdi isoform X1 [Tribolium castaneum]>gi|270013221|gb|EFA09669.1| hypothetical protein TcasGA2_TC011795 [Tribolium castaneum]	--	--	--	--	--	--	--	--	--	Q9VVE2	854	1.51503e-108	Protein rogdi OS=Drosophila melanogaster GN=rogdi PE=1 SV=2	--	--	--	--	--	--	--	--	--	--
c15031_g1	CB_E3	4.00	0.80	698	--	--	--	--	--	--	--	--	--	--	--	--	--	--	--	--	--	--	--	--	--	--	--	--	--	--	--	--
c15044_g1	CB_E3	43.00	2.25	1484	478258088	ENN78226.1	928	1.05654e-119	hypothetical protein YQE_05377, partial [Dendroctonus ponderosae]>gi|546682772|gb|ERL92661.1| hypothetical protein D910_09973 [Dendroctonus ponderosae]	766922402	XM_011507470.1	39	1.38771e-08	PREDICTED: Ceratosolen solmsi marchali homeobox protein Hox-B7a (LOC105368458), mRNA	K09321	GBX	homeobox protein GBX	http://www.genome.jp/dbget-bin/www_bget?ko:K09321	Q91907	406	5.93597e-43	Homeobox protein GBX-2 OS=Xenopus laevis GN=gbx2 PE=2 SV=1	PF05920//PF00046	Homeobox KN domain//Homeobox domain	GO:0006355	regulation of transcription, DNA-templated	GO:0003677//GO:0003700//GO:0043565	DNA binding//transcription factor activity, sequence-specific DNA binding//sequence-specific DNA binding	GO:0005667	transcription factor complex	KOG0489	Transcription factor zerknullt and related HOX domain proteins
c15046_g1	CB_E3	1028.00	44.27	1863	91080479	XP_970655.1	1012	3.00679e-129	PREDICTED: peroxisomal membrane protein PEX16 [Tribolium castaneum]>gi|270005559|gb|EFA02007.1| hypothetical protein TcasGA2_TC007629 [Tribolium castaneum]	--	--	--	--	--	K13335	PEX16	peroxin-16	http://www.genome.jp/dbget-bin/www_bget?ko:K13335	Q4QRH7	546	5.72494e-62	Peroxisomal membrane protein PEX16 OS=Danio rerio GN=pex16 PE=2 SV=1	--	--	--	--	--	--	--	--	KOG4546	Peroxisomal biogenesis protein (peroxin 16)
c15055_g1	CB_E3	9.00	0.87	926	--	--	--	--	--	--	--	--	--	--	--	--	--	--	--	--	--	--	--	--	--	--	--	--	--	--	--	--
c15056_g1	CB_E3	1.00	0.59	379	260804951	XP_002597351.1	136	1.92806e-08	hypothetical protein BRAFLDRAFT_276331 [Branchiostoma floridae]>gi|229282614|gb|EEN53363.1| hypothetical protein BRAFLDRAFT_276331 [Branchiostoma floridae]	--	--	--	--	--	--	--	--	--	A1KXW8	130	5.23821e-09	Protein FAM72A OS=Rattus norvegicus GN=Fam72a PE=1 SV=1	--	--	--	--	--	--	--	--	--	--
c15059_g1	CB_E3	279.00	4.98	3811	642923214	XP_008193658.1	1631	0	PREDICTED: tyrosine-protein kinase transmembrane receptor Ror-like isoform X1 [Tribolium castaneum]	826410087	XM_012681457.1	39	3.61419e-08	PREDICTED: Monomorium pharaonis high affinity nerve growth factor receptor-like (LOC105837008), mRNA	K05122	ROR1, NTRKR1	receptor tyrosine kinase-like orphan receptor 1	http://www.genome.jp/dbget-bin/www_bget?ko:K05122	Q24488	727	9.11156e-81	Tyrosine-protein kinase transmembrane receptor Ror OS=Drosophila melanogaster GN=Ror PE=1 SV=1	PF07714//PF00069//PF00008//PF13023	Protein tyrosine kinase//Protein kinase domain//EGF-like domain//HD domain	GO:0006468	protein phosphorylation	GO:0004672//GO:0005524//GO:0005515//GO:0046872//GO:0008081	protein kinase activity//ATP binding//protein binding//metal ion binding//phosphoric diester hydrolase activity	--	--	KOG1026	Nerve growth factor receptor TRKA and related tyrosine kinases
c15071_g1	CB_E3	2053.00	27.54	4982	270005546	EFA01994.1	1556	0	hypothetical protein TcasGA2_TC007615 [Tribolium castaneum]	612007948	XM_001366396.3	207	1.92603e-101	PREDICTED: Monodelphis domestica thioredoxin-like 4A (TXNL4A), mRNA	--	--	--	--	Q9VXT5	1020	3.64286e-119	CWF19-like protein 2 homolog OS=Drosophila melanogaster GN=CG9213 PE=1 SV=2	PF00085//PF02966//PF00400	Thioredoxin//Mitosis protein DIM1//WD domain, G-beta repeat	GO:0045454//GO:0007067	cell redox homeostasis//mitotic nuclear division	GO:0005515	protein binding	GO:0005681	spliceosomal complex	KOG2477	Uncharacterized conserved protein
c15073_g1	CB_E3	36.00	3.77	878	--	--	--	--	--	--	--	--	--	--	--	--	--	--	--	--	--	--	--	--	--	--	--	--	--	--	--	--
c15083_g1	CB_E3	8.00	2.55	473	--	--	--	--	--	--	--	--	--	--	--	--	--	--	--	--	--	--	--	--	--	--	--	--	--	--	--	--
c15093_g1	CB_E3	380.00	8.82	2994	91077500	XP_969314.1	3521	0	PREDICTED: exocyst complex component 1 [Tribolium castaneum]>gi|270002145|gb|EEZ98592.1| hypothetical protein TcasGA2_TC001107 [Tribolium castaneum]	641669448	XM_003245669.2	79	1.64519e-30	PREDICTED: Acyrthosiphon pisum exocyst complex component sec3-like (LOC100162659), mRNA	--	--	--	--	Q9VVG4	2183	0	Exocyst complex component 1 OS=Drosophila melanogaster GN=sec3 PE=1 SV=2	--	--	--	--	--	--	--	--	KOG2148	Exocyst protein Sec3
c15095_g1	CB_E3	3.00	1.18	435	--	--	--	--	--	--	--	--	--	--	--	--	--	--	--	--	--	--	--	--	--	--	--	--	--	--	--	--
c15096_g2	CB_E3	1.00	0.36	449	--	--	--	--	--	--	--	--	--	--	--	--	--	--	--	--	--	--	PF00078	Reverse transcriptase (RNA-dependent DNA polymerase)	GO:0006278	RNA-dependent DNA replication	GO:0003964//GO:0003723	RNA-directed DNA polymerase activity//RNA binding	--	--	--	--
c1509_g1	CB_E3	7.00	7.38	327	--	--	--	--	--	--	--	--	--	--	--	--	--	--	--	--	--	--	--	--	--	--	--	--	--	--	--	--
c15111_g1	CB_E3	1.00	0.45	415	671413744	CDP93574.1	211	1.7183e-19	Protein Bm354, isoform a [Brugia malayi]	--	--	--	--	--	--	--	--	--	Q5BJC2	207	2.23108e-20	Protein kish-A OS=Danio rerio GN=tmem167a PE=3 SV=1	PF02921	Ubiquinol cytochrome reductase transmembrane region	GO:0015992//GO:0006118//GO:0055114//GO:0006119	proton transport//obsolete electron transport//oxidation-reduction process//oxidative phosphorylation	GO:0008121	ubiquinol-cytochrome-c reductase activity	--	--	--	--
c15116_g1	CB_E3	152.00	11.81	1088	332373146	AEE61714.1	795	6.57393e-102	unknown [Dendroctonus ponderosae]	--	--	--	--	--	K17623	HDHD1	pseudouridine-5'-monophosphatase	http://www.genome.jp/dbget-bin/www_bget?ko:K17623	Q08623	553	5.31942e-67	Pseudouridine-5'-phosphatase OS=Homo sapiens GN=HDHD1 PE=1 SV=3	PF06888	Putative Phosphatase	--	--	GO:0016791	phosphatase activity	--	--	KOG2914	Predicted haloacid-halidohydrolase and related hydrolases
c15117_g1	CB_E3	576.00	13.57	3079	642938000	XP_008199165.1	542	2.2256e-55	PREDICTED: uncharacterized protein LOC103314560 isoform X1 [Tribolium castaneum]	--	--	--	--	--	--	--	--	--	--	--	--	--	PF03366//PF00002	YEATS family//7 transmembrane receptor (Secretin family)	GO:0007186//GO:0006355	G-protein coupled receptor signaling pathway//regulation of transcription, DNA-templated	GO:0004930	G-protein coupled receptor activity	GO:0016021//GO:0005634	integral component of membrane//nucleus	--	--
c15120_g1	CB_E3	1.00	3.34	266	--	--	--	--	--	--	--	--	--	--	--	--	--	--	--	--	--	--	--	--	--	--	--	--	--	--	--	--
c15134_g1	CB_E3	8.00	0.73	965	--	--	--	--	--	--	--	--	--	--	--	--	--	--	--	--	--	--	--	--	--	--	--	--	--	--	--	--
c15134_g2	CB_E3	3.00	0.45	694	--	--	--	--	--	--	--	--	--	--	--	--	--	--	--	--	--	--	--	--	--	--	--	--	--	--	--	--
c15137_g1	CB_E3	7.00	1.66	542	--	--	--	--	--	--	--	--	--	--	--	--	--	--	--	--	--	--	--	--	--	--	--	--	--	--	--	--
c15146_g1	CB_E3	1.00	0.64	371	--	--	--	--	--	--	--	--	--	--	--	--	--	--	--	--	--	--	--	--	--	--	--	--	--	--	--	--
c15149_g1	CB_E3	1.00	0.73	358	--	--	--	--	--	--	--	--	--	--	--	--	--	--	--	--	--	--	--	--	--	--	--	--	--	--	--	--
c15173_g1	CB_E3	2.00	0.63	474	--	--	--	--	--	--	--	--	--	--	--	--	--	--	--	--	--	--	--	--	--	--	--	--	--	--	--	--
c15176_g1	CB_E3	8.00	1.91	540	--	--	--	--	--	--	--	--	--	--	--	--	--	--	--	--	--	--	--	--	--	--	--	--	--	--	--	--
c15180_g1	CB_E3	14.00	5.99	422	--	--	--	--	--	--	--	--	--	--	--	--	--	--	--	--	--	--	--	--	--	--	--	--	--	--	--	--
c15181_g1	CB_E3	6.00	0.41	1195	--	--	--	--	--	--	--	--	--	--	--	--	--	--	--	--	--	--	--	--	--	--	--	--	--	--	--	--
c15193_g1	CB_E3	132.00	4.35	2190	642929775	XP_008195969.1	567	8.833e-62	PREDICTED: uncharacterized protein LOC664468 isoform X2 [Tribolium castaneum]	--	--	--	--	--	--	--	--	--	--	--	--	--	--	--	--	--	--	--	--	--	--	--
c15193_g2	CB_E3	19.00	2.90	689	--	--	--	--	--	--	--	--	--	--	--	--	--	--	--	--	--	--	--	--	--	--	--	--	--	--	--	--
c15194_g1	CB_E3	2.00	0.31	684	--	--	--	--	--	--	--	--	--	--	--	--	--	--	--	--	--	--	--	--	--	--	--	--	--	--	--	--
c1519_g1	CB_E3	3.00	2.49	346	--	--	--	--	--	--	--	--	--	--	--	--	--	--	--	--	--	--	--	--	--	--	--	--	--	--	--	--
c15202_g1	CB_E3	241.00	8.76	2013	270009218	EFA05666.1	1408	0	GA binding protein transcription factor, alpha subunit 60kDa [Tribolium castaneum]	--	--	--	--	--	K09441	GABPA	GA-binding protein transcription factor, alpha	http://www.genome.jp/dbget-bin/www_bget?ko:K09441	Q04688	823	2.71227e-100	DNA-binding protein Ets97D OS=Drosophila melanogaster GN=Ets97D PE=1 SV=2	PF00178//PF02198	Ets-domain//Sterile alpha motif (SAM)/Pointed domain	GO:0006355	regulation of transcription, DNA-templated	GO:0043565//GO:0003700	sequence-specific DNA binding//transcription factor activity, sequence-specific DNA binding	GO:0005634//GO:0005667	nucleus//transcription factor complex	KOG3806	Predicted transcription factor
c15208_g1	CB_E3	3.00	1.03	459	--	--	--	--	--	--	--	--	--	--	--	--	--	--	--	--	--	--	PF02768	DNA polymerase III beta subunit, C-terminal domain	GO:0006260	DNA replication	GO:0003887//GO:0008408//GO:0003677	DNA-directed DNA polymerase activity//3'-5' exonuclease activity//DNA binding	GO:0009360//GO:0042575	DNA polymerase III complex//DNA polymerase complex	--	--
c15209_g1	CB_E3	12.00	5.70	407	--	--	--	--	--	--	--	--	--	--	--	--	--	--	--	--	--	--	--	--	--	--	--	--	--	--	--	--
c15225_g1	CB_E3	2.00	0.59	489	--	--	--	--	--	--	--	--	--	--	--	--	--	--	--	--	--	--	--	--	--	--	--	--	--	--	--	--
c15226_g1	CB_E3	1.00	0.35	453	--	--	--	--	--	--	--	--	--	--	--	--	--	--	--	--	--	--	--	--	--	--	--	--	--	--	--	--
c15227_g1	CB_E3	5.00	0.85	645	--	--	--	--	--	--	--	--	--	--	--	--	--	--	--	--	--	--	--	--	--	--	--	--	--	--	--	--
c15229_g1	CB_E3	60.00	17.44	611	--	--	--	--	--	--	--	--	--	--	--	--	--	--	--	--	--	--	PF05275	Copper resistance protein B precursor (CopB)	GO:0006878	cellular copper ion homeostasis	GO:0005507	copper ion binding	GO:0009279	cell outer membrane	--	--
c15250_g1	CB_E3	2.00	5.74	272	--	--	--	--	--	--	--	--	--	--	--	--	--	--	--	--	--	--	--	--	--	--	--	--	--	--	--	--
c15255_g1	CB_E3	4.00	1.11	502	--	--	--	--	--	--	--	--	--	--	--	--	--	--	--	--	--	--	--	--	--	--	--	--	--	--	--	--
c15257_g1	CB_E3	3.00	0.37	781	--	--	--	--	--	--	--	--	--	--	--	--	--	--	--	--	--	--	--	--	--	--	--	--	--	--	--	--
c15258_g1	CB_E3	2.00	0.58	491	--	--	--	--	--	636602878	XM_008034383.1	95	3.25192e-40	Trametes versicolor FP-101664 SS1 Clavaminate synthase-like protein mRNA	--	--	--	--	O74885	341	1.10582e-36	Putative dioxygenase C576.01c OS=Schizosaccharomyces pombe (strain 972 / ATCC 24843) GN=SPCC576.01c PE=3 SV=2	PF02668	Taurine catabolism dioxygenase TauD, TfdA family	GO:0055114	oxidation-reduction process	GO:0016491	oxidoreductase activity	--	--	--	--
c15262_g1	CB_E3	1.00	0.31	477	309363428	CAP26184.2	131	1.5249e-06	Protein CBR-SPT-5 [Caenorhabditis briggsae]	--	--	--	--	--	--	--	--	--	P0CR70	153	1.02953e-10	Transcription elongation factor SPT5 OS=Cryptococcus neoformans var. neoformans serotype D (strain JEC21 / ATCC MYA-565) GN=SPT5 PE=3 SV=1	--	--	--	--	--	--	--	--	--	--
c15263_g1	CB_E3	2.00	0.54	583	--	--	--	--	--	--	--	--	--	--	--	--	--	--	--	--	--	--	--	--	--	--	--	--	--	--	--	--
c15269_g1	CB_E3	117.00	19.14	661	--	--	--	--	--	--	--	--	--	--	--	--	--	--	--	--	--	--	--	--	--	--	--	--	--	--	--	--
c15270_g1	CB_E3	300.00	13.78	1650	478255838	ENN76046.1	912	9.43378e-117	hypothetical protein YQE_07419, partial [Dendroctonus ponderosae]>gi|546680468|gb|ERL90734.1| hypothetical protein D910_08081 [Dendroctonus ponderosae]	556749078	XM_005969912.1	80	2.49821e-31	PREDICTED: Pantholops hodgsonii cytochrome c oxidase assembly protein COX11, mitochondrial-like (LOC102315525), transcript variant X2, mRNA	K02258	COX11	cytochrome c oxidase assembly protein subunit 11	http://www.genome.jp/dbget-bin/www_bget?ko:K02258	Q6P8I6	683	1.94153e-83	Cytochrome c oxidase assembly protein COX11, mitochondrial OS=Mus musculus GN=Cox11 PE=2 SV=1	PF04442	Cytochrome c oxidase assembly protein CtaG/Cox11	--	--	GO:0005507	copper ion binding	--	--	KOG2540	Cytochrome oxidase assembly factor COX11
c15273_g1	CB_E3	19.00	1.90	907	--	--	--	--	--	--	--	--	--	--	--	--	--	--	--	--	--	--	--	--	--	--	--	--	--	--	--	--
c15275_g1	CB_E3	5.00	0.34	1197	478259287	ENN79189.1	1038	6.86341e-137	hypothetical protein YQE_04373, partial [Dendroctonus ponderosae]	--	--	--	--	--	K13278	ASPG	60kDa lysophospholipase	http://www.genome.jp/dbget-bin/www_bget?ko:K13278	Q9U518	645	5.52907e-76	L-asparaginase OS=Dirofilaria immitis PE=1 SV=1	PF00710	Asparaginase	GO:0006520	cellular amino acid metabolic process	--	--	--	--	--	--
c15281_g1	CB_E3	114.00	5.24	1650	--	--	--	--	--	--	--	--	--	--	--	--	--	--	--	--	--	--	--	--	--	--	--	--	--	--	--	--
c15284_g1	CB_E3	2.00	0.49	533	--	--	--	--	--	--	--	--	--	--	--	--	--	--	--	--	--	--	--	--	--	--	--	--	--	--	--	--
c15285_g1	CB_E3	320.00	65.41	584	546673640	ERL85204.1	176	1.10358e-12	hypothetical protein D910_02625 [Dendroctonus ponderosae]	--	--	--	--	--	--	--	--	--	--	--	--	--	PF01607	Chitin binding Peritrophin-A domain	GO:0006030	chitin metabolic process	GO:0008061	chitin binding	GO:0005576	extracellular region	--	--
c15289_g1	CB_E3	2.00	0.50	527	--	--	--	--	--	--	--	--	--	--	--	--	--	--	--	--	--	--	--	--	--	--	--	--	--	--	--	--
c15292_g1	CB_E3	31.00	0.85	2995	478253912	ENN74204.1	2602	0	hypothetical protein YQE_09177, partial [Dendroctonus ponderosae]>gi|546674881|gb|ERL86167.1| hypothetical protein D910_03580 [Dendroctonus ponderosae]	--	--	--	--	--	--	--	--	--	Q1LUQ4	167	1.63715e-10	Major facilitator superfamily domain-containing protein 6-A OS=Danio rerio GN=mfsd6a PE=3 SV=1	PF07690//PF01306	Major Facilitator Superfamily//LacY proton/sugar symporter	GO:0006810//GO:0055085	transport//transmembrane transport	--	--	GO:0016021//GO:0016020	integral component of membrane//membrane	KOG3762	Predicted transporter
c15294_g1	CB_E3	1196.00	23.48	4195	332376499	AEE63389.1	1470	0	unknown [Dendroctonus ponderosae]	--	--	--	--	--	K17807	TAM41, MMP37	mitochondrial translocator assembly and maintenance protein 41	http://www.genome.jp/dbget-bin/www_bget?ko:K17807	Q6DJM2	716	1.09437e-82	Phosphatidate cytidylyltransferase, mitochondrial OS=Xenopus laevis GN=tamm41 PE=2 SV=1	--	--	--	--	--	--	--	--	KOG2986	Uncharacterized conserved protein
c15295_g1	CB_E3	1075.00	54.79	1514	546674177	ERL85622.1	827	3.61459e-104	hypothetical protein D910_03041 [Dendroctonus ponderosae]	--	--	--	--	--	--	--	--	--	Q8GWU0	305	9.79751e-30	Phosphoglycolate phosphatase 2 OS=Arabidopsis thaliana GN=PGLP2 PE=1 SV=1	PF03834//PF02148	Binding domain of DNA repair protein Ercc1 (rad10/Swi10)//Zn-finger in ubiquitin-hydrolases and other protein	GO:0006281	DNA repair	GO:0008270//GO:0003684//GO:0004519	zinc ion binding//damaged DNA binding//endonuclease activity	GO:0005634	nucleus	KOG2882	p-Nitrophenyl phosphatase
c15298_g1	CB_E3	2476.00	90.74	1998	478252326	ENN72752.1	1254	6.38432e-162	hypothetical protein YQE_10557, partial [Dendroctonus ponderosae]	--	--	--	--	--	K13165	SFRS12	splicing factor, arginine/serine-rich 12	http://www.genome.jp/dbget-bin/www_bget?ko:K13165	O01159	475	1.34454e-50	Probable splicing factor, arginine/serine-rich 7 OS=Caenorhabditis elegans GN=rsp-7 PE=3 SV=3	PF00076	RNA recognition motif. (a.k.a. RRM, RBD, or RNP domain)	--	--	GO:0003676	nucleic acid binding	--	--	KOG4676	Splicing factor, arginine/serine-rich
c15299_g1	CB_E3	8.00	1.37	645	--	--	--	--	--	--	--	--	--	--	--	--	--	--	--	--	--	--	--	--	--	--	--	--	--	--	--	--
c152_g1	CB_E3	2.00	0.71	452	--	--	--	--	--	--	--	--	--	--	--	--	--	--	--	--	--	--	--	--	--	--	--	--	--	--	--	--
c15307_g1	CB_E3	2.00	1.72	343	--	--	--	--	--	--	--	--	--	--	--	--	--	--	--	--	--	--	--	--	--	--	--	--	--	--	--	--
c15308_g1	CB_E3	2043.00	55.22	2611	546684291	ERL93996.1	1501	0	hypothetical protein D910_11281 [Dendroctonus ponderosae]	--	--	--	--	--	K12493	ARFGAP2_3	ADP-ribosylation factor GTPase-activating protein 2/3	http://www.genome.jp/dbget-bin/www_bget?ko:K12493	Q99K28	680	3.72819e-77	ADP-ribosylation factor GTPase-activating protein 2 OS=Mus musculus GN=Arfgap2 PE=1 SV=1	PF01412	Putative GTPase activating protein for Arf	--	--	GO:0008270	zinc ion binding	--	--	KOG0706	Predicted GTPase-activating protein
c15310_g1	CB_E3	139.00	3.44	2886	189240214	XP_001807190.1	510	1.75244e-54	PREDICTED: uncharacterized protein LOC100142448 isoform X2 [Tribolium castaneum]	--	--	--	--	--	--	--	--	--	--	--	--	--	PF01166	TSC-22/dip/bun family	GO:0006355	regulation of transcription, DNA-templated	GO:0003700	transcription factor activity, sequence-specific DNA binding	GO:0005667	transcription factor complex	--	--
c15311_g1	CB_E3	4913.00	110.28	3088	478257615	ENN77767.1	3294	0	hypothetical protein YQE_05739, partial [Dendroctonus ponderosae]>gi|546673589|gb|ERL85158.1| hypothetical protein D910_02580 [Dendroctonus ponderosae]	--	--	--	--	--	--	--	--	--	Q9VI25	2131	0	Neurochondrin homolog OS=Drosophila melanogaster GN=Neurochondrin PE=2 SV=1	PF03224	V-ATPase subunit H	GO:0006119//GO:0015992//GO:0015991	oxidative phosphorylation//proton transport//ATP hydrolysis coupled proton transport	GO:0046961	proton-transporting ATPase activity, rotational mechanism	GO:0000221	vacuolar proton-transporting V-type ATPase, V1 domain	KOG2611	Neurochondrin/leucine-rich protein (Neurochondrin)
c15312_g1	CB_E3	29.00	1.20	1800	--	--	--	--	--	--	--	--	--	--	--	--	--	--	--	--	--	--	--	--	--	--	--	--	--	--	--	--
c15313_g1	CB_E3	1626.00	52.52	2230	546684091	ERL93810.1	2519	0	hypothetical protein D910_11096 [Dendroctonus ponderosae]	--	--	--	--	--	--	--	--	--	Q9H172	1349	4.3555e-175	ATP-binding cassette sub-family G member 4 OS=Homo sapiens GN=ABCG4 PE=1 SV=2	PF01926//PF00350//PF03193//PF01061//PF00005	50S ribosome-binding GTPase//Dynamin family//Protein of unknown function, DUF258//ABC-2 type transporter//ABC transporter	--	--	GO:0005524//GO:0003924//GO:0016887//GO:0005525	ATP binding//GTPase activity//ATPase activity//GTP binding	GO:0016020	membrane	KOG0061	Transporter, ABC superfamily (Breast cancer resistance protein)
c15315_g1	CB_E3	3.00	0.31	886	--	--	--	--	--	--	--	--	--	--	--	--	--	--	--	--	--	--	--	--	--	--	--	--	--	--	--	--
c15316_g1	CB_E3	1.00	0.36	448	--	--	--	--	--	--	--	--	--	--	--	--	--	--	--	--	--	--	--	--	--	--	--	--	--	--	--	--
c15317_g1	CB_E3	2.00	0.56	500	--	--	--	--	--	--	--	--	--	--	--	--	--	--	--	--	--	--	--	--	--	--	--	--	--	--	--	--
c15318_g1	CB_E3	1971.00	185.22	947	478250708	ENN71200.1	1283	8.24129e-176	hypothetical protein YQE_12129, partial [Dendroctonus ponderosae]>gi|546678609|gb|ERL89191.1| hypothetical protein D910_06565 [Dendroctonus ponderosae]	--	--	--	--	--	K03249	EIF3F	translation initiation factor 3 subunit F	http://www.genome.jp/dbget-bin/www_bget?ko:K03249	B4JGX4	1092	3.27569e-148	Eukaryotic translation initiation factor 3 subunit F-1 OS=Drosophila grimshawi GN=eIF3-S5-1 PE=3 SV=1	PF01398	JAB1/Mov34/MPN/PAD-1 ubiquitin protease	--	--	GO:0005515	protein binding	--	--	KOG2975	Translation initiation factor 3, subunit f (eIF-3f)
c15322_g1	CB_E3	2415.00	18.74	8412	546678689	ERL89257.1	5185	0	hypothetical protein D910_06630, partial [Dendroctonus ponderosae]	--	--	--	--	--	--	--	--	--	Q19981	1458	6.80785e-169	Putative protein tag-53 OS=Caenorhabditis elegans GN=tag-53 PE=1 SV=3	PF01437//PF07646//PF01344	Plexin repeat//Kelch motif//Kelch motif	--	--	GO:0005515	protein binding	GO:0016020	membrane	KOG1388	Attractin and platelet-activating factor acetylhydrolase
c15323_g1	CB_E3	2.00	0.43	568	--	--	--	--	--	--	--	--	--	--	--	--	--	--	--	--	--	--	--	--	--	--	--	--	--	--	--	--
c15324_g1	CB_E3	1113.00	32.63	2429	91092262	XP_967283.1	1765	0	PREDICTED: methionine aminopeptidase 1 [Tribolium castaneum]>gi|270001228|gb|EEZ97675.1| hypothetical protein TcasGA2_TC016220 [Tribolium castaneum]	332373797	BT127078.1	324	8.50604e-167	Dendroctonus ponderosae clone DPO1116_N11 unknown mRNA	K01265	E3.4.11.18, map	methionyl aminopeptidase	http://www.genome.jp/dbget-bin/www_bget?ko:K01265	Q4QRK0	1379	0	Methionine aminopeptidase 1 OS=Danio rerio GN=metap1 PE=2 SV=2	PF00160//PF00076	Cyclophilin type peptidyl-prolyl cis-trans isomerase/CLD//RNA recognition motif. (a.k.a. RRM, RBD, or RNP domain)	GO:0006508//GO:0006457//GO:0009987	proteolysis//protein folding//cellular process	GO:0003755//GO:0046872//GO:0008235//GO:0008270//GO:0003676//GO:0004177	peptidyl-prolyl cis-trans isomerase activity//metal ion binding//metalloexopeptidase activity//zinc ion binding//nucleic acid binding//aminopeptidase activity	--	--	KOG2738	Putative methionine aminopeptidase
c15324_g2	CB_E3	2.00	7.23	263	820841249	XP_012339013.1	210	1.17495e-19	PREDICTED: peptidyl-prolyl cis-trans isomerase E-like [Apis florea]	828194006	XM_002154298.3	42	4.7374e-11	PREDICTED: Hydra vulgaris peptidyl-prolyl cis-trans isomerase E-like (LOC100214516), mRNA	K09564	PPIE	peptidyl-prolyl isomerase E (cyclophilin E)	http://www.genome.jp/dbget-bin/www_bget?ko:K09564	Q9QZH3	189	3.84631e-17	Peptidyl-prolyl cis-trans isomerase E OS=Mus musculus GN=Ppie PE=2 SV=2	PF00076	RNA recognition motif. (a.k.a. RRM, RBD, or RNP domain)	--	--	GO:0003676	nucleic acid binding	--	--	KOG0111	Cyclophilin-type peptidyl-prolyl cis-trans isomerase
c15325_g1	CB_E3	12674.00	2745.29	572	642927050	XP_008195119.1	667	2.27173e-86	PREDICTED: 40S ribosomal protein S11 isoform X1 [Tribolium castaneum]	642927049	XM_008196897.1	205	2.7118e-101	PREDICTED: Tribolium castaneum 40S ribosomal protein S11 (LOC657461), transcript variant X1, mRNA	K02949	RP-S11e, RPS11	small subunit ribosomal protein S11e	http://www.genome.jp/dbget-bin/www_bget?ko:K02949	P41115	613	1.66085e-79	40S ribosomal protein S11 OS=Xenopus laevis GN=rps11 PE=2 SV=1	PF00366	Ribosomal protein S17	GO:0006412//GO:0042254	translation//ribosome biogenesis	GO:0003735	structural constituent of ribosome	GO:0005840//GO:0005622	ribosome//intracellular	KOG1728	40S ribosomal protein S11
c15329_g1	CB_E3	427.00	38.85	969	546673694	ERL85255.1	260	1.72624e-22	hypothetical protein D910_02676 [Dendroctonus ponderosae]	--	--	--	--	--	--	--	--	--	--	--	--	--	PF00490	Delta-aminolevulinic acid dehydratase	GO:0015994//GO:0033014	chlorophyll metabolic process//tetrapyrrole biosynthetic process	GO:0046872//GO:0004655	metal ion binding//porphobilinogen synthase activity	--	--	--	--
c15331_g1	CB_E3	588.00	14.07	2914	642936789	XP_008198582.1	3332	0	PREDICTED: peroxidase [Tribolium castaneum]	462328858	APGK01040543.1	104	2.02714e-44	Dendroctonus ponderosae Seq01040553, whole genome shotgun sequence	--	--	--	--	Q9VEG6	935	1.16456e-109	Chorion peroxidase OS=Drosophila melanogaster GN=Pxt PE=2 SV=3	PF03098	Animal haem peroxidase	GO:0006979//GO:0055114//GO:0006804	response to oxidative stress//oxidation-reduction process//obsolete peroxidase reaction	GO:0004601//GO:0020037	peroxidase activity//heme binding	--	--	KOG2408	Peroxidase/oxygenase
c15332_g1	CB_E3	301.00	11.06	1994	478259155	ENN79071.1	829	2.93353e-101	hypothetical protein YQE_04468, partial [Dendroctonus ponderosae]>gi|478260517|gb|ENN80223.1| hypothetical protein YQE_03342, partial [Dendroctonus ponderosae]>gi|478266432|gb|ENN82797.1| hypothetical protein YQE_00837, partial [Dendroctonus ponderosae]	--	--	--	--	--	--	--	--	--	Q9DBT3	139	1.17832e-07	Coiled-coil domain-containing protein 97 OS=Mus musculus GN=Ccdc97 PE=1 SV=1	--	--	--	--	--	--	--	--	--	--
c15334_g1	CB_E3	483.00	26.49	1486	546679391	ERL89866.1	596	2.35898e-70	hypothetical protein D910_07225 [Dendroctonus ponderosae]	--	--	--	--	--	--	--	--	--	Q5R454	276	1.44321e-26	ADP-ribosylation factor-like protein 6-interacting protein 1 OS=Pongo abelii GN=ARL6IP1 PE=2 SV=1	--	--	--	--	--	--	--	--	--	--
c15343_g1	CB_E3	1063.00	37.21	2103	91081989	XP_968889.1	2080	0	PREDICTED: large subunit GTPase 1 homolog [Tribolium castaneum]>gi|270007374|gb|EFA03822.1| hypothetical protein TcasGA2_TC013937 [Tribolium castaneum]	544410253	XM_005545344.1	50	1.52025e-14	PREDICTED: Macaca fascicularis uncharacterized LOC101865672 (LOC101865672), transcript variant X3, mRNA	K14539	LSG1	large subunit GTPase 1	http://www.genome.jp/dbget-bin/www_bget?ko:K14539	Q9W590	1738	0	Large subunit GTPase 1 homolog OS=Drosophila melanogaster GN=Ns3 PE=1 SV=1	PF03193//PF04548//PF08477//PF01926//PF02421	Protein of unknown function, DUF258//AIG1 family//Miro-like protein//50S ribosome-binding GTPase//Ferrous iron transport protein B	GO:0015684//GO:0007264	ferrous iron transport//small GTPase mediated signal transduction	GO:0015093//GO:0005525//GO:0003924	ferrous iron transmembrane transporter activity//GTP binding//GTPase activity	GO:0016021//GO:0005622	integral component of membrane//intracellular	KOG1424	Predicted GTP-binding protein MMR1
c15344_g1	CB_E3	37.00	4.61	782	--	--	--	--	--	--	--	--	--	--	--	--	--	--	--	--	--	--	--	--	--	--	--	--	--	--	--	--
c15345_g1	CB_E3	4043.00	173.08	1750	546684297	ERL94002.1	1016	1.95467e-130	hypothetical protein D910_11287 [Dendroctonus ponderosae]	--	--	--	--	--	K01363	CTSB	cathepsin B	http://www.genome.jp/dbget-bin/www_bget?ko:K01363	P07688	731	2.5069e-89	Cathepsin B OS=Bos taurus GN=CTSB PE=1 SV=5	PF08127//PF03051//PF00112	Peptidase family C1 propeptide//Peptidase C1-like family//Papain family cysteine protease	GO:0050790//GO:0006508	regulation of catalytic activity//proteolysis	GO:0004197//GO:0008234	cysteine-type endopeptidase activity//cysteine-type peptidase activity	--	--	KOG1543	Cysteine proteinase Cathepsin L
c15345_g2	CB_E3	34.00	2.68	1077	768419485	XP_011550464.1	317	2.44663e-29	PREDICTED: RNA-directed DNA polymerase from mobile element jockey-like [Plutella xylostella]	--	--	--	--	--	--	--	--	--	--	--	--	--	PF00078	Reverse transcriptase (RNA-dependent DNA polymerase)	GO:0006278	RNA-dependent DNA replication	GO:0003964//GO:0003723	RNA-directed DNA polymerase activity//RNA binding	--	--	--	--
c15346_g1	CB_E3	1749.00	24.22	4851	546671406	ERL83731.1	2900	0	hypothetical protein D910_00944, partial [Dendroctonus ponderosae]>gi|546675549|gb|ERL86722.1| hypothetical protein D910_04128, partial [Dendroctonus ponderosae]	--	--	--	--	--	--	--	--	--	Q24247	1549	0	Integrin alpha-PS1 OS=Drosophila melanogaster GN=mew PE=1 SV=2	--	--	--	--	--	--	--	--	KOG3637	Vitronectin receptor, alpha subunit
c15347_g1	CB_E3	9.00	1.27	1061	86515426	NP_001034538.1	625	9.54218e-76	even-skipped [Tribolium castaneum]>gi|1684909|gb|AAB36556.1| transcription factor homolog [Tribolium castaneum]	--	--	--	--	--	K09320	EVX	homeobox even-skipped homolog protein	http://www.genome.jp/dbget-bin/www_bget?ko:K09320	P06602	420	8.46733e-46	Segmentation protein even-skipped OS=Drosophila melanogaster GN=eve PE=1 SV=3	PF00046	Homeobox domain	GO:0006355	regulation of transcription, DNA-templated	GO:0003700//GO:0043565	transcription factor activity, sequence-specific DNA binding//sequence-specific DNA binding	GO:0005667	transcription factor complex	KOG0844	Transcription factor EVX1, contains HOX domain
c15352_g1	CB_E3	630.00	39.51	1282	332372919	AEE61601.1	820	1.42833e-104	unknown [Dendroctonus ponderosae]	--	--	--	--	--	K03331	DCXR	L-xylulose reductase	http://www.genome.jp/dbget-bin/www_bget?ko:K03331	Q1JP75	625	9.6712e-77	L-xylulose reductase OS=Bos taurus GN=DCXR PE=2 SV=1	PF00106//PF01073//PF01370//PF00107//PF02558//PF08241//PF02882//PF02254//PF03446//PF04321//PF02719	short chain dehydrogenase//3-beta hydroxysteroid dehydrogenase/isomerase family//NAD dependent epimerase/dehydratase family//Zinc-binding dehydrogenase//Ketopantoate reductase PanE/ApbA//Methyltransferase domain//Tetrahydrofolate dehydrogenase/cyclohydrolase, NAD(P)-binding domain//TrkA-N domain//NAD binding domain of 6-phosphogluconate dehydrogenase//RmlD substrate binding domain//Polysaccharide…	GO:0008210//GO:0009058//GO:0009117//GO:0019872//GO:0019521//GO:0045226//GO:0044237//GO:0055114//GO:0006098//GO:0008152//GO:0006813//GO:0015940//GO:0046487//GO:0009225//GO:0006694//GO:0009396//GO:0030639//GO:0008209//GO:0008207	estrogen metabolic process//biosynthetic process//nucleotide metabolic process//streptomycin biosynthetic process//D-gluconate metabolic process//extracellular polysaccharide biosynthetic process//cellular metabolic process//oxidation-reduction process//pentose-phosphate shunt//metabolic process//potassium ion transport//pantothenate biosynthetic process//glyoxylate metabolic process//nucleotide-…	GO:0050662//GO:0003854//GO:0016616//GO:0008677//GO:0016491//GO:0003824//GO:0004488//GO:0008168//GO:0008831//GO:0008270//GO:0004616	coenzyme binding//3-beta-hydroxy-delta5-steroid dehydrogenase activity//oxidoreductase activity, acting on the CH-OH group of donors, NAD or NADP as acceptor//2-dehydropantoate 2-reductase activity//oxidoreductase activity//catalytic activity//methylenetetrahydrofolate dehydrogenase (NADP+) activity//methyltransferase activity//dTDP-4-dehydrorhamnose reductase activity//zinc ion binding//phosphog…	--	--	KOG0725	Reductases with broad range of substrate specificities
c15353_g1	CB_E3	11.00	0.76	1185	189233613	XP_001811691.1	305	4.64699e-30	PREDICTED: uncharacterized protein LOC100141910 [Tribolium castaneum]>gi|270014658|gb|EFA11106.1| hypothetical protein TcasGA2_TC004704 [Tribolium castaneum]	--	--	--	--	--	--	--	--	--	--	--	--	--	PF03790//PF00616	KNOX1 domain//GTPase-activator protein for Ras-like GTPase	GO:0051056	regulation of small GTPase mediated signal transduction	GO:0003677//GO:0005096	DNA binding//GTPase activator activity	GO:0005622//GO:0005634	intracellular//nucleus	--	--
c15356_g1	CB_E3	441.00	31.09	1214	332373506	AEE61894.1	1183	4.28038e-159	unknown [Dendroctonus ponderosae]	590712989	XM_007049454.1	38	4.06108e-08	Theobroma cacao P-loop containing nucleoside triphosphate hydrolases superfamily protein isoform 1 (TCM_002573) mRNA, complete cds	K06883	K06883	--	http://www.genome.jp/dbget-bin/www_bget?ko:K06883	Q6ZM63	748	7.50343e-95	GPN-loop GTPase 3 OS=Danio rerio GN=gpn3 PE=2 SV=2	PF03029	Conserved hypothetical ATP binding protein	--	--	GO:0000166	nucleotide binding	--	--	KOG1534	Putative transcription factor FET5
c15358_g1	CB_E3	132.00	73.90	386	--	--	--	--	--	--	--	--	--	--	--	--	--	--	--	--	--	--	--	--	--	--	--	--	--	--	--	--
c15358_g2	CB_E3	30.00	207.26	242	--	--	--	--	--	--	--	--	--	--	--	--	--	--	--	--	--	--	--	--	--	--	--	--	--	--	--	--
c15362_g1	CB_E3	1035.00	23.23	3161	478259121	ENN79048.1	1775	0	hypothetical protein YQE_04495, partial [Dendroctonus ponderosae]	462463388	APGK01005298.1	310	6.72782e-159	Dendroctonus ponderosae Seq01005300, whole genome shotgun sequence	--	--	--	--	P08155	916	5.44484e-106	Krueppel homolog 1 OS=Drosophila melanogaster GN=Kr-h1 PE=2 SV=2	PF08720//PF06467//PF00096//PF07975	Influenza C hemagglutinin stalk//MYM-type Zinc finger with FCS sequence motif//Zinc finger, C2H2 type//TFIIH C1-like domain	GO:0006281//GO:0007165//GO:0019064	DNA repair//signal transduction//fusion of virus membrane with host plasma membrane	GO:0008270//GO:0046789//GO:0046872	zinc ion binding//host cell surface receptor binding//metal ion binding	GO:0009986//GO:0019031	cell surface//viral envelope	--	--
c15365_g1	CB_E3	501.00	17.36	2146	478253871	ENN74163.1	2092	0	hypothetical protein YQE_09136, partial [Dendroctonus ponderosae]>gi|546684680|gb|ERL94297.1| hypothetical protein D910_11578 [Dendroctonus ponderosae]	--	--	--	--	--	K17503	PPM1H, ARHCL1	protein phosphatase 1H	http://www.genome.jp/dbget-bin/www_bget?ko:K17503	Q9ULR3	820	1.13117e-98	Protein phosphatase 1H OS=Homo sapiens GN=PPM1H PE=1 SV=2	PF00481	Protein phosphatase 2C	--	--	GO:0003824	catalytic activity	--	--	KOG1323	Serine/threonine phosphatase
c15368_g1	CB_E3	3.00	1.14	441	--	--	--	--	--	--	--	--	--	--	--	--	--	--	--	--	--	--	--	--	--	--	--	--	--	--	--	--
c15369_g1	CB_E3	349.00	45.81	760	478252910	ENN73294.1	756	3.75972e-98	hypothetical protein YQE_10058, partial [Dendroctonus ponderosae]>gi|546681590|gb|ERL91654.1| hypothetical protein D910_08982 [Dendroctonus ponderosae]	676445547	XM_009052541.1	101	2.38064e-43	Lottia gigantea hypothetical protein partial mRNA	K08065	NFYB	nuclear transcription Y subunit beta	http://www.genome.jp/dbget-bin/www_bget?ko:K08065	P25207	475	4.16376e-57	Nuclear transcription factor Y subunit beta OS=Gallus gallus GN=NFYB PE=2 SV=2	PF04546//PF02269//PF00808//PF00125	Sigma-70, non-essential region//Transcription initiation factor IID, 18kD subunit//Histone-like transcription factor (CBF/NF-Y) and archaeal histone//Core histone H2A/H2B/H3/H4	GO:0006355//GO:0006366//GO:0006352	regulation of transcription, DNA-templated//transcription from RNA polymerase II promoter//DNA-templated transcription, initiation	GO:0003700//GO:0003677//GO:0016987//GO:0043565	transcription factor activity, sequence-specific DNA binding//DNA binding//sigma factor activity//sequence-specific DNA binding	GO:0005622//GO:0005667	intracellular//transcription factor complex	KOG0869	CCAAT-binding factor, subunit A (HAP3)
c15370_g1	CB_E3	2038.00	30.53	4500	--	--	--	--	--	--	--	--	--	--	--	--	--	--	--	--	--	--	--	--	--	--	--	--	--	--	--	--
c15371_g1	CB_E3	1257.00	102.03	1053	675368492	KFM61394.1	454	5.596e-48	Frizzled-7-A, partial [Stegodyphus mimosarum]	--	--	--	--	--	K02432	FZD1_7, fz	frizzled 1/7	http://www.genome.jp/dbget-bin/www_bget?ko:K02432	Q9I9M5	432	2.48643e-46	Frizzled-1 OS=Xenopus laevis GN=fzd1 PE=2 SV=1	PF01392	Fz domain	--	--	GO:0005515	protein binding	--	--	KOG3577	Smoothened and related G-protein-coupled receptors
c15374_g1	CB_E3	12191.00	11561.81	335	264667449	ACY71310.1	340	2.42889e-39	ribosomal protein L38 [Chrysomela tremula]	801388440	XM_012201687.1	75	2.81333e-29	PREDICTED: Atta cephalotes 60S ribosomal protein L38 (LOC105620181), transcript variant X2, mRNA	K02923	RP-L38e, RPL38	large subunit ribosomal protein L38e	http://www.genome.jp/dbget-bin/www_bget?ko:K02923	Q56FC8	337	3.39079e-40	60S ribosomal protein L38 OS=Lysiphlebus testaceipes GN=RpL38 PE=3 SV=1	PF01781	Ribosomal L38e protein family	GO:0042254//GO:0006412	ribosome biogenesis//translation	GO:0003735	structural constituent of ribosome	GO:0005622//GO:0005840	intracellular//ribosome	KOG3499	60S ribosomal protein L38
c15379_g1	CB_E3	1.00	0.74	357	--	--	--	--	--	--	--	--	--	--	--	--	--	--	--	--	--	--	--	--	--	--	--	--	--	--	--	--
c15381_g1	CB_E3	726.00	33.44	1646	546677848	ERL88605.1	249	3.37155e-22	hypothetical protein D910_05990 [Dendroctonus ponderosae]	--	--	--	--	--	K14965	DPY30	protein dpy-30	http://www.genome.jp/dbget-bin/www_bget?ko:K14965	Q99LT0	192	7.92205e-16	Protein dpy-30 homolog OS=Mus musculus GN=Dpy30 PE=1 SV=1	--	--	--	--	--	--	--	--	KOG4109	Histone H3 (Lys4) methyltransferase complex, subunit CPS25/DPY-30
c15382_g1	CB_E3	2088.00	40.19	3688	546678473	ERL89081.1	3902	0	hypothetical protein D910_06458 [Dendroctonus ponderosae]	749753566	XM_011140877.1	474	0	PREDICTED: Harpegnathos saltator alpha,alpha-trehalose-phosphate synthase [UDP-forming] (LOC105183031), transcript variant X2, mRNA	K16055	TPS	trehalose 6-phosphate synthase/phosphatase	http://www.genome.jp/dbget-bin/www_bget?ko:K16055	G4RK44	970	1.77991e-113	Bifunctional trehalose-6-phosphate synthase/phosphatase OS=Thermoproteus tenax (strain ATCC 35583 / NBRC 100435 / JCM 9277 / Kra 1) GN=tpsp PE=1 SV=1	PF02358//PF00534//PF04336//PF00982	Trehalose-phosphatase//Glycosyl transferases group 1//Protein of unknown function, DUF479//Glycosyltransferase family 20	GO:0009058//GO:0005992//GO:0006633//GO:0015940	biosynthetic process//trehalose biosynthetic process//fatty acid biosynthetic process//pantothenate biosynthetic process	GO:0008770//GO:0003824	[acyl-carrier-protein] phosphodiesterase activity//catalytic activity	--	--	KOG1050	Trehalose-6-phosphate synthase component TPS1 and related subunits
c15384_g1	CB_E3	2670.00	57.42	3211	478254059	ENN74351.1	1867	0	hypothetical protein YQE_09321, partial [Dendroctonus ponderosae]>gi|546672810|gb|ERL84566.1| hypothetical protein D910_01995 [Dendroctonus ponderosae]	--	--	--	--	--	--	--	--	--	--	--	--	--	--	--	--	--	--	--	--	--	--	--
c15388_g1	CB_E3	557.00	7.65	4875	642932112	XP_008196860.1	2922	0	PREDICTED: ABC transporter G family member 14 isoform X1 [Tribolium castaneum]	642932113	XM_970121.3	365	0	PREDICTED: Tribolium castaneum ABC transporter G family member 14 (LOC664105), transcript variant X2, mRNA	--	--	--	--	Q93YS4	931	1.52703e-106	ABC transporter G family member 22 OS=Arabidopsis thaliana GN=ABCG22 PE=1 SV=1	PF01637//PF00437//PF01061//PF10662//PF03193//PF00005	Archaeal ATPase//Type II/IV secretion system protein//ABC-2 type transporter//Ethanolamine utilisation - propanediol utilisation//Protein of unknown function, DUF258//ABC transporter	GO:0006810//GO:0006576	transport//cellular biogenic amine metabolic process	GO:0016887//GO:0005525//GO:0005524//GO:0003924	ATPase activity//GTP binding//ATP binding//GTPase activity	GO:0016020	membrane	KOG0061	Transporter, ABC superfamily (Breast cancer resistance protein)
c15389_g1	CB_E3	2062.00	51.52	2802	546681328	ERL91442.1	2123	0	hypothetical protein D910_08772 [Dendroctonus ponderosae]	--	--	--	--	--	K15043	KPNA2	importin subunit alpha-2	http://www.genome.jp/dbget-bin/www_bget?ko:K15043	P52292	1409	0	Importin subunit alpha-1 OS=Homo sapiens GN=KPNA2 PE=1 SV=1	PF01602//PF13443//PF01749//PF02985//PF11698//PF00514	Adaptin N terminal region//Cro/C1-type HTH DNA-binding domain//Importin beta binding domain//HEAT repeat//V-ATPase subunit H//Armadillo/beta-catenin-like repeat	GO:0015991//GO:0006606//GO:0015031//GO:0006886//GO:0016192	ATP hydrolysis coupled proton transport//protein import into nucleus//protein transport//intracellular protein transport//vesicle-mediated transport	GO:0005515//GO:0008565//GO:0043565//GO:0016820	protein binding//protein transporter activity//sequence-specific DNA binding//hydrolase activity, acting on acid anhydrides, catalyzing transmembrane movement of substances	GO:0000221//GO:0005737//GO:0005634//GO:0030117	vacuolar proton-transporting V-type ATPase, V1 domain//cytoplasm//nucleus//membrane coat	KOG0166	Karyopherin (importin) alpha
c15391_g1	CB_E3	1029.00	13.41	5119	642918597	XP_008197482.1	3633	0	PREDICTED: pleckstrin homology domain-containing family G member 4B-like [Tribolium castaneum]	462339904	APGK01036612.1	154	5.74204e-72	Dendroctonus ponderosae Seq01036622, whole genome shotgun sequence	--	--	--	--	Q58EX7	1015	1.10796e-113	Puratrophin-1 OS=Homo sapiens GN=PLEKHG4 PE=1 SV=1	PF00621//PF05808	RhoGEF domain//Podoplanin	GO:0035023//GO:0043087	regulation of Rho protein signal transduction//regulation of GTPase activity	GO:0005089	Rho guanyl-nucleotide exchange factor activity	GO:0016021	integral component of membrane	KOG0689	Guanine nucleotide exchange factor for Rho and Rac GTPases
c15393_g1	CB_E3	6.00	1.19	593	--	--	--	--	--	--	--	--	--	--	--	--	--	--	--	--	--	--	--	--	--	--	--	--	--	--	--	--
c15395_g1	CB_E3	1422.00	52.45	1987	332374372	AEE62327.1	1256	5.15466e-165	unknown [Dendroctonus ponderosae]>gi|478257069|gb|ENN77232.1| hypothetical protein YQE_06062, partial [Dendroctonus ponderosae]	--	--	--	--	--	K09554	CDC37	cell division cycle protein 37	http://www.genome.jp/dbget-bin/www_bget?ko:K09554	Q24276	1024	3.27774e-131	Hsp90 co-chaperone Cdc37 OS=Drosophila melanogaster GN=Cdc37 PE=1 SV=1	PF03234	Cdc37 N terminal kinase binding	--	--	GO:0019901	protein kinase binding	--	--	KOG2260	Cell division cycle 37 protein, CDC37
c15398_g1	CB_E3	15.00	0.52	2097	546673272	ERL84908.1	1885	0	hypothetical protein D910_02331, partial [Dendroctonus ponderosae]	--	--	--	--	--	--	--	--	--	P80197	211	5.92656e-16	Actin-fragmin kinase OS=Physarum polycephalum PE=1 SV=2	PF07646//PF01344	Kelch motif//Kelch motif	--	--	GO:0005515	protein binding	--	--	KOG1230	Protein containing repeated kelch motifs
c15399_g1	CB_E3	282.00	6.58	2981	642911914	XP_008199020.1	3505	0	PREDICTED: pyruvate dehydrogenase phosphatase regulatory subunit, mitochondrial-like [Tribolium castaneum]	780718131	XM_011707929.1	172	3.2801e-82	PREDICTED: Wasmannia auropunctata pyruvate dehydrogenase phosphatase regulatory subunit, mitochondrial-like (LOC105461434), partial mRNA	K17509	PDPR	pyruvate dehydrogenase phosphatase regulatory subunit	http://www.genome.jp/dbget-bin/www_bget?ko:K17509	O46504	1682	0	Pyruvate dehydrogenase phosphatase regulatory subunit, mitochondrial OS=Bos taurus GN=PDPR PE=1 SV=1	PF03026//PF00899//PF01266//PF01571	Influenza C virus M1 protein//ThiF family//FAD dependent oxidoreductase//Aminomethyltransferase folate-binding domain	GO:0006544//GO:0006566//GO:0055114//GO:0006563//GO:0006546	glycine metabolic process//threonine metabolic process//oxidation-reduction process//L-serine metabolic process//glycine catabolic process	GO:0003824//GO:0016491//GO:0004047	catalytic activity//oxidoreductase activity//aminomethyltransferase activity	GO:0005737//GO:0019028	cytoplasm//viral capsid	KOG2844	Dimethylglycine dehydrogenase precursor
c15401_g1	CB_E3	2143.00	170.44	1069	282158103	NP_001164095.1	1018	4.30344e-131	ATP-dependent RNA helicase p62 [Tribolium castaneum]>gi|642939024|ref|XP_008200192.1| PREDICTED: ATP-dependent RNA helicase p62 isoform X1 [Tribolium castaneum]	572311042	XM_006621195.1	127	1.19502e-57	PREDICTED: Apis dorsata probable ATP-dependent RNA helicase DDX5-like (LOC102671498), mRNA	K13178	DDX17	ATP-dependent RNA helicase DDX17	http://www.genome.jp/dbget-bin/www_bget?ko:K13178	P19109	846	7.14394e-105	ATP-dependent RNA helicase p62 OS=Drosophila melanogaster GN=Rm62 PE=1 SV=3	PF00270//PF04851	DEAD/DEAH box helicase//Type III restriction enzyme, res subunit	--	--	GO:0008026//GO:0016787//GO:0005524//GO:0003677//GO:0003676	ATP-dependent helicase activity//hydrolase activity//ATP binding//DNA binding//nucleic acid binding	--	--	KOG0331	ATP-dependent RNA helicase
c15401_g2	CB_E3	2631.00	177.50	1211	546683491	ERL93297.1	1083	6.53524e-140	hypothetical protein D910_10592 [Dendroctonus ponderosae]	874346703	CP011560.1	71	1.83204e-26	Saccharomyces cerevisiae strain ySR127 chromosome XIV, complete sequence	K13178	DDX17	ATP-dependent RNA helicase DDX17	http://www.genome.jp/dbget-bin/www_bget?ko:K13178	Q501J6	837	1.42568e-103	Probable ATP-dependent RNA helicase DDX17 OS=Mus musculus GN=Ddx17 PE=1 SV=1	PF00271//PF00270//PF09128	Helicase conserved C-terminal domain//DEAD/DEAH box helicase//Regulator of G protein signalling-like domain	GO:0043087	regulation of GTPase activity	GO:0008026//GO:0005524//GO:0004386//GO:0005089//GO:0003676	ATP-dependent helicase activity//ATP binding//helicase activity//Rho guanyl-nucleotide exchange factor activity//nucleic acid binding	GO:0005737	cytoplasm	KOG0331	ATP-dependent RNA helicase
c15403_g1	CB_E3	1783.00	28.53	4221	642916033	XP_008190864.1	2805	0	PREDICTED: lisH domain and HEAT repeat-containing protein KIAA1468 homolog [Tribolium castaneum]>gi|270003733|gb|EFA00181.1| hypothetical protein TcasGA2_TC003006 [Tribolium castaneum]	--	--	--	--	--	--	--	--	--	Q6P6Y1	1271	4.6748e-150	LisH domain and HEAT repeat-containing protein KIAA1468 homolog OS=Danio rerio GN=zgc:66014 PE=2 SV=1	PF02985//PF12179	HEAT repeat//I-kappa-kinase-beta NEMO binding domain	GO:0009069//GO:0016310	serine family amino acid metabolic process//phosphorylation	GO:0008384//GO:0005515	IkappaB kinase activity//protein binding	GO:0008385	IkappaB kinase complex	--	--
c15407_g1	CB_E3	2709.00	394.44	711	91077450	XP_967239.1	317	4.02103e-34	PREDICTED: guanine nucleotide-binding protein subunit gamma-1 [Tribolium castaneum]>gi|270002133|gb|EEZ98580.1| hypothetical protein TcasGA2_TC001094 [Tribolium castaneum]	462343003	APGK01035528.1	65	2.28368e-23	Dendroctonus ponderosae Seq01035538, whole genome shotgun sequence	--	--	--	--	P38040	243	1.35112e-24	Guanine nucleotide-binding protein subunit gamma-1 OS=Drosophila melanogaster GN=Ggamma1 PE=2 SV=1	PF00631	GGL domain	GO:0007165//GO:0007186	signal transduction//G-protein coupled receptor signaling pathway	GO:0004871	signal transducer activity	GO:0005834	heterotrimeric G-protein complex	KOG4119	G protein gamma subunit
c15408_g1	CB_E3	953.00	30.90	2267	546684520	ERL94151.1	1776	0	hypothetical protein D910_11433 [Dendroctonus ponderosae]	--	--	--	--	--	--	--	--	--	Q642H7	722	1.11354e-83	Synembryn-A OS=Danio rerio GN=ric8a PE=2 SV=1	--	--	--	--	--	--	--	--	KOG4464	Signaling protein RIC-8/synembryn (regulates neurotransmitter secretion)
c15411_g1	CB_E3	387.00	82.30	572	--	--	--	--	--	--	--	--	--	--	--	--	--	--	--	--	--	--	--	--	--	--	--	--	--	--	--	--
c15412_g1	CB_E3	5726.00	131.90	3016	332373196	AEE61739.1	1578	0	unknown [Dendroctonus ponderosae]	746841054	XM_011052400.1	65	1.00459e-22	PREDICTED: Acromyrmex echinatior MAP kinase-interacting serine/threonine-protein kinase 1 (LOC105143865), mRNA	K04372	MKNK, MNK	MAP kinase interacting serine/threonine kinase	http://www.genome.jp/dbget-bin/www_bget?ko:K04372	Q58D94	1029	8.93667e-128	MAP kinase-interacting serine/threonine-protein kinase 1 OS=Bos taurus GN=MKNK1 PE=2 SV=2	PF07714//PF06293//PF00069	Protein tyrosine kinase//Lipopolysaccharide kinase (Kdo/WaaP) family//Protein kinase domain	GO:0006468//GO:0009103	protein phosphorylation//lipopolysaccharide biosynthetic process	GO:0005524//GO:0004672//GO:0016773	ATP binding//protein kinase activity//phosphotransferase activity, alcohol group as acceptor	GO:0016020	membrane	KOG0607	MAP kinase-interacting kinase and related serine/threonine protein kinases
c15414_g1	CB_E3	75771.00	7395.67	922	726971106	AIY53682.1	648	6.08008e-81	myosin regulatory light chain 2 [Monochamus alternatus]	672209336	XM_008782508.1	452	0	PREDICTED: Phoenix dactylifera myosin regulatory light chain 2-like (LOC103700588), partial mRNA	K12754	MYL7	myosin regulatory light chain 7	http://www.genome.jp/dbget-bin/www_bget?ko:K12754	Q1HPS0	511	1.01933e-61	Myosin regulatory light chain 2 OS=Bombyx mori PE=1 SV=1	PF00036//PF13405//PF13499//PF13202	EF hand//EF-hand domain//EF-hand domain pair//EF hand	--	--	GO:0005509	calcium ion binding	--	--	KOG0031	Myosin regulatory light chain, EF-Hand protein superfamily
c15418_g1	CB_E3	1.00	0.39	435	--	--	--	--	--	--	--	--	--	--	--	--	--	--	--	--	--	--	--	--	--	--	--	--	--	--	--	--
c15419_g1	CB_E3	6655.00	113.29	3986	642920083	XP_008192197.1	1987	0	PREDICTED: glycogen synthase kinase-3 beta isoform X2 [Tribolium castaneum]	642920082	XM_008193975.1	403	0	PREDICTED: Tribolium castaneum shaggy (LOC664299), transcript variant X2, mRNA	K03083	GSK3B	glycogen synthase kinase 3 beta	http://www.genome.jp/dbget-bin/www_bget?ko:K03083	P49841	1705	0	Glycogen synthase kinase-3 beta OS=Homo sapiens GN=GSK3B PE=1 SV=2	PF00069//PF00432//PF06293//PF07714	Protein kinase domain//Prenyltransferase and squalene oxidase repeat//Lipopolysaccharide kinase (Kdo/WaaP) family//Protein tyrosine kinase	GO:0009103//GO:0006468	lipopolysaccharide biosynthetic process//protein phosphorylation	GO:0004672//GO:0005524//GO:0003824//GO:0016773	protein kinase activity//ATP binding//catalytic activity//phosphotransferase activity, alcohol group as acceptor	GO:0016020	membrane	KOG0658	Glycogen synthase kinase-3
c15421_g1	CB_E3	2324.00	34.45	4534	546683891	ERL93639.1	1141	3.09601e-139	hypothetical protein D910_10927 [Dendroctonus ponderosae]	--	--	--	--	--	K07573	CSL4, EXOSC1	exosome complex component CSL4	http://www.genome.jp/dbget-bin/www_bget?ko:K07573	Q9DAA6	488	1.32317e-53	Exosome complex component CSL4 OS=Mus musculus GN=Exosc1 PE=2 SV=1	PF00057//PF01755//PF03419//PF10447	Low-density lipoprotein receptor domain class A//Glycosyltransferase family 25 (LPS biosynthesis protein)//Sporulation factor SpoIIGA//Exosome component EXOSC1/CSL4	GO:0030436//GO:0006508//GO:0009103	asexual sporulation//proteolysis//lipopolysaccharide biosynthetic process	GO:0003723//GO:0004190//GO:0005515	RNA binding//aspartic-type endopeptidase activity//protein binding	GO:0000178	exosome (RNase complex)	KOG3409	Exosomal 3'-5' exoribonuclease complex, subunit ski4 (Csl4)
c15422_g1	CB_E3	730.00	10.02	4876	478256473	ENN76658.1	1273	3.65727e-155	hypothetical protein YQE_06837, partial [Dendroctonus ponderosae]>gi|546681093|gb|ERL91249.1| hypothetical protein D910_08584 [Dendroctonus ponderosae]	--	--	--	--	--	--	--	--	--	Q8VBW5	306	1.33675e-26	HMG box transcription factor BBX OS=Mus musculus GN=Bbx PE=1 SV=2	--	--	--	--	--	--	--	--	KOG2746	HMG-box transcription factor Capicua and related proteins
c15425_g1	CB_E3	670.00	12.78	3585	357604010	EHJ64006.1	2398	0	hypothetical protein KGM_07797 [Danaus plexippus]	--	--	--	--	--	--	--	--	--	Q9VS24	2330	0	Protein melted OS=Drosophila melanogaster GN=melt PE=1 SV=2	--	--	--	--	--	--	--	--	KOG3723	PH domain protein Melted
c15426_g1	CB_E3	478.00	22.32	1627	--	--	--	--	--	--	--	--	--	--	--	--	--	--	--	--	--	--	PF05247//PF00309//PF06657//PF09382	Flagellar transcriptional activator (FlhD)//Sigma-54 factor, Activator interacting domain (AID)//Centrosome microtubule-binding domain of Cep57//RQC domain	GO:0044780//GO:0006144//GO:0006355//GO:0006206//GO:0045893//GO:0006352//GO:0006260//GO:0006351//GO:0006281	bacterial-type flagellum assembly//purine nucleobase metabolic process//regulation of transcription, DNA-templated//pyrimidine nucleobase metabolic process//positive regulation of transcription, DNA-templated//DNA-templated transcription, initiation//DNA replication//transcription, DNA-templated//DNA repair	GO:0003677//GO:0016987//GO:0003899//GO:0003700//GO:0008017//GO:0043140	DNA binding//sigma factor activity//DNA-directed RNA polymerase activity//transcription factor activity, sequence-specific DNA binding//microtubule binding//ATP-dependent 3'-5' DNA helicase activity	GO:0005657//GO:0005730//GO:0005667//GO:0045298	replication fork//nucleolus//transcription factor complex//tubulin complex	--	--
c15427_g1	CB_E3	353.00	18.84	1458	665784069	XP_008543059.1	326	4.56914e-32	PREDICTED: putative uncharacterized protein FLJ37770 [Microplitis demolitor]	--	--	--	--	--	--	--	--	--	Q3ZCU0	146	3.75739e-09	Putative uncharacterized protein FLJ37770 OS=Homo sapiens PE=5 SV=1	--	--	--	--	--	--	--	--	--	--
c15435_g1	CB_E3	2.00	0.33	660	--	--	--	--	--	--	--	--	--	--	--	--	--	--	--	--	--	--	--	--	--	--	--	--	--	--	--	--
c15436_g1	CB_E3	23151.00	1921.11	1036	642913818	XP_008201172.1	627	5.90535e-78	PREDICTED: myosin light chain alkali isoform X1 [Tribolium castaneum]	332372914	BT126636.1	316	9.97202e-163	Dendroctonus ponderosae clone DPO1310_F07 unknown mRNA	K12750	MYL4	myosin light chain 4	http://www.genome.jp/dbget-bin/www_bget?ko:K12750	Q24654	427	1.90765e-49	Myosin light chain alkali OS=Drosophila simulans GN=Mlc1 PE=3 SV=3	PF00036//PF02671//PF13499//PF13405	EF hand//Paired amphipathic helix repeat//EF-hand domain pair//EF-hand domain	GO:0006355	regulation of transcription, DNA-templated	GO:0005509	calcium ion binding	GO:0005634	nucleus	KOG0030	Myosin essential light chain, EF-Hand protein superfamily
c15442_g1	CB_E3	1.00	0.48	405	--	--	--	--	--	--	--	--	--	--	--	--	--	--	--	--	--	--	--	--	--	--	--	--	--	--	--	--
c15445_g1	CB_E3	4184.00	60.98	4607	478252924	ENN73308.1	1553	0	hypothetical protein YQE_10072, partial [Dendroctonus ponderosae]>gi|546681601|gb|ERL91665.1| hypothetical protein D910_08993 [Dendroctonus ponderosae]	676494005	XM_009068173.1	79	2.54231e-30	Lottia gigantea hypothetical protein partial mRNA	K00733	B4GALT7	xylosylprotein 4-beta-galactosyltransferase	http://www.genome.jp/dbget-bin/www_bget?ko:K00733	Q8R087	738	1.58728e-85	Beta-1,4-galactosyltransferase 7 OS=Mus musculus GN=B4galt7 PE=2 SV=1	PF02985//PF00514	HEAT repeat//Armadillo/beta-catenin-like repeat	--	--	GO:0005515	protein binding	--	--	KOG2842	Interferon-related protein PC4 like
c15446_g1	CB_E3	5152.00	129.89	5435	332376559	AEE63419.1	1917	0	unknown [Dendroctonus ponderosae]	805804461	XM_012290117.1	296	7.04522e-151	PREDICTED: Megachile rotundata eukaryotic translation initiation factor 2 subunit 3, Y-linked-like (LOC100876321), transcript variant X4, mRNA	K03242	EIF2S3	translation initiation factor 2 subunit 3	http://www.genome.jp/dbget-bin/www_bget?ko:K03242	Q24208	1742	0	Eukaryotic translation initiation factor 2 subunit 3 OS=Drosophila melanogaster GN=eIF-2gamma PE=2 SV=1	PF00009//PF03144//PF08303//PF00856//PF00350//PF05033	Elongation factor Tu GTP binding domain//Elongation factor Tu domain 2//tRNA ligase kinase domain//SET domain//Dynamin family//Pre-SET motif	GO:0006388//GO:0034968//GO:0006479//GO:0006554	tRNA splicing, via endonucleolytic cleavage and ligation//histone lysine methylation//protein methylation//lysine catabolic process	GO:0003972//GO:0018024//GO:0003924//GO:0005515//GO:0005525//GO:0008270//GO:0005524	RNA ligase (ATP) activity//histone-lysine N-methyltransferase activity//GTPase activity//protein binding//GTP binding//zinc ion binding//ATP binding	GO:0005634	nucleus	KOG0466	Translation initiation factor 2, gamma subunit (eIF-2gamma; GTPase)
c15448_g1	CB_E3	1985.00	13.25	9737	546676519	ERL87513.1	11575	0	hypothetical protein D910_04905, partial [Dendroctonus ponderosae]	642913044	XM_008203142.1	1039	0	PREDICTED: Tribolium castaneum fibrillin-2 (LOC663193), mRNA	--	--	--	--	Q61555	6007	0	Fibrillin-2 OS=Mus musculus GN=Fbn2 PE=1 SV=2	PF00008//PF00164//PF07645//PF00651	EGF-like domain//Ribosomal protein S12/S23//Calcium-binding EGF domain//BTB/POZ domain	GO:0042254//GO:0006412	ribosome biogenesis//translation	GO:0005515//GO:0003735//GO:0005509	protein binding//structural constituent of ribosome//calcium ion binding	GO:0005622//GO:0005840	intracellular//ribosome	KOG1217	Fibrillins and related proteins containing Ca2+-binding EGF-like domains
c15452_g1	CB_E3	15463.00	120.24	8395	332374780	AEE62531.1	2221	0	unknown [Dendroctonus ponderosae]	--	--	--	--	--	--	--	--	--	Q6PFY9	818	2.68292e-93	Dual specificity protein phosphatase CDC14B OS=Mus musculus GN=Cdc14b PE=2 SV=1	PF03131//PF00782//PF03051//PF07716//PF00227//PF00170//PF00112//PF00102	bZIP Maf transcription factor//Dual specificity phosphatase, catalytic domain//Peptidase C1-like family//Basic region leucine zipper//Proteasome subunit//bZIP transcription factor//Papain family cysteine protease//Protein-tyrosine phosphatase	GO:0051603//GO:0006570//GO:0006355//GO:0006470//GO:0006508	proteolysis involved in cellular protein catabolic process//tyrosine metabolic process//regulation of transcription, DNA-templated//protein dephosphorylation//proteolysis	GO:0004197//GO:0003700//GO:0004725//GO:0043565//GO:0004298//GO:0003677//GO:0008138//GO:0008234	cysteine-type endopeptidase activity//transcription factor activity, sequence-specific DNA binding//protein tyrosine phosphatase activity//sequence-specific DNA binding//threonine-type endopeptidase activity//DNA binding//protein tyrosine/serine/threonine phosphatase activity//cysteine-type peptidase activity	GO:0005667//GO:0005634//GO:0005839	transcription factor complex//nucleus//proteasome core complex	KOG1543	Cysteine proteinase Cathepsin L
c15453_g1	CB_E3	966.00	28.83	2391	478253308	ENN73673.1	3170	0	hypothetical protein YQE_09718, partial [Dendroctonus ponderosae]>gi|546678056|gb|ERL88780.1| hypothetical protein D910_06162 [Dendroctonus ponderosae]	571527118	XM_006561077.1	347	1.37135e-179	PREDICTED: Apis mellifera cleavage and polyadenylation specificity factor 100 (Cpsf100), transcript variant X2, mRNA	K14402	CPSF2, CFT2	cleavage and polyadenylation specificity factor subunit 2	http://www.genome.jp/dbget-bin/www_bget?ko:K14402	Q9V3D6	2542	0	Probable cleavage and polyadenylation specificity factor subunit 2 OS=Drosophila melanogaster GN=Cpsf100 PE=1 SV=1	PF07229//PF00753	VirE2//Metallo-beta-lactamase superfamily	--	--	GO:0016787//GO:0003677	hydrolase activity//DNA binding	--	--	KOG1135	mRNA cleavage and polyadenylation factor II complex, subunit CFT2 (CPSF subunit)
c15454_g1	CB_E3	1531.00	32.05	3291	546682145	ERL92126.1	3564	0	hypothetical protein D910_09446 [Dendroctonus ponderosae]	762110263	XM_011439515.1	156	2.84252e-73	PREDICTED: Crassostrea gigas AP-3 complex subunit delta-1-like (LOC105335563), mRNA	K12396	AP3D1	AP-3 complex subunit delta-1	http://www.genome.jp/dbget-bin/www_bget?ko:K12396	P54362	2575	0	AP-3 complex subunit delta OS=Drosophila melanogaster GN=g PE=1 SV=4	PF02985//PF00514//PF01602	HEAT repeat//Armadillo/beta-catenin-like repeat//Adaptin N terminal region	GO:0016192//GO:0006886	vesicle-mediated transport//intracellular protein transport	GO:0005515	protein binding	GO:0030117	membrane coat	KOG1059	Vesicle coat complex AP-3, delta subunit
c15456_g1	CB_E3	1134.00	48.41	1754	478259091	ENN79026.1	553	1.33691e-60	hypothetical protein YQE_04528, partial [Dendroctonus ponderosae]	--	--	--	--	--	K14295	NUP50, NPAP60	nuclear pore complex protein Nup50	http://www.genome.jp/dbget-bin/www_bget?ko:K14295	O08587	263	5.75136e-23	Nuclear pore complex protein Nup50 OS=Rattus norvegicus GN=Nup50 PE=2 SV=2	PF08911//PF00638	NUP50 (Nucleoporin 50 kDa)//RanBP1 domain	GO:0046907	intracellular transport	--	--	GO:0005643	nuclear pore	KOG2724	Nuclear pore complex component NPAP60L/NUP50
c15458_g1	CB_E3	6640.00	122.12	3889	642913620	XP_008201091.1	2706	0	PREDICTED: moesin/ezrin/radixin homolog 1 isoform X2 [Tribolium castaneum]	746837758	XM_011051078.1	244	4.05528e-122	PREDICTED: Acromyrmex echinatior moesin/ezrin/radixin homolog 1-like (LOC105143071), mRNA	--	--	--	--	Q170J7	2454	0	Moesin/ezrin/radixin homolog 1 OS=Aedes aegypti GN=Moe PE=3 SV=1	PF05531//PF00769//PF00887	Nucleopolyhedrovirus P10 protein//Ezrin/radixin/moesin family//Acyl CoA binding protein	--	--	GO:0008092//GO:0000062	cytoskeletal protein binding//fatty-acyl-CoA binding	GO:0005737//GO:0019028//GO:0019898	cytoplasm//viral capsid//extrinsic component of membrane	KOG3529	Radixin, moesin and related proteins of the ERM family
c15459_g1	CB_E3	12062.00	528.18	1717	478250929	ENN71414.1	1134	7.8779e-148	hypothetical protein YQE_11918, partial [Dendroctonus ponderosae]	884976620	XM_010887266.2	62	2.63892e-21	PREDICTED: Esox lucius nucleosome assembly protein 1-like 1 (nap1l1), transcript variant X3, mRNA	K11279	NAP1L1, NRP	nucleosome assembly protein 1-like 1	http://www.genome.jp/dbget-bin/www_bget?ko:K11279	Q28EB4	767	5.27427e-94	Nucleosome assembly protein 1-like 1 OS=Xenopus tropicalis GN=nap1l1 PE=2 SV=1	PF00922//PF00956	Vesiculovirus phosphoprotein//Nucleosome assembly protein (NAP)	GO:0006334//GO:0006144	nucleosome assembly//purine nucleobase metabolic process	GO:0003968	RNA-directed RNA polymerase activity	GO:0005634//GO:0031379	nucleus//RNA-directed RNA polymerase complex	KOG1507	Nucleosome assembly protein NAP-1
c15460_g2	CB_E3	2.00	0.52	518	--	--	--	--	--	--	--	--	--	--	--	--	--	--	--	--	--	--	--	--	--	--	--	--	--	--	--	--
c15461_g1	CB_E3	4503.00	102.39	3052	546681841	ERL91856.1	2593	0	hypothetical protein D910_09181 [Dendroctonus ponderosae]	--	--	--	--	--	--	--	--	--	Q62009	511	3.14989e-52	Periostin OS=Mus musculus GN=Postn PE=1 SV=2	--	--	--	--	--	--	--	--	KOG1437	Fasciclin and related adhesion glycoproteins
c15462_g1	CB_E3	1751.00	36.88	3294	642922915	XP_008200450.1	4080	0	PREDICTED: dynamin-like 120 kDa protein, mitochondrial isoform X1 [Tribolium castaneum]>gi|270006550|gb|EFA02998.1| hypothetical protein TcasGA2_TC010420 [Tribolium castaneum]	665816574	XM_008558792.1	98	4.96736e-41	PREDICTED: Microplitis demolitor dynamin-like 120 kDa protein, mitochondrial (LOC103577914), transcript variant X3, mRNA	K17079	OPA1	optic atrophy protein 1	http://www.genome.jp/dbget-bin/www_bget?ko:K17079	Q5F499	2536	0	Dynamin-like 120 kDa protein, mitochondrial OS=Gallus gallus GN=OPA1 PE=2 SV=1	PF02421//PF00350//PF01926//PF00420//PF08477//PF00071	Ferrous iron transport protein B//Dynamin family//50S ribosome-binding GTPase//NADH-ubiquinone/plastoquinone oxidoreductase chain 4L//Miro-like protein//Ras family	GO:0015684//GO:0007264//GO:0055114//GO:0042773//GO:0006184	ferrous iron transport//small GTPase mediated signal transduction//oxidation-reduction process//ATP synthesis coupled electron transport//obsolete GTP catabolic process	GO:0005525//GO:0003924//GO:0015093//GO:0016651	GTP binding//GTPase activity//ferrous iron transmembrane transporter activity//oxidoreductase activity, acting on NAD(P)H	GO:0005622//GO:0016021	intracellular//integral component of membrane	KOG0446	Vacuolar sorting protein VPS1, dynamin, and related proteins
c15463_g1	CB_E3	1155.00	64.31	1409	332372690	AEE61487.1	288	1.93098e-26	unknown [Dendroctonus ponderosae]	--	--	--	--	--	--	--	--	--	--	--	--	--	--	--	--	--	--	--	--	--	--	--
c15467_g1	CB_E3	44.00	3.69	1329	--	--	--	--	--	--	--	--	--	--	--	--	--	--	--	--	--	--	--	--	--	--	--	--	--	--	--	--
c15477_g1	CB_E3	8.00	1.05	756	--	--	--	--	--	--	--	--	--	--	--	--	--	--	--	--	--	--	--	--	--	--	--	--	--	--	--	--
c15479_g1	CB_E3	3.00	0.37	789	--	--	--	--	--	--	--	--	--	--	--	--	--	--	--	--	--	--	--	--	--	--	--	--	--	--	--	--
c15481_g1	CB_E3	889.00	29.56	2174	478251310	ENN71778.1	2367	0	hypothetical protein YQE_11513, partial [Dendroctonus ponderosae]	--	--	--	--	--	--	--	--	--	Q68FA7	147	5.89768e-09	E3 ubiquitin-protein ligase MARCH3 OS=Xenopus tropicalis GN=march3 PE=2 SV=1	PF12906//PF03186//PF01545//PF13639	RING-variant domain//CobD/Cbib protein//Cation efflux family//Ring finger domain	GO:0055085//GO:0009236//GO:0006812	transmembrane transport//cobalamin biosynthetic process//cation transport	GO:0008270//GO:0005515//GO:0048472//GO:0008324	zinc ion binding//protein binding//threonine-phosphate decarboxylase activity//cation transmembrane transporter activity	GO:0016021	integral component of membrane	KOG1609	Protein involved in mRNA turnover and stability
c15482_g1	CB_E3	18.00	2.44	741	332020455	EGI60873.1	189	1.89141e-14	Mariner Mos1 transposase [Acromyrmex echinatior]	--	--	--	--	--	--	--	--	--	Q7JQ07	138	7.83695e-09	Mariner Mos1 transposase OS=Drosophila mauritiana GN=mariner\T PE=1 SV=1	--	--	--	--	--	--	--	--	--	--
c15487_g1	CB_E3	413.00	11.90	2472	91091668	XP_971563.1	928	1.33418e-112	PREDICTED: docking protein 2 [Tribolium castaneum]>gi|270001055|gb|EEZ97502.1| hypothetical protein TcasGA2_TC011346 [Tribolium castaneum]	--	--	--	--	--	--	--	--	--	A7MBB8	271	7.32996e-24	Docking protein 2 OS=Bos taurus GN=DOK2 PE=2 SV=1	PF02174	PTB domain (IRS-1 type)	GO:0007165	signal transduction	GO:0005158	insulin receptor binding	GO:0005899	insulin receptor complex	KOG4047	Docking protein 1 (p62dok)
c15489_g1	CB_E3	2693.00	210.99	1081	332372870	AEE61577.1	250	1.23153e-22	unknown [Dendroctonus ponderosae]>gi|478256263|gb|ENN76453.1| hypothetical protein YQE_06907, partial [Dendroctonus ponderosae]>gi|546679245|gb|ERL89739.1| hypothetical protein D910_07100 [Dendroctonus ponderosae]	645001455	XM_001605435.3	38	3.60753e-08	PREDICTED: Nasonia vitripennis coiled-coil-helix-coiled-coil-helix domain-containing protein 10, mitochondrial (LOC100113993), transcript variant X2, mRNA	--	--	--	--	Q9D1L0	170	5.42419e-13	Coiled-coil-helix-coiled-coil-helix domain-containing protein 2 OS=Mus musculus GN=Chchd2 PE=2 SV=1	PF08157//PF00957	NUC129 domain//Synaptobrevin	GO:0016192	vesicle-mediated transport	--	--	GO:0016021//GO:0005634	integral component of membrane//nucleus	KOG4090	Uncharacterized conserved protein
c15493_g1	CB_E3	4.00	10.69	275	--	--	--	--	--	--	--	--	--	--	--	--	--	--	--	--	--	--	--	--	--	--	--	--	--	--	--	--
c15495_g1	CB_E3	79.00	10.27	761	478253972	ENN74264.1	346	3.3845e-37	hypothetical protein YQE_09236, partial [Dendroctonus ponderosae]>gi|546674823|gb|ERL86109.1| hypothetical protein D910_03523 [Dendroctonus ponderosae]	571517511	XM_001121891.3	42	1.49696e-10	PREDICTED: Apis mellifera UPF0547 protein C16orf87-like (LOC726129), mRNA	--	--	--	--	Q6DGQ4	132	1.99188e-08	UPF0547 protein C16orf87 homolog OS=Danio rerio GN=zgc:92818 PE=2 SV=1	--	--	--	--	--	--	--	--	--	--
c15495_g2	CB_E3	43.00	3.95	962	478253972	ENN74264.1	144	2.69794e-08	hypothetical protein YQE_09236, partial [Dendroctonus ponderosae]>gi|546674823|gb|ERL86109.1| hypothetical protein D910_03523 [Dendroctonus ponderosae]	--	--	--	--	--	--	--	--	--	--	--	--	--	PF02970	Tubulin binding cofactor A	GO:0007021	tubulin complex assembly	GO:0051082	unfolded protein binding	GO:0005874	microtubule	--	--
c15497_g1	CB_E3	525.00	14.95	2493	19698551	AAL93203.1	1158	4.63409e-144	transposase [Bactrocera dorsalis]	--	--	--	--	--	--	--	--	--	O96006	506	1.09555e-52	Zinc finger BED domain-containing protein 1 OS=Homo sapiens GN=ZBED1 PE=1 SV=1	PF05699//PF02892	hAT family C-terminal dimerisation region//BED zinc finger	--	--	GO:0003677//GO:0046983	DNA binding//protein dimerization activity	--	--	KOG1121	Tam3-transposase (Ac family)
c15500_g1	CB_E3	1.00	0.55	389	--	--	--	--	--	--	--	--	--	--	--	--	--	--	--	--	--	--	--	--	--	--	--	--	--	--	--	--
c15502_g1	CB_E3	298.00	13.94	1625	642929315	XP_008195783.1	637	9.10057e-74	PREDICTED: uncharacterized protein LOC103312132 [Tribolium castaneum]>gi|270009640|gb|EFA06088.1| hypothetical protein TcasGA2_TC008925 [Tribolium castaneum]	--	--	--	--	--	--	--	--	--	--	--	--	--	--	--	--	--	--	--	--	--	--	--
c15503_g1	CB_E3	1319.00	19.15	4624	478266767	ENN82902.1	1679	0	hypothetical protein YQE_00730, partial [Dendroctonus ponderosae]	--	--	--	--	--	K03935	NDUFS2	NADH dehydrogenase (ubiquinone) Fe-S protein 2	http://www.genome.jp/dbget-bin/www_bget?ko:K03935	Q641Y2	1521	0	NADH dehydrogenase [ubiquinone] iron-sulfur protein 2, mitochondrial OS=Rattus norvegicus GN=Ndufs2 PE=1 SV=1	PF05493//PF00374//PF00587//PF00346	ATP synthase subunit H//Nickel-dependent hydrogenase//tRNA synthetase class II core domain (G, H, P, S and T)//Respiratory-chain NADH dehydrogenase, 49 Kd subunit	GO:0015991//GO:0006418//GO:0015992//GO:0055114	ATP hydrolysis coupled proton transport//tRNA aminoacylation for protein translation//proton transport//oxidation-reduction process	GO:0015078//GO:0016151//GO:0051287//GO:0048038//GO:0000166//GO:0016651//GO:0005524//GO:0004812	hydrogen ion transmembrane transporter activity//nickel cation binding//NAD binding//quinone binding//nucleotide binding//oxidoreductase activity, acting on NAD(P)H//ATP binding//aminoacyl-tRNA ligase activity	GO:0033179	proton-transporting V-type ATPase, V0 domain	KOG2870	NADH:ubiquinone oxidoreductase, NDUFS2/49 kDa subunit
c15507_g1	CB_E3	23.00	1.01	1718	556756415	XP_005973557.1	875	6.26065e-100	PREDICTED: uncharacterized protein LOC102324791 [Pantholops hodgsonii]	--	--	--	--	--	K03569	mreB	rod shape-determining protein MreB and related proteins	http://www.genome.jp/dbget-bin/www_bget?ko:K03569	P0A9X8	1370	0	Rod shape-determining protein MreB OS=Shigella flexneri GN=mreB PE=3 SV=1	PF06723//PF07700//PF01220	MreB/Mbl protein//Heme NO binding//Dehydroquinase class II	GO:0006571//GO:0009094//GO:0000902//GO:0000162	tyrosine biosynthetic process//L-phenylalanine biosynthetic process//cell morphogenesis//tryptophan biosynthetic process	GO:0020037//GO:0003855	heme binding//3-dehydroquinate dehydratase activity	--	--	KOG0101	Molecular chaperones HSP70/HSC70, HSP70 superfamily
c15508_g1	CB_E3	1.00	0.79	350	--	--	--	--	--	--	--	--	--	--	--	--	--	--	--	--	--	--	--	--	--	--	--	--	--	--	--	--
c15516_g1	CB_E3	3.00	0.44	809	--	--	--	--	--	--	--	--	--	--	--	--	--	--	--	--	--	--	--	--	--	--	--	--	--	--	--	--
c15522_g1	CB_E3	1.00	0.65	370	--	--	--	--	--	--	--	--	--	--	--	--	--	--	--	--	--	--	--	--	--	--	--	--	--	--	--	--
c15524_g1	CB_E3	281.00	19.80	1171	--	--	--	--	--	--	--	--	--	--	--	--	--	--	--	--	--	--	--	--	--	--	--	--	--	--	--	--
c15527_g1	CB_E3	10.00	0.90	973	--	--	--	--	--	--	--	--	--	--	--	--	--	--	--	--	--	--	--	--	--	--	--	--	--	--	--	--
c15528_g1	CB_E3	8.00	1.51	609	--	--	--	--	--	--	--	--	--	--	--	--	--	--	--	--	--	--	--	--	--	--	--	--	--	--	--	--
c15531_g1	CB_E3	1.00	0.95	335	--	--	--	--	--	--	--	--	--	--	--	--	--	--	--	--	--	--	--	--	--	--	--	--	--	--	--	--
c15532_g1	CB_E3	20.00	0.95	1652	546685635	ERL95111.1	936	2.71509e-119	hypothetical protein D910_12381 [Dendroctonus ponderosae]	--	--	--	--	--	--	--	--	--	--	--	--	--	--	--	--	--	--	--	--	--	--	--
c15537_g1	CB_E3	4.00	1.32	486	--	--	--	--	--	--	--	--	--	--	--	--	--	--	--	--	--	--	--	--	--	--	--	--	--	--	--	--
c15542_g1	CB_E3	1.00	0.66	368	--	--	--	--	--	--	--	--	--	--	--	--	--	--	--	--	--	--	PF01169	Uncharacterized protein family UPF0016	--	--	--	--	GO:0016020	membrane	--	--
c15544_g1	CB_E3	2.00	4.88	279	--	--	--	--	--	--	--	--	--	--	--	--	--	--	--	--	--	--	--	--	--	--	--	--	--	--	--	--
c15548_g1	CB_E3	61.00	3.66	1328	91091194	XP_972244.1	700	1.53992e-86	PREDICTED: superoxide dismutase [Cu-Zn] [Tribolium castaneum]>gi|270014236|gb|EFA10684.1| hypothetical protein TcasGA2_TC011675 [Tribolium castaneum]	--	--	--	--	--	K04565	SOD1	superoxide dismutase, Cu-Zn family	http://www.genome.jp/dbget-bin/www_bget?ko:K04565	Q8HXP9	346	6.41868e-37	Superoxide dismutase [Cu-Zn] OS=Sapajus apella GN=SOD1 PE=2 SV=3	PF00080	Copper/zinc superoxide dismutase (SODC)	GO:0006801//GO:0008152//GO:0055114	superoxide metabolic process//metabolic process//oxidation-reduction process	GO:0046872//GO:0016491	metal ion binding//oxidoreductase activity	--	--	KOG0441	Cu2+/Zn2+ superoxide dismutase SOD1
c15549_g1	CB_E3	2.00	12.06	246	--	--	--	--	--	--	--	--	--	--	--	--	--	--	--	--	--	--	--	--	--	--	--	--	--	--	--	--
c15550_g1	CB_E3	18.00	0.61	2144	302371202	NP_001180578.1	1510	0	Z9 acyl-CoA desaturase B [Tribolium castaneum]>gi|642938808|ref|XP_008199928.1| PREDICTED: Z9 acyl-CoA desaturase B isoform X1 [Tribolium castaneum]>gi|642938810|ref|XP_008199929.1| PREDICTED: Z9 acyl-CoA desaturase B isoform X1 [Tribolium castaneum]>gi|270015965|gb|EFA12413.1| hypothetical protein TcasGA2_TC016415 [Tribolium castaneum]>gi|300432600|gb|ADK13055.1| Z9 acyl-CoA desaturase B [Tribol…	195109045	XM_001999065.1	47	7.21326e-13	Drosophila mojavensis GI24327 (Dmoj\GI24327), mRNA	K00507	SCD, desC	stearoyl-CoA desaturase (delta-9 desaturase)	http://www.genome.jp/dbget-bin/www_bget?ko:K00507	Q6US81	969	4.70266e-123	Acyl-CoA Delta(11) desaturase OS=Spodoptera littoralis PE=1 SV=1	PF00487//PF04810//PF02891	Fatty acid desaturase//Sec23/Sec24 zinc finger//MIZ/SP-RING zinc finger	GO:0006886//GO:0006629//GO:0055114//GO:0006633//GO:0006888	intracellular protein transport//lipid metabolic process//oxidation-reduction process//fatty acid biosynthetic process//ER to Golgi vesicle-mediated transport	GO:0008270//GO:0016717	zinc ion binding//oxidoreductase activity, acting on paired donors, with oxidation of a pair of donors resulting in the reduction of molecular oxygen to two molecules of water	GO:0030127//GO:0016021	COPII vesicle coat//integral component of membrane	KOG1600	Fatty acid desaturase
c15551_g1	CB_E3	1.00	0.31	480	--	--	--	--	--	--	--	--	--	--	--	--	--	--	--	--	--	--	--	--	--	--	--	--	--	--	--	--
c15552_g1	CB_E3	134.00	13.37	908	471180457	AGI05179.1	329	4.70036e-34	odorant-binding protein 26 [Dendroctonus ponderosae]>gi|478251606|gb|ENN72068.1| hypothetical protein YQE_11354, partial [Dendroctonus ponderosae]>gi|546674285|gb|ERL85696.1| hypothetical protein D910_03111 [Dendroctonus ponderosae]	--	--	--	--	--	--	--	--	--	--	--	--	--	PF01395	PBP/GOBP family	--	--	GO:0005549	odorant binding	--	--	--	--
c15555_g1	CB_E3	1789.00	27.33	4462	478266213	ENN82726.1	1532	0	hypothetical protein YQE_00906, partial [Dendroctonus ponderosae]>gi|546682434|gb|ERL92371.1| hypothetical protein D910_09685 [Dendroctonus ponderosae]	--	--	--	--	--	K05762	RDX	radixin	http://www.genome.jp/dbget-bin/www_bget?ko:K05762	Q29GR8	1102	2.4585e-132	Moesin/ezrin/radixin homolog 1 OS=Drosophila pseudoobscura pseudoobscura GN=Moe PE=3 SV=3	PF01010//PF05531//PF00769	NADH-Ubiquinone oxidoreductase (complex I) subunit C-terminus//Nucleopolyhedrovirus P10 protein//Ezrin/radixin/moesin family	GO:0006814//GO:0042773//GO:0055114//GO:0006744//GO:0006120//GO:0015992	sodium ion transport//ATP synthesis coupled electron transport//oxidation-reduction process//ubiquinone biosynthetic process//mitochondrial electron transport, NADH to ubiquinone//proton transport	GO:0008137//GO:0008092	NADH dehydrogenase (ubiquinone) activity//cytoskeletal protein binding	GO:0019898//GO:0005737//GO:0019028	extrinsic component of membrane//cytoplasm//viral capsid	KOG3529	Radixin, moesin and related proteins of the ERM family
c15556_g1	CB_E3	1637.00	24.74	4453	642925954	XP_008195644.1	1682	0	PREDICTED: LOW QUALITY PROTEIN: RNA-binding protein 26 [Tribolium castaneum]	--	--	--	--	--	K13192	RBM26	RNA-binding protein 26	http://www.genome.jp/dbget-bin/www_bget?ko:K13192	Q2T9I5	448	1.60213e-43	RNA-binding protein 26 OS=Xenopus laevis GN=rbm26 PE=2 SV=2	PF01480//PF00076//PF00642	PWI domain//RNA recognition motif. (a.k.a. RRM, RBD, or RNP domain)//Zinc finger C-x8-C-x5-C-x3-H type (and similar)	GO:0006397	mRNA processing	GO:0046872//GO:0003676	metal ion binding//nucleic acid binding	--	--	KOG2135	Proteins containing the RNA recognition motif
c1555_g1	CB_E3	1.00	0.46	410	--	--	--	--	--	--	--	--	--	--	--	--	--	--	--	--	--	--	--	--	--	--	--	--	--	--	--	--
c15562_g1	CB_E3	868.00	66.83	1165	332376629	AEE63454.1	1199	9.15725e-162	unknown [Dendroctonus ponderosae]	--	--	--	--	--	K01070	frmB, ESD, fghA	S-formylglutathione hydrolase	http://www.genome.jp/dbget-bin/www_bget?ko:K01070	Q08E20	971	1.38481e-128	S-formylglutathione hydrolase OS=Bos taurus GN=ESD PE=2 SV=1	PF00326//PF12740//PF01764//PF07224	Prolyl oligopeptidase family//Chlorophyllase enzyme//Lipase (class 3)//Chlorophyllase	GO:0016042//GO:0046486//GO:0006508//GO:0006629//GO:0015996//GO:0015994	lipid catabolic process//glycerolipid metabolic process//proteolysis//lipid metabolic process//chlorophyll catabolic process//chlorophyll metabolic process	GO:0004806//GO:0047746//GO:0008236	triglyceride lipase activity//chlorophyllase activity//serine-type peptidase activity	--	--	--	--
c15565_g1	CB_E3	903.00	9.52	6266	546672776	ERL84532.1	7770	0	hypothetical protein D910_01962, partial [Dendroctonus ponderosae]	--	--	--	--	--	--	--	--	--	Q9VLT1	5106	0	Protein MON2 homolog OS=Drosophila melanogaster GN=mon2 PE=2 SV=4	PF05773	RWD domain	--	--	GO:0005515	protein binding	--	--	KOG1848	Uncharacterized conserved protein
c15566_g1	CB_E3	7.00	3.23	411	--	--	--	--	--	--	--	--	--	--	--	--	--	--	--	--	--	--	--	--	--	--	--	--	--	--	--	--
c15568_g1	CB_E3	822.00	23.08	2524	91077322	XP_974743.1	1174	1.45248e-150	PREDICTED: pre-mRNA-splicing factor 18 [Tribolium castaneum]>gi|642913792|ref|XP_008201162.1| PREDICTED: pre-mRNA-splicing factor 18 [Tribolium castaneum]>gi|270002090|gb|EEZ98537.1| hypothetical protein TcasGA2_TC001041 [Tribolium castaneum]	826456318	XM_012677827.1	98	3.79609e-41	PREDICTED: Monomorium pharaonis pre-mRNA-splicing factor 18 (LOC105834949), transcript variant X2, mRNA	K12817	PRPF18, PRP18	pre-mRNA-splicing factor 18	http://www.genome.jp/dbget-bin/www_bget?ko:K12817	Q6GMH0	802	3.83207e-97	Pre-mRNA-splicing factor 18 OS=Danio rerio GN=prpf18 PE=2 SV=1	PF00580//PF02840	UvrD/REP helicase N-terminal domain//Prp18 domain	GO:0008380	RNA splicing	GO:0005524	ATP binding	GO:0005681	spliceosomal complex	KOG2808	U5 snRNP-associated RNA splicing factor
c15576_g1	CB_E3	983.00	15.29	4335	478253796	ENN74088.1	4331	0	hypothetical protein YQE_09061, partial [Dendroctonus ponderosae]>gi|546684602|gb|ERL94219.1| hypothetical protein D910_11500, partial [Dendroctonus ponderosae]	820835167	XM_012484681.1	125	6.4169e-56	PREDICTED: Apis florea trafficking protein particle complex subunit 8 (LOC100864218), mRNA	--	--	--	--	Q9Y2L5	1599	0	Trafficking protein particle complex subunit 8 OS=Homo sapiens GN=TRAPPC8 PE=1 SV=2	PF03943//PF00515	TAP C-terminal domain//Tetratricopeptide repeat	GO:0051028	mRNA transport	GO:0005515	protein binding	GO:0005634	nucleus	KOG1938	Protein with predicted involvement in meiosis (GSG1)
c15578_g1	CB_E3	3.00	1.35	771	--	--	--	--	--	--	--	--	--	--	--	--	--	--	--	--	--	--	PF01405//PF14984	Photosystem II reaction centre T protein//CD24 protein	GO:0007155//GO:0015979	cell adhesion//photosynthesis	--	--	GO:0016020//GO:0009523//GO:0009539	membrane//photosystem II//photosystem II reaction center	--	--
c15579_g1	CB_E3	3.00	0.32	864	--	--	--	--	--	--	--	--	--	--	--	--	--	--	--	--	--	--	--	--	--	--	--	--	--	--	--	--
c15581_g1	CB_E3	375.00	53.48	764	332373976	AEE62129.1	627	2.95153e-79	unknown [Dendroctonus ponderosae]>gi|478257229|gb|ENN77392.1| hypothetical protein YQE_06217, partial [Dendroctonus ponderosae]>gi|546683851|gb|ERL93604.1| hypothetical protein D910_10892 [Dendroctonus ponderosae]	--	--	--	--	--	--	--	--	--	Q9DCT6	288	7.68618e-30	Chromatin complexes subunit BAP18 OS=Mus musculus GN=Bap18 PE=1 SV=1	PF00249//PF09090	Myb-like DNA-binding domain//MIF4G like	GO:0016070	RNA metabolic process	GO:0003682	chromatin binding	GO:0000785	chromatin	KOG4834	Predicted DNA-binding protein, contains SANT domain
c15584_g1	CB_E3	1614.00	21.60	4992	546676356	ERL87383.1	2901	0	hypothetical protein D910_04778 [Dendroctonus ponderosae]	366988652	XM_003674046.1	39	4.74488e-08	Naumovozyma castellii CBS 4309 hypothetical protein (NCAS0A11550) mRNA, complete cds	K01873	VARS, valS	valyl-tRNA synthetase	http://www.genome.jp/dbget-bin/www_bget?ko:K01873	Q04462	1974	0	Valine--tRNA ligase OS=Rattus norvegicus GN=Vars PE=2 SV=2	PF08264//PF08702//PF04382//PF00133//PF00750//PF09726//PF09334//PF13603	Anticodon-binding domain of tRNA//Fibrinogen alpha/beta chain family//SAB domain//tRNA synthetases class I (I, L, M and V)//tRNA synthetases class I (R)//Transmembrane protein//tRNA synthetases class I (M)//Leucyl-tRNA synthetase, Domain 2	GO:0006420//GO:0030168//GO:0006560//GO:0051258//GO:0007165//GO:0006525//GO:0006418//GO:0030866	arginyl-tRNA aminoacylation//platelet activation//proline metabolic process//protein polymerization//signal transduction//arginine metabolic process//tRNA aminoacylation for protein translation//cortical actin cytoskeleton organization	GO:0004812//GO:0002161//GO:0005102//GO:0005524//GO:0000166//GO:0008092//GO:0004814//GO:0030674	aminoacyl-tRNA ligase activity//aminoacyl-tRNA editing activity//receptor binding//ATP binding//nucleotide binding//cytoskeletal protein binding//arginine-tRNA ligase activity//protein binding, bridging	GO:0005577//GO:0005856//GO:0016021	fibrinogen complex//cytoskeleton//integral component of membrane	KOG0432	Valyl-tRNA synthetase
c15585_g1	CB_E3	619.00	24.65	1928	546683841	ERL93594.1	1182	1.76985e-155	hypothetical protein D910_10882, partial [Dendroctonus ponderosae]	462337213	APGK01037634.1	41	1.40148e-09	Dendroctonus ponderosae Seq01037644, whole genome shotgun sequence	--	--	--	--	--	--	--	--	--	--	--	--	--	--	--	--	--	--
c15587_g1	CB_E3	2.00	2.00	331	--	--	--	--	--	--	--	--	--	--	--	--	--	--	--	--	--	--	--	--	--	--	--	--	--	--	--	--
c15588_g1	CB_E3	104.00	5.36	1501	--	--	--	--	--	--	--	--	--	--	--	--	--	--	--	--	--	--	--	--	--	--	--	--	--	--	--	--
c15593_g1	CB_E3	3.00	14.03	254	--	--	--	--	--	--	--	--	--	--	--	--	--	--	--	--	--	--	--	--	--	--	--	--	--	--	--	--
c15597_g1	CB_E3	2977.00	39.01	6101	270010664	EFA07112.1	4009	0	hypothetical protein TcasGA2_TC010102 [Tribolium castaneum]	805781132	XM_012283809.1	555	0	PREDICTED: Megachile rotundata F-box only protein 11 (LOC100882331), transcript variant X8, mRNA	K10297	FBXO11	F-box protein 11	http://www.genome.jp/dbget-bin/www_bget?ko:K10297	Q7TSL3	2968	0	F-box only protein 11 OS=Rattus norvegicus GN=Fbxo11 PE=2 SV=1	PF02517//PF00646//PF02207	CAAX protease self-immunity//F-box domain//Putative zinc finger in N-recognin (UBR box)	GO:0016567	protein ubiquitination	GO:0005515//GO:0004842//GO:0008270	protein binding//ubiquitin-protein transferase activity//zinc ion binding	GO:0016020	membrane	KOG1777	Putative Zn-finger protein
c15599_g1	CB_E3	3.00	0.98	468	571577382	XP_006572047.1	142	2.5732e-08	PREDICTED: leucine-rich repeat and death domain-containing protein 1-like [Apis mellifera]	--	--	--	--	--	--	--	--	--	--	--	--	--	--	--	--	--	--	--	--	--	--	--
c15600_g1	CB_E3	87.00	5.66	1308	478260563	ENN80266.1	828	7.50046e-105	hypothetical protein YQE_03260, partial [Dendroctonus ponderosae]>gi|546685301|gb|ERL94828.1| hypothetical protein D910_12101 [Dendroctonus ponderosae]	--	--	--	--	--	--	--	--	--	Q6UW68	174	4.94459e-13	Transmembrane protein 205 OS=Homo sapiens GN=TMEM205 PE=1 SV=1	--	--	--	--	--	--	--	--	--	--
c15602_g1	CB_E3	725.00	42.55	1411	546675235	ERL86471.1	197	1.51565e-15	hypothetical protein D910_03877 [Dendroctonus ponderosae]	--	--	--	--	--	--	--	--	--	--	--	--	--	PF07648//PF00050	Kazal-type serine protease inhibitor domain//Kazal-type serine protease inhibitor domain	--	--	GO:0005515	protein binding	--	--	--	--
c15604_g1	CB_E3	598.00	31.09	1568	478251534	ENN71996.1	326	4.11736e-33	hypothetical protein YQE_11287, partial [Dendroctonus ponderosae]>gi|546681198|gb|ERL91333.1| hypothetical protein D910_08665 [Dendroctonus ponderosae]	--	--	--	--	--	--	--	--	--	P10776	129	1.45853e-07	Neuroparsin-A OS=Locusta migratoria PE=1 SV=3	--	--	--	--	--	--	--	--	--	--
c15605_g1	CB_E3	439.00	19.62	1688	91092662	XP_970551.1	764	5.95793e-90	PREDICTED: suppressor protein SRP40 [Tribolium castaneum]>gi|270014855|gb|EFA11303.1| hypothetical protein TcasGA2_TC010840 [Tribolium castaneum]	--	--	--	--	--	--	--	--	--	--	--	--	--	PF13903//PF02445	PMP-22/EMP/MP20/Claudin tight junction//Quinolinate synthetase A protein	GO:0009435	NAD biosynthetic process	GO:0008987	quinolinate synthetase A activity	GO:0019804//GO:0016021	obsolete quinolinate synthetase complex//integral component of membrane	--	--
c15605_g2	CB_E3	12.00	15.51	313	--	--	--	--	--	--	--	--	--	--	--	--	--	--	--	--	--	--	--	--	--	--	--	--	--	--	--	--
c15606_g1	CB_E3	4.00	0.36	968	--	--	--	--	--	--	--	--	--	--	--	--	--	--	--	--	--	--	--	--	--	--	--	--	--	--	--	--
c15610_g1	CB_E3	865.00	11.42	5057	642912307	XP_008200643.1	1472	0	PREDICTED: glycerol-3-phosphate acyltransferase 3 isoform X1 [Tribolium castaneum]	462392558	APGK01018044.1	62	7.87508e-21	Dendroctonus ponderosae Seq01018054, whole genome shotgun sequence	K13506	GPAT3_4, AGPAT9, AGPAT6	glycerol-3-phosphate O-acyltransferase 3/4	http://www.genome.jp/dbget-bin/www_bget?ko:K13506	Q6DG38	1150	3.76029e-140	Glycerol-3-phosphate acyltransferase 3 OS=Danio rerio GN=agpat9 PE=2 SV=1	PF00707//PF01553//PF05198//PF00071//PF01035	Translation initiation factor IF-3, C-terminal domain//Acyltransferase//Translation initiation factor IF-3, N-terminal domain//Ras family//6-O-methylguanine DNA methyltransferase, DNA binding domain	GO:0008152//GO:0006413//GO:0006446//GO:0006281//GO:0007264	metabolic process//translational initiation//regulation of translational initiation//DNA repair//small GTPase mediated signal transduction	GO:0016746//GO:0003824//GO:0003743//GO:0005525	transferase activity, transferring acyl groups//catalytic activity//translation initiation factor activity//GTP binding	GO:0005840	ribosome	KOG2898	Predicted phosphate acyltransferase, contains PlsC domain
c15616_g1	CB_E3	1.00	6.45	244	--	--	--	--	--	--	--	--	--	--	--	--	--	--	--	--	--	--	--	--	--	--	--	--	--	--	--	--
c15617_g1	CB_E3	694.00	18.68	2621	478252402	ENN72828.1	2592	0	hypothetical protein YQE_10631, partial [Dendroctonus ponderosae]	--	--	--	--	--	K00108	E1.1.99.1, betA, CHDH	choline dehydrogenase	http://www.genome.jp/dbget-bin/www_bget?ko:K00108	P18173	1564	0	Glucose dehydrogenase [FAD, quinone] OS=Drosophila melanogaster GN=Gld PE=3 SV=3	PF00732//PF01134//PF05834//PF01266//PF07992//PF05199	GMC oxidoreductase//Glucose inhibited division protein A//Lycopene cyclase protein//FAD dependent oxidoreductase//Pyridine nucleotide-disulphide oxidoreductase//GMC oxidoreductase	GO:0055114//GO:0016117//GO:0008033	oxidation-reduction process//carotenoid biosynthetic process//tRNA processing	GO:0050660//GO:0016491//GO:0016614//GO:0016705	flavin adenine dinucleotide binding//oxidoreductase activity//oxidoreductase activity, acting on CH-OH group of donors//oxidoreductase activity, acting on paired donors, with incorporation or reduction of molecular oxygen	--	--	--	--
c15634_g1	CB_E3	19.00	12.04	372	--	--	--	--	--	--	--	--	--	--	--	--	--	--	--	--	--	--	--	--	--	--	--	--	--	--	--	--
c15634_g2	CB_E3	229.00	22.39	921	--	--	--	--	--	--	--	--	--	--	--	--	--	--	--	--	--	--	PF04060	Putative Fe-S cluster	--	--	GO:0051536	iron-sulfur cluster binding	--	--	--	--
c15638_g2	CB_E3	3.00	0.76	525	--	--	--	--	--	--	--	--	--	--	--	--	--	--	--	--	--	--	--	--	--	--	--	--	--	--	--	--
c15640_g1	CB_E3	1144.00	223.00	599	--	--	--	--	--	642915812	XM_971145.3	51	1.15519e-15	PREDICTED: Tribolium castaneum cuticle protein 16.5, isoform B (LOC657248), mRNA	--	--	--	--	--	--	--	--	--	--	--	--	--	--	--	--	--	--
c15641_g1	CB_E3	2.00	1.22	376	--	--	--	--	--	--	--	--	--	--	--	--	--	--	--	--	--	--	--	--	--	--	--	--	--	--	--	--
c15643_g1	CB_E3	7.00	0.78	843	--	--	--	--	--	--	--	--	--	--	--	--	--	--	--	--	--	--	--	--	--	--	--	--	--	--	--	--
c15647_g1	CB_E3	1.00	4.16	258	--	--	--	--	--	--	--	--	--	--	--	--	--	--	--	--	--	--	--	--	--	--	--	--	--	--	--	--
c15653_g1	CB_E3	2.00	1.26	373	--	--	--	--	--	--	--	--	--	--	--	--	--	--	--	--	--	--	--	--	--	--	--	--	--	--	--	--
c1565_g1	CB_E3	258.00	8.66	2173	478257813	ENN77956.1	1938	0	hypothetical protein YQE_05633, partial [Dendroctonus ponderosae]	--	--	--	--	--	--	--	--	--	O46040	341	1.28446e-32	Protein msta, isoform A OS=Drosophila melanogaster GN=msta PE=2 SV=3	PF00856	SET domain	--	--	GO:0005515	protein binding	--	--	KOG2084	Predicted histone tail methylase containing SET domain
c15664_g1	CB_E3	3.00	0.49	665	--	--	--	--	--	--	--	--	--	--	--	--	--	--	--	--	--	--	--	--	--	--	--	--	--	--	--	--
c15680_g1	CB_E3	395.00	30.63	1130	332374528	AEE62405.1	485	2.32199e-64	unknown [Dendroctonus ponderosae]	--	--	--	--	--	--	--	--	--	Q8WWC4	104	2.71194e-06	Uncharacterized protein C2orf47, mitochondrial OS=Homo sapiens GN=C2orf47 PE=1 SV=1	--	--	--	--	--	--	--	--	--	--
c15690_g1	CB_E3	7.00	1.01	1315	478260732	ENN80411.1	903	1.16123e-116	hypothetical protein YQE_03159, partial [Dendroctonus ponderosae]>gi|546678320|gb|ERL88962.1| hypothetical protein D910_06340 [Dendroctonus ponderosae]	--	--	--	--	--	K01014	SULT1A	aryl sulfotransferase	http://www.genome.jp/dbget-bin/www_bget?ko:K01014	Q9QWG7	444	2.98601e-49	Sulfotransferase family cytosolic 1B member 1 OS=Mus musculus GN=Sult1b1 PE=2 SV=2	PF00685//PF05064	Sulfotransferase domain//Nsp1-like C-terminal region	--	--	GO:0008146//GO:0017056	sulfotransferase activity//structural constituent of nuclear pore	GO:0005643	nuclear pore	KOG1584	Sulfotransferase
c15691_g1	CB_E3	2.00	85.21	202	--	--	--	--	--	--	--	--	--	--	--	--	--	--	--	--	--	--	--	--	--	--	--	--	--	--	--	--
c15695_g1	CB_E3	19.00	29.44	302	--	--	--	--	--	--	--	--	--	--	--	--	--	--	--	--	--	--	--	--	--	--	--	--	--	--	--	--
c15703_g1	CB_E3	8.00	0.73	967	--	--	--	--	--	--	--	--	--	--	--	--	--	--	--	--	--	--	--	--	--	--	--	--	--	--	--	--
c15706_g1	CB_E3	1.00	0.38	443	--	--	--	--	--	--	--	--	--	--	--	--	--	--	--	--	--	--	--	--	--	--	--	--	--	--	--	--
c15707_g1	CB_E3	4.00	0.46	841	--	--	--	--	--	--	--	--	--	--	--	--	--	--	--	--	--	--	--	--	--	--	--	--	--	--	--	--
c15709_g1	CB_E3	2.00	1.11	387	--	--	--	--	--	--	--	--	--	--	--	--	--	--	--	--	--	--	--	--	--	--	--	--	--	--	--	--
c15711_g1	CB_E3	297.00	16.63	1451	546678080	ERL88796.1	1226	0	hypothetical protein D910_06178 [Dendroctonus ponderosae]	--	--	--	--	--	--	--	--	--	Q9VLP7	949	1.02694e-140	Methyltransferase-like protein 14 homolog OS=Drosophila melanogaster GN=CG7818 PE=2 SV=1	PF05063//PF04795	MT-A70//PAPA-1-like conserved region	GO:0006139	nucleobase-containing compound metabolic process	GO:0008168	methyltransferase activity	GO:0031011	Ino80 complex	KOG2098	Predicted N6-adenine RNA methylase
c15717_g1	CB_E3	3.00	1.06	453	--	--	--	--	--	--	--	--	--	--	--	--	--	--	--	--	--	--	PF07850	Renin receptor-like protein	GO:0007165	signal transduction	GO:0004872	receptor activity	GO:0016021	integral component of membrane	--	--
c15717_g2	CB_E3	2.00	0.33	657	--	--	--	--	--	--	--	--	--	--	--	--	--	--	--	--	--	--	--	--	--	--	--	--	--	--	--	--
c15728_g1	CB_E3	6.00	1.31	564	--	--	--	--	--	--	--	--	--	--	--	--	--	--	--	--	--	--	--	--	--	--	--	--	--	--	--	--
c1572_g1	CB_E3	1.00	0.42	423	--	--	--	--	--	--	--	--	--	--	--	--	--	--	--	--	--	--	--	--	--	--	--	--	--	--	--	--
c15730_g1	CB_E3	5.00	3.28	419	546681087	ERL91243.1	213	3.31938e-17	hypothetical protein D910_08578 [Dendroctonus ponderosae]	--	--	--	--	--	--	--	--	--	--	--	--	--	--	--	--	--	--	--	--	--	--	--
c15740_g1	CB_E3	3.00	0.37	788	--	--	--	--	--	--	--	--	--	--	--	--	--	--	--	--	--	--	--	--	--	--	--	--	--	--	--	--
c15741_g1	CB_E3	37.00	3.04	1044	478266751	ENN82895.1	312	7.13774e-32	hypothetical protein YQE_00735, partial [Dendroctonus ponderosae]	--	--	--	--	--	--	--	--	--	--	--	--	--	--	--	--	--	--	--	--	--	--	--
c15747_g1	CB_E3	437.00	42.52	924	546684172	ERL93877.1	566	1.6363e-68	hypothetical protein D910_11163 [Dendroctonus ponderosae]	--	--	--	--	--	--	--	--	--	Q1LU93	172	1.78371e-13	Protein Simiate OS=Danio rerio GN=fam206a PE=2 SV=1	PF03121	Herpesviridae UL52/UL70 DNA primase	GO:0006269//GO:0006351//GO:0006260	DNA replication, synthesis of RNA primer//transcription, DNA-templated//DNA replication	GO:0003896	DNA primase activity	GO:0005730//GO:0005657	nucleolus//replication fork	--	--
c15757_g1	CB_E3	2.00	26.83	225	--	--	--	--	--	--	--	--	--	--	--	--	--	--	--	--	--	--	--	--	--	--	--	--	--	--	--	--
c15761_g1	CB_E3	2211.00	51.36	3098	546673121	ERL84786.1	3478	0	hypothetical protein D910_02211 [Dendroctonus ponderosae]	749746854	XM_011137224.1	82	3.66042e-32	PREDICTED: Harpegnathos saltator V-type proton ATPase 116 kDa subunit a isoform 1 (LOC105180897), transcript variant X2, mRNA	K02154	ATPeV0A, ATP6N	V-type H+-transporting ATPase subunit a	http://www.genome.jp/dbget-bin/www_bget?ko:K02154	P25286	2352	0	V-type proton ATPase 116 kDa subunit a isoform 1 OS=Rattus norvegicus GN=Atp6v0a1 PE=2 SV=1	PF01496	V-type ATPase 116kDa subunit family	GO:0015991//GO:0015992	ATP hydrolysis coupled proton transport//proton transport	GO:0015078	hydrogen ion transmembrane transporter activity	GO:0033179	proton-transporting V-type ATPase, V0 domain	KOG2189	Vacuolar H+-ATPase V0 sector, subunit a
c15763_g1	CB_E3	3.00	0.38	778	--	--	--	--	--	--	--	--	--	--	--	--	--	--	--	--	--	--	PF00049	Insulin/IGF/Relaxin family	GO:0007165	signal transduction	GO:0005179	hormone activity	GO:0005576	extracellular region	--	--
c15782_g1	CB_E3	8307.00	65.26	8312	478266693	ENN82870.1	1347	1.29686e-163	hypothetical protein YQE_00763, partial [Dendroctonus ponderosae]>gi|546684080|gb|ERL93799.1| hypothetical protein D910_11085 [Dendroctonus ponderosae]	662190482	XM_008469789.1	249	1.44667e-124	PREDICTED: Diaphorina citri ADP-ribosylation factor 1 (LOC103505457), mRNA	K07937	ARF1	ADP-ribosylation factor 1	http://www.genome.jp/dbget-bin/www_bget?ko:K07937	P61210	956	4.21194e-116	ADP-ribosylation factor 1 OS=Locusta migratoria GN=ARF1 PE=2 SV=2	PF01926//PF09445//PF05175//PF00635//PF00071//PF01472//PF00503//PF00812//PF01269//PF01728//PF04670//PF00025//PF00398//PF08241//PF00009//PF08477//PF01591	50S ribosome-binding GTPase//RNA cap guanine-N2 methyltransferase//Methyltransferase small domain//MSP (Major sperm protein) domain//Ras family//PUA domain//G-protein alpha subunit//Ephrin//Fibrillarin//FtsJ-like methyltransferase//Gtr1/RagA G protein conserved region//ADP-ribosylation factor family//Ribosomal RNA adenine dimethylase//Methyltransferase domain//Elongation factor Tu GTP binding dom…	GO:0006000//GO:0000154//GO:0006013//GO:0008152//GO:0006396//GO:0007165//GO:0006364//GO:0032259//GO:0007264//GO:0008033//GO:0007186//GO:0009452//GO:0001510	fructose metabolic process//rRNA modification//mannose metabolic process//metabolic process//RNA processing//signal transduction//rRNA processing//methylation//small GTPase mediated signal transduction//tRNA processing//G-protein coupled receptor signaling pathway//7-methylguanosine RNA capping//RNA methylation	GO:0000179//GO:0003723//GO:0003924//GO:0005525//GO:0003873//GO:0019001//GO:0031683//GO:0004871//GO:0005198//GO:0008649//GO:0005524//GO:0008168	rRNA (adenine-N6,N6-)-dimethyltransferase activity//RNA binding//GTPase activity//GTP binding//6-phosphofructo-2-kinase activity//guanyl nucleotide binding//G-protein beta/gamma-subunit complex binding//signal transducer activity//structural molecule activity//rRNA methyltransferase activity//ATP binding//methyltransferase activity	GO:0005737//GO:0005634//GO:0016020//GO:0005622	cytoplasm//nucleus//membrane//intracellular	KOG0070	GTP-binding ADP-ribosylation factor Arf1
c15794_g1	CB_E3	17.00	0.92	1441	--	--	--	--	--	--	--	--	--	--	--	--	--	--	--	--	--	--	--	--	--	--	--	--	--	--	--	--
c15805_g1	CB_E3	1.00	0.76	354	--	--	--	--	--	--	--	--	--	--	--	--	--	--	--	--	--	--	--	--	--	--	--	--	--	--	--	--
c15808_g1	CB_E3	4.00	1.81	1023	--	--	--	--	--	--	--	--	--	--	--	--	--	--	--	--	--	--	--	--	--	--	--	--	--	--	--	--
c15810_g2	CB_E3	1.00	0.37	447	--	--	--	--	--	--	--	--	--	--	--	--	--	--	--	--	--	--	--	--	--	--	--	--	--	--	--	--
c15825_g1	CB_E3	6.00	0.52	997	546671870	ERL83993.1	670	5.09603e-83	hypothetical protein D910_01309 [Dendroctonus ponderosae]	--	--	--	--	--	--	--	--	--	--	--	--	--	PF03145	Seven in absentia protein family	GO:0007275//GO:0006511	multicellular organismal development//ubiquitin-dependent protein catabolic process	--	--	GO:0005634	nucleus	--	--
c15842_g1	CB_E3	4.00	3.01	355	--	--	--	--	--	--	--	--	--	--	--	--	--	--	--	--	--	--	--	--	--	--	--	--	--	--	--	--
c15844_g2	CB_E3	1.00	0.35	456	--	--	--	--	--	--	--	--	--	--	--	--	--	--	--	--	--	--	--	--	--	--	--	--	--	--	--	--
c15856_g1	CB_E3	1.00	0.50	399	--	--	--	--	--	--	--	--	--	--	--	--	--	--	--	--	--	--	--	--	--	--	--	--	--	--	--	--
c15857_g1	CB_E3	6.00	1.39	547	--	--	--	--	--	--	--	--	--	--	--	--	--	--	--	--	--	--	--	--	--	--	--	--	--	--	--	--
c15858_g1	CB_E3	1.00	0.55	388	--	--	--	--	--	--	--	--	--	--	--	--	--	--	--	--	--	--	--	--	--	--	--	--	--	--	--	--
c15870_g1	CB_E3	14.00	1.78	773	--	--	--	--	--	--	--	--	--	--	--	--	--	--	--	--	--	--	--	--	--	--	--	--	--	--	--	--
c15871_g1	CB_E3	3.00	0.38	780	--	--	--	--	--	--	--	--	--	--	--	--	--	--	--	--	--	--	--	--	--	--	--	--	--	--	--	--
c15874_g1	CB_E3	1.00	0.45	641	--	--	--	--	--	--	--	--	--	--	--	--	--	--	--	--	--	--	--	--	--	--	--	--	--	--	--	--
c15889_g1	CB_E3	21.00	7.65	448	--	--	--	--	--	--	--	--	--	--	--	--	--	--	--	--	--	--	PF02655	ATP-grasp domain	--	--	GO:0005524//GO:0046872	ATP binding//metal ion binding	--	--	--	--
c15889_g2	CB_E3	155.00	41.30	512	158298840	XP_318995.4	146	1.48015e-09	AGAP009875-PA [Anopheles gambiae str. PEST]>gi|157014080|gb|EAA14443.4| AGAP009875-PA [Anopheles gambiae str. PEST]	--	--	--	--	--	--	--	--	--	Q7M4F4	121	2.69107e-07	Endocuticle structural glycoprotein SgAbd-1 OS=Schistocerca gregaria PE=1 SV=1	PF00379	Insect cuticle protein	--	--	GO:0042302	structural constituent of cuticle	--	--	--	--
c15899_g1	CB_E3	32.00	4.76	700	--	--	--	--	--	--	--	--	--	--	--	--	--	--	--	--	--	--	PF01064//PF01445	Activin types I and II receptor domain//Viral small hydrophobic protein	GO:0009069//GO:0016310//GO:0007178	serine family amino acid metabolic process//phosphorylation//transmembrane receptor protein serine/threonine kinase signaling pathway	GO:0005024//GO:0004675	transforming growth factor beta-activated receptor activity//transmembrane receptor protein serine/threonine kinase activity	GO:0016020	membrane	--	--
c15901_g1	CB_E3	2.00	1.52	354	--	--	--	--	--	--	--	--	--	--	--	--	--	--	--	--	--	--	--	--	--	--	--	--	--	--	--	--
c15915_g1	CB_E3	1.00	0.38	442	--	--	--	--	--	--	--	--	--	--	--	--	--	--	--	--	--	--	--	--	--	--	--	--	--	--	--	--
c15919_g1	CB_E3	1.00	1.36	310	--	--	--	--	--	--	--	--	--	--	--	--	--	--	--	--	--	--	--	--	--	--	--	--	--	--	--	--
c15937_g1	CB_E3	4.00	4.10	329	--	--	--	--	--	--	--	--	--	--	--	--	--	--	--	--	--	--	--	--	--	--	--	--	--	--	--	--
c15954_g1	CB_E3	1.00	0.49	403	--	--	--	--	--	462311824	APGK01046804.1	39	3.54572e-09	Dendroctonus ponderosae Seq01046814, whole genome shotgun sequence	--	--	--	--	--	--	--	--	--	--	--	--	--	--	--	--	--	--
c15956_g1	CB_E3	2.00	0.67	464	308450185	XP_003088208.1	247	1.40059e-22	hypothetical protein CRE_29292 [Caenorhabditis remanei]>gi|308248779|gb|EFO92731.1| hypothetical protein CRE_29292 [Caenorhabditis remanei]	--	--	--	--	--	K00004	BDH, butB	(R,R)-butanediol dehydrogenase / meso-butanediol dehydrogenase / diacetyl reductase	http://www.genome.jp/dbget-bin/www_bget?ko:K00004	O34788	190	2.91925e-16	(R,R)-butanediol dehydrogenase OS=Bacillus subtilis (strain 168) GN=bdhA PE=3 SV=1	PF00107	Zinc-binding dehydrogenase	GO:0055114	oxidation-reduction process	GO:0016491//GO:0008270	oxidoreductase activity//zinc ion binding	--	--	--	--
c15969_g1	CB_E3	2.00	0.55	504	--	--	--	--	--	--	--	--	--	--	--	--	--	--	--	--	--	--	--	--	--	--	--	--	--	--	--	--
c15974_g1	CB_E3	1.00	1.79	294	--	--	--	--	--	--	--	--	--	--	--	--	--	--	--	--	--	--	--	--	--	--	--	--	--	--	--	--
c15980_g1	CB_E3	2.00	0.65	627	--	--	--	--	--	--	--	--	--	--	--	--	--	--	--	--	--	--	--	--	--	--	--	--	--	--	--	--
c15981_g1	CB_E3	4.00	0.44	845	--	--	--	--	--	--	--	--	--	--	--	--	--	--	--	--	--	--	--	--	--	--	--	--	--	--	--	--
c15986_g1	CB_E3	4.00	1.76	418	--	--	--	--	--	--	--	--	--	--	--	--	--	--	--	--	--	--	--	--	--	--	--	--	--	--	--	--
c15992_g2	CB_E3	1.00	4.82	253	--	--	--	--	--	--	--	--	--	--	--	--	--	--	--	--	--	--	--	--	--	--	--	--	--	--	--	--
c15993_g1	CB_E3	2.00	0.38	610	--	--	--	--	--	--	--	--	--	--	--	--	--	--	--	--	--	--	--	--	--	--	--	--	--	--	--	--
c16002_g1	CB_E3	146.00	4.97	2180	546677297	ERL88158.1	1494	0	hypothetical protein D910_05546 [Dendroctonus ponderosae]	--	--	--	--	--	K14209	SLC36A, PAT	solute carrier family 36 (proton-coupled amino acid transporter)	http://www.genome.jp/dbget-bin/www_bget?ko:K14209	Q4KL91	442	1.31197e-45	Proton-coupled amino acid transporter 4 OS=Xenopus laevis GN=slc36a4 PE=2 SV=1	PF06371//PF03788	Diaphanous GTPase-binding Domain//LrgA family	GO:0030036	actin cytoskeleton organization	GO:0017048//GO:0003779	Rho GTPase binding//actin binding	GO:0016021	integral component of membrane	KOG1304	Amino acid transporters
c16008_g1	CB_E3	1.00	0.68	364	--	--	--	--	--	--	--	--	--	--	--	--	--	--	--	--	--	--	--	--	--	--	--	--	--	--	--	--
c16013_g1	CB_E3	4.00	1.36	461	--	--	--	--	--	--	--	--	--	--	--	--	--	--	--	--	--	--	--	--	--	--	--	--	--	--	--	--
c16019_g1	CB_E3	12.00	2.03	836	546678916	ERL89454.1	146	7.50908e-09	hypothetical protein D910_06821 [Dendroctonus ponderosae]	--	--	--	--	--	--	--	--	--	--	--	--	--	PF00096//PF00301	Zinc finger, C2H2 type//Rubredoxin	--	--	GO:0005506//GO:0046872	iron ion binding//metal ion binding	--	--	--	--
c16022_g1	CB_E3	3.00	0.64	572	749745083	XP_011155070.1	211	1.19947e-16	PREDICTED: nicalin [Harpegnathos saltator]	--	--	--	--	--	--	--	--	--	--	--	--	--	--	--	--	--	--	--	--	--	--	--
c16025_g1	CB_E3	13.00	3.78	492	--	--	--	--	--	--	--	--	--	--	--	--	--	--	--	--	--	--	--	--	--	--	--	--	--	--	--	--
c16035_g1	CB_E3	1.00	0.36	452	--	--	--	--	--	--	--	--	--	--	--	--	--	--	--	--	--	--	--	--	--	--	--	--	--	--	--	--
c16040_g1	CB_E3	1.00	0.94	336	--	--	--	--	--	--	--	--	--	--	--	--	--	--	--	--	--	--	--	--	--	--	--	--	--	--	--	--
c16041_g1	CB_E3	4198.00	84.50	3447	478252285	ENN72712.1	1434	0	hypothetical protein YQE_10650, partial [Dendroctonus ponderosae]>gi|546681138|gb|ERL91288.1| hypothetical protein D910_08621 [Dendroctonus ponderosae]	--	--	--	--	--	K00248	ACADS, bcd	butyryl-CoA dehydrogenase	http://www.genome.jp/dbget-bin/www_bget?ko:K00248	P15651	998	3.90339e-122	Short-chain specific acyl-CoA dehydrogenase, mitochondrial OS=Rattus norvegicus GN=Acads PE=1 SV=2	PF02770//PF00441//PF02771//PF08028	Acyl-CoA dehydrogenase, middle domain//Acyl-CoA dehydrogenase, C-terminal domain//Acyl-CoA dehydrogenase, N-terminal domain//Acyl-CoA dehydrogenase, C-terminal domain	GO:0006118//GO:0055114//GO:0008152	obsolete electron transport//oxidation-reduction process//metabolic process	GO:0003995//GO:0016491//GO:0050660//GO:0016627	acyl-CoA dehydrogenase activity//oxidoreductase activity//flavin adenine dinucleotide binding//oxidoreductase activity, acting on the CH-CH group of donors	--	--	KOG0139	Short-chain acyl-CoA dehydrogenase
c16043_g1	CB_E3	107.00	3.32	2313	478256197	ENN76391.1	307	2.82247e-28	hypothetical protein YQE_07054, partial [Dendroctonus ponderosae]>gi|546673044|gb|ERL84727.1| hypothetical protein D910_02152 [Dendroctonus ponderosae]	--	--	--	--	--	--	--	--	--	Q8IN81	264	3.19616e-22	Sex determination protein fruitless OS=Drosophila melanogaster GN=fru PE=1 SV=1	PF00651//PF00525	BTB/POZ domain//Alpha crystallin A chain, N terminal	GO:0007423	sensory organ development	GO:0005515//GO:0005212	protein binding//structural constituent of eye lens	--	--	KOG4441	Proteins containing BTB/POZ and Kelch domains, involved in regulatory/signal transduction processes
c16046_g1	CB_E3	2.00	0.57	496	93276811	CAH03742.1	128	2.80091e-13	transposase [Messor bouvieri]	--	--	--	--	--	--	--	--	--	--	--	--	--	--	--	--	--	--	--	--	--	--	--
c16057_g1	CB_E3	19.00	3.12	659	642932874	XP_008197021.1	356	3.81716e-39	PREDICTED: protein vav-1-like [Tribolium castaneum]>gi|270011507|gb|EFA07955.1| hypothetical protein TcasGA2_TC005536 [Tribolium castaneum]	--	--	--	--	--	--	--	--	--	--	--	--	--	PF14633//PF00017	SH2 domain//SH2 domain	--	--	GO:0005515	protein binding	--	--	--	--
c16061_g1	CB_E3	1.00	0.82	347	--	--	--	--	--	--	--	--	--	--	--	--	--	--	--	--	--	--	--	--	--	--	--	--	--	--	--	--
c16081_g1	CB_E3	1.00	0.37	447	--	--	--	--	--	--	--	--	--	--	--	--	--	--	--	--	--	--	--	--	--	--	--	--	--	--	--	--
c16083_g1	CB_E3	109.00	3.63	2171	385199942	AFI45019.1	1441	0	cytochrome P450 CYP4BQ1 [Dendroctonus ponderosae]	--	--	--	--	--	K07427	CYP4V	cytochrome P450, family 4, subfamily V	http://www.genome.jp/dbget-bin/www_bget?ko:K07427	O46051	838	2.63551e-101	Probable cytochrome P450 4d14 OS=Drosophila melanogaster GN=Cyp4d14 PE=3 SV=1	PF00067//PF00558	Cytochrome P450//Vpu protein	GO:0006812//GO:0055114//GO:0019076//GO:0032801	cation transport//oxidation-reduction process//viral release from host cell//receptor catabolic process	GO:0020037//GO:0016705//GO:0005261//GO:0005506	heme binding//oxidoreductase activity, acting on paired donors, with incorporation or reduction of molecular oxygen//cation channel activity//iron ion binding	GO:0033644	host cell membrane	KOG0157	Cytochrome P450 CYP4/CYP19/CYP26 subfamilies
c16089_g1	CB_E3	8.00	1.06	751	752867451	XP_011250753.1	197	4.92193e-15	PREDICTED: histone-lysine N-methyltransferase SETMAR-like [Camponotus floridanus]	--	--	--	--	--	--	--	--	--	--	--	--	--	--	--	--	--	--	--	--	--	--	--
c16096_g1	CB_E3	6.00	0.32	1446	281208172	EFA82350.1	211	6.80917e-15	hypothetical protein PPL_04775 [Polysphondylium pallidum PN500]	--	--	--	--	--	--	--	--	--	--	--	--	--	PF03459	TOBE domain	GO:0006810	transport	GO:0016820//GO:0005215//GO:0005524	hydrolase activity, acting on acid anhydrides, catalyzing transmembrane movement of substances//transporter activity//ATP binding	GO:0043190	ATP-binding cassette (ABC) transporter complex	--	--
c16118_g1	CB_E3	3.00	0.64	921	270008266	EFA04714.1	372	4.9826e-38	gustatory receptor 8 [Tribolium castaneum]	--	--	--	--	--	--	--	--	--	P83297	289	8.45775e-28	Gustatory receptor for sugar taste 64f OS=Drosophila melanogaster GN=Gr64f PE=2 SV=2	PF08395//PF06151	7tm Chemosensory receptor//Trehalose receptor	GO:0050912//GO:0007607//GO:0050909//GO:0007187	detection of chemical stimulus involved in sensory perception of taste//obsolete taste perception//sensory perception of taste//G-protein coupled receptor signaling pathway, coupled to cyclic nucleotide second messenger	GO:0008527	taste receptor activity	GO:0016021	integral component of membrane	--	--
c16121_g1	CB_E3	3.00	1.20	433	--	--	--	--	--	--	--	--	--	--	--	--	--	--	--	--	--	--	--	--	--	--	--	--	--	--	--	--
c16127_g1	CB_E3	1.00	0.57	384	307196819	EFN78260.1	84	1.35049e-06	Histone-lysine N-methyltransferase SETMAR, partial [Harpegnathos saltator]	--	--	--	--	--	--	--	--	--	--	--	--	--	--	--	--	--	--	--	--	--	--	--
c16128_g1	CB_E3	285.00	11.97	1818	91083355	XP_975079.1	696	3.4072e-90	PREDICTED: platelet-activating factor acetylhydrolase IB subunit beta homolog [Tribolium castaneum]>gi|270007770|gb|EFA04218.1| hypothetical protein TcasGA2_TC014467 [Tribolium castaneum]	--	--	--	--	--	K16795	PAFAH1B2_3	platelet-activating factor acetylhydrolase IB subunit beta/gamma	http://www.genome.jp/dbget-bin/www_bget?ko:K16795	Q9VXP4	496	2.11173e-61	Platelet-activating factor acetylhydrolase IB subunit beta homolog OS=Drosophila melanogaster GN=Paf-AHalpha PE=1 SV=1	PF00657	GDSL-like Lipase/Acylhydrolase	GO:0006629	lipid metabolic process	GO:0016788//GO:0016787	hydrolase activity, acting on ester bonds//hydrolase activity	--	--	--	--
c16131_g1	CB_E3	3.00	0.51	645	--	--	--	--	--	--	--	--	--	--	--	--	--	--	--	--	--	--	PF02903	Alpha amylase, N-terminal ig-like domain	GO:0005975	carbohydrate metabolic process	GO:0004553	hydrolase activity, hydrolyzing O-glycosyl compounds	--	--	--	--
c16139_g1	CB_E3	5.00	0.60	801	478254315	ENN74569.1	148	2.96149e-09	hypothetical protein YQE_08891, partial [Dendroctonus ponderosae]	--	--	--	--	--	--	--	--	--	--	--	--	--	--	--	--	--	--	--	--	--	--	--
c16156_g1	CB_E3	1.00	0.40	433	--	--	--	--	--	--	--	--	--	--	--	--	--	--	--	--	--	--	--	--	--	--	--	--	--	--	--	--
c16157_g1	CB_E3	139.00	4.40	2291	546674165	ERL85617.1	2426	0	hypothetical protein D910_03036, partial [Dendroctonus ponderosae]	462277605	APGK01058938.1	35	3.61541e-06	Dendroctonus ponderosae Seq01058948, whole genome shotgun sequence	K01908	E6.2.1.17, prpE	propionyl-CoA synthetase	http://www.genome.jp/dbget-bin/www_bget?ko:K01908	Q5REB8	1713	0	Acyl-CoA synthetase short-chain family member 3, mitochondrial OS=Pongo abelii GN=ACSS3 PE=2 SV=1	PF00501	AMP-binding enzyme	GO:0008152	metabolic process	GO:0003824	catalytic activity	--	--	KOG1175	Acyl-CoA synthetase
c16169_g1	CB_E3	1.00	0.53	392	--	--	--	--	--	--	--	--	--	--	--	--	--	--	--	--	--	--	--	--	--	--	--	--	--	--	--	--
c16175_g1	CB_E3	1.00	1.33	311	--	--	--	--	--	--	--	--	--	--	--	--	--	--	--	--	--	--	PF02160	Cauliflower mosaic virus peptidase (A3)	GO:0006508	proteolysis	GO:0004190	aspartic-type endopeptidase activity	--	--	--	--
c16181_g1	CB_E3	371.00	7.76	3293	478253806	ENN74098.1	2162	0	hypothetical protein YQE_09071, partial [Dendroctonus ponderosae]	--	--	--	--	--	--	--	--	--	P03952	389	1.509e-37	Plasma kallikrein OS=Homo sapiens GN=KLKB1 PE=1 SV=1	PF00089	Trypsin	GO:0006508	proteolysis	GO:0004252	serine-type endopeptidase activity	--	--	KOG3627	Trypsin
c16182_g1	CB_E3	56.00	3.19	1540	478255102	ENN75332.1	292	1.18639e-28	hypothetical protein YQE_08108, partial [Dendroctonus ponderosae]>gi|546680138|gb|ERL90479.1| hypothetical protein D910_07828 [Dendroctonus ponderosae]	--	--	--	--	--	--	--	--	--	--	--	--	--	PF00096	Zinc finger, C2H2 type	--	--	GO:0046872	metal ion binding	--	--	--	--
c16186_g1	CB_E3	71.00	5.07	1160	--	--	--	--	--	--	--	--	--	--	--	--	--	--	--	--	--	--	--	--	--	--	--	--	--	--	--	--
c16188_g1	CB_E3	2.00	2.17	325	--	--	--	--	--	--	--	--	--	--	--	--	--	--	--	--	--	--	--	--	--	--	--	--	--	--	--	--
c16191_g1	CB_E3	684.00	36.70	1452	332373142	AEE61712.1	1287	3.30224e-172	unknown [Dendroctonus ponderosae]	--	--	--	--	--	K06125	COQ2	4-hydroxybenzoate hexaprenyltransferase	http://www.genome.jp/dbget-bin/www_bget?ko:K06125	Q16QL3	1033	2.68212e-134	4-hydroxybenzoate polyprenyltransferase, mitochondrial OS=Aedes aegypti GN=coq2 PE=3 SV=1	PF01040//PF00434	UbiA prenyltransferase family//Glycoprotein VP7	--	--	GO:0004659	prenyltransferase activity	GO:0016021//GO:0019028	integral component of membrane//viral capsid	KOG1381	Para-hydroxybenzoate-polyprenyl transferase
c16195_g1	CB_E3	4.00	0.56	726	--	--	--	--	--	--	--	--	--	--	--	--	--	--	--	--	--	--	--	--	--	--	--	--	--	--	--	--
c16200_g1	CB_E3	2.00	7.64	261	--	--	--	--	--	--	--	--	--	--	--	--	--	--	--	--	--	--	--	--	--	--	--	--	--	--	--	--
c16208_g1	CB_E3	3.00	0.39	766	--	--	--	--	--	--	--	--	--	--	--	--	--	--	--	--	--	--	--	--	--	--	--	--	--	--	--	--
c16209_g1	CB_E3	7.00	0.42	1329	--	--	--	--	--	--	--	--	--	--	--	--	--	--	--	--	--	--	--	--	--	--	--	--	--	--	--	--
c16212_g2	CB_E3	1.00	2.39	280	--	--	--	--	--	--	--	--	--	--	--	--	--	--	--	--	--	--	--	--	--	--	--	--	--	--	--	--
c16217_g1	CB_E3	8.00	3.88	404	749754926	XP_011139920.1	176	1.16913e-12	PREDICTED: longitudinals lacking protein, isoforms A/B/D/L isoform X33 [Harpegnathos saltator]	--	--	--	--	--	--	--	--	--	Q93560	126	1.73435e-07	B lymphocyte-induced maturation protein 1 homolog OS=Caenorhabditis elegans GN=blmp-1 PE=1 SV=1	PF00096//PF02892	Zinc finger, C2H2 type//BED zinc finger	--	--	GO:0046872//GO:0003677	metal ion binding//DNA binding	--	--	KOG2461	Transcription factor BLIMP-1/PRDI-BF1, contains C2H2-type Zn-finger and SET domains
c16222_g1	CB_E3	13.00	1.14	997	307213938	EFN89175.1	186	3.81866e-14	Histone-lysine N-methyltransferase SETMAR, partial [Harpegnathos saltator]	--	--	--	--	--	--	--	--	--	--	--	--	--	--	--	--	--	--	--	--	--	--	--
c16227_g1	CB_E3	4.00	1.54	439	--	--	--	--	--	--	--	--	--	--	--	--	--	--	--	--	--	--	--	--	--	--	--	--	--	--	--	--
c16235_g1	CB_E3	6.00	0.99	656	--	--	--	--	--	--	--	--	--	--	--	--	--	--	--	--	--	--	--	--	--	--	--	--	--	--	--	--
c16244_g1	CB_E3	17.00	1.35	1071	--	--	--	--	--	--	--	--	--	--	--	--	--	--	--	--	--	--	--	--	--	--	--	--	--	--	--	--
c1624_g2	CB_E3	1.00	0.32	473	--	--	--	--	--	--	--	--	--	--	--	--	--	--	--	--	--	--	PF01424//PF14942	R3H domain//Organelle biogenesis, Muted-like protein	--	--	GO:0003676	nucleic acid binding	GO:0031083//GO:0030133	BLOC-1 complex//transport vesicle	--	--
c16254_g1	CB_E3	10.00	1.00	907	--	--	--	--	--	--	--	--	--	--	--	--	--	--	--	--	--	--	--	--	--	--	--	--	--	--	--	--
c16255_g1	CB_E3	2.00	1.90	401	--	--	--	--	--	--	--	--	--	--	--	--	--	--	--	--	--	--	--	--	--	--	--	--	--	--	--	--
c16260_g1	CB_E3	7.00	0.80	828	--	--	--	--	--	--	--	--	--	--	--	--	--	--	--	--	--	--	--	--	--	--	--	--	--	--	--	--
c16274_g1	CB_E3	2.00	0.48	539	--	--	--	--	--	--	--	--	--	--	--	--	--	--	--	--	--	--	--	--	--	--	--	--	--	--	--	--
c16281_g1	CB_E3	10.00	4.65	410	270016830	EFA13276.1	332	2.75618e-34	hypothetical protein TcasGA2_TC016027 [Tribolium castaneum]	--	--	--	--	--	--	--	--	--	P20825	276	4.371e-27	Retrovirus-related Pol polyprotein from transposon 297 OS=Drosophila melanogaster GN=pol PE=3 SV=1	PF00078	Reverse transcriptase (RNA-dependent DNA polymerase)	GO:0006278	RNA-dependent DNA replication	GO:0003723//GO:0003964	RNA binding//RNA-directed DNA polymerase activity	--	--	KOG0017	FOG: Transposon-encoded proteins with TYA, reverse transcriptase, integrase domains in various combinations
c16281_g2	CB_E3	10.00	4.82	405	768418510	XP_011549944.1	440	2.51912e-47	PREDICTED: uncharacterized protein LOC105381841 [Plutella xylostella]	--	--	--	--	--	--	--	--	--	P0CT43	230	7.0414e-21	Transposon Tf2-8 polyprotein OS=Schizosaccharomyces pombe (strain 972 / ATCC 24843) GN=Tf2-8 PE=3 SV=1	PF02963	Restriction endonuclease EcoRI	GO:0009307//GO:0006308	DNA restriction-modification system//DNA catabolic process	GO:0009036//GO:0003677//GO:0000287	Type II site-specific deoxyribonuclease activity//DNA binding//magnesium ion binding	GO:0009359	Type II site-specific deoxyribonuclease complex	KOG0017	FOG: Transposon-encoded proteins with TYA, reverse transcriptase, integrase domains in various combinations
c16282_g1	CB_E3	81.00	7.19	986	91077356	XP_975048.1	1009	1.0323e-134	PREDICTED: glutathione S-transferase 1, isoform D [Tribolium castaneum]>gi|270001660|gb|EEZ98107.1| hypothetical protein TcasGA2_TC000522 [Tribolium castaneum]	--	--	--	--	--	K00799	GST, gst	glutathione S-transferase	http://www.genome.jp/dbget-bin/www_bget?ko:K00799	P67804	335	1.38415e-35	Glutathione S-transferase 1-1 (Fragment) OS=Drosophila mauritiana GN=GstD1 PE=3 SV=1	PF13417//PF02798//PF13409//PF12105	Glutathione S-transferase, N-terminal domain//Glutathione S-transferase, N-terminal domain//Glutathione S-transferase, N-terminal domain//SpoU, rRNA methylase, C-terminal	GO:0008033//GO:0009451	tRNA processing//RNA modification	GO:0009020//GO:0005515	tRNA (guanosine-2'-O-)-methyltransferase activity//protein binding	--	--	KOG0867	Glutathione S-transferase
c16290_g1	CB_E3	18.00	1.45	1060	--	--	--	--	--	--	--	--	--	--	--	--	--	--	--	--	--	--	--	--	--	--	--	--	--	--	--	--
c16294_g1	CB_E3	2.00	0.60	487	16903179	AAK61417.1	171	4.65828e-12	transposase [Ceratitis rosa]	--	--	--	--	--	--	--	--	--	--	--	--	--	--	--	--	--	--	--	--	--	--	--
c16297_g1	CB_E3	1.00	2.50	278	--	--	--	--	--	--	--	--	--	--	--	--	--	--	--	--	--	--	--	--	--	--	--	--	--	--	--	--
c16304_g1	CB_E3	5.00	0.79	676	--	--	--	--	--	--	--	--	--	--	--	--	--	--	--	--	--	--	--	--	--	--	--	--	--	--	--	--
c16320_g1	CB_E3	4.00	0.62	683	--	--	--	--	--	--	--	--	--	--	--	--	--	--	--	--	--	--	--	--	--	--	--	--	--	--	--	--
c16321_g1	CB_E3	51.00	3.19	1283	498973455	XP_004527566.1	706	1.66514e-84	PREDICTED: asparagine--tRNA ligase, chloroplastic/mitochondrial-like [Ceratitis capitata]	--	--	--	--	--	K01893	NARS, asnS	asparaginyl-tRNA synthetase	http://www.genome.jp/dbget-bin/www_bget?ko:K01893	Q66CG7	715	2.95349e-87	Asparagine--tRNA ligase OS=Yersinia pseudotuberculosis serotype I (strain IP32953) GN=asnS PE=3 SV=1	PF00750//PF00152//PF02091//PF09334//PF00587//PF13184//PF00133//PF01409	tRNA synthetases class I (R)//tRNA synthetases class II (D, K and N)//Glycyl-tRNA synthetase alpha subunit//tRNA synthetases class I (M)//tRNA synthetase class II core domain (G, H, P, S and T)//NusA-like KH domain//tRNA synthetases class I (I, L, M and V)//tRNA synthetases class II core domain (F)	GO:0006544//GO:0006566//GO:0006426//GO:0006525//GO:0006563//GO:0006418//GO:0006560//GO:0006420//GO:0043039	glycine metabolic process//threonine metabolic process//glycyl-tRNA aminoacylation//arginine metabolic process//L-serine metabolic process//tRNA aminoacylation for protein translation//proline metabolic process//arginyl-tRNA aminoacylation//tRNA aminoacylation	GO:0003723//GO:0004814//GO:0000166//GO:0004812//GO:0005524//GO:0000049//GO:0004820	RNA binding//arginine-tRNA ligase activity//nucleotide binding//aminoacyl-tRNA ligase activity//ATP binding//tRNA binding//glycine-tRNA ligase activity	GO:0005737//GO:0009345	cytoplasm//glycine-tRNA ligase complex	KOG0554	Asparaginyl-tRNA synthetase (mitochondrial)
c16327_g1	CB_E3	24.00	3.04	774	--	--	--	--	--	--	--	--	--	--	--	--	--	--	--	--	--	--	--	--	--	--	--	--	--	--	--	--
c16343_g1	CB_E3	194.00	27.71	730	57282796	CAF18560.1	145	5.47217e-09	pacifastin-related peptide precursor PP-5 [Schistocerca gregaria]	--	--	--	--	--	--	--	--	--	--	--	--	--	PF05375//PF07127	Pacifastin inhibitor (LCMII)//Late nodulin protein	GO:0009878	nodule morphogenesis	GO:0030414//GO:0046872	peptidase inhibitor activity//metal ion binding	--	--	--	--
c16346_g1	CB_E3	8.00	1.21	693	--	--	--	--	--	--	--	--	--	--	--	--	--	--	--	--	--	--	--	--	--	--	--	--	--	--	--	--
c16347_g1	CB_E3	5.00	0.44	990	642919131	XP_008191749.1	410	7.4924e-45	PREDICTED: uncharacterized protein LOC103312571 [Tribolium castaneum]	--	--	--	--	--	--	--	--	--	--	--	--	--	PF01607	Chitin binding Peritrophin-A domain	GO:0006030	chitin metabolic process	GO:0008061	chitin binding	GO:0005576	extracellular region	--	--
c16357_g1	CB_E3	1.00	0.54	391	--	--	--	--	--	--	--	--	--	--	--	--	--	--	--	--	--	--	--	--	--	--	--	--	--	--	--	--
c16360_g1	CB_E3	24.00	3.57	699	--	--	--	--	--	--	--	--	--	--	--	--	--	--	--	--	--	--	--	--	--	--	--	--	--	--	--	--
c16361_g1	CB_E3	1.00	0.66	384	156659	AAA28277.1	166	1.47836e-12	transposase, partial [Chrysops vittatus]	--	--	--	--	--	--	--	--	--	--	--	--	--	--	--	--	--	--	--	--	--	--	--
c16363_g1	CB_E3	131.00	13.79	875	--	--	--	--	--	--	--	--	--	--	--	--	--	--	--	--	--	--	--	--	--	--	--	--	--	--	--	--
c16364_g1	CB_E3	3.00	0.64	573	--	--	--	--	--	--	--	--	--	--	--	--	--	--	--	--	--	--	--	--	--	--	--	--	--	--	--	--
c16366_g1	CB_E3	4.00	0.41	1351	--	--	--	--	--	--	--	--	--	--	--	--	--	--	--	--	--	--	PF03694	Erg28 like protein	--	--	--	--	GO:0016021	integral component of membrane	--	--
c16368_g1	CB_E3	23.00	2.70	812	--	--	--	--	--	--	--	--	--	--	--	--	--	--	--	--	--	--	--	--	--	--	--	--	--	--	--	--
c16369_g1	CB_E3	17.00	5.10	538	478268065	ENN83136.1	132	3.21086e-11	hypothetical protein YQE_00503, partial [Dendroctonus ponderosae]	--	--	--	--	--	--	--	--	--	--	--	--	--	--	--	--	--	--	--	--	--	--	--
c16370_g1	CB_E3	2.00	0.57	496	307199329	EFN79976.1	184	8.62536e-17	Histone-lysine N-methyltransferase SETMAR, partial [Harpegnathos saltator]	--	--	--	--	--	--	--	--	--	--	--	--	--	PF12025//PF13691	Phage protein C//tRNase Z endonuclease	GO:0008033//GO:0019073	tRNA processing//viral DNA genome packaging	--	--	--	--	--	--
c16374_g1	CB_E3	1.00	1.69	297	--	--	--	--	--	--	--	--	--	--	--	--	--	--	--	--	--	--	--	--	--	--	--	--	--	--	--	--
c16377_g1	CB_E3	5.00	0.94	610	--	--	--	--	--	--	--	--	--	--	--	--	--	--	--	--	--	--	--	--	--	--	--	--	--	--	--	--
c16378_g2	CB_E3	4.00	0.69	640	--	--	--	--	--	--	--	--	--	--	--	--	--	--	--	--	--	--	--	--	--	--	--	--	--	--	--	--
c16384_g1	CB_E3	2.00	1.15	383	--	--	--	--	--	--	--	--	--	--	--	--	--	--	--	--	--	--	--	--	--	--	--	--	--	--	--	--
c16387_g1	CB_E3	3.00	0.77	776	--	--	--	--	--	--	--	--	--	--	--	--	--	--	--	--	--	--	--	--	--	--	--	--	--	--	--	--
c16388_g1	CB_E3	1.00	2.80	273	--	--	--	--	--	--	--	--	--	--	--	--	--	--	--	--	--	--	--	--	--	--	--	--	--	--	--	--
c16391_g1	CB_E3	9.00	2.04	553	--	--	--	--	--	--	--	--	--	--	--	--	--	--	--	--	--	--	--	--	--	--	--	--	--	--	--	--
c16391_g2	CB_E3	2.00	0.65	469	--	--	--	--	--	--	--	--	--	--	--	--	--	--	--	--	--	--	--	--	--	--	--	--	--	--	--	--
c16395_g1	CB_E3	14147.00	1701.77	800	568599606	AHE13798.1	301	1.6194e-30	odorant binding protein [Lissorhoptrus oryzophilus]	--	--	--	--	--	--	--	--	--	--	--	--	--	PF13247//PF01395	4Fe-4S dicluster domain//PBP/GOBP family	--	--	GO:0005549//GO:0051536	odorant binding//iron-sulfur cluster binding	--	--	--	--
c16397_g1	CB_E3	1.00	0.83	346	546684927	ERL94509.1	191	1.28675e-14	hypothetical protein D910_11786 [Dendroctonus ponderosae]	--	--	--	--	--	--	--	--	--	--	--	--	--	PF09329	Primase zinc finger	GO:0006260	DNA replication	--	--	GO:0005634	nucleus	--	--
c16419_g1	CB_E3	2.00	0.72	449	--	--	--	--	--	--	--	--	--	--	--	--	--	--	--	--	--	--	--	--	--	--	--	--	--	--	--	--
c16425_g1	CB_E3	3.00	0.87	492	--	--	--	--	--	--	--	--	--	--	--	--	--	--	--	--	--	--	--	--	--	--	--	--	--	--	--	--
c16428_g1	CB_E3	10.00	1.06	873	--	--	--	--	--	--	--	--	--	--	--	--	--	--	--	--	--	--	--	--	--	--	--	--	--	--	--	--
c16434_g1	CB_E3	12.00	0.63	1471	546683202	ERL93042.1	963	6.26806e-123	hypothetical protein D910_10344 [Dendroctonus ponderosae]	--	--	--	--	--	--	--	--	--	Q8R368	378	1.32666e-38	Dyslexia susceptibility 1 candidate gene 1 protein homolog OS=Mus musculus GN=Dyx1c1 PE=1 SV=2	PF07541//PF00515	Eukaryotic translation initiation factor 2 alpha subunit//Tetratricopeptide repeat	GO:0006446	regulation of translational initiation	GO:0005515//GO:0003743//GO:0003723	protein binding//translation initiation factor activity//RNA binding	GO:0005840//GO:0005850	ribosome//eukaryotic translation initiation factor 2 complex	KOG0548	Molecular co-chaperone STI1
c16435_g1	CB_E3	1.00	0.84	345	--	--	--	--	--	--	--	--	--	--	--	--	--	--	--	--	--	--	--	--	--	--	--	--	--	--	--	--
c16437_g1	CB_E3	527.00	12.75	2884	91087071	XP_974871.1	1564	0	PREDICTED: enhancer of mRNA-decapping protein 3 [Tribolium castaneum]	--	--	--	--	--	K12615	EDC3	enhancer of mRNA-decapping protein 3	http://www.genome.jp/dbget-bin/www_bget?ko:K12615	Q96F86	730	7.65318e-84	Enhancer of mRNA-decapping protein 3 OS=Homo sapiens GN=EDC3 PE=1 SV=1	--	--	--	--	--	--	--	--	--	--
c16442_g1	CB_E3	1.00	1.25	315	--	--	--	--	--	308387166	AB551966.1	295	1.32476e-151	Pleurotus ostreatus mRNA, regulated by blue-light stimulation, clone: MK-2010-14	--	--	--	--	--	--	--	--	--	--	--	--	--	--	--	--	--	--
c16443_g1	CB_E3	2.00	1.23	375	--	--	--	--	--	--	--	--	--	--	--	--	--	--	--	--	--	--	--	--	--	--	--	--	--	--	--	--
c16444_g1	CB_E3	2.00	0.65	469	--	--	--	--	--	--	--	--	--	--	--	--	--	--	--	--	--	--	--	--	--	--	--	--	--	--	--	--
c16452_g1	CB_E3	1.00	0.44	417	--	--	--	--	--	--	--	--	--	--	--	--	--	--	--	--	--	--	--	--	--	--	--	--	--	--	--	--
c16456_g1	CB_E3	171.00	11.30	1233	--	--	--	--	--	--	--	--	--	--	--	--	--	--	--	--	--	--	PF09398	FOP N terminal dimerisation domain	GO:0034453	microtubule anchoring	--	--	GO:0005815	microtubule organizing center	--	--
c16457_g1	CB_E3	5.00	0.65	758	--	--	--	--	--	--	--	--	--	--	--	--	--	--	--	--	--	--	--	--	--	--	--	--	--	--	--	--
c16459_g1	CB_E3	3.00	0.78	519	--	--	--	--	--	--	--	--	--	--	--	--	--	--	--	--	--	--	--	--	--	--	--	--	--	--	--	--
c16460_g1	CB_E3	7.00	2.61	444	--	--	--	--	--	--	--	--	--	--	--	--	--	--	--	--	--	--	--	--	--	--	--	--	--	--	--	--
c16469_g1	CB_E3	217.00	8.82	1828	478249862	ENN70369.1	1109	2.5e-143	hypothetical protein YQE_12876, partial [Dendroctonus ponderosae]	--	--	--	--	--	K12461	FRS2	fibroblast growth factor receptor substrate 2	http://www.genome.jp/dbget-bin/www_bget?ko:K12461	Q8WU20	253	1.4323e-21	Fibroblast growth factor receptor substrate 2 OS=Homo sapiens GN=FRS2 PE=1 SV=4	PF02174	PTB domain (IRS-1 type)	GO:0007165	signal transduction	GO:0005158	insulin receptor binding	GO:0005899	insulin receptor complex	KOG4047	Docking protein 1 (p62dok)
c16470_g1	CB_E3	21.00	2.33	845	--	--	--	--	--	--	--	--	--	--	--	--	--	--	--	--	--	--	--	--	--	--	--	--	--	--	--	--
c16471_g1	CB_E3	11.00	1.04	945	--	--	--	--	--	--	--	--	--	--	--	--	--	--	--	--	--	--	--	--	--	--	--	--	--	--	--	--
c16497_g1	CB_E3	344.00	51.74	759	332375917	AEE63099.1	385	1.34542e-60	unknown [Dendroctonus ponderosae]>gi|478257592|gb|ENN77746.1| hypothetical protein YQE_05816, partial [Dendroctonus ponderosae]>gi|546677146|gb|ERL88043.1| hypothetical protein D910_05432 [Dendroctonus ponderosae]	--	--	--	--	--	--	--	--	--	A1Z9A2	247	2.44167e-39	UPF0587 protein CG4646 OS=Drosophila melanogaster GN=CG4646 PE=2 SV=1	--	--	--	--	--	--	--	--	--	--
c16502_g1	CB_E3	7.00	0.61	999	--	--	--	--	--	--	--	--	--	--	--	--	--	--	--	--	--	--	--	--	--	--	--	--	--	--	--	--
c16509_g1	CB_E3	13.00	5.71	418	478253166	ENN73537.1	185	6.67922e-15	hypothetical protein YQE_09788, partial [Dendroctonus ponderosae]	--	--	--	--	--	--	--	--	--	Q7KQZ4	178	3.66509e-14	Longitudinals lacking protein, isoforms A/B/D/L OS=Drosophila melanogaster GN=lola PE=1 SV=1	PF00096	Zinc finger, C2H2 type	--	--	GO:0046872	metal ion binding	--	--	KOG1721	FOG: Zn-finger
c1650_g1	CB_E3	2.00	0.75	444	817084430	XP_012264867.1	166	4.39298e-12	PREDICTED: piggyBac transposable element-derived protein 4-like isoform X1 [Athalia rosae]	--	--	--	--	--	--	--	--	--	--	--	--	--	--	--	--	--	--	--	--	--	--	--
c16516_g1	CB_E3	8.00	2.06	520	--	--	--	--	--	--	--	--	--	--	--	--	--	--	--	--	--	--	PF00634	BRCA2 repeat	GO:0006302	double-strand break repair	GO:0005515	protein binding	--	--	--	--
c16519_g1	CB_E3	354.00	16.14	1816	478263696	ENN81999.1	1068	2.18806e-136	hypothetical protein YQE_01574, partial [Dendroctonus ponderosae]	--	--	--	--	--	--	--	--	--	Q9VN45	558	1.14651e-61	Protein spartin OS=Drosophila melanogaster GN=spartin PE=1 SV=1	PF07086	Protein of unknown function (DUF1352)	GO:0007029	endoplasmic reticulum organization	--	--	GO:0005789	endoplasmic reticulum membrane	--	--
c16532_g1	CB_E3	11901.00	1865.07	678	546672767	ERL84527.1	602	4.42348e-76	hypothetical protein D910_01957 [Dendroctonus ponderosae]	769841504	XM_011633643.1	111	5.83006e-49	PREDICTED: Pogonomyrmex barbatus 40S ribosomal protein S12 (LOC105423746), mRNA	K02951	RP-S12e, RPS12	small subunit ribosomal protein S12e	http://www.genome.jp/dbget-bin/www_bget?ko:K02951	P84175	474	2.40718e-58	40S ribosomal protein S12 OS=Gallus gallus GN=RPS12 PE=1 SV=2	PF02065	Melibiase	GO:0005975	carbohydrate metabolic process	GO:0004553	hydrolase activity, hydrolyzing O-glycosyl compounds	--	--	KOG3406	40S ribosomal protein S12
c16537_g1	CB_E3	3.00	2.10	362	--	--	--	--	--	--	--	--	--	--	--	--	--	--	--	--	--	--	--	--	--	--	--	--	--	--	--	--
c16546_g1	CB_E3	1.00	4.04	259	--	--	--	--	--	--	--	--	--	--	--	--	--	--	--	--	--	--	--	--	--	--	--	--	--	--	--	--
c16557_g1	CB_E3	13.00	2.44	611	--	--	--	--	--	--	--	--	--	--	--	--	--	--	--	--	--	--	--	--	--	--	--	--	--	--	--	--
c16562_g1	CB_E3	2.00	3.80	291	--	--	--	--	--	--	--	--	--	--	--	--	--	--	--	--	--	--	--	--	--	--	--	--	--	--	--	--
c16589_g1	CB_E3	1.00	0.34	462	--	--	--	--	--	--	--	--	--	--	--	--	--	--	--	--	--	--	--	--	--	--	--	--	--	--	--	--
c16590_g1	CB_E3	1.00	0.66	367	762099307	XP_011432074.1	160	1.15896e-10	PREDICTED: serine/threonine-protein kinase Sgk1-like [Crassostrea gigas]	--	--	--	--	--	--	--	--	--	Q9USN1	211	1.32171e-18	Sorting nexin-12 OS=Schizosaccharomyces pombe (strain 972 / ATCC 24843) GN=snx12 PE=3 SV=1	PF00787	PX domain	--	--	GO:0035091	phosphatidylinositol binding	--	--	KOG2101	Intermediate filament-like protein, sorting nexins, and related proteins containing PX (PhoX) domain(s)
c16598_g1	CB_E3	10.00	6.11	376	--	--	--	--	--	--	--	--	--	--	--	--	--	--	--	--	--	--	--	--	--	--	--	--	--	--	--	--
c16631_g1	CB_E3	1.00	0.74	356	--	--	--	--	--	--	--	--	--	--	--	--	--	--	--	--	--	--	--	--	--	--	--	--	--	--	--	--
c16632_g2	CB_E3	2.00	2.17	325	--	--	--	--	--	--	--	--	--	--	--	--	--	--	--	--	--	--	--	--	--	--	--	--	--	--	--	--
c16655_g1	CB_E3	1.00	0.64	371	--	--	--	--	--	--	--	--	--	--	--	--	--	--	--	--	--	--	--	--	--	--	--	--	--	--	--	--
c16662_g1	CB_E3	963.00	81.41	1022	478260729	ENN80408.1	595	1.43545e-72	hypothetical protein YQE_03157, partial [Dendroctonus ponderosae]>gi|546678318|gb|ERL88960.1| hypothetical protein D910_06338 [Dendroctonus ponderosae]	--	--	--	--	--	--	--	--	--	--	--	--	--	--	--	--	--	--	--	--	--	--	--
c16676_g1	CB_E3	5.00	0.56	841	--	--	--	--	--	--	--	--	--	--	--	--	--	--	--	--	--	--	--	--	--	--	--	--	--	--	--	--
c16679_g1	CB_E3	277.00	8.29	2388	546681080	ERL91236.1	1640	0	hypothetical protein D910_08572 [Dendroctonus ponderosae]	--	--	--	--	--	K11790	DTL, CDT2, DCAF2	denticleless	http://www.genome.jp/dbget-bin/www_bget?ko:K11790	Q24371	961	1.55993e-115	Protein lethal(2)denticleless OS=Drosophila melanogaster GN=l(2)dtl PE=1 SV=2	PF00400	WD domain, G-beta repeat	--	--	GO:0005515	protein binding	--	--	KOG0321	WD40 repeat-containing protein L2DTL
c16680_g1	CB_E3	1.00	3.02	270	--	--	--	--	--	--	--	--	--	--	--	--	--	--	--	--	--	--	--	--	--	--	--	--	--	--	--	--
c16684_g1	CB_E3	17.00	1.94	829	--	--	--	--	--	--	--	--	--	--	--	--	--	--	--	--	--	--	--	--	--	--	--	--	--	--	--	--
c16729_g1	CB_E3	13.00	3.76	493	321451013	EFX62814.1	127	2.07508e-07	hypothetical protein DAPPUDRAFT_309423 [Daphnia pulex]	--	--	--	--	--	--	--	--	--	--	--	--	--	PF10439//PF03972	Bacteriocin class II with double-glycine leader peptide//MmgE/PrpD family	GO:0042742//GO:0019543	defense response to bacterium//propionate catabolic process	GO:0047547	2-methylcitrate dehydratase activity	--	--	--	--
c1674_g1	CB_E3	2.00	0.37	616	--	--	--	--	--	--	--	--	--	--	--	--	--	--	--	--	--	--	--	--	--	--	--	--	--	--	--	--
c16764_g1	CB_E3	6.00	0.70	818	307215403	EFN90072.1	176	5.13418e-13	Histone-lysine N-methyltransferase SETMAR, partial [Harpegnathos saltator]	--	--	--	--	--	--	--	--	--	--	--	--	--	--	--	--	--	--	--	--	--	--	--
c16778_g1	CB_E3	387.00	34.47	984	332375811	AEE63046.1	947	3.66005e-126	unknown [Dendroctonus ponderosae]	820838958	XM_003690900.2	281	2.70416e-143	PREDICTED: Apis florea vacuolar protein sorting-associated protein 29 (LOC100868749), mRNA	K18467	VPS29	vacuolar protein sorting-associated protein 29	http://www.genome.jp/dbget-bin/www_bget?ko:K18467	Q9QZ88	875	1.408e-116	Vacuolar protein sorting-associated protein 29 OS=Mus musculus GN=Vps29 PE=1 SV=1	PF00149	Calcineurin-like phosphoesterase	--	--	GO:0016787	hydrolase activity	--	--	KOG3325	Membrane coat complex Retromer, subunit VPS29/PEP11
c1677_g1	CB_E3	2.00	1.49	356	--	--	--	--	--	--	--	--	--	--	--	--	--	--	--	--	--	--	--	--	--	--	--	--	--	--	--	--
c16781_g1	CB_E3	4.00	0.87	567	--	--	--	--	--	--	--	--	--	--	--	--	--	--	--	--	--	--	--	--	--	--	--	--	--	--	--	--
c16809_g1	CB_E3	2.00	57.86	209	--	--	--	--	--	--	--	--	--	--	--	--	--	--	--	--	--	--	--	--	--	--	--	--	--	--	--	--
c1680_g1	CB_E3	1.00	7.97	238	--	--	--	--	--	--	--	--	--	--	--	--	--	--	--	--	--	--	--	--	--	--	--	--	--	--	--	--
c16816_g1	CB_E3	1.00	1.03	329	--	--	--	--	--	--	--	--	--	--	--	--	--	--	--	--	--	--	--	--	--	--	--	--	--	--	--	--
c16825_g1	CB_E3	1.00	0.74	536	--	--	--	--	--	--	--	--	--	--	--	--	--	--	--	--	--	--	--	--	--	--	--	--	--	--	--	--
c16855_g1	CB_E3	1339.00	23.43	3884	642914052	XP_969243.3	1822	0	PREDICTED: sorting nexin-6 isoform X2 [Tribolium castaneum]>gi|270001606|gb|EEZ98053.1| hypothetical protein TcasGA2_TC000458 [Tribolium castaneum]	815912428	XM_003489758.2	162	1.55241e-76	PREDICTED: Bombus impatiens microfibrillar-associated protein 1 (LOC100749053), mRNA	K17920	SNX5_6_32	sorting nexin-5/6/32	http://www.genome.jp/dbget-bin/www_bget?ko:K17920	Q5R613	1112	1.47777e-137	Sorting nexin-6 OS=Pongo abelii GN=SNX6 PE=2 SV=1	PF04632//PF00787//PF03114	Fusaric acid resistance protein family//PX domain//BAR domain	GO:0007154//GO:0006810	cell communication//transport	GO:0005515//GO:0035091	protein binding//phosphatidylinositol binding	GO:0005886//GO:0005737	plasma membrane//cytoplasm	KOG1660	Sorting nexin SNX6/TFAF2, contains PX domain
c16876_g1	CB_E3	1355.00	179.78	751	478254852	ENN75088.1	526	2.57558e-64	hypothetical protein YQE_08401, partial [Dendroctonus ponderosae]	687910862	LK979892.1	59	5.23537e-20	Thelazia callipaeda genome assembly T_callipaeda_Ticino ,scaffold TCLT_scaffold0000296	K11088	SNRPD3, SMD3	small nuclear ribonucleoprotein D3	http://www.genome.jp/dbget-bin/www_bget?ko:K11088	O44437	482	7.0969e-59	Small nuclear ribonucleoprotein Sm D3 OS=Drosophila melanogaster GN=SmD3 PE=1 SV=1	--	--	--	--	--	--	--	--	KOG3172	Small nuclear ribonucleoprotein Sm D3
c16884_g1	CB_E3	3.00	6.17	287	--	--	--	--	--	--	--	--	--	--	--	--	--	--	--	--	--	--	--	--	--	--	--	--	--	--	--	--
c168_g1	CB_E3	1.00	18.43	263	--	--	--	--	--	--	--	--	--	--	--	--	--	--	--	--	--	--	--	--	--	--	--	--	--	--	--	--
c16918_g1	CB_E3	2.00	1.16	382	--	--	--	--	--	--	--	--	--	--	--	--	--	--	--	--	--	--	--	--	--	--	--	--	--	--	--	--
c16947_g1	CB_E3	1.00	1.45	306	--	--	--	--	--	--	--	--	--	--	--	--	--	--	--	--	--	--	--	--	--	--	--	--	--	--	--	--
[truncated: 23,115 more rows]
