# Supplementary material for: The developmental transcriptome of the bamboo snout beetle Cyrtotrachelus buqueti and insights into candidate pheromone-binding proteins
Source: PLoS One. 2017 Jun 29;12(6):e0179807. doi: 10.1371/journal.pone.0179807 (PMC5491049; doi:10.1371/journal.pone.0179807)
Supplement: S6 Text — (XLS) [file pone.0179807.s006.xls]

gene_id	Sample_name	Read_count	FPKM	Gene Length	NR GI	NR ID	NR Score	NR Evalue	NR Description	NT GI	NT ID	NT Score	NT Evalue	NT Description	KO ID	KO Name	KO Description	Http Link	Swissprot ID	Swissprot Score	Swissprot Evalue	Swissprot Description	PFAM ID	PFAM description	Gene Ontology Biological Pathway	BP Description	Gene Ontology Molecular Function	MF Description	Gene Ontology Cellular Component	CC Description	KOG ID	KOG Description
c100004_g1	CB_F3	1.00	0.38	483	--	--	--	--	--	--	--	--	--	--	--	--	--	--	--	--	--	--	--	--	--	--	--	--	--	--	--	--
c100010_g1	CB_F3	3.00	1.16	481	--	--	--	--	--	--	--	--	--	--	--	--	--	--	--	--	--	--	--	--	--	--	--	--	--	--	--	--
c100023_g1	CB_F3	1.00	0.33	515	--	--	--	--	--	--	--	--	--	--	--	--	--	--	--	--	--	--	--	--	--	--	--	--	--	--	--	--
c100028_g1	CB_F3	159.00	10.48	1452	646708587	KDR14836.1	438	2.29787e-45	hypothetical protein L798_11281 [Zootermopsis nevadensis]	--	--	--	--	--	--	--	--	--	--	--	--	--	--	--	--	--	--	--	--	--	--	--
c100035_g1	CB_F3	1.00	2.02	305	--	--	--	--	--	--	--	--	--	--	--	--	--	--	--	--	--	--	--	--	--	--	--	--	--	--	--	--
c100038_g1	CB_F3	1.00	1.64	317	--	--	--	--	--	--	--	--	--	--	--	--	--	--	--	--	--	--	--	--	--	--	--	--	--	--	--	--
c100042_g1	CB_F3	2.00	1.04	429	--	--	--	--	--	--	--	--	--	--	--	--	--	--	--	--	--	--	--	--	--	--	--	--	--	--	--	--
c100053_g1	CB_F3	1.00	0.48	443	--	--	--	--	--	--	--	--	--	--	--	--	--	--	--	--	--	--	--	--	--	--	--	--	--	--	--	--
c100058_g1	CB_F3	1.00	0.35	499	--	--	--	--	--	--	--	--	--	--	--	--	--	--	--	--	--	--	--	--	--	--	--	--	--	--	--	--
c100068_g1	CB_F3	1.00	3.93	274	--	--	--	--	--	--	--	--	--	--	--	--	--	--	--	--	--	--	--	--	--	--	--	--	--	--	--	--
c100088_g1	CB_F3	1.00	0.47	446	--	--	--	--	--	--	--	--	--	--	--	--	--	--	--	--	--	--	--	--	--	--	--	--	--	--	--	--
c100094_g1	CB_F3	1.00	1.43	326	--	--	--	--	--	--	--	--	--	--	--	--	--	--	--	--	--	--	--	--	--	--	--	--	--	--	--	--
c100108_g1	CB_F3	150.00	17.32	950	332376083	AEE63182.1	311	1.6658e-31	unknown [Dendroctonus ponderosae]>gi|478250022|gb|ENN70528.1| hypothetical protein YQE_12704, partial [Dendroctonus ponderosae]>gi|546683182|gb|ERL93026.1| hypothetical protein D910_10328 [Dendroctonus ponderosae]	--	--	--	--	--	K12593	MPHOSPH6, MPP6	M-phase phosphoprotein 6, animal type	http://www.genome.jp/dbget-bin/www_bget?ko:K12593	Q9D1Q1	135	1.95957e-08	M-phase phosphoprotein 6 OS=Mus musculus GN=Mphosph6 PE=1 SV=1	--	--	--	--	--	--	--	--	--	--
c100137_g1	CB_F3	1.00	1.15	342	--	--	--	--	--	--	--	--	--	--	--	--	--	--	--	--	--	--	--	--	--	--	--	--	--	--	--	--
c100145_g1	CB_F3	2.00	0.47	607	--	--	--	--	--	--	--	--	--	--	--	--	--	--	--	--	--	--	--	--	--	--	--	--	--	--	--	--
c100159_g1	CB_F3	1.00	1.48	324	--	--	--	--	--	--	--	--	--	--	--	--	--	--	--	--	--	--	--	--	--	--	--	--	--	--	--	--
c100163_g1	CB_F3	2.00	1.06	426	--	--	--	--	--	--	--	--	--	--	--	--	--	--	--	--	--	--	--	--	--	--	--	--	--	--	--	--
c100164_g1	CB_F3	1.00	3.83	275	--	--	--	--	--	--	--	--	--	--	--	--	--	--	--	--	--	--	PF00625	Guanylate kinase	--	--	GO:0005515	protein binding	--	--	--	--
c100170_g1	CB_F3	1.00	0.38	486	--	--	--	--	--	--	--	--	--	--	--	--	--	--	--	--	--	--	--	--	--	--	--	--	--	--	--	--
c100171_g1	CB_F3	2.00	0.56	556	--	--	--	--	--	--	--	--	--	--	--	--	--	--	--	--	--	--	--	--	--	--	--	--	--	--	--	--
c100179_g1	CB_F3	2.00	1.19	410	--	--	--	--	--	--	--	--	--	--	--	--	--	--	--	--	--	--	--	--	--	--	--	--	--	--	--	--
c100180_g1	CB_F3	2.00	1.04	429	--	--	--	--	--	--	--	--	--	--	--	--	--	--	--	--	--	--	--	--	--	--	--	--	--	--	--	--
c100182_g1	CB_F3	1.00	1.45	325	--	--	--	--	--	--	--	--	--	--	--	--	--	--	--	--	--	--	--	--	--	--	--	--	--	--	--	--
c100191_g1	CB_F3	5.00	0.74	803	--	--	--	--	--	--	--	--	--	--	--	--	--	--	--	--	--	--	--	--	--	--	--	--	--	--	--	--
c100201_g1	CB_F3	2.00	0.59	541	--	--	--	--	--	--	--	--	--	--	--	--	--	--	--	--	--	--	--	--	--	--	--	--	--	--	--	--
c100206_g1	CB_F3	2.00	6.94	279	167519929	XP_001744304.1	214	5.97155e-18	hypothetical protein [Monosiga brevicollis MX1]>gi|163777390|gb|EDQ91007.1| predicted protein, partial [Monosiga brevicollis MX1]	--	--	--	--	--	K02320	POLA1	DNA polymerase alpha subunit A	http://www.genome.jp/dbget-bin/www_bget?ko:K02320	P28040	218	6.60132e-20	DNA polymerase alpha catalytic subunit OS=Schizosaccharomyces pombe (strain 972 / ATCC 24843) GN=pol1 PE=1 SV=1	PF00136	DNA polymerase family B	GO:0006260	DNA replication	GO:0000166//GO:0097159//GO:0003887//GO:0003677//GO:1901363	nucleotide binding//organic cyclic compound binding//DNA-directed DNA polymerase activity//DNA binding//heterocyclic compound binding	GO:0042575	DNA polymerase complex	KOG0970	DNA polymerase alpha, catalytic subunit
c100211_g1	CB_F3	1.00	1.33	331	--	--	--	--	--	--	--	--	--	--	--	--	--	--	--	--	--	--	--	--	--	--	--	--	--	--	--	--
c100225_g1	CB_F3	2.00	1.47	384	817086459	XP_012265962.1	184	9.2859e-14	PREDICTED: pickpocket protein 28, partial [Athalia rosae]	--	--	--	--	--	--	--	--	--	Q86LG1	133	1.95585e-08	Pickpocket protein 28 OS=Drosophila melanogaster GN=ppk28 PE=1 SV=2	PF00858	Amiloride-sensitive sodium channel	GO:0006814	sodium ion transport	GO:0005272	sodium channel activity	GO:0016020	membrane	--	--
c100241_g1	CB_F3	2.00	41.49	226	--	--	--	--	--	--	--	--	--	--	--	--	--	--	--	--	--	--	--	--	--	--	--	--	--	--	--	--
c100253_g1	CB_F3	2.00	0.58	549	--	--	--	--	--	--	--	--	--	--	--	--	--	--	--	--	--	--	--	--	--	--	--	--	--	--	--	--
c100264_g1	CB_F3	39.00	10.65	564	--	--	--	--	--	--	--	--	--	--	--	--	--	--	--	--	--	--	--	--	--	--	--	--	--	--	--	--
c100267_g1	CB_F3	2.00	0.76	485	--	--	--	--	--	--	--	--	--	--	--	--	--	--	--	--	--	--	--	--	--	--	--	--	--	--	--	--
c100274_g1	CB_F3	1.00	3.16	283	--	--	--	--	--	--	--	--	--	--	--	--	--	--	--	--	--	--	--	--	--	--	--	--	--	--	--	--
c100278_g1	CB_F3	1.00	0.96	357	--	--	--	--	--	--	--	--	--	--	--	--	--	--	--	--	--	--	--	--	--	--	--	--	--	--	--	--
c100281_g1	CB_F3	1.00	0.79	377	--	--	--	--	--	--	--	--	--	--	--	--	--	--	--	--	--	--	PF00019	Transforming growth factor beta like domain	GO:0008283//GO:0007165//GO:0040007	cell proliferation//signal transduction//growth	GO:0008083	growth factor activity	--	--	--	--
c100305_g1	CB_F3	1.00	0.35	499	--	--	--	--	--	--	--	--	--	--	--	--	--	--	--	--	--	--	--	--	--	--	--	--	--	--	--	--
c100310_g1	CB_F3	2.00	23.01	240	--	--	--	--	--	--	--	--	--	--	--	--	--	--	--	--	--	--	--	--	--	--	--	--	--	--	--	--
c100312_g1	CB_F3	2.00	1.81	363	--	--	--	--	--	--	--	--	--	--	--	--	--	--	--	--	--	--	--	--	--	--	--	--	--	--	--	--
c10031_g1	CB_F3	17.00	0.32	4432	478262753	ENN81284.1	5141	0	hypothetical protein YQE_02320, partial [Dendroctonus ponderosae]>gi|546680908|gb|ERL91082.1| hypothetical protein D910_08424 [Dendroctonus ponderosae]	645038287	XM_001602964.2	127	5.07249e-57	PREDICTED: Nasonia vitripennis toll-like receptor 8 (LOC100119196), mRNA	--	--	--	--	O88279	459	1.44062e-44	Slit homolog 1 protein OS=Rattus norvegicus GN=Slit1 PE=1 SV=1	PF13676//PF01582//PF00560	TIR domain//TIR domain//Leucine Rich Repeat	GO:0007165	signal transduction	GO:0005515	protein binding	--	--	KOG4641	FOG: Toll/interleukin receptor and related proteins containing LRR and TIR repeats
c100321_g1	CB_F3	1.00	1.02	352	--	--	--	--	--	--	--	--	--	--	--	--	--	--	--	--	--	--	--	--	--	--	--	--	--	--	--	--
c100332_g1	CB_F3	2.00	2.74	329	--	--	--	--	--	--	--	--	--	--	--	--	--	--	--	--	--	--	--	--	--	--	--	--	--	--	--	--
c100336_g1	CB_F3	2.00	0.46	619	--	--	--	--	--	--	--	--	--	--	--	--	--	--	--	--	--	--	--	--	--	--	--	--	--	--	--	--
c100346_g1	CB_F3	5.00	2.77	420	332375658	AEE62970.1	501	4.58085e-59	unknown [Dendroctonus ponderosae]>gi|546682248|gb|ERL92209.1| hypothetical protein D910_09529 [Dendroctonus ponderosae]	--	--	--	--	--	K08471	GR	gustatory receptor	http://www.genome.jp/dbget-bin/www_bget?ko:K08471	Q9VDM1	155	2.12541e-11	Putative odorant receptor 92a OS=Drosophila melanogaster GN=Or92a PE=3 SV=3	PF02949	7tm Odorant receptor	GO:0007608//GO:0007187	sensory perception of smell//G-protein coupled receptor signaling pathway, coupled to cyclic nucleotide second messenger	GO:0004984//GO:0005549	olfactory receptor activity//odorant binding	GO:0016020	membrane	--	--
c100355_g1	CB_F3	18.00	4.87	567	--	--	--	--	--	--	--	--	--	--	--	--	--	--	--	--	--	--	--	--	--	--	--	--	--	--	--	--
c100363_g1	CB_F3	2.00	97.76	209	--	--	--	--	--	--	--	--	--	--	--	--	--	--	--	--	--	--	--	--	--	--	--	--	--	--	--	--
c100364_g1	CB_F3	2.00	0.59	543	332027501	EGI67579.1	152	2.09421e-10	Mariner Mos1 transposase [Acromyrmex echinatior]	--	--	--	--	--	--	--	--	--	--	--	--	--	--	--	--	--	--	--	--	--	--	--
c100367_g1	CB_F3	1.00	15.91	232	--	--	--	--	--	--	--	--	--	--	--	--	--	--	--	--	--	--	--	--	--	--	--	--	--	--	--	--
c100376_g1	CB_F3	3.00	0.57	691	--	--	--	--	--	--	--	--	--	--	--	--	--	--	--	--	--	--	--	--	--	--	--	--	--	--	--	--
c100394_g1	CB_F3	80.00	5.36	1434	546683788	ERL93541.1	877	1.15576e-110	hypothetical protein D910_10830 [Dendroctonus ponderosae]	--	--	--	--	--	--	--	--	--	O70244	134	5.41956e-07	Cubilin OS=Rattus norvegicus GN=Cubn PE=1 SV=2	--	--	--	--	--	--	--	--	--	--
c100397_g1	CB_F3	1.00	0.33	514	--	--	--	--	--	--	--	--	--	--	--	--	--	--	--	--	--	--	--	--	--	--	--	--	--	--	--	--
c100407_g1	CB_F3	1.00	1.62	318	--	--	--	--	--	--	--	--	--	--	--	--	--	--	--	--	--	--	--	--	--	--	--	--	--	--	--	--
c100414_g1	CB_F3	1.00	0.34	509	--	--	--	--	--	--	--	--	--	--	--	--	--	--	--	--	--	--	--	--	--	--	--	--	--	--	--	--
c100417_g1	CB_F3	1.00	31.99	217	746831190	XP_011051651.1	178	1.8832e-14	PREDICTED: histone-lysine N-methyltransferase SETMAR-like [Acromyrmex echinatior]	--	--	--	--	--	--	--	--	--	--	--	--	--	--	--	--	--	--	--	--	--	--	--
c100420_g1	CB_F3	1.00	3.23	282	--	--	--	--	--	--	--	--	--	--	--	--	--	--	--	--	--	--	--	--	--	--	--	--	--	--	--	--
c100423_g1	CB_F3	1.00	1.37	329	--	--	--	--	--	--	--	--	--	--	--	--	--	--	--	--	--	--	--	--	--	--	--	--	--	--	--	--
c100429_g1	CB_F3	2.00	0.85	463	--	--	--	--	--	--	--	--	--	--	--	--	--	--	--	--	--	--	--	--	--	--	--	--	--	--	--	--
c100432_g1	CB_F3	1.00	0.48	442	--	--	--	--	--	--	--	--	--	--	--	--	--	--	--	--	--	--	--	--	--	--	--	--	--	--	--	--
c100453_g1	CB_F3	1.00	1.73	314	--	--	--	--	--	--	--	--	--	--	--	--	--	--	--	--	--	--	--	--	--	--	--	--	--	--	--	--
c100465_g1	CB_F3	1.00	1.82	311	--	--	--	--	--	--	--	--	--	--	--	--	--	--	--	--	--	--	--	--	--	--	--	--	--	--	--	--
c100480_g1	CB_F3	2.00	1.79	364	--	--	--	--	--	--	--	--	--	--	--	--	--	--	--	--	--	--	--	--	--	--	--	--	--	--	--	--
c100529_g1	CB_F3	2.00	0.36	710	--	--	--	--	--	--	--	--	--	--	--	--	--	--	--	--	--	--	--	--	--	--	--	--	--	--	--	--
c100551_g1	CB_F3	11.00	2.24	661	478255798	ENN76006.1	533	9.91032e-60	hypothetical protein YQE_07385, partial [Dendroctonus ponderosae]	--	--	--	--	--	--	--	--	--	P85197	265	9.48812e-27	Cuticle protein 3 OS=Lonomia obliqua PE=1 SV=2	PF00379	Insect cuticle protein	--	--	GO:0042302	structural constituent of cuticle	--	--	--	--
c100555_g1	CB_F3	1.00	9.90	244	--	--	--	--	--	--	--	--	--	--	--	--	--	--	--	--	--	--	PF05843	Suppressor of forked protein (Suf)	GO:0006397	mRNA processing	--	--	GO:0005634	nucleus	--	--
c100578_g1	CB_F3	3.00	0.81	568	--	--	--	--	--	--	--	--	--	--	--	--	--	--	--	--	--	--	--	--	--	--	--	--	--	--	--	--
c100584_g1	CB_F3	9.00	4.51	435	--	--	--	--	--	--	--	--	--	--	--	--	--	--	--	--	--	--	--	--	--	--	--	--	--	--	--	--
c100587_g1	CB_F3	1.00	1.12	344	--	--	--	--	--	--	--	--	--	--	--	--	--	--	--	--	--	--	--	--	--	--	--	--	--	--	--	--
c100605_g1	CB_F3	1.00	0.48	443	270004596	EFA01044.1	184	3.5018e-13	hypothetical protein TcasGA2_TC003960 [Tribolium castaneum]	--	--	--	--	--	--	--	--	--	--	--	--	--	--	--	--	--	--	--	--	--	--	--
c100614_g1	CB_F3	1.00	1.73	314	--	--	--	--	--	--	--	--	--	--	--	--	--	--	--	--	--	--	--	--	--	--	--	--	--	--	--	--
c100616_g1	CB_F3	2.00	0.61	533	--	--	--	--	--	--	--	--	--	--	--	--	--	--	--	--	--	--	--	--	--	--	--	--	--	--	--	--
c100617_g1	CB_F3	1.00	0.44	455	--	--	--	--	--	--	--	--	--	--	--	--	--	--	--	--	--	--	--	--	--	--	--	--	--	--	--	--
c10061_g1	CB_F3	503.00	20.58	2215	512897452	XP_004924156.1	418	3.72331e-70	PREDICTED: ubiquitin-conjugating enzyme E2 W [Bombyx mori]	642916290	XM_969697.2	117	9.11435e-52	PREDICTED: Tribolium castaneum ubiquitin-conjugating enzyme E2 W (LOC663661), transcript variant X2, mRNA	K10863	APTX	aprataxin	http://www.genome.jp/dbget-bin/www_bget?ko:K10863	Q1JPX4	406	5.1541e-60	Probable ubiquitin-conjugating enzyme E2 W-B OS=Danio rerio GN=ube2wb PE=2 SV=1	PF00096//PF05773//PF00179	Zinc finger, C2H2 type//RWD domain//Ubiquitin-conjugating enzyme	--	--	GO:0016881//GO:0046872//GO:0005515	acid-amino acid ligase activity//metal ion binding//protein binding	--	--	KOG0562	Predicted hydrolase (HIT family)
c100624_g1	CB_F3	2.00	2.00	354	--	--	--	--	--	--	--	--	--	--	--	--	--	--	--	--	--	--	--	--	--	--	--	--	--	--	--	--
c100630_g1	CB_F3	1.00	2.26	299	--	--	--	--	--	--	--	--	--	--	--	--	--	--	--	--	--	--	--	--	--	--	--	--	--	--	--	--
c100632_g1	CB_F3	2.00	2.63	332	--	--	--	--	--	--	--	--	--	--	--	--	--	--	--	--	--	--	--	--	--	--	--	--	--	--	--	--
c100635_g1	CB_F3	2.00	0.45	625	--	--	--	--	--	--	--	--	--	--	--	--	--	--	--	--	--	--	--	--	--	--	--	--	--	--	--	--
c100643_g1	CB_F3	1.00	4.13	272	167527311	XP_001747988.1	138	2.69479e-08	hypothetical protein [Monosiga brevicollis MX1]>gi|163773737|gb|EDQ87375.1| predicted protein [Monosiga brevicollis MX1]	--	--	--	--	--	--	--	--	--	F4HSD4	131	1.1046e-08	Probable GTP-binding protein OBGM, mitochondrial OS=Arabidopsis thaliana GN=ATOBGM PE=2 SV=1	PF01926	50S ribosome-binding GTPase	--	--	GO:0043167//GO:0005525	ion binding//GTP binding	--	--	KOG1489	Predicted GTP-binding protein (ODN superfamily)
c100644_g1	CB_F3	2.00	2.59	333	--	--	--	--	--	--	--	--	--	--	--	--	--	--	--	--	--	--	--	--	--	--	--	--	--	--	--	--
c100691_g1	CB_F3	5.00	4.72	359	--	--	--	--	--	--	--	--	--	--	--	--	--	--	--	--	--	--	--	--	--	--	--	--	--	--	--	--
c100694_g1	CB_F3	2.00	3.29	317	--	--	--	--	--	--	--	--	--	--	--	--	--	--	--	--	--	--	--	--	--	--	--	--	--	--	--	--
c100714_g1	CB_F3	3.00	0.86	552	--	--	--	--	--	--	--	--	--	--	--	--	--	--	--	--	--	--	--	--	--	--	--	--	--	--	--	--
c100768_g1	CB_F3	1.00	0.92	361	--	--	--	--	--	--	--	--	--	--	--	--	--	--	--	--	--	--	--	--	--	--	--	--	--	--	--	--
c100770_g1	CB_F3	2.00	1.54	379	--	--	--	--	--	--	--	--	--	--	--	--	--	--	--	--	--	--	--	--	--	--	--	--	--	--	--	--
c100771_g1	CB_F3	1.00	2.13	302	--	--	--	--	--	--	--	--	--	--	--	--	--	--	--	--	--	--	--	--	--	--	--	--	--	--	--	--
c100777_g1	CB_F3	3.00	0.64	646	--	--	--	--	--	--	--	--	--	--	--	--	--	--	--	--	--	--	--	--	--	--	--	--	--	--	--	--
c100781_g1	CB_F3	2.00	0.69	505	--	--	--	--	--	--	--	--	--	--	--	--	--	--	--	--	--	--	--	--	--	--	--	--	--	--	--	--
c100797_g1	CB_F3	3.00	3.33	345	--	--	--	--	--	--	--	--	--	--	--	--	--	--	--	--	--	--	--	--	--	--	--	--	--	--	--	--
c100811_g1	CB_F3	1.00	2.89	287	--	--	--	--	--	--	--	--	--	--	--	--	--	--	--	--	--	--	--	--	--	--	--	--	--	--	--	--
c100838_g1	CB_F3	3.00	101.01	216	--	--	--	--	--	--	--	--	--	--	--	--	--	--	--	--	--	--	--	--	--	--	--	--	--	--	--	--
c100844_g1	CB_F3	3.00	10.41	279	--	--	--	--	--	--	--	--	--	--	--	--	--	--	--	--	--	--	--	--	--	--	--	--	--	--	--	--
c100869_g1	CB_F3	1.00	0.68	394	--	--	--	--	--	--	--	--	--	--	--	--	--	--	--	--	--	--	--	--	--	--	--	--	--	--	--	--
c100875_g1	CB_F3	3.00	0.96	523	--	--	--	--	--	--	--	--	--	--	--	--	--	--	--	--	--	--	--	--	--	--	--	--	--	--	--	--
c100899_g1	CB_F3	5.00	4.82	357	--	--	--	--	--	--	--	--	--	--	--	--	--	--	--	--	--	--	--	--	--	--	--	--	--	--	--	--
c100903_g1	CB_F3	1.00	0.67	395	--	--	--	--	--	--	--	--	--	--	--	--	--	--	--	--	--	--	--	--	--	--	--	--	--	--	--	--
c100909_g1	CB_F3	4.00	0.83	655	--	--	--	--	--	--	--	--	--	--	--	--	--	--	--	--	--	--	--	--	--	--	--	--	--	--	--	--
c10090_g1	CB_F3	3.00	0.47	769	--	--	--	--	--	525041460	CP005076.1	110	2.39316e-48	Spiroplasma diminutum CUAS-1, complete genome	K01423	E3.4.-.-	--	http://www.genome.jp/dbget-bin/www_bget?ko:K01423	P47566	278	4.18928e-27	Putative Xaa-Pro aminopeptidase OS=Mycoplasma genitalium (strain ATCC 33530 / G-37 / NCTC 10195) GN=pepP PE=3 SV=1	PF01321//PF00471	Creatinase/Prolidase N-terminal domain//Ribosomal protein L33	GO:0006412//GO:0042254	translation//ribosome biogenesis	GO:0016787//GO:0003735	hydrolase activity//structural constituent of ribosome	GO:0005622//GO:0005840	intracellular//ribosome	--	--
c100910_g1	CB_F3	1.00	13.47	236	--	--	--	--	--	199430401	CR382135.2	63	8.90724e-23	Debaryomyces hansenii CBS767 chromosome C complete sequence	K00706	E2.4.1.34	1,3-beta-glucan synthase	http://www.genome.jp/dbget-bin/www_bget?ko:K00706	P38631	203	3.87924e-18	1,3-beta-glucan synthase component FKS1 OS=Saccharomyces cerevisiae (strain ATCC 204508 / S288c) GN=FKS1 PE=1 SV=2	--	--	--	--	--	--	--	--	--	--
c100935_g1	CB_F3	1.00	1.01	353	--	--	--	--	--	--	--	--	--	--	--	--	--	--	--	--	--	--	--	--	--	--	--	--	--	--	--	--
c100950_g1	CB_F3	8.00	1.37	733	--	--	--	--	--	--	--	--	--	--	--	--	--	--	--	--	--	--	--	--	--	--	--	--	--	--	--	--
c100956_g1	CB_F3	1.00	0.55	421	--	--	--	--	--	--	--	--	--	--	--	--	--	--	--	--	--	--	--	--	--	--	--	--	--	--	--	--
c100974_g1	CB_F3	1.00	3.39	280	--	--	--	--	--	--	--	--	--	--	--	--	--	--	--	--	--	--	--	--	--	--	--	--	--	--	--	--
c100987_g1	CB_F3	1.00	0.66	397	--	--	--	--	--	--	--	--	--	--	--	--	--	--	--	--	--	--	--	--	--	--	--	--	--	--	--	--
c100991_g1	CB_F3	1.00	2.44	295	--	--	--	--	--	--	--	--	--	--	--	--	--	--	--	--	--	--	PF03242	Late embryogenesis abundant protein	GO:0006950	response to stress	--	--	--	--	--	--
c101004_g1	CB_F3	2.00	1.12	419	--	--	--	--	--	--	--	--	--	--	--	--	--	--	--	--	--	--	--	--	--	--	--	--	--	--	--	--
c101026_g1	CB_F3	2.00	0.65	520	--	--	--	--	--	--	--	--	--	--	--	--	--	--	--	--	--	--	--	--	--	--	--	--	--	--	--	--
c101033_g1	CB_F3	2.00	10.30	264	--	--	--	--	--	--	--	--	--	--	--	--	--	--	--	--	--	--	--	--	--	--	--	--	--	--	--	--
c101055_g1	CB_F3	2.00	67.34	216	--	--	--	--	--	--	--	--	--	--	--	--	--	--	--	--	--	--	--	--	--	--	--	--	--	--	--	--
c101068_g1	CB_F3	6.00	2.15	497	--	--	--	--	--	--	--	--	--	--	--	--	--	--	--	--	--	--	--	--	--	--	--	--	--	--	--	--
c101069_g1	CB_F3	1.00	0.41	470	--	--	--	--	--	--	--	--	--	--	--	--	--	--	--	--	--	--	--	--	--	--	--	--	--	--	--	--
c101090_g1	CB_F3	3.00	1.45	441	--	--	--	--	--	--	--	--	--	--	--	--	--	--	--	--	--	--	--	--	--	--	--	--	--	--	--	--
c101106_g1	CB_F3	2.00	0.77	481	--	--	--	--	--	--	--	--	--	--	--	--	--	--	--	--	--	--	--	--	--	--	--	--	--	--	--	--
c101107_g1	CB_F3	3.00	95.98	217	--	--	--	--	--	--	--	--	--	--	--	--	--	--	--	--	--	--	--	--	--	--	--	--	--	--	--	--
c101109_g1	CB_F3	1.00	0.47	446	--	--	--	--	--	--	--	--	--	--	--	--	--	--	--	--	--	--	PF01407	Geminivirus AL3 protein	GO:0016032	viral process	--	--	--	--	--	--
c101112_g1	CB_F3	2.00	0.66	517	--	--	--	--	--	--	--	--	--	--	--	--	--	--	--	--	--	--	--	--	--	--	--	--	--	--	--	--
c101113_g1	CB_F3	1.00	3.16	283	--	--	--	--	--	--	--	--	--	--	--	--	--	--	--	--	--	--	--	--	--	--	--	--	--	--	--	--
c101128_g1	CB_F3	1.00	0.49	439	--	--	--	--	--	--	--	--	--	--	--	--	--	--	--	--	--	--	--	--	--	--	--	--	--	--	--	--
c101143_g1	CB_F3	1.00	3.55	278	156408029	XP_001641659.1	251	5.83149e-23	predicted protein [Nematostella vectensis]>gi|156228799|gb|EDO49596.1| predicted protein [Nematostella vectensis]	--	--	--	--	--	K06636	SMC1	structural maintenance of chromosome 1	http://www.genome.jp/dbget-bin/www_bget?ko:K06636	O94383	278	6.7106e-28	Structural maintenance of chromosomes protein 1 OS=Schizosaccharomyces pombe (strain 972 / ATCC 24843) GN=psm1 PE=1 SV=2	PF06470	SMC proteins Flexible Hinge Domain	GO:0051276//GO:0006259	chromosome organization//DNA metabolic process	GO:0005524//GO:0005515	ATP binding//protein binding	GO:0043229//GO:0005694	intracellular organelle//chromosome	KOG0018	Structural maintenance of chromosome protein 1 (sister chromatid cohesion complex Cohesin, subunit SMC1)
c101150_g1	CB_F3	2.00	3.40	315	--	--	--	--	--	--	--	--	--	--	--	--	--	--	--	--	--	--	--	--	--	--	--	--	--	--	--	--
c101158_g1	CB_F3	1.00	1.32	332	--	--	--	--	--	--	--	--	--	--	--	--	--	--	--	--	--	--	--	--	--	--	--	--	--	--	--	--
c101162_g1	CB_F3	1.00	0.32	520	--	--	--	--	--	--	--	--	--	--	--	--	--	--	--	--	--	--	--	--	--	--	--	--	--	--	--	--
c101163_g1	CB_F3	1.00	1.07	348	--	--	--	--	--	--	--	--	--	--	--	--	--	--	--	--	--	--	--	--	--	--	--	--	--	--	--	--
c1011_g1	CB_F3	91.00	8.28	1130	546679837	ERL90225.1	964	1.00196e-125	hypothetical protein D910_07578 [Dendroctonus ponderosae]	--	--	--	--	--	--	--	--	--	Q6P6B7	421	6.94155e-46	Ankyrin repeat domain-containing protein 16 OS=Homo sapiens GN=ANKRD16 PE=1 SV=1	PF02705//PF00930//PF00023//PF13606	K+ potassium transporter//Dipeptidyl peptidase IV (DPP IV) N-terminal region//Ankyrin repeat//Ankyrin repeat	GO:0006813//GO:0071805//GO:0006508	potassium ion transport//potassium ion transmembrane transport//proteolysis	GO:0005515//GO:0015079	protein binding//potassium ion transmembrane transporter activity	GO:0016020	membrane	KOG0504	FOG: Ankyrin repeat
c10120_g1	CB_F3	2.00	0.72	497	--	--	--	--	--	--	--	--	--	--	--	--	--	--	--	--	--	--	--	--	--	--	--	--	--	--	--	--
c101221_g1	CB_F3	1.00	6.56	256	--	--	--	--	--	--	--	--	--	--	--	--	--	--	Q9UUL4	115	2.17773e-06	Cell wall alpha-1,3-glucan synthase mok12 OS=Schizosaccharomyces pombe (strain 972 / ATCC 24843) GN=mok12 PE=3 SV=1	--	--	--	--	--	--	--	--	--	--
c101229_g1	CB_F3	1.00	1.04	350	--	--	--	--	--	--	--	--	--	--	--	--	--	--	--	--	--	--	--	--	--	--	--	--	--	--	--	--
c101240_g1	CB_F3	5.00	4.99	354	--	--	--	--	--	--	--	--	--	--	--	--	--	--	--	--	--	--	--	--	--	--	--	--	--	--	--	--
c101263_g1	CB_F3	1.00	20.75	226	--	--	--	--	--	--	--	--	--	--	--	--	--	--	--	--	--	--	--	--	--	--	--	--	--	--	--	--
c101328_g1	CB_F3	2.00	0.44	632	--	--	--	--	--	--	--	--	--	--	--	--	--	--	--	--	--	--	--	--	--	--	--	--	--	--	--	--
c101362_g1	CB_F3	1.00	0.56	418	861607645	KMQ84690.1	128	4.57164e-11	rna-directed dna polymerase from mobile element jockey-like protein, partial [Lasius niger]	--	--	--	--	--	--	--	--	--	--	--	--	--	--	--	--	--	--	--	--	--	--	--
c101384_g1	CB_F3	3.00	0.39	882	--	--	--	--	--	--	--	--	--	--	--	--	--	--	--	--	--	--	--	--	--	--	--	--	--	--	--	--
c101385_g1	CB_F3	2.00	1.32	397	--	--	--	--	--	--	--	--	--	--	--	--	--	--	--	--	--	--	--	--	--	--	--	--	--	--	--	--
c101405_g1	CB_F3	1.00	0.61	407	--	--	--	--	--	462321867	APGK01043067.1	58	9.82501e-20	Dendroctonus ponderosae Seq01043077, whole genome shotgun sequence	--	--	--	--	--	--	--	--	--	--	--	--	--	--	--	--	--	--
c101407_g1	CB_F3	1.00	1.91	308	--	--	--	--	--	--	--	--	--	--	--	--	--	--	--	--	--	--	--	--	--	--	--	--	--	--	--	--
c101416_g1	CB_F3	1.00	2.95	286	--	--	--	--	--	--	--	--	--	--	--	--	--	--	--	--	--	--	--	--	--	--	--	--	--	--	--	--
c101438_g1	CB_F3	2.00	9.46	267	--	--	--	--	--	--	--	--	--	--	--	--	--	--	--	--	--	--	--	--	--	--	--	--	--	--	--	--
c101449_g1	CB_F3	3.00	1.16	481	--	--	--	--	--	--	--	--	--	--	--	--	--	--	--	--	--	--	--	--	--	--	--	--	--	--	--	--
c101450_g1	CB_F3	2.00	0.34	731	--	--	--	--	--	--	--	--	--	--	--	--	--	--	--	--	--	--	--	--	--	--	--	--	--	--	--	--
c101470_g1	CB_F3	1.00	0.58	413	--	--	--	--	--	--	--	--	--	--	--	--	--	--	--	--	--	--	--	--	--	--	--	--	--	--	--	--
c101471_g1	CB_F3	1.00	0.70	389	--	--	--	--	--	--	--	--	--	--	--	--	--	--	--	--	--	--	--	--	--	--	--	--	--	--	--	--
c101475_g1	CB_F3	2.00	2.33	341	307199587	EFN80163.1	126	2.26159e-07	hypothetical protein EAI_02032, partial [Harpegnathos saltator]	--	--	--	--	--	--	--	--	--	--	--	--	--	--	--	--	--	--	--	--	--	--	--
c101476_g1	CB_F3	1.00	26.25	221	--	--	--	--	--	--	--	--	--	--	--	--	--	--	--	--	--	--	--	--	--	--	--	--	--	--	--	--
c101500_g1	CB_F3	1.00	4.24	271	--	--	--	--	--	--	--	--	--	--	--	--	--	--	--	--	--	--	--	--	--	--	--	--	--	--	--	--
c101503_g1	CB_F3	4.00	1.34	512	--	--	--	--	--	--	--	--	--	--	--	--	--	--	--	--	--	--	--	--	--	--	--	--	--	--	--	--
c101511_g1	CB_F3	4.00	1.81	452	--	--	--	--	--	--	--	--	--	--	--	--	--	--	--	--	--	--	--	--	--	--	--	--	--	--	--	--
c101521_g1	CB_F3	1.00	0.34	509	--	--	--	--	--	--	--	--	--	--	--	--	--	--	--	--	--	--	--	--	--	--	--	--	--	--	--	--
c101577_g1	CB_F3	1.00	6.78	255	--	--	--	--	--	--	--	--	--	--	--	--	--	--	--	--	--	--	--	--	--	--	--	--	--	--	--	--
c10157_g1	CB_F3	3.00	0.67	625	--	--	--	--	--	--	--	--	--	--	--	--	--	--	--	--	--	--	--	--	--	--	--	--	--	--	--	--
c101584_g1	CB_F3	2.00	0.52	580	307194022	EFN76535.1	171	4.66876e-13	Histone-lysine N-methyltransferase SETMAR, partial [Harpegnathos saltator]	--	--	--	--	--	--	--	--	--	--	--	--	--	--	--	--	--	--	--	--	--	--	--
c101585_g1	CB_F3	2.00	2.11	349	340368188	XP_003382634.1	356	4.4549e-38	PREDICTED: S-adenosylmethionine synthase 1-like [Amphimedon queenslandica]	260941449	XM_002614845.1	152	4.62207e-72	Clavispora lusitaniae ATCC 42720 hypothetical protein, mRNA	K00789	metK	S-adenosylmethionine synthetase	http://www.genome.jp/dbget-bin/www_bget?ko:K00789	P10659	391	8.17601e-45	S-adenosylmethionine synthase 1 OS=Saccharomyces cerevisiae (strain ATCC 204508 / S288c) GN=SAM1 PE=1 SV=2	PF02773	S-adenosylmethionine synthetase, C-terminal domain	GO:0006555//GO:0006556	methionine metabolic process//S-adenosylmethionine biosynthetic process	GO:0004478	methionine adenosyltransferase activity	--	--	KOG1506	S-adenosylmethionine synthetase
c101586_g1	CB_F3	2.00	3.76	309	--	--	--	--	--	--	--	--	--	--	--	--	--	--	--	--	--	--	--	--	--	--	--	--	--	--	--	--
c101587_g1	CB_F3	1.00	0.36	495	307168834	EFN61776.1	119	1.83137e-06	Histone-lysine N-methyltransferase SETMAR, partial [Camponotus floridanus]	--	--	--	--	--	--	--	--	--	--	--	--	--	--	--	--	--	--	--	--	--	--	--
c101598_g1	CB_F3	4.00	1.76	457	--	--	--	--	--	--	--	--	--	--	--	--	--	--	--	--	--	--	--	--	--	--	--	--	--	--	--	--
c101603_g1	CB_F3	1.00	1.85	310	--	--	--	--	--	--	--	--	--	--	--	--	--	--	--	--	--	--	--	--	--	--	--	--	--	--	--	--
c101607_g1	CB_F3	1.00	0.85	369	--	--	--	--	--	--	--	--	--	--	--	--	--	--	--	--	--	--	--	--	--	--	--	--	--	--	--	--
c101608_g1	CB_F3	1.00	0.36	496	761910659	XP_011404667.1	206	4.46885e-17	PREDICTED: dual specificity protein phosphatase CDC14A-like [Amphimedon queenslandica]	--	--	--	--	--	K06639	CDC14	cell division cycle 14	http://www.genome.jp/dbget-bin/www_bget?ko:K06639	Q6GQT0	203	3.42422e-17	Dual specificity protein phosphatase CDC14A OS=Mus musculus GN=Cdc14a PE=2 SV=2	--	--	--	--	--	--	--	--	KOG1720	Protein tyrosine phosphatase CDC14
c101623_g1	CB_F3	1.00	1.21	338	512939516	XP_004934259.1	404	9.80755e-48	PREDICTED: piggyBac transposable element-derived protein 4-like, partial [Bombyx mori]	--	--	--	--	--	--	--	--	--	--	--	--	--	--	--	--	--	--	--	--	--	--	--
c101675_g1	CB_F3	1.00	3.83	275	--	--	--	--	--	--	--	--	--	--	--	--	--	--	--	--	--	--	--	--	--	--	--	--	--	--	--	--
c101680_g1	CB_F3	1.00	1.54	321	--	--	--	--	--	--	--	--	--	--	--	--	--	--	--	--	--	--	--	--	--	--	--	--	--	--	--	--
c101697_g1	CB_F3	2.00	0.64	523	--	--	--	--	--	--	--	--	--	--	--	--	--	--	--	--	--	--	--	--	--	--	--	--	--	--	--	--
c101716_g1	CB_F3	1.00	0.62	404	--	--	--	--	--	--	--	--	--	--	--	--	--	--	--	--	--	--	--	--	--	--	--	--	--	--	--	--
c101726_g1	CB_F3	2.00	4.03	305	--	--	--	--	--	--	--	--	--	--	--	--	--	--	Q9C0V8	138	2.40498e-09	Uncharacterized transporter PB10D8.01 OS=Schizosaccharomyces pombe (strain 972 / ATCC 24843) GN=SPBPB10D8.01 PE=3 SV=1	PF07690	Major Facilitator Superfamily	GO:0055085	transmembrane transport	--	--	GO:0016021	integral component of membrane	--	--
c101735_g1	CB_F3	2.00	97.76	209	--	--	--	--	--	--	--	--	--	--	--	--	--	--	--	--	--	--	--	--	--	--	--	--	--	--	--	--
c101739_g1	CB_F3	1.00	0.69	392	746850911	XP_011055954.1	135	4.86783e-09	PREDICTED: NADH dehydrogenase [ubiquinone] complex I, assembly factor 7 [Acromyrmex echinatior]	--	--	--	--	--	--	--	--	--	--	--	--	--	--	--	--	--	--	--	--	--	--	--
c101743_g1	CB_F3	2.00	137.82	203	--	--	--	--	--	--	--	--	--	--	--	--	--	--	--	--	--	--	--	--	--	--	--	--	--	--	--	--
c101751_g1	CB_F3	2.00	0.56	555	--	--	--	--	--	--	--	--	--	--	--	--	--	--	--	--	--	--	--	--	--	--	--	--	--	--	--	--
c101752_g1	CB_F3	1.00	3.93	274	--	--	--	--	--	--	--	--	--	--	--	--	--	--	--	--	--	--	--	--	--	--	--	--	--	--	--	--
c101757_g1	CB_F3	1.00	3.31	281	--	--	--	--	--	--	--	--	--	--	--	--	--	--	--	--	--	--	--	--	--	--	--	--	--	--	--	--
c101765_g1	CB_F3	2.00	1.28	401	--	--	--	--	--	--	--	--	--	--	--	--	--	--	--	--	--	--	--	--	--	--	--	--	--	--	--	--
c101783_g1	CB_F3	1.00	3.47	279	--	--	--	--	--	--	--	--	--	--	--	--	--	--	--	--	--	--	--	--	--	--	--	--	--	--	--	--
c101789_g1	CB_F3	1.00	0.47	446	--	--	--	--	--	--	--	--	--	--	--	--	--	--	--	--	--	--	--	--	--	--	--	--	--	--	--	--
c101792_g1	CB_F3	2.00	60.84	218	--	--	--	--	--	--	--	--	--	--	--	--	--	--	Q03103	119	2.76926e-07	Endoplasmic oxidoreductin-1 OS=Saccharomyces cerevisiae (strain ATCC 204508 / S288c) GN=ERO1 PE=1 SV=1	PF01082	Copper type II ascorbate-dependent monooxygenase, N-terminal domain	GO:0055114	oxidation-reduction process	GO:0016715//GO:0004497//GO:0005507	oxidoreductase activity, acting on paired donors, with incorporation or reduction of molecular oxygen, reduced ascorbate as one donor, and incorporation of one atom of oxygen//monooxygenase activity//copper ion binding	--	--	--	--
c1017_g1	CB_F3	4.00	0.57	823	--	--	--	--	--	--	--	--	--	--	--	--	--	--	--	--	--	--	--	--	--	--	--	--	--	--	--	--
c101807_g1	CB_F3	2.00	57.89	219	--	--	--	--	--	--	--	--	--	--	--	--	--	--	--	--	--	--	--	--	--	--	--	--	--	--	--	--
c101836_g1	CB_F3	2.00	0.98	439	--	--	--	--	--	--	--	--	--	--	--	--	--	--	--	--	--	--	--	--	--	--	--	--	--	--	--	--
c101838_g1	CB_F3	2.00	0.65	519	828208622	XP_012557704.1	130	4.78735e-07	PREDICTED: histone-lysine N-methyltransferase SETMAR-like, partial [Hydra vulgaris]	--	--	--	--	--	--	--	--	--	--	--	--	--	--	--	--	--	--	--	--	--	--	--
c10186_g1	CB_F3	2.00	0.65	519	--	--	--	--	--	--	--	--	--	--	--	--	--	--	--	--	--	--	--	--	--	--	--	--	--	--	--	--
c101900_g1	CB_F3	1.00	1.06	349	--	--	--	--	--	--	--	--	--	--	--	--	--	--	Q9UTM5	142	1.00451e-09	Uncharacterized protein C1420.01c OS=Schizosaccharomyces pombe (strain 972 / ATCC 24843) GN=SPAC1420.01c PE=4 SV=2	--	--	--	--	--	--	--	--	--	--
c101902_g1	CB_F3	1.00	0.49	440	684368030	XP_009162702.1	307	1.17264e-29	hypothetical protein T265_00610 [Opisthorchis viverrini]>gi|663057599|gb|KER33493.1| hypothetical protein T265_00610 [Opisthorchis viverrini]	--	--	--	--	--	K01880	GARS, glyS1	glycyl-tRNA synthetase	http://www.genome.jp/dbget-bin/www_bget?ko:K01880	P38088	375	7.64936e-41	Glycine--tRNA ligase 1, mitochondrial OS=Saccharomyces cerevisiae (strain ATCC 204508 / S288c) GN=GRS1 PE=1 SV=3	PF00587	tRNA synthetase class II core domain (G, H, P, S and T)	GO:0006418	tRNA aminoacylation for protein translation	GO:0005524//GO:0000166//GO:0004812	ATP binding//nucleotide binding//aminoacyl-tRNA ligase activity	--	--	KOG2298	Glycyl-tRNA synthetase and related class II tRNA synthetase
c101908_g1	CB_F3	1.00	0.55	420	--	--	--	--	--	--	--	--	--	--	--	--	--	--	--	--	--	--	--	--	--	--	--	--	--	--	--	--
c101918_g1	CB_F3	1.00	2.02	305	--	--	--	--	--	--	--	--	--	--	--	--	--	--	--	--	--	--	--	--	--	--	--	--	--	--	--	--
c101929_g1	CB_F3	1.00	0.44	457	443694454	ELT95583.1	242	5.12576e-22	hypothetical protein CAPTEDRAFT_223699 [Capitella teleta]	--	--	--	--	--	K13127	RNF113A, CWC24	RING finger protein 113A	http://www.genome.jp/dbget-bin/www_bget?ko:K13127	Q4P400	299	2.86685e-31	Pre-mRNA-splicing factor CWC24 OS=Ustilago maydis (strain 521 / FGSC 9021) GN=CWC24 PE=3 SV=1	PF14634//PF00641//PF12678//PF00097//PF13639	zinc-RING finger domain//Zn-finger in Ran binding protein and others//RING-H2 zinc finger//Zinc finger, C3HC4 type (RING finger)//Ring finger domain	--	--	GO:0046872//GO:0005515//GO:0008270	metal ion binding//protein binding//zinc ion binding	--	--	KOG1813	Predicted E3 ubiquitin ligase
c101934_g1	CB_F3	3.00	1.40	446	--	--	--	--	--	--	--	--	--	--	--	--	--	--	--	--	--	--	--	--	--	--	--	--	--	--	--	--
c101972_g1	CB_F3	1.00	17.35	230	685830912	CEF65833.1	164	1.28032e-11	Calcium-transporting ATPase sarcoplasmic/endoplasmic reticulum type [Strongyloides ratti]	--	--	--	--	--	K05853	ATP2A	Ca2+ transporting ATPase, sarcoplasmic/endoplasmic reticulum	http://www.genome.jp/dbget-bin/www_bget?ko:K05853	P35316	144	2.021e-10	Calcium-transporting ATPase sarcoplasmic/endoplasmic reticulum type OS=Artemia franciscana PE=2 SV=1	--	--	--	--	--	--	--	--	KOG0202	Ca2+ transporting ATPase
c101975_g1	CB_F3	3.00	112.03	214	--	--	--	--	--	254596852	GQ304735.1	136	2.08789e-63	Beauveria bassiana Cu/Zn superoxide dismutase (SOD) gene, complete cds	--	--	--	--	Q8J0N3	112	3.60076e-07	Superoxide dismutase [Cu-Zn] OS=Isaria tenuipes GN=SOD1 PE=3 SV=3	--	--	--	--	--	--	--	--	--	--
c102006_g1	CB_F3	1.00	0.85	369	--	--	--	--	--	--	--	--	--	--	--	--	--	--	--	--	--	--	--	--	--	--	--	--	--	--	--	--
c102008_g1	CB_F3	1.00	5.00	265	--	--	--	--	--	--	--	--	--	--	--	--	--	--	--	--	--	--	PF09360	Iron-binding zinc finger CDGSH type	--	--	GO:0051537	2 iron, 2 sulfur cluster binding	GO:0043231	intracellular membrane-bounded organelle	--	--
c10203_g1	CB_F3	826.00	26.99	2643	332375955	AEE63118.1	1420	0	unknown [Dendroctonus ponderosae]	--	--	--	--	--	K08342	ATG4	cysteine protease ATG4	http://www.genome.jp/dbget-bin/www_bget?ko:K08342	Q640G7	856	4.54177e-104	Cysteine protease ATG4B OS=Xenopus laevis GN=atg4b PE=2 SV=1	PF04889	Cwf15/Cwc15 cell cycle control protein	GO:0000398	mRNA splicing, via spliceosome	--	--	GO:0005681	spliceosomal complex	KOG2674	Cysteine protease required for autophagy - Apg4p/Aut2p
c102062_g1	CB_F3	3.00	8.29	289	--	--	--	--	--	--	--	--	--	--	--	--	--	--	--	--	--	--	--	--	--	--	--	--	--	--	--	--
c102099_g1	CB_F3	1.00	0.68	394	--	--	--	--	--	--	--	--	--	--	--	--	--	--	--	--	--	--	--	--	--	--	--	--	--	--	--	--
c102146_g1	CB_F3	2.00	5.65	288	--	--	--	--	--	--	--	--	--	--	--	--	--	--	--	--	--	--	--	--	--	--	--	--	--	--	--	--
c102170_g1	CB_F3	2.00	3.29	317	--	--	--	--	--	--	--	--	--	--	--	--	--	--	--	--	--	--	--	--	--	--	--	--	--	--	--	--
c102177_g1	CB_F3	1.00	1.70	315	--	--	--	--	--	--	--	--	--	--	--	--	--	--	--	--	--	--	--	--	--	--	--	--	--	--	--	--
c1021_g1	CB_F3	2.00	0.52	580	--	--	--	--	--	--	--	--	--	--	--	--	--	--	--	--	--	--	PF02008	CXXC zinc finger domain	--	--	GO:0008270//GO:0003677	zinc ion binding//DNA binding	--	--	--	--
c102202_g1	CB_F3	1.00	2.49	294	--	--	--	--	--	--	--	--	--	--	--	--	--	--	--	--	--	--	--	--	--	--	--	--	--	--	--	--
c102229_g1	CB_F3	2.00	3.45	314	--	--	--	--	--	--	--	--	--	--	--	--	--	--	--	--	--	--	--	--	--	--	--	--	--	--	--	--
c102232_g1	CB_F3	1.00	0.42	466	--	--	--	--	--	--	--	--	--	--	--	--	--	--	--	--	--	--	PF07716	Basic region leucine zipper	GO:0006355	regulation of transcription, DNA-templated	GO:0043565//GO:0003700	sequence-specific DNA binding//transcription factor activity, sequence-specific DNA binding	GO:0005667	transcription factor complex	--	--
c102242_g1	CB_F3	2.00	63.99	217	--	--	--	--	--	--	--	--	--	--	--	--	--	--	--	--	--	--	--	--	--	--	--	--	--	--	--	--
c102250_g1	CB_F3	1.00	17.35	230	--	--	--	--	--	--	--	--	--	--	--	--	--	--	--	--	--	--	--	--	--	--	--	--	--	--	--	--
c10225_g1	CB_F3	7.00	0.86	910	27465081	AAO12864.1	97	1.1835e-07	Ccmar2 transposase [Ceratitis capitata]	--	--	--	--	--	--	--	--	--	--	--	--	--	--	--	--	--	--	--	--	--	--	--
c102283_g1	CB_F3	1.00	0.54	424	--	--	--	--	--	--	--	--	--	--	--	--	--	--	--	--	--	--	--	--	--	--	--	--	--	--	--	--
c102287_g1	CB_F3	1.00	0.80	375	--	--	--	--	--	--	--	--	--	--	--	--	--	--	--	--	--	--	--	--	--	--	--	--	--	--	--	--
c102296_g1	CB_F3	1.00	1.28	334	--	--	--	--	--	--	--	--	--	--	--	--	--	--	--	--	--	--	--	--	--	--	--	--	--	--	--	--
c102310_g1	CB_F3	1.00	0.82	373	754342015	XP_004365205.2	308	2.29551e-30	aminoimidazole ribonucleotide synthetase [Capsaspora owczarzaki ATCC 30864]	--	--	--	--	--	K01945	purD	phosphoribosylamine--glycine ligase	http://www.genome.jp/dbget-bin/www_bget?ko:K01945	Q99148	278	1.09252e-27	Bifunctional purine biosynthetic protein ADE1 OS=Yarrowia lipolytica (strain CLIB 122 / E 150) GN=ADE1 PE=3 SV=1	PF02843	Phosphoribosylglycinamide synthetase, C domain	GO:0009113//GO:0006144	purine nucleobase biosynthetic process//purine nucleobase metabolic process	GO:0004637	phosphoribosylamine-glycine ligase activity	--	--	KOG0237	Glycinamide ribonucleotide synthetase (GARS)/Aminoimidazole ribonucleotide synthetase (AIRS)
c102365_g1	CB_F3	1.00	3.64	277	--	--	--	--	--	--	--	--	--	--	--	--	--	--	--	--	--	--	--	--	--	--	--	--	--	--	--	--
c102393_g1	CB_F3	1.00	0.75	382	--	--	--	--	--	--	--	--	--	--	--	--	--	--	--	--	--	--	--	--	--	--	--	--	--	--	--	--
c102396_g1	CB_F3	1.00	0.52	428	--	--	--	--	--	--	--	--	--	--	--	--	--	--	Q03276	123	1.45939e-07	Retrovirus-related Pol polyprotein from type-1 retrotransposable element R1 (Fragment) OS=Popillia japonica PE=4 SV=1	--	--	--	--	--	--	--	--	--	--
c102402_g1	CB_F3	1.00	0.72	387	--	--	--	--	--	--	--	--	--	--	--	--	--	--	--	--	--	--	--	--	--	--	--	--	--	--	--	--
c102403_g1	CB_F3	1.00	26.25	221	--	--	--	--	--	--	--	--	--	--	--	--	--	--	--	--	--	--	--	--	--	--	--	--	--	--	--	--
c102426_g1	CB_F3	25.00	10.12	472	--	--	--	--	--	--	--	--	--	--	--	--	--	--	--	--	--	--	--	--	--	--	--	--	--	--	--	--
c102436_g1	CB_F3	2.00	1.47	384	--	--	--	--	--	--	--	--	--	--	--	--	--	--	--	--	--	--	--	--	--	--	--	--	--	--	--	--
c102444_g1	CB_F3	2.00	6.46	282	--	--	--	--	--	--	--	--	--	--	--	--	--	--	--	--	--	--	--	--	--	--	--	--	--	--	--	--
c102451_g1	CB_F3	2.00	50.03	222	--	--	--	--	--	--	--	--	--	--	--	--	--	--	--	--	--	--	PF02203	Tar ligand binding domain homologue	GO:0007165//GO:0006935	signal transduction//chemotaxis	GO:0004888	transmembrane signaling receptor activity	GO:0016020	membrane	--	--
c102455_g1	CB_F3	1.00	1.45	325	--	--	--	--	--	--	--	--	--	--	--	--	--	--	--	--	--	--	--	--	--	--	--	--	--	--	--	--
c102460_g1	CB_F3	2.00	1.65	372	--	--	--	--	--	--	--	--	--	--	--	--	--	--	--	--	--	--	--	--	--	--	--	--	--	--	--	--
c102464_g1	CB_F3	1.00	61.31	205	--	--	--	--	--	--	--	--	--	--	--	--	--	--	--	--	--	--	--	--	--	--	--	--	--	--	--	--
c102522_g1	CB_F3	2.00	1.30	399	--	--	--	--	--	--	--	--	--	--	--	--	--	--	--	--	--	--	--	--	--	--	--	--	--	--	--	--
c102542_g1	CB_F3	2.00	67.34	216	--	--	--	--	--	--	--	--	--	--	--	--	--	--	--	--	--	--	--	--	--	--	--	--	--	--	--	--
c102561_g1	CB_F3	3.00	4.00	331	--	--	--	--	--	--	--	--	--	--	--	--	--	--	--	--	--	--	--	--	--	--	--	--	--	--	--	--
c102568_g1	CB_F3	1.00	7.00	254	815928788	XP_012248855.1	164	1.32107e-11	PREDICTED: uncharacterized protein LOC105681909 [Bombus impatiens]	--	--	--	--	--	K01000	mraY	phospho-N-acetylmuramoyl-pentapeptide-transferase	http://www.genome.jp/dbget-bin/www_bget?ko:K01000	A7GWQ7	189	6.81318e-17	Phospho-N-acetylmuramoyl-pentapeptide-transferase OS=Campylobacter curvus (strain 525.92) GN=mraY PE=3 SV=1	PF00953	Glycosyl transferase family 4	GO:0009252//GO:0006629	peptidoglycan biosynthetic process//lipid metabolic process	GO:0008963	phospho-N-acetylmuramoyl-pentapeptide-transferase activity	GO:0016021	integral component of membrane	--	--
c102623_g1	CB_F3	1.00	0.88	366	--	--	--	--	--	--	--	--	--	--	--	--	--	--	--	--	--	--	--	--	--	--	--	--	--	--	--	--
c102646_g1	CB_F3	2.00	55.11	220	--	--	--	--	--	--	--	--	--	--	--	--	--	--	--	--	--	--	--	--	--	--	--	--	--	--	--	--
c10264_g1	CB_F3	1.00	0.52	428	--	--	--	--	--	--	--	--	--	--	--	--	--	--	--	--	--	--	--	--	--	--	--	--	--	--	--	--
c102658_g1	CB_F3	2.00	74.69	214	--	--	--	--	--	--	--	--	--	--	--	--	--	--	--	--	--	--	--	--	--	--	--	--	--	--	--	--
c102659_g1	CB_F3	1.00	5.62	261	307196158	EFN77820.1	130	3.57568e-08	hypothetical protein EAI_03910, partial [Harpegnathos saltator]	--	--	--	--	--	--	--	--	--	--	--	--	--	--	--	--	--	--	--	--	--	--	--
c10266_g1	CB_F3	5.00	2.57	431	--	--	--	--	--	--	--	--	--	--	--	--	--	--	--	--	--	--	--	--	--	--	--	--	--	--	--	--
c102687_g1	CB_F3	1.00	0.47	444	--	--	--	--	--	--	--	--	--	--	--	--	--	--	--	--	--	--	--	--	--	--	--	--	--	--	--	--
c102715_g1	CB_F3	2.00	2.43	338	--	--	--	--	--	--	--	--	--	--	--	--	--	--	--	--	--	--	--	--	--	--	--	--	--	--	--	--
c10271_g1	CB_F3	4.00	0.53	1015	--	--	--	--	--	--	--	--	--	--	--	--	--	--	--	--	--	--	--	--	--	--	--	--	--	--	--	--
c102753_g1	CB_F3	1.00	1.32	332	--	--	--	--	--	--	--	--	--	--	--	--	--	--	--	--	--	--	--	--	--	--	--	--	--	--	--	--
c102763_g1	CB_F3	1.00	14.63	234	330791616	XP_003283888.1	278	1.43536e-28	phosphomannomutase [Dictyostelium purpureum]>gi|325086159|gb|EGC39553.1| phosphomannomutase [Dictyostelium purpureum]	260945784	XM_002617144.1	93	1.85591e-39	Clavispora lusitaniae ATCC 42720 phosphomannomutase, mRNA	K17497	PMM	phosphomannomutase	http://www.genome.jp/dbget-bin/www_bget?ko:K17497	P31353	348	2.19999e-40	Phosphomannomutase OS=Candida albicans (strain SC5314 / ATCC MYA-2876) GN=PMM1 PE=3 SV=1	PF07851//PF03332//PF04316	TMPIT-like protein//Eukaryotic phosphomannomutase//Anti-sigma-28 factor, FlgM	GO:0006000//GO:0019307//GO:0006013//GO:0045892	fructose metabolic process//mannose biosynthetic process//mannose metabolic process//negative regulation of transcription, DNA-templated	GO:0004615	phosphomannomutase activity	GO:0016021//GO:0005737	integral component of membrane//cytoplasm	KOG3189	Phosphomannomutase
c102789_g1	CB_F3	1.00	18.95	228	--	--	--	--	--	--	--	--	--	--	--	--	--	--	--	--	--	--	--	--	--	--	--	--	--	--	--	--
c102810_g1	CB_F3	2.00	1.47	384	--	--	--	--	--	--	--	--	--	--	--	--	--	--	--	--	--	--	--	--	--	--	--	--	--	--	--	--
c102823_g1	CB_F3	1.00	0.83	371	290977963	XP_002671706.1	148	1.28922e-09	FabG domain-containing protein [Naegleria gruberi]>gi|284085277|gb|EFC38962.1| FabG domain-containing protein [Naegleria gruberi]	--	--	--	--	--	--	--	--	--	--	--	--	--	--	--	--	--	--	--	--	--	--	--
c102857_g1	CB_F3	1.00	10.66	242	--	--	--	--	--	--	--	--	--	--	--	--	--	--	P10356	134	3.16501e-09	Uncharacterized protein YER152C OS=Saccharomyces cerevisiae (strain ATCC 204508 / S288c) GN=YER152C PE=1 SV=2	PF01547	Bacterial extracellular solute-binding protein	GO:0006810	transport	GO:0005215	transporter activity	--	--	--	--
c102904_g1	CB_F3	2.00	63.99	217	--	--	--	--	--	--	--	--	--	--	--	--	--	--	Q59LF3	338	1.41459e-37	Regulator of cytoskeleton and endocytosis RVS167 OS=Candida albicans (strain SC5314 / ATCC MYA-2876) GN=RVS167 PE=3 SV=1	PF03114	BAR domain	--	--	GO:0005515	protein binding	GO:0005737	cytoplasm	--	--
c102929_g1	CB_F3	1.00	11.07	241	--	--	--	--	--	--	--	--	--	--	--	--	--	--	--	--	--	--	--	--	--	--	--	--	--	--	--	--
c102973_g1	CB_F3	1.00	3.83	275	--	--	--	--	--	--	--	--	--	--	--	--	--	--	--	--	--	--	--	--	--	--	--	--	--	--	--	--
c10297_g1	CB_F3	2.00	0.46	614	--	--	--	--	--	--	--	--	--	--	--	--	--	--	--	--	--	--	--	--	--	--	--	--	--	--	--	--
c103000_g1	CB_F3	1.00	28.94	219	--	--	--	--	--	--	--	--	--	--	--	--	--	--	--	--	--	--	PF00621	RhoGEF domain	GO:0043087//GO:0035023	regulation of GTPase activity//regulation of Rho protein signal transduction	GO:0005089	Rho guanyl-nucleotide exchange factor activity	--	--	--	--
c103002_g1	CB_F3	3.00	17.93	259	--	--	--	--	--	--	--	--	--	--	--	--	--	--	--	--	--	--	--	--	--	--	--	--	--	--	--	--
c103044_g1	CB_F3	2.00	12.33	258	669219712	CDW58978.1	220	5.7489e-19	leucyl tRNA synthetase [Trichuris trichiura]	--	--	--	--	--	K01869	LARS, leuS	leucyl-tRNA synthetase	http://www.genome.jp/dbget-bin/www_bget?ko:K01869	Q0I5C5	221	1.48992e-20	Leucine--tRNA ligase OS=Haemophilus somnus (strain 129Pt) GN=leuS PE=3 SV=1	PF00133//PF09334	tRNA synthetases class I (I, L, M and V)//tRNA synthetases class I (M)	GO:0006418	tRNA aminoacylation for protein translation	GO:0005524//GO:0004812//GO:0000166	ATP binding//aminoacyl-tRNA ligase activity//nucleotide binding	--	--	KOG0435	Leucyl-tRNA synthetase
c103084_g1	CB_F3	1.00	0.85	369	--	--	--	--	--	--	--	--	--	--	--	--	--	--	--	--	--	--	PF05236	Transcription initiation factor TFIID component TAF4 family	GO:0006352	DNA-templated transcription, initiation	--	--	GO:0005669	transcription factor TFIID complex	--	--
c1030_g1	CB_F3	2.00	0.78	478	--	--	--	--	--	--	--	--	--	--	--	--	--	--	--	--	--	--	--	--	--	--	--	--	--	--	--	--
c10313_g1	CB_F3	2.00	2.43	338	--	--	--	--	--	--	--	--	--	--	--	--	--	--	--	--	--	--	--	--	--	--	--	--	--	--	--	--
c103148_g1	CB_F3	1.00	9.21	246	470530467	XP_004368259.1	233	1.11598e-21	minor histocompatibility antigen 13 isoform 1 isoform 11, putative [Acanthamoeba castellanii str. Neff]>gi|440804627|gb|ELR25504.1| minor histocompatibility antigen 13 isoform 1 isoform 11, putative [Acanthamoeba castellanii str. Neff]	--	--	--	--	--	K09595	HM13	minor histocompatibility antigen H13	http://www.genome.jp/dbget-bin/www_bget?ko:K09595	O81062	170	2.66355e-14	Signal peptide peptidase OS=Arabidopsis thaliana GN=SPP PE=2 SV=1	PF04258	Signal peptide peptidase	--	--	GO:0004190	aspartic-type endopeptidase activity	GO:0016021	integral component of membrane	KOG2443	Uncharacterized conserved protein
c10317_g1	CB_F3	1.00	2.26	299	--	--	--	--	--	--	--	--	--	--	--	--	--	--	--	--	--	--	PF08395//PF06151	7tm Chemosensory receptor//Trehalose receptor	GO:0050909//GO:0007607//GO:0050912//GO:0007187	sensory perception of taste//obsolete taste perception//detection of chemical stimulus involved in sensory perception of taste//G-protein coupled receptor signaling pathway, coupled to cyclic nucleotide second messenger	GO:0008527	taste receptor activity	GO:0016021	integral component of membrane	--	--
c10358_g1	CB_F3	2.00	0.34	738	--	--	--	--	--	--	--	--	--	--	--	--	--	--	--	--	--	--	PF00573//PF02535	Ribosomal protein L4/L1 family//ZIP Zinc transporter	GO:0055085//GO:0006412//GO:0042254//GO:0030001	transmembrane transport//translation//ribosome biogenesis//metal ion transport	GO:0046873//GO:0003735	metal ion transmembrane transporter activity//structural constituent of ribosome	GO:0016020//GO:0005840	membrane//ribosome	--	--
c10374_g1	CB_F3	1.00	0.44	455	--	--	--	--	--	--	--	--	--	--	--	--	--	--	--	--	--	--	--	--	--	--	--	--	--	--	--	--
c10380_g1	CB_F3	42.00	19.42	448	--	--	--	--	--	--	--	--	--	--	--	--	--	--	--	--	--	--	--	--	--	--	--	--	--	--	--	--
c10382_g1	CB_F3	2.00	6.94	279	--	--	--	--	--	--	--	--	--	--	--	--	--	--	--	--	--	--	--	--	--	--	--	--	--	--	--	--
c10386_g1	CB_F3	2.00	0.71	498	--	--	--	--	--	--	--	--	--	--	--	--	--	--	--	--	--	--	--	--	--	--	--	--	--	--	--	--
c10392_g1	CB_F3	943.00	43.25	1964	546680376	ERL90655.1	1660	0	hypothetical protein D910_08002 [Dendroctonus ponderosae]	--	--	--	--	--	K12304	CANT1	soluble calcium-activated nucleotidase 1	http://www.genome.jp/dbget-bin/www_bget?ko:K12304	Q8WVQ1	885	1.88977e-110	Soluble calcium-activated nucleotidase 1 OS=Homo sapiens GN=CANT1 PE=1 SV=1	PF06079	Apyrase	--	--	GO:0005509//GO:0016462	calcium ion binding//pyrophosphatase activity	--	--	KOG4494	Cell surface ATP diphosphohydrolase Apyrase
c10401_g1	CB_F3	1.00	0.32	520	828208547	XP_012557679.1	335	1.52176e-36	PREDICTED: 60S ribosomal protein L24-like [Hydra vulgaris]	260951422	XM_002619962.1	270	1.80223e-137	Clavispora lusitaniae ATCC 42720 conserved hypothetical protein, mRNA	K02896	RP-L24e, RPL24	large subunit ribosomal protein L24e	http://www.genome.jp/dbget-bin/www_bget?ko:K02896	Q6BNC2	485	1.87269e-60	60S ribosomal protein L24 OS=Debaryomyces hansenii (strain ATCC 36239 / CBS 767 / JCM 1990 / NBRC 0083 / IGC 2968) GN=RPL24 PE=3 SV=1	PF01956	Integral membrane protein DUF106	--	--	--	--	GO:0016020	membrane	KOG1722	60s ribosomal protein L24
c10407_g1	CB_F3	2.00	0.34	729	--	--	--	--	--	--	--	--	--	--	--	--	--	--	--	--	--	--	--	--	--	--	--	--	--	--	--	--
c10417_g1	CB_F3	2521.00	50.85	4107	478256710	ENN76892.1	1822	0	hypothetical protein YQE_06733, partial [Dendroctonus ponderosae]>gi|546685091|gb|ERL94618.1| hypothetical protein D910_11895 [Dendroctonus ponderosae]	462332878	APGK01039174.1	96	8.02915e-40	Dendroctonus ponderosae Seq01039184, whole genome shotgun sequence	--	--	--	--	B0W429	955	2.16811e-113	Adenosine monophosphate-protein transferase FICD homolog OS=Culex quinquefasciatus GN=CPIJ001789 PE=3 SV=1	PF03938//PF00049//PF04144	Outer membrane protein (OmpH-like)//Insulin/IGF/Relaxin family//SCAMP family	GO:0007165//GO:0015031	signal transduction//protein transport	GO:0005179//GO:0051082	hormone activity//unfolded protein binding	GO:0016021//GO:0005576	integral component of membrane//extracellular region	KOG3824	Huntingtin interacting protein HYPE
c10430_g1	CB_F3	233.00	18.41	1258	91088645	XP_974426.1	268	5.805e-24	PREDICTED: calcium-binding and coiled-coil domain-containing protein 2 [Tribolium castaneum]>gi|270011685|gb|EFA08133.1| hypothetical protein TcasGA2_TC005737 [Tribolium castaneum]	--	--	--	--	--	--	--	--	--	Q2KJE0	163	1.00063e-10	Tax1-binding protein 1 homolog OS=Bos taurus GN=TAX1BP1 PE=2 SV=1	--	--	--	--	--	--	--	--	--	--
c10473_g1	CB_F3	91.00	1.72	4369	546682915	ERL92794.1	1190	3.39339e-144	hypothetical protein D910_10102 [Dendroctonus ponderosae]	--	--	--	--	--	--	--	--	--	P82198	200	2.98566e-14	Transforming growth factor-beta-induced protein ig-h3 OS=Mus musculus GN=Tgfbi PE=2 SV=1	PF13103//PF00018	TonB C terminal//SH3 domain	GO:0006810	transport	GO:0005515	protein binding	--	--	--	--
c10496_g1	CB_F3	2.00	4.03	305	--	--	--	--	--	--	--	--	--	--	--	--	--	--	--	--	--	--	--	--	--	--	--	--	--	--	--	--
c1049_g1	CB_F3	2.00	3.19	319	--	--	--	--	--	--	--	--	--	--	--	--	--	--	--	--	--	--	--	--	--	--	--	--	--	--	--	--
c10507_g1	CB_F3	5.00	0.63	893	--	--	--	--	--	--	--	--	--	--	--	--	--	--	--	--	--	--	--	--	--	--	--	--	--	--	--	--
c10523_g1	CB_F3	1.00	0.64	401	--	--	--	--	--	--	--	--	--	--	--	--	--	--	--	--	--	--	--	--	--	--	--	--	--	--	--	--
c10533_g1	CB_F3	1.00	7.48	252	--	--	--	--	--	--	--	--	--	--	--	--	--	--	--	--	--	--	--	--	--	--	--	--	--	--	--	--
c10576_g1	CB_F3	1.00	8.00	250	--	--	--	--	--	--	--	--	--	--	--	--	--	--	--	--	--	--	--	--	--	--	--	--	--	--	--	--
c10605_g1	CB_F3	4.00	0.42	1012	--	--	--	--	--	--	--	--	--	--	--	--	--	--	--	--	--	--	--	--	--	--	--	--	--	--	--	--
c10622_g1	CB_F3	12.00	0.68	1651	--	--	--	--	--	--	--	--	--	--	--	--	--	--	--	--	--	--	--	--	--	--	--	--	--	--	--	--
c10623_g1	CB_F3	2.00	1.42	388	--	--	--	--	--	--	--	--	--	--	--	--	--	--	--	--	--	--	--	--	--	--	--	--	--	--	--	--
c10667_g1	CB_F3	5.00	1.35	567	--	--	--	--	--	--	--	--	--	--	--	--	--	--	--	--	--	--	--	--	--	--	--	--	--	--	--	--
c10684_g1	CB_F3	1.00	0.82	373	--	--	--	--	--	--	--	--	--	--	--	--	--	--	--	--	--	--	--	--	--	--	--	--	--	--	--	--
c10687_g1	CB_F3	1.00	0.42	464	--	--	--	--	--	--	--	--	--	--	--	--	--	--	--	--	--	--	--	--	--	--	--	--	--	--	--	--
c10701_g1	CB_F3	2.00	0.76	484	--	--	--	--	--	--	--	--	--	--	--	--	--	--	--	--	--	--	--	--	--	--	--	--	--	--	--	--
c10720_g1	CB_F3	6.00	0.93	778	694537440	XP_009495892.1	361	2.86474e-35	H+-transporting ATPase [Fonticula alba]>gi|627947371|gb|KCV69327.1| H+-transporting ATPase [Fonticula alba]	12408636	AF109913.2	202	1.74477e-99	Pichia angusta plasma membrane H+-ATPase PMA1 (PMA1) gene, complete cds	K01535	E3.6.3.6	H+-transporting ATPase	http://www.genome.jp/dbget-bin/www_bget?ko:K01535	P28877	855	3.5349e-106	Plasma membrane ATPase 1 OS=Candida albicans GN=PMA1 PE=1 SV=1	PF04546//PF00122	Sigma-70, non-essential region//E1-E2 ATPase	GO:0006352//GO:0006355	DNA-templated transcription, initiation//regulation of transcription, DNA-templated	GO:0000166//GO:0016987//GO:0003677//GO:0003700//GO:0046872	nucleotide binding//sigma factor activity//DNA binding//transcription factor activity, sequence-specific DNA binding//metal ion binding	GO:0005667	transcription factor complex	KOG0205	Plasma membrane H+-transporting ATPase
c10734_g1	CB_F3	2.00	2.87	326	--	--	--	--	--	--	--	--	--	--	--	--	--	--	--	--	--	--	--	--	--	--	--	--	--	--	--	--
c10747_g1	CB_F3	1.00	1.02	352	327283842	XP_003226649.1	195	1.26232e-17	PREDICTED: DNA-directed RNA polymerases I, II, and III subunit RPABC4 [Anolis carolinensis]	--	--	--	--	--	K03009	RPB12, POLR2K	DNA-directed RNA polymerases I, II, and III subunit RPABC4	http://www.genome.jp/dbget-bin/www_bget?ko:K03009	P48011	222	6.96094e-23	DNA-directed RNA polymerases I, II, and III subunit RPABC4 OS=Schizosaccharomyces pombe (strain 972 / ATCC 24843) GN=rpc10 PE=1 SV=2	PF03604//PF07967//PF04828//PF01155	DNA directed RNA polymerase, 7 kDa subunit//C3HC zinc finger-like//Glutathione-dependent formaldehyde-activating enzyme//Hydrogenase expression/synthesis hypA family	GO:0006206//GO:0006464//GO:0006351//GO:0008152//GO:0006144	pyrimidine nucleobase metabolic process//cellular protein modification process//transcription, DNA-templated//metabolic process//purine nucleobase metabolic process	GO:0008270//GO:0003899//GO:0016151//GO:0003677//GO:0016846	zinc ion binding//DNA-directed RNA polymerase activity//nickel cation binding//DNA binding//carbon-sulfur lyase activity	GO:0005634//GO:0005730	nucleus//nucleolus	KOG3507	DNA-directed RNA polymerase, subunit RPB7.0
c10754_g1	CB_F3	2.00	0.37	701	--	--	--	--	--	--	--	--	--	--	--	--	--	--	--	--	--	--	--	--	--	--	--	--	--	--	--	--
c10764_g1	CB_F3	3.00	0.95	524	--	--	--	--	--	--	--	--	--	--	--	--	--	--	--	--	--	--	--	--	--	--	--	--	--	--	--	--
c10769_g1	CB_F3	8.00	1.65	655	--	--	--	--	--	--	--	--	--	--	--	--	--	--	--	--	--	--	--	--	--	--	--	--	--	--	--	--
c10776_g1	CB_F3	4.00	0.56	833	--	--	--	--	--	--	--	--	--	--	--	--	--	--	--	--	--	--	--	--	--	--	--	--	--	--	--	--
c10795_g1	CB_F3	1.00	0.34	507	--	--	--	--	--	--	--	--	--	--	--	--	--	--	--	--	--	--	--	--	--	--	--	--	--	--	--	--
c10815_g1	CB_F3	1.00	1.18	340	294889737	XP_002772947.1	192	1.00673e-16	UV-induced protein uvi31, putative [Perkinsus marinus ATCC 50983]>gi|294949632|ref|XP_002786285.1| UV-induced protein uvi31, putative [Perkinsus marinus ATCC 50983]>gi|239877527|gb|EER04763.1| UV-induced protein uvi31, putative [Perkinsus marinus ATCC 50983]>gi|239900460|gb|EER18081.1| UV-induced protein uvi31, putative [Perkinsus marinus ATCC 50983]	--	--	--	--	--	K05527	bolA	BolA protein	http://www.genome.jp/dbget-bin/www_bget?ko:K05527	Q84W65	206	7.71148e-19	SufE-like protein 1, chloroplastic/mitochondrial OS=Arabidopsis thaliana GN=SUFE1 PE=1 SV=2	--	--	--	--	--	--	--	--	KOG2313	Stress-induced protein UVI31+
c10818_g1	CB_F3	2.00	2.87	378	--	--	--	--	--	--	--	--	--	--	--	--	--	--	--	--	--	--	--	--	--	--	--	--	--	--	--	--
c10827_g1	CB_F3	758.00	37.45	1887	642911933	XP_008199027.1	675	3.95164e-80	PREDICTED: transmembrane protein 199 [Tribolium castaneum]	--	--	--	--	--	--	--	--	--	Q8N511	167	9.04451e-12	Transmembrane protein 199 OS=Homo sapiens GN=TMEM199 PE=1 SV=1	PF14942//PF01956	Organelle biogenesis, Muted-like protein//Integral membrane protein DUF106	--	--	--	--	GO:0031083//GO:0016020//GO:0030133	BLOC-1 complex//membrane//transport vesicle	--	--
c10837_g1	CB_F3	27.00	0.89	2627	642932229	XP_008194632.1	739	5.94507e-83	PREDICTED: uncharacterized protein LOC103313363 isoform X1 [Tribolium castaneum]	--	--	--	--	--	--	--	--	--	--	--	--	--	--	--	--	--	--	--	--	--	--	--
c10841_g1	CB_F3	4.00	0.94	611	--	--	--	--	--	--	--	--	--	--	--	--	--	--	--	--	--	--	PF01395	PBP/GOBP family	--	--	GO:0005549	odorant binding	--	--	--	--
c10858_g1	CB_F3	234.00	20.29	1265	478260615	ENN80318.1	978	1.76329e-126	hypothetical protein YQE_03311, partial [Dendroctonus ponderosae]>gi|546685254|gb|ERL94781.1| hypothetical protein D910_12055 [Dendroctonus ponderosae]	--	--	--	--	--	--	--	--	--	Q5U2Q4	375	2.59526e-39	Mono [ADP-ribose] polymerase PARP16 OS=Rattus norvegicus GN=Parp16 PE=2 SV=1	PF00644	Poly(ADP-ribose) polymerase catalytic domain	--	--	GO:0003950	NAD+ ADP-ribosyltransferase activity	--	--	--	--
c10872_g1	CB_F3	166.00	13.20	1252	270297180	NP_001161912.1	821	1.77437e-105	cuticular protein analogous to peritrophins 1-B [Tribolium castaneum]>gi|268309002|gb|ACY95467.1| cuticular protein analogous to peritrophins 1-B [Tribolium castaneum]>gi|270001714|gb|EEZ98161.1| hypothetical protein TcasGA2_TC000587 [Tribolium castaneum]	662189754	XM_008469397.1	49	3.21775e-14	PREDICTED: Diaphorina citri uncharacterized LOC103505088 (LOC103505088), mRNA	--	--	--	--	--	--	--	--	PF01607	Chitin binding Peritrophin-A domain	GO:0006030	chitin metabolic process	GO:0008061	chitin binding	GO:0005576	extracellular region	--	--
c10877_g1	CB_F3	3.00	0.81	567	--	--	--	--	--	--	--	--	--	--	--	--	--	--	--	--	--	--	PF01407	Geminivirus AL3 protein	GO:0016032	viral process	--	--	--	--	--	--
c10884_g1	CB_F3	1.00	0.46	448	--	--	--	--	--	--	--	--	--	--	--	--	--	--	--	--	--	--	--	--	--	--	--	--	--	--	--	--
c10901_g1	CB_F3	724.00	71.86	1059	--	--	--	--	--	--	--	--	--	--	--	--	--	--	--	--	--	--	--	--	--	--	--	--	--	--	--	--
c10906_g1	CB_F3	2.00	0.69	504	--	--	--	--	--	--	--	--	--	--	--	--	--	--	--	--	--	--	--	--	--	--	--	--	--	--	--	--
c10907_g1	CB_F3	2.00	0.47	609	--	--	--	--	--	--	--	--	--	--	--	--	--	--	--	--	--	--	--	--	--	--	--	--	--	--	--	--
c10914_g1	CB_F3	2.00	0.31	775	--	--	--	--	--	--	--	--	--	--	--	--	--	--	--	--	--	--	--	--	--	--	--	--	--	--	--	--
c10924_g1	CB_F3	1.00	0.35	499	--	--	--	--	--	--	--	--	--	--	--	--	--	--	--	--	--	--	--	--	--	--	--	--	--	--	--	--
c10927_g1	CB_F3	8.00	1.52	689	--	--	--	--	--	--	--	--	--	--	--	--	--	--	--	--	--	--	--	--	--	--	--	--	--	--	--	--
c10938_g1	CB_F3	1.00	0.69	392	--	--	--	--	--	--	--	--	--	--	--	--	--	--	--	--	--	--	--	--	--	--	--	--	--	--	--	--
c10940_g1	CB_F3	7.00	0.55	1267	--	--	--	--	--	--	--	--	--	--	--	--	--	--	--	--	--	--	--	--	--	--	--	--	--	--	--	--
c10942_g1	CB_F3	1.00	0.33	514	--	--	--	--	--	--	--	--	--	--	--	--	--	--	--	--	--	--	PF00102	Protein-tyrosine phosphatase	GO:0006570//GO:0006470	tyrosine metabolic process//protein dephosphorylation	GO:0004725	protein tyrosine phosphatase activity	--	--	--	--
c10944_g1	CB_F3	1.00	0.53	426	--	--	--	--	--	--	--	--	--	--	--	--	--	--	--	--	--	--	--	--	--	--	--	--	--	--	--	--
c10948_g1	CB_F3	1.00	1.85	310	2564367	AAC28139.1	144	1.0944e-09	mariner transposase [Andrena erigeniae]	--	--	--	--	--	--	--	--	--	--	--	--	--	PF01239	Protein prenyltransferase alpha subunit repeat	GO:0018342	protein prenylation	GO:0008318	protein prenyltransferase activity	--	--	--	--
c10971_g1	CB_F3	1.00	0.38	483	470300627	XP_004346961.1	517	8.57669e-62	succinate:fumarate antiporter [Capsaspora owczarzaki ATCC 30864]>gi|765554042|gb|KJE94663.1| succinate:fumarate antiporter [Capsaspora owczarzaki ATCC 30864]	--	--	--	--	--	K15100	SLC25A1, CTP	solute carrier family 25 (mitochondrial citrate transporter), member 1	http://www.genome.jp/dbget-bin/www_bget?ko:K15100	P33303	521	7.06954e-64	Succinate/fumarate mitochondrial transporter OS=Saccharomyces cerevisiae (strain ATCC 204508 / S288c) GN=SFC1 PE=1 SV=2	--	--	--	--	--	--	--	--	KOG0756	Mitochondrial tricarboxylate/dicarboxylate carrier proteins
c10974_g1	CB_F3	2.00	0.90	452	--	--	--	--	--	--	--	--	--	--	--	--	--	--	--	--	--	--	--	--	--	--	--	--	--	--	--	--
c10975_g1	CB_F3	25.00	11.29	452	--	--	--	--	--	--	--	--	--	--	--	--	--	--	--	--	--	--	--	--	--	--	--	--	--	--	--	--
c10975_g2	CB_F3	6.00	5.60	360	307211999	EFN87897.1	183	1.30324e-15	hypothetical protein EAI_03899, partial [Harpegnathos saltator]	--	--	--	--	--	--	--	--	--	Q7JQ07	144	4.41503e-12	Mariner Mos1 transposase OS=Drosophila mauritiana GN=mariner\T PE=1 SV=1	--	--	--	--	--	--	--	--	--	--
c10976_g1	CB_F3	113.00	9.40	1209	478253706	ENN74005.1	886	3.72878e-114	hypothetical protein YQE_09395, partial [Dendroctonus ponderosae]>gi|546678195|gb|ERL88885.1| hypothetical protein D910_06267 [Dendroctonus ponderosae]	--	--	--	--	--	--	--	--	--	Q96ER9	170	9.73055e-12	Coiled-coil domain-containing protein 51 OS=Homo sapiens GN=CCDC51 PE=1 SV=2	PF05398//PF05531//PF01576	PufQ cytochrome subunit//Nucleopolyhedrovirus P10 protein//Myosin tail	GO:0030494//GO:0015979	bacteriochlorophyll biosynthetic process//photosynthesis	GO:0003774	motor activity	GO:0019028//GO:0016459	viral capsid//myosin complex	--	--
c10979_g1	CB_F3	1.00	2.95	320	--	--	--	--	--	--	--	--	--	--	--	--	--	--	--	--	--	--	--	--	--	--	--	--	--	--	--	--
c10982_g1	CB_F3	2.00	0.74	490	--	--	--	--	--	--	--	--	--	--	--	--	--	--	--	--	--	--	--	--	--	--	--	--	--	--	--	--
c11007_g1	CB_F3	1.00	1.07	348	--	--	--	--	--	--	--	--	--	--	--	--	--	--	--	--	--	--	--	--	--	--	--	--	--	--	--	--
c11026_g1	CB_F3	1.00	1.18	384	--	--	--	--	--	--	--	--	--	--	--	--	--	--	--	--	--	--	--	--	--	--	--	--	--	--	--	--
c11067_g2	CB_F3	1.00	0.64	401	--	--	--	--	--	--	--	--	--	--	--	--	--	--	--	--	--	--	--	--	--	--	--	--	--	--	--	--
c11094_g1	CB_F3	1977.00	40.24	4086	546673579	ERL85150.1	2565	0	hypothetical protein D910_02572 [Dendroctonus ponderosae]	808132911	XM_003398855.2	429	0	PREDICTED: Bombus terrestris DNA topoisomerase 1 (LOC100643704), transcript variant X1, mRNA	K03163	TOP1	DNA topoisomerase I	http://www.genome.jp/dbget-bin/www_bget?ko:K03163	P11387	2089	0	DNA topoisomerase 1 OS=Homo sapiens GN=TOP1 PE=1 SV=2	PF01028//PF02919	Eukaryotic DNA topoisomerase I, catalytic core//Eukaryotic DNA topoisomerase I, DNA binding fragment	GO:0006265	DNA topological change	GO:0003917//GO:0003677//GO:0003918	DNA topoisomerase type I activity//DNA binding//DNA topoisomerase type II (ATP-hydrolyzing) activity	GO:0005694	chromosome	KOG0981	DNA topoisomerase I
c11095_g1	CB_F3	2.00	2.04	352	--	--	--	--	--	--	--	--	--	--	--	--	--	--	--	--	--	--	--	--	--	--	--	--	--	--	--	--
c11100_g1	CB_F3	1.00	0.35	504	110734438	ABG88844.1	500	2.2995e-61	Cu/Zn-superoxide dismutase [Haliotis discus discus]	126135159	XM_001384067.1	170	6.79243e-82	Scheffersomyces stipitis CBS 6054 superoxide dismutase (Cu-Zn) partial mRNA	K04565	SOD1	superoxide dismutase, Cu-Zn family	http://www.genome.jp/dbget-bin/www_bget?ko:K04565	O42724	655	2.65996e-86	Superoxide dismutase [Cu-Zn] 1 OS=Debaryomyces hansenii (strain ATCC 36239 / CBS 767 / JCM 1990 / NBRC 0083 / IGC 2968) GN=SOD1 PE=1 SV=4	PF00080	Copper/zinc superoxide dismutase (SODC)	GO:0055114//GO:0006801	oxidation-reduction process//superoxide metabolic process	GO:0046872	metal ion binding	--	--	KOG0441	Cu2+/Zn2+ superoxide dismutase SOD1
c11103_g1	CB_F3	600.00	18.32	2861	642926929	XP_008195061.1	1350	1.25567e-173	PREDICTED: uncharacterized protein LOC100141786 isoform X1 [Tribolium castaneum]	--	--	--	--	--	--	--	--	--	--	--	--	--	PF08408	DNA polymerase family B viral insert	GO:0006260	DNA replication	GO:0003887	DNA-directed DNA polymerase activity	GO:0042575	DNA polymerase complex	--	--
c11109_g1	CB_F3	254.00	5.76	3684	642925537	XP_008194591.1	703	4.33901e-79	PREDICTED: zinc finger protein Gfi-1b-like isoform X2 [Tribolium castaneum]	--	--	--	--	--	--	--	--	--	P18722	246	6.45102e-21	Gastrula zinc finger protein XlCGF46.1 (Fragment) OS=Xenopus laevis PE=3 SV=1	PF00096//PF01596//PF00412//PF05495	Zinc finger, C2H2 type//O-methyltransferase//LIM domain//CHY zinc finger	--	--	GO:0008171//GO:0046872//GO:0008270	O-methyltransferase activity//metal ion binding//zinc ion binding	--	--	--	--
c11115_g1	CB_F3	1.00	0.89	365	--	--	--	--	--	--	--	--	--	--	--	--	--	--	--	--	--	--	--	--	--	--	--	--	--	--	--	--
c11121_g1	CB_F3	10.00	4.89	533	--	--	--	--	--	--	--	--	--	--	--	--	--	--	--	--	--	--	--	--	--	--	--	--	--	--	--	--
c11122_g1	CB_F3	4.00	1.04	577	--	--	--	--	--	--	--	--	--	--	--	--	--	--	--	--	--	--	--	--	--	--	--	--	--	--	--	--
c11132_g1	CB_F3	1.00	0.38	671	546685746	ERL95201.1	210	9.07214e-18	hypothetical protein D910_12469 [Dendroctonus ponderosae]	--	--	--	--	--	--	--	--	--	--	--	--	--	PF00436	Single-strand binding protein family	--	--	GO:0003697	single-stranded DNA binding	--	--	--	--
c11135_g1	CB_F3	49.00	2.59	1739	307206731	EFN84669.1	155	8.08369e-12	hypothetical protein EAI_07799, partial [Harpegnathos saltator]	--	--	--	--	--	--	--	--	--	--	--	--	--	--	--	--	--	--	--	--	--	--	--
c11145_g1	CB_F3	6.00	0.95	768	--	--	--	--	--	--	--	--	--	--	--	--	--	--	--	--	--	--	--	--	--	--	--	--	--	--	--	--
c11157_g1	CB_F3	540.00	84.01	1114	--	--	--	--	--	--	--	--	--	--	--	--	--	--	--	--	--	--	PF05579	Equine arteritis virus serine endopeptidase S32	GO:0016032//GO:0019082	viral process//viral protein processing	GO:0004252	serine-type endopeptidase activity	--	--	--	--
c11167_g1	CB_F3	20.00	2.65	864	641657736	XP_008180460.1	508	1.49661e-60	PREDICTED: abnormal wing discs 2 isoform X2 [Acyrthosiphon pisum]	559148713	KF594408.1	35	1.33055e-06	Suaeda glauca nucleoside diphosphate kinase mRNA, complete cds	K00940	E2.7.4.6, ndk	nucleoside-diphosphate kinase	http://www.genome.jp/dbget-bin/www_bget?ko:K00940	B8FZD1	480	4.96631e-58	Nucleoside diphosphate kinase OS=Desulfitobacterium hafniense (strain DCB-2 / DSM 10664) GN=ndk PE=3 SV=1	PF00334	Nucleoside diphosphate kinase	GO:0006183//GO:0006144//GO:0006241//GO:0006165//GO:0006206//GO:0006228	GTP biosynthetic process//purine nucleobase metabolic process//CTP biosynthetic process//nucleoside diphosphate phosphorylation//pyrimidine nucleobase metabolic process//UTP biosynthetic process	GO:0004550//GO:0005524	nucleoside diphosphate kinase activity//ATP binding	--	--	KOG0888	Nucleoside diphosphate kinase
c11168_g1	CB_F3	2.00	1.11	420	--	--	--	--	--	--	--	--	--	--	--	--	--	--	--	--	--	--	--	--	--	--	--	--	--	--	--	--
c11178_g1	CB_F3	6.00	0.70	940	--	--	--	--	--	--	--	--	--	--	--	--	--	--	--	--	--	--	--	--	--	--	--	--	--	--	--	--
c11179_g1	CB_F3	193.00	4.14	3881	478256612	ENN76794.1	538	2.16782e-59	hypothetical protein YQE_06635, partial [Dendroctonus ponderosae]	462333144	APGK01039074.1	54	1.68864e-16	Dendroctonus ponderosae Seq01039084, whole genome shotgun sequence	K16449	RGS	regulator of G-protein signaling	http://www.genome.jp/dbget-bin/www_bget?ko:K16449	Q9UGC6	430	1.1272e-45	Regulator of G-protein signaling 17 OS=Homo sapiens GN=RGS17 PE=1 SV=2	PF09128//PF00615	Regulator of G protein signalling-like domain//Regulator of G protein signaling domain	GO:0043087//GO:0038032	regulation of GTPase activity//termination of G-protein coupled receptor signaling pathway	GO:0005089	Rho guanyl-nucleotide exchange factor activity	GO:0005737	cytoplasm	KOG3589	G protein signaling regulators
c11188_g1	CB_F3	3.00	0.68	877	--	--	--	--	--	--	--	--	--	--	--	--	--	--	--	--	--	--	--	--	--	--	--	--	--	--	--	--
c11200_g1	CB_F3	2.00	0.64	522	665817445	XP_008557492.1	109	2.57841e-09	PREDICTED: jerky protein homolog-like [Microplitis demolitor]	--	--	--	--	--	--	--	--	--	--	--	--	--	--	--	--	--	--	--	--	--	--	--
c11205_g1	CB_F3	3.00	0.36	924	--	--	--	--	--	--	--	--	--	--	--	--	--	--	--	--	--	--	--	--	--	--	--	--	--	--	--	--
c11237_g1	CB_F3	2.00	0.63	526	--	--	--	--	--	--	--	--	--	--	--	--	--	--	--	--	--	--	--	--	--	--	--	--	--	--	--	--
c11238_g1	CB_F3	2.00	0.85	462	780665970	XP_011694053.1	118	5.74969e-09	PREDICTED: uncharacterized protein LOC105453629 [Wasmannia auropunctata]	--	--	--	--	--	--	--	--	--	--	--	--	--	--	--	--	--	--	--	--	--	--	--
c11250_g1	CB_F3	96.00	4.84	1825	478271237	ENN83595.1	1568	0	hypothetical protein YQE_00050, partial [Dendroctonus ponderosae]	--	--	--	--	--	--	--	--	--	B0WC46	396	4.72407e-40	Facilitated trehalose transporter Tret1 OS=Culex quinquefasciatus GN=Tret1 PE=3 SV=1	PF07690//PF00083	Major Facilitator Superfamily//Sugar (and other) transporter	GO:0055085	transmembrane transport	GO:0022857	transmembrane transporter activity	GO:0016021	integral component of membrane	KOG0254	Predicted transporter (major facilitator superfamily)
c11254_g1	CB_F3	3.00	1.77	411	--	--	--	--	--	--	--	--	--	--	--	--	--	--	--	--	--	--	--	--	--	--	--	--	--	--	--	--
c11258_g1	CB_F3	14.00	1.03	1326	--	--	--	--	--	--	--	--	--	--	--	--	--	--	--	--	--	--	PF04513//PF02996//PF08559//PF07544//PF01920//PF05478	Baculovirus polyhedron envelope protein, PEP, C terminus//Prefoldin subunit//Cut8 six-helix bundle//RNA polymerase II transcription mediator complex subunit 9//Prefoldin subunit//Prominin	GO:0071630//GO:0006357//GO:0006457//GO:0031144	nucleus-associated proteasomal ubiquitin-dependent protein catabolic process//regulation of transcription from RNA polymerase II promoter//protein folding//proteasome localization	GO:0005198//GO:0051082//GO:0001104	structural molecule activity//unfolded protein binding//RNA polymerase II transcription cofactor activity	GO:0016592//GO:0019028//GO:0005634//GO:0019031//GO:0016021//GO:0016272	mediator complex//viral capsid//nucleus//viral envelope//integral component of membrane//prefoldin complex	--	--
c11261_g1	CB_F3	1.00	0.72	386	--	--	--	--	--	--	--	--	--	--	--	--	--	--	--	--	--	--	PF04848	Poxvirus A22 protein	GO:0006310//GO:0006281	DNA recombination//DNA repair	GO:0000400//GO:0000287//GO:0016788	four-way junction DNA binding//magnesium ion binding//hydrolase activity, acting on ester bonds	--	--	--	--
c11261_g2	CB_F3	1.00	4.36	270	198427707	XP_002127536.1	123	2.87666e-06	PREDICTED: protein LCHN-like [Ciona intestinalis]	--	--	--	--	--	--	--	--	--	--	--	--	--	--	--	--	--	--	--	--	--	--	--
c11270_g1	CB_F3	229.00	9.73	2352	478263147	ENN81540.1	1669	0	hypothetical protein YQE_02069, partial [Dendroctonus ponderosae]>gi|546681780|gb|ERL91806.1| hypothetical protein D910_09131 [Dendroctonus ponderosae]	--	--	--	--	--	K02213	CDC6	cell division control protein 6	http://www.genome.jp/dbget-bin/www_bget?ko:K02213	Q99741	812	2.50356e-96	Cell division control protein 6 homolog OS=Homo sapiens GN=CDC6 PE=1 SV=1	PF07728//PF03266//PF00437//PF00931//PF05970//PF00004//PF01637//PF01443//PF00910//PF07724	AAA domain (dynein-related subfamily)//NTPase//Type II/IV secretion system protein//NB-ARC domain//PIF1-like helicase//ATPase family associated with various cellular activities (AAA)//Archaeal ATPase//Viral (Superfamily 1) RNA helicase//RNA helicase//AAA domain (Cdc48 subfamily)	GO:0006281//GO:0000723//GO:0006810	DNA repair//telomere maintenance//transport	GO:0005524//GO:0003724//GO:0098519//GO:0003723//GO:0016887//GO:0043531//GO:0003678	ATP binding//RNA helicase activity//nucleotide phosphatase activity, acting on free nucleotides//RNA binding//ATPase activity//ADP binding//DNA helicase activity	GO:0005657	replication fork	KOG2227	Pre-initiation complex, subunit CDC6, AAA+ superfamily ATPase
c11298_g1	CB_F3	2.00	0.32	771	--	--	--	--	--	--	--	--	--	--	--	--	--	--	--	--	--	--	--	--	--	--	--	--	--	--	--	--
c11304_g1	CB_F3	747.00	45.45	1560	642914766	XP_008190343.1	607	7.50698e-70	PREDICTED: trypsin II-P29-like [Tribolium castaneum]>gi|270002733|gb|EEZ99180.1| serine protease H1 [Tribolium castaneum]	--	--	--	--	--	K09628	PRSS27	protease, serine 27	http://www.genome.jp/dbget-bin/www_bget?ko:K09628	P27435	344	4.49418e-35	Tryptase OS=Rattus norvegicus GN=Tpsab1 PE=1 SV=2	PF00089	Trypsin	GO:0006508	proteolysis	GO:0004252	serine-type endopeptidase activity	--	--	KOG3627	Trypsin
c11305_g1	CB_F3	2.00	0.47	611	--	--	--	--	--	--	--	--	--	--	--	--	--	--	--	--	--	--	--	--	--	--	--	--	--	--	--	--
c11305_g2	CB_F3	10.00	0.97	1081	--	--	--	--	--	--	--	--	--	--	--	--	--	--	--	--	--	--	--	--	--	--	--	--	--	--	--	--
c11314_g1	CB_F3	267.00	27.34	1038	478251819	ENN72265.1	898	8.48615e-118	hypothetical protein YQE_11126, partial [Dendroctonus ponderosae]	--	--	--	--	--	K00799	GST, gst	glutathione S-transferase	http://www.genome.jp/dbget-bin/www_bget?ko:K00799	P46437	462	1.42783e-53	Glutathione S-transferase OS=Musca domestica PE=2 SV=1	PF13409//PF02798//PF13417	Glutathione S-transferase, N-terminal domain//Glutathione S-transferase, N-terminal domain//Glutathione S-transferase, N-terminal domain	--	--	GO:0005515	protein binding	--	--	KOG1695	Glutathione S-transferase
c11345_g1	CB_F3	920.00	37.73	2163	332373386	AEE61834.1	1520	0	unknown [Dendroctonus ponderosae]	--	--	--	--	--	K00128	E1.2.1.3	aldehyde dehydrogenase (NAD+)	http://www.genome.jp/dbget-bin/www_bget?ko:K00128	Q5XI42	1230	3.44327e-160	Aldehyde dehydrogenase family 3 member B1 OS=Rattus norvegicus GN=Aldh3b1 PE=2 SV=1	PF00171//PF05893//PF03094	Aldehyde dehydrogenase family//Acyl-CoA reductase (LuxC)//Mlo family	GO:0006118//GO:0008218//GO:0008152//GO:0055114//GO:0006952	obsolete electron transport//bioluminescence//metabolic process//oxidation-reduction process//defense response	GO:0003995//GO:0016491	acyl-CoA dehydrogenase activity//oxidoreductase activity	GO:0016021	integral component of membrane	KOG2456	Aldehyde dehydrogenase
c11350_g1	CB_F3	2.00	1.54	379	--	--	--	--	--	--	--	--	--	--	--	--	--	--	--	--	--	--	--	--	--	--	--	--	--	--	--	--
c11354_g1	CB_F3	492.00	39.96	1326	91089205	XP_966919.1	701	2.37348e-85	PREDICTED: SPRY domain-containing SOCS box protein 3 [Tribolium castaneum]>gi|270012469|gb|EFA08917.1| hypothetical protein TcasGA2_TC006623 [Tribolium castaneum]	--	--	--	--	--	K10345	SPSB3, SSB3	SPRY domain-containing SOCS box protein 3	http://www.genome.jp/dbget-bin/www_bget?ko:K10345	Q5M9B1	467	6.68934e-52	SPRY domain-containing SOCS box protein 3 OS=Xenopus laevis GN=spsb3 PE=2 SV=1	PF00622	SPRY domain	--	--	GO:0005515	protein binding	--	--	KOG3953	SOCS box protein SSB-1, contains SPRY domain
c11356_g1	CB_F3	296.00	13.34	1994	546679056	ERL89579.1	1404	0	hypothetical protein D910_06944 [Dendroctonus ponderosae]	--	--	--	--	--	--	--	--	--	Q6NXH8	495	2.55697e-52	Methyltransferase-like protein 25 OS=Mus musculus GN=Mettl25 PE=2 SV=1	PF05175//PF01425	Methyltransferase small domain//Amidase	--	--	GO:0016884//GO:0008168	carbon-nitrogen ligase activity, with glutamine as amido-N-donor//methyltransferase activity	--	--	KOG2651	rRNA adenine N-6-methyltransferase
c11358_g1	CB_F3	1.00	0.84	370	584066513	XP_006753677.1	137	1.16686e-07	PREDICTED: probable glutamate--tRNA ligase, mitochondrial isoform X1 [Myotis davidii]>gi|432117612|gb|ELK37848.1| Putative glutamyl-tRNA synthetase, mitochondrial [Myotis davidii]	--	--	--	--	--	--	--	--	--	Q9CXJ1	128	6.72498e-08	Probable glutamate--tRNA ligase, mitochondrial OS=Mus musculus GN=Ears2 PE=1 SV=1	--	--	--	--	--	--	--	--	--	--
c11363_g1	CB_F3	1.00	0.40	474	--	--	--	--	--	--	--	--	--	--	--	--	--	--	--	--	--	--	--	--	--	--	--	--	--	--	--	--
c11379_g1	CB_F3	4.00	1.84	449	--	--	--	--	--	--	--	--	--	--	--	--	--	--	--	--	--	--	PF02468	Photosystem II reaction centre N protein (psbN)	GO:0015979	photosynthesis	--	--	GO:0009539//GO:0009523//GO:0016020	photosystem II reaction center//photosystem II//membrane	--	--
c11386_g2	CB_F3	3.00	0.84	556	--	--	--	--	--	--	--	--	--	--	--	--	--	--	--	--	--	--	--	--	--	--	--	--	--	--	--	--
c11389_g1	CB_F3	4.00	1.36	508	--	--	--	--	--	--	--	--	--	--	--	--	--	--	--	--	--	--	--	--	--	--	--	--	--	--	--	--
c11394_g1	CB_F3	8.00	0.34	2073	--	--	--	--	--	--	--	--	--	--	--	--	--	--	--	--	--	--	--	--	--	--	--	--	--	--	--	--
c11403_g1	CB_F3	4.00	0.74	701	805805302	XP_012145741.1	335	2.79032e-33	PREDICTED: piggyBac transposable element-derived protein 4-like [Megachile rotundata]	817189971	XM_012414912.1	68	4.83595e-25	PREDICTED: Orussus abietinus uncharacterized LOC105694359 (LOC105694359), mRNA	--	--	--	--	--	--	--	--	PF01532	Glycosyl hydrolase family 47	GO:0005975	carbohydrate metabolic process	GO:0005509//GO:0004571	calcium ion binding//mannosyl-oligosaccharide 1,2-alpha-mannosidase activity	GO:0016020	membrane	--	--
c11417_g1	CB_F3	243.00	11.23	2000	91088781	XP_976139.1	735	9.82233e-88	PREDICTED: methylosome protein 50 [Tribolium castaneum]>gi|270011629|gb|EFA08077.1| hypothetical protein TcasGA2_TC005673 [Tribolium castaneum]	--	--	--	--	--	--	--	--	--	Q3ZCU0	210	5.96041e-17	Putative uncharacterized protein FLJ37770 OS=Homo sapiens PE=5 SV=1	PF08220//PF00400//PF04545	DeoR-like helix-turn-helix domain//WD domain, G-beta repeat//Sigma-70, region 4	GO:0006352//GO:0006355	DNA-templated transcription, initiation//regulation of transcription, DNA-templated	GO:0003700//GO:0003677//GO:0005515//GO:0016987	transcription factor activity, sequence-specific DNA binding//DNA binding//protein binding//sigma factor activity	GO:0005622//GO:0005667	intracellular//transcription factor complex	KOG0270	WD40 repeat-containing protein
c11436_g1	CB_F3	445.00	25.97	1604	478260845	ENN80497.1	716	8.29736e-86	hypothetical protein YQE_03101, partial [Dendroctonus ponderosae]>gi|546677639|gb|ERL88440.1| hypothetical protein D910_05826 [Dendroctonus ponderosae]	--	--	--	--	--	K06867	K06867	--	http://www.genome.jp/dbget-bin/www_bget?ko:K06867	P16157	363	8.0783e-35	Ankyrin-1 OS=Homo sapiens GN=ANK1 PE=1 SV=3	PF07810//PF13606//PF00023	TMC domain//Ankyrin repeat//Ankyrin repeat	--	--	GO:0005515	protein binding	GO:0016021	integral component of membrane	KOG4177	Ankyrin
c11440_g1	CB_F3	8.00	0.54	1428	--	--	--	--	--	--	--	--	--	--	--	--	--	--	--	--	--	--	--	--	--	--	--	--	--	--	--	--
c11449_g1	CB_F3	6.00	0.47	1275	--	--	--	--	--	--	--	--	--	--	--	--	--	--	--	--	--	--	--	--	--	--	--	--	--	--	--	--
c11451_g1	CB_F3	7.00	1.24	967	--	--	--	--	--	--	--	--	--	--	--	--	--	--	--	--	--	--	--	--	--	--	--	--	--	--	--	--
c11523_g1	CB_F3	1.00	0.61	407	--	--	--	--	--	--	--	--	--	--	--	--	--	--	--	--	--	--	--	--	--	--	--	--	--	--	--	--
c11524_g1	CB_F3	4.00	0.83	652	470511588	XP_004351681.1	714	1.39445e-90	thioredoxindisulfide reductase [Acanthamoeba castellanii str. Neff]>gi|440801900|gb|ELR22904.1| thioredoxindisulfide reductase [Acanthamoeba castellanii str. Neff]	598011976	XM_007371332.1	304	2.88182e-156	Dichomitus squalens LYAD-421 SS1 thioredoxin reductase (DICSQDRAFT_72665), partial mRNA	K00384	E1.8.1.9, trxB	thioredoxin reductase (NADPH)	http://www.genome.jp/dbget-bin/www_bget?ko:K00384	Q6C7L4	857	1.04648e-113	Thioredoxin reductase OS=Yarrowia lipolytica (strain CLIB 122 / E 150) GN=TRR1 PE=3 SV=1	PF05313//PF00070//PF13241//PF07992	Poxvirus P21 membrane protein//Pyridine nucleotide-disulphide oxidoreductase//Putative NAD(P)-binding//Pyridine nucleotide-disulphide oxidoreductase	GO:0006779//GO:0055114//GO:0019354	porphyrin-containing compound biosynthetic process//oxidation-reduction process//siroheme biosynthetic process	GO:0050660//GO:0043115//GO:0016491	flavin adenine dinucleotide binding//precorrin-2 dehydrogenase activity//oxidoreductase activity	GO:0016021	integral component of membrane	KOG0404	Thioredoxin reductase
c11538_g1	CB_F3	8.00	1.83	618	156372342	XP_001628997.1	591	1.27091e-74	predicted protein [Nematostella vectensis]>gi|156215987|gb|EDO36934.1| predicted protein [Nematostella vectensis]	299751836	XM_002911648.1	313	2.70408e-161	Coprinopsis cinerea okayama7#130 40S ribosomal protein S18, partial mRNA	K02964	RP-S18e, RPS18	small subunit ribosomal protein S18e	http://www.genome.jp/dbget-bin/www_bget?ko:K02964	Q8ISP0	580	2.34996e-74	40S ribosomal protein S18 OS=Branchiostoma belcheri GN=RPS18 PE=2 SV=1	PF00416	Ribosomal protein S13/S18	GO:0006412//GO:0042254	translation//ribosome biogenesis	GO:0003735//GO:0003723	structural constituent of ribosome//RNA binding	GO:0005622//GO:0005840	intracellular//ribosome	KOG3311	Ribosomal protein S18
c11547_g1	CB_F3	83.00	14.74	716	478261398	ENN80775.1	423	3.45929e-49	hypothetical protein YQE_02784, partial [Dendroctonus ponderosae]>gi|546680972|gb|ERL91146.1| hypothetical protein D910_08486 [Dendroctonus ponderosae]	--	--	--	--	--	K03000	RPA12, ZNRD1	DNA-directed RNA polymerase I subunit RPA12	http://www.genome.jp/dbget-bin/www_bget?ko:K03000	Q1XHV8	240	1.42987e-23	DNA-directed RNA polymerase I subunit RPA12 OS=Pan troglodytes GN=ZNRD1 PE=3 SV=1	PF01096//PF02150//PF06827//PF00130//PF01396//PF01363	Transcription factor S-II (TFIIS)//RNA polymerases M/15 Kd subunit//Zinc finger found in FPG and IleRS//Phorbol esters/diacylglycerol binding domain (C1 domain)//Topoisomerase DNA binding C4 zinc finger//FYVE zinc finger	GO:0006206//GO:0006265//GO:0006351//GO:0035556//GO:0006144	pyrimidine nucleobase metabolic process//DNA topological change//transcription, DNA-templated//intracellular signal transduction//purine nucleobase metabolic process	GO:0003916//GO:0008270//GO:0003676//GO:0003899//GO:0046872//GO:0003677//GO:0003824	DNA topoisomerase activity//zinc ion binding//nucleic acid binding//DNA-directed RNA polymerase activity//metal ion binding//DNA binding//catalytic activity	GO:0005694//GO:0005730	chromosome//nucleolus	KOG2907	RNA polymerase I transcription factor TFIIS, subunit A12.2/RPA12
c11548_g1	CB_F3	1.00	0.74	384	--	--	--	--	--	--	--	--	--	--	--	--	--	--	--	--	--	--	PF00642	Zinc finger C-x8-C-x5-C-x3-H type (and similar)	--	--	GO:0046872	metal ion binding	--	--	--	--
c11563_g1	CB_F3	1.00	2.54	293	--	--	--	--	--	--	--	--	--	--	--	--	--	--	--	--	--	--	--	--	--	--	--	--	--	--	--	--
c11571_g1	CB_F3	797.00	28.68	2519	478250713	ENN71205.1	1728	0	hypothetical protein YQE_12134, partial [Dendroctonus ponderosae]>gi|546678604|gb|ERL89186.1| hypothetical protein D910_06560 [Dendroctonus ponderosae]	815908912	XM_012384687.1	68	1.80041e-24	PREDICTED: Bombus impatiens NAD kinase-like (LOC100748364), transcript variant X8, mRNA	K00858	ppnK, NADK	NAD+ kinase	http://www.genome.jp/dbget-bin/www_bget?ko:K00858	P58058	1142	6.10501e-146	NAD kinase OS=Mus musculus GN=Nadk PE=1 SV=2	PF00781//PF01513	Diacylglycerol kinase catalytic domain//ATP-NAD kinase	GO:0006741//GO:0008152//GO:0046497//GO:0006769//GO:0007205//GO:0046486//GO:0009395	NADP biosynthetic process//metabolic process//nicotinate nucleotide metabolic process//nicotinamide metabolic process//protein kinase C-activating G-protein coupled receptor signaling pathway//glycerolipid metabolic process//phospholipid catabolic process	GO:0003951//GO:0004143	NAD+ kinase activity//diacylglycerol kinase activity	--	--	KOG2178	Predicted sugar kinase
c11575_g1	CB_F3	20.00	2.01	1048	--	--	--	--	--	--	--	--	--	--	--	--	--	--	--	--	--	--	--	--	--	--	--	--	--	--	--	--
c11582_g1	CB_F3	2.00	0.33	756	20198952	AAK54091.2	349	1.34787e-33	histidine kinase DhkJ [Dictyostelium discoideum]	--	--	--	--	--	K11527	K11527	two-component system, unclassified family, sensor histidine kinase and response regulator	http://www.genome.jp/dbget-bin/www_bget?ko:K11527	Q5A599	542	2.32019e-61	Histidine protein kinase NIK1 OS=Candida albicans (strain SC5314 / ATCC MYA-2876) GN=NIK1 PE=1 SV=2	PF00072	Response regulator receiver domain	GO:0006355//GO:0000160	regulation of transcription, DNA-templated//phosphorelay signal transduction system	GO:0000156	phosphorelay response regulator activity	--	--	KOG0519	Sensory transduction histidine kinase
c11588_g1	CB_F3	1.00	0.31	530	--	--	--	--	--	--	--	--	--	--	--	--	--	--	--	--	--	--	--	--	--	--	--	--	--	--	--	--
c11590_g1	CB_F3	2.00	45.52	224	--	--	--	--	--	--	--	--	--	--	--	--	--	--	--	--	--	--	--	--	--	--	--	--	--	--	--	--
c11599_g1	CB_F3	4.00	0.42	1011	--	--	--	--	--	--	--	--	--	--	--	--	--	--	--	--	--	--	--	--	--	--	--	--	--	--	--	--
c11602_g1	CB_F3	1.00	0.36	494	--	--	--	--	--	--	--	--	--	--	--	--	--	--	--	--	--	--	--	--	--	--	--	--	--	--	--	--
c11608_g1	CB_F3	7.00	1.17	744	--	--	--	--	--	--	--	--	--	--	--	--	--	--	--	--	--	--	--	--	--	--	--	--	--	--	--	--
c11627_g1	CB_F3	5.00	4.29	368	--	--	--	--	--	--	--	--	--	--	--	--	--	--	--	--	--	--	--	--	--	--	--	--	--	--	--	--
c11638_g1	CB_F3	1.00	0.61	407	--	--	--	--	--	--	--	--	--	--	--	--	--	--	--	--	--	--	--	--	--	--	--	--	--	--	--	--
c11662_g1	CB_F3	3.00	1.13	486	291228470	XP_002734184.1	482	7.34928e-55	PREDICTED: probable methylmalonate-semialdehyde dehydrogenase [acylating], mitochondrial-like [Saccoglossus kowalevskii]	260942660	XM_002615583.1	163	5.08605e-78	Clavispora lusitaniae ATCC 42720 hypothetical protein, mRNA	K00140	mmsA, iolA, ALDH6A1	malonate-semialdehyde dehydrogenase (acetylating) / methylmalonate-semialdehyde dehydrogenase	http://www.genome.jp/dbget-bin/www_bget?ko:K00140	Q54I10	473	6.26254e-55	Probable methylmalonate-semialdehyde dehydrogenase [acylating], mitochondrial OS=Dictyostelium discoideum GN=mmsdh PE=3 SV=1	PF00171	Aldehyde dehydrogenase family	GO:0055114//GO:0008152	oxidation-reduction process//metabolic process	GO:0016491	oxidoreductase activity	--	--	KOG2449	Methylmalonate semialdehyde dehydrogenase
c11666_g1	CB_F3	305.00	25.75	1200	478258256	ENN78385.1	425	3.50524e-45	hypothetical protein YQE_05186, partial [Dendroctonus ponderosae]	--	--	--	--	--	--	--	--	--	Q9VLD6	150	1.60957e-09	Borealin OS=Drosophila melanogaster GN=borr PE=1 SV=1	--	--	--	--	--	--	--	--	--	--
c11678_g1	CB_F3	11.00	0.93	1192	340386902	XP_003391947.1	356	3.8553e-37	PREDICTED: 30S ribosomal protein S5, cyanelle-like [Amphimedon queenslandica]	--	--	--	--	--	K02988	RP-S5, MRPS5, rpsE	small subunit ribosomal protein S5	http://www.genome.jp/dbget-bin/www_bget?ko:K02988	Q39KF0	389	3.67037e-43	30S ribosomal protein S5 OS=Burkholderia lata (strain ATCC 17760 / LMG 22485 / NCIMB 9086 / R18194 / 383) GN=rpsE PE=3 SV=1	PF03719//PF00347//PF00333//PF00861	Ribosomal protein S5, C-terminal domain//Ribosomal protein L6//Ribosomal protein S5, N-terminal domain//Ribosomal L18p/L5e family	GO:0042254//GO:0006412	ribosome biogenesis//translation	GO:0019843//GO:0003723//GO:0003735	rRNA binding//RNA binding//structural constituent of ribosome	GO:0005622//GO:0005840	intracellular//ribosome	KOG0877	40S ribosomal protein S2/30S ribosomal protein S5
c11693_g1	CB_F3	1.00	1.54	321	--	--	--	--	--	--	--	--	--	--	--	--	--	--	--	--	--	--	PF03326	Herpesvirus transcription activation factor (transactivator)	GO:0006355	regulation of transcription, DNA-templated	--	--	--	--	--	--
c11694_g1	CB_F3	183.00	11.85	1479	478256308	ENN76498.1	173	1.18504e-11	hypothetical protein YQE_06950, partial [Dendroctonus ponderosae]	--	--	--	--	--	--	--	--	--	--	--	--	--	PF00059	Lectin C-type domain	--	--	GO:0030246	carbohydrate binding	--	--	--	--
c11695_g2	CB_F3	1.00	15.25	233	--	--	--	--	--	--	--	--	--	--	--	--	--	--	--	--	--	--	--	--	--	--	--	--	--	--	--	--
c116_g1	CB_F3	1.00	1.25	336	--	--	--	--	--	--	--	--	--	--	--	--	--	--	P40900	217	1.16751e-19	Sexual differentiation process protein isp4 OS=Schizosaccharomyces pombe (strain 972 / ATCC 24843) GN=isp4 PE=2 SV=2	PF03169	OPT oligopeptide transporter protein	GO:0055085	transmembrane transport	--	--	--	--	KOG2262	Sexual differentiation process protein ISP4
c11701_g1	CB_F3	1.00	0.50	434	--	--	--	--	--	--	--	--	--	--	--	--	--	--	Q9HDU9	136	9.34653e-09	Uncharacterized protein PB2B2.06c OS=Schizosaccharomyces pombe (strain 972 / ATCC 24843) GN=SPBPB2B2.06c PE=3 SV=1	--	--	--	--	--	--	--	--	--	--
c11708_g1	CB_F3	1.00	22.76	224	--	--	--	--	--	--	--	--	--	--	--	--	--	--	--	--	--	--	--	--	--	--	--	--	--	--	--	--
c11710_g1	CB_F3	1.00	2.13	302	--	--	--	--	--	--	--	--	--	--	--	--	--	--	--	--	--	--	--	--	--	--	--	--	--	--	--	--
c11711_g1	CB_F3	464.00	32.57	1381	478257042	ENN77206.1	797	1.74418e-99	hypothetical protein YQE_06343, partial [Dendroctonus ponderosae]>gi|546676051|gb|ERL87128.1| hypothetical protein D910_04528 [Dendroctonus ponderosae]	--	--	--	--	--	--	--	--	--	Q7ZYA5	191	1.10164e-14	Interferon-inducible double-stranded RNA-dependent protein kinase activator A homolog A OS=Xenopus laevis GN=prkra-a PE=2 SV=1	PF03368	Dicer dimerisation domain	GO:0051252	regulation of RNA metabolic process	GO:0016891	endoribonuclease activity, producing 5'-phosphomonoesters	--	--	--	--
c11729_g1	CB_F3	4.00	0.55	842	--	--	--	--	--	--	--	--	--	--	--	--	--	--	--	--	--	--	--	--	--	--	--	--	--	--	--	--
c11734_g1	CB_F3	1.00	1.70	315	--	--	--	--	--	--	--	--	--	--	--	--	--	--	--	--	--	--	--	--	--	--	--	--	--	--	--	--
c11755_g1	CB_F3	3.00	0.95	524	--	--	--	--	--	--	--	--	--	--	--	--	--	--	--	--	--	--	--	--	--	--	--	--	--	--	--	--
c11768_g1	CB_F3	1.00	0.51	432	--	--	--	--	--	--	--	--	--	--	--	--	--	--	--	--	--	--	--	--	--	--	--	--	--	--	--	--
c11772_g1	CB_F3	9.00	0.44	1869	546683088	ERL92943.1	497	7.63921e-54	hypothetical protein D910_10248 [Dendroctonus ponderosae]	--	--	--	--	--	--	--	--	--	--	--	--	--	PF00001	7 transmembrane receptor (rhodopsin family)	GO:0007186	G-protein coupled receptor signaling pathway	GO:0004930	G-protein coupled receptor activity	GO:0016021	integral component of membrane	--	--
c11776_g1	CB_F3	1.00	37.34	214	642929968	XP_008196046.1	169	8.24373e-13	PREDICTED: uncharacterized protein LOC664208 [Tribolium castaneum]	--	--	--	--	--	--	--	--	--	--	--	--	--	PF00858	Amiloride-sensitive sodium channel	GO:0006814	sodium ion transport	GO:0005272	sodium channel activity	GO:0016020	membrane	--	--
c1177_g1	CB_F3	9.00	1.00	975	--	--	--	--	--	--	--	--	--	--	--	--	--	--	--	--	--	--	--	--	--	--	--	--	--	--	--	--
c11781_g1	CB_F3	2.00	0.36	714	--	--	--	--	--	--	--	--	--	--	--	--	--	--	--	--	--	--	--	--	--	--	--	--	--	--	--	--
c117_g1	CB_F3	4.00	0.31	1289	--	--	--	--	--	--	--	--	--	--	--	--	--	--	--	--	--	--	--	--	--	--	--	--	--	--	--	--
c11800_g1	CB_F3	213.00	15.65	1421	478254053	ENN74345.1	202	1.35352e-15	hypothetical protein YQE_09315, partial [Dendroctonus ponderosae]>gi|546672816|gb|ERL84572.1| hypothetical protein D910_02001 [Dendroctonus ponderosae]	--	--	--	--	--	--	--	--	--	--	--	--	--	--	--	--	--	--	--	--	--	--	--
c11809_g1	CB_F3	1.00	0.34	509	--	--	--	--	--	--	--	--	--	--	--	--	--	--	--	--	--	--	PF00608	Adenoviral fibre protein (repeat/shaft region)	GO:0009405//GO:0007155//GO:0019062	pathogenesis//cell adhesion//virion attachment to host cell	--	--	--	--	--	--
c11829_g1	CB_F3	1.00	0.89	364	--	--	--	--	--	--	--	--	--	--	--	--	--	--	--	--	--	--	--	--	--	--	--	--	--	--	--	--
c11832_g1	CB_F3	2.00	1.29	400	--	--	--	--	--	--	--	--	--	--	--	--	--	--	--	--	--	--	PF03647	Transmembrane proteins 14C	--	--	--	--	GO:0016020	membrane	--	--
c11838_g1	CB_F3	1.00	0.89	364	--	--	--	--	--	--	--	--	--	--	--	--	--	--	--	--	--	--	--	--	--	--	--	--	--	--	--	--
c11853_g1	CB_F3	3.00	0.65	640	--	--	--	--	--	--	--	--	--	--	--	--	--	--	--	--	--	--	--	--	--	--	--	--	--	--	--	--
c11857_g1	CB_F3	1.00	0.46	449	--	--	--	--	--	--	--	--	--	--	--	--	--	--	--	--	--	--	--	--	--	--	--	--	--	--	--	--
c1185_g1	CB_F3	2.00	1.65	372	--	--	--	--	--	--	--	--	--	--	--	--	--	--	--	--	--	--	--	--	--	--	--	--	--	--	--	--
c11870_g1	CB_F3	282.00	10.63	2372	546684618	ERL94235.1	1581	0	hypothetical protein D910_11516, partial [Dendroctonus ponderosae]	--	--	--	--	--	--	--	--	--	Q9VF78	426	1.75907e-42	Conserved oligomeric Golgi complex subunit 2 OS=Drosophila melanogaster GN=ldlCp PE=2 SV=1	PF04513//PF08336//PF10392	Baculovirus polyhedron envelope protein, PEP, C terminus//Prolyl 4-Hydroxylase alpha-subunit, N-terminal region//Golgi transport complex subunit 5	GO:0018401//GO:0006891//GO:0055114//GO:0006525//GO:0006560	peptidyl-proline hydroxylation to 4-hydroxy-L-proline//intra-Golgi vesicle-mediated transport//oxidation-reduction process//arginine metabolic process//proline metabolic process	GO:0005198//GO:0016702//GO:0004656	structural molecule activity//oxidoreductase activity, acting on single donors with incorporation of molecular oxygen, incorporation of two atoms of oxygen//procollagen-proline 4-dioxygenase activity	GO:0017119//GO:0019028//GO:0019031//GO:0005783	Golgi transport complex//viral capsid//viral envelope//endoplasmic reticulum	--	--
c11908_g1	CB_F3	1.00	0.74	384	--	--	--	--	--	--	--	--	--	--	--	--	--	--	--	--	--	--	--	--	--	--	--	--	--	--	--	--
c11949_g1	CB_F3	1.00	0.31	531	--	--	--	--	--	--	--	--	--	--	--	--	--	--	--	--	--	--	PF06112	Gammaherpesvirus capsid protein	--	--	--	--	GO:0019028	viral capsid	--	--
c11963_g1	CB_F3	1.00	7.24	253	--	--	--	--	--	--	--	--	--	--	--	--	--	--	--	--	--	--	--	--	--	--	--	--	--	--	--	--
c11963_g2	CB_F3	2.00	0.51	582	3136132	AAC16613.1	88	2.24746e-08	transposase [Drosophila simulans]	--	--	--	--	--	--	--	--	--	Q7JQ07	88	3.39937e-06	Mariner Mos1 transposase OS=Drosophila mauritiana GN=mariner\T PE=1 SV=1	--	--	--	--	--	--	--	--	--	--
c11973_g1	CB_F3	1.00	0.46	450	157124223	XP_001660372.1	599	8.77179e-76	AAEL001797-PA [Aedes aegypti]>gi|108882807|gb|EAT47032.1| AAEL001797-PA [Aedes aegypti]	695077248	XM_009387679.1	50	3.06742e-15	PREDICTED: Musa acuminata subsp. malaccensis ATP-dependent Clp protease proteolytic subunit 2, mitochondrial-like (LOC103973178), mRNA	K01358	clpP, CLPP	ATP-dependent Clp protease, protease subunit	http://www.genome.jp/dbget-bin/www_bget?ko:K01358	Q88KJ0	562	1.2957e-71	ATP-dependent Clp protease proteolytic subunit OS=Pseudomonas putida (strain KT2440) GN=clpP PE=3 SV=1	--	--	GO:0006508	proteolysis	GO:0004252	serine-type endopeptidase activity	--	--	KOG0840	ATP-dependent Clp protease, proteolytic subunit
c11993_g1	CB_F3	676.00	37.52	1704	332374230	AEE62256.1	1520	0	unknown [Dendroctonus ponderosae]>gi|478255921|gb|ENN76123.1| hypothetical protein YQE_07343, partial [Dendroctonus ponderosae]>gi|546676532|gb|ERL87526.1| hypothetical protein D910_04917 [Dendroctonus ponderosae]	--	--	--	--	--	K18162	NDUFAF5	NADH dehydrogenase	http://www.genome.jp/dbget-bin/www_bget?ko:K18162	A3KP37	861	5.4958e-109	NADH dehydrogenase [ubiquinone] 1 alpha subcomplex assembly factor 5 OS=Danio rerio GN=ndufaf5 PE=2 SV=1	PF08241	Methyltransferase domain	GO:0008152	metabolic process	GO:0008168	methyltransferase activity	--	--	KOG2940	Predicted methyltransferase
c12005_g1	CB_F3	1723.00	68.31	2256	546684063	ERL93786.1	1117	2.26375e-143	hypothetical protein D910_11072 [Dendroctonus ponderosae]	--	--	--	--	--	--	--	--	--	Q3SZE9	508	6.62316e-56	Tubulin-specific chaperone C OS=Bos taurus GN=TBCC PE=2 SV=1	--	--	--	--	--	--	--	--	KOG2512	Beta-tubulin folding cofactor C
c12011_g1	CB_F3	814.00	40.48	1833	642916578	XP_008191768.1	1186	4.04029e-150	PREDICTED: protein IWS1 homolog isoform X2 [Tribolium castaneum]	815926629	XM_012392455.1	173	5.56968e-83	PREDICTED: Bombus impatiens IWS1-like protein (LOC100740878), mRNA	K17498	SPN1, IWS1	transcription factor SPN1	http://www.genome.jp/dbget-bin/www_bget?ko:K17498	Q3SWT4	740	1.20514e-85	Protein IWS1 homolog OS=Rattus norvegicus GN=Iws1 PE=2 SV=1	PF05198//PF08711	Translation initiation factor IF-3, N-terminal domain//TFIIS helical bundle-like domain	GO:0006413//GO:0006446//GO:0006351	translational initiation//regulation of translational initiation//transcription, DNA-templated	GO:0003743//GO:0003677	translation initiation factor activity//DNA binding	GO:0005634//GO:0005840	nucleus//ribosome	KOG1793	Uncharacterized conserved protein
c12023_g1	CB_F3	2.00	0.98	438	--	--	--	--	--	--	--	--	--	--	--	--	--	--	--	--	--	--	--	--	--	--	--	--	--	--	--	--
c12029_g1	CB_F3	3.00	0.44	810	637373315	XP_008122478.1	189	2.53491e-13	PREDICTED: LON peptidase N-terminal domain and RING finger protein 3-like, partial [Anolis carolinensis]	--	--	--	--	--	--	--	--	--	Q1L5Z9	167	5.6683e-12	LON peptidase N-terminal domain and RING finger protein 2 OS=Homo sapiens GN=LONRF2 PE=2 SV=3	PF14634//PF00097//PF13639//PF04564//PF03854	zinc-RING finger domain//Zinc finger, C3HC4 type (RING finger)//Ring finger domain//U-box domain//P-11 zinc finger	GO:0016567	protein ubiquitination	GO:0005515//GO:0046872//GO:0004842//GO:0008270//GO:0003723	protein binding//metal ion binding//ubiquitin-protein transferase activity//zinc ion binding//RNA binding	GO:0000151	ubiquitin ligase complex	KOG4159	Predicted E3 ubiquitin ligase
c12065_g1	CB_F3	39.00	4.33	976	478252434	ENN72857.1	590	3.66966e-71	hypothetical protein YQE_10506, partial [Dendroctonus ponderosae]>gi|478264877|gb|ENN82356.1| hypothetical protein YQE_01271, partial [Dendroctonus ponderosae]	--	--	--	--	--	--	--	--	--	--	--	--	--	--	--	--	--	--	--	--	--	--	--
c12072_g1	CB_F3	1.00	0.36	495	--	--	--	--	--	--	--	--	--	--	--	--	--	--	--	--	--	--	--	--	--	--	--	--	--	--	--	--
c12079_g1	CB_F3	67572.00	3597.25	1731	478257392	ENN77548.1	1473	0	hypothetical protein YQE_05844, partial [Dendroctonus ponderosae]>gi|546677764|gb|ERL88543.1| hypothetical protein D910_05928 [Dendroctonus ponderosae]	665815100	XM_008557967.1	298	1.71139e-152	PREDICTED: Microplitis demolitor ADP,ATP carrier protein 2 (LOC103577361), mRNA	K05863	SLC25A4S, ANT	solute carrier family 25 (mitochondrial adenine nucleotide translocator), member 4/5/6/31	http://www.genome.jp/dbget-bin/www_bget?ko:K05863	Q26365	1282	2.12319e-172	ADP,ATP carrier protein OS=Drosophila melanogaster GN=sesB PE=2 SV=4	--	--	--	--	--	--	--	--	KOG0749	Mitochondrial ADP/ATP carrier proteins
c1207_g1	CB_F3	6.00	0.55	1123	--	--	--	--	--	--	--	--	--	--	--	--	--	--	--	--	--	--	--	--	--	--	--	--	--	--	--	--
c1209_g1	CB_F3	1.00	0.73	385	780658465	XP_011692204.1	181	6.5613e-14	PREDICTED: LOW QUALITY PROTEIN: histone-lysine N-methyltransferase SETMAR-like [Wasmannia auropunctata]	--	--	--	--	--	--	--	--	--	--	--	--	--	--	--	--	--	--	--	--	--	--	--
c12109_g1	CB_F3	1.00	1.20	339	--	--	--	--	--	--	--	--	--	--	--	--	--	--	--	--	--	--	PF00107	Zinc-binding dehydrogenase	GO:0055114	oxidation-reduction process	GO:0008270//GO:0016491	zinc ion binding//oxidoreductase activity	--	--	--	--
c12114_g1	CB_F3	2.00	12.72	257	--	--	--	--	--	--	--	--	--	--	--	--	--	--	P0CY30	109	3.15683e-06	Ras-related protein SEC4 OS=Candida albicans GN=SEC4 PE=3 SV=1	--	--	--	--	--	--	--	--	--	--
c12122_g2	CB_F3	1.00	1.33	331	--	--	--	--	--	--	--	--	--	--	--	--	--	--	--	--	--	--	--	--	--	--	--	--	--	--	--	--
c1212_g1	CB_F3	1.00	3.64	277	--	--	--	--	--	--	--	--	--	--	--	--	--	--	--	--	--	--	--	--	--	--	--	--	--	--	--	--
c12133_g1	CB_F3	3.00	0.87	547	--	--	--	--	--	--	--	--	--	--	--	--	--	--	--	--	--	--	--	--	--	--	--	--	--	--	--	--
c12153_g1	CB_F3	2.00	2.70	330	--	--	--	--	--	--	--	--	--	--	--	--	--	--	--	--	--	--	--	--	--	--	--	--	--	--	--	--
c12161_g1	CB_F3	1.00	2.26	299	--	--	--	--	--	--	--	--	--	--	--	--	--	--	--	--	--	--	--	--	--	--	--	--	--	--	--	--
c12188_g1	CB_F3	11.00	1.13	1036	--	--	--	--	--	--	--	--	--	--	--	--	--	--	--	--	--	--	--	--	--	--	--	--	--	--	--	--
c12193_g1	CB_F3	1.00	0.35	500	--	--	--	--	--	--	--	--	--	--	--	--	--	--	--	--	--	--	--	--	--	--	--	--	--	--	--	--
c12220_g1	CB_F3	1.00	0.49	588	--	--	--	--	--	--	--	--	--	--	--	--	--	--	--	--	--	--	--	--	--	--	--	--	--	--	--	--
c12223_g1	CB_F3	1.00	1.21	338	40888981	AAR97336.1	297	1.38748e-28	target of rapamycin [Aedes aegypti]	695565159	XM_009551156.1	70	1.71001e-26	Heterobasidion irregulare TC 32-1 hypothetical protein partial mRNA	K07203	FRAP	FKBP12-rapamycin complex-associated protein	http://www.genome.jp/dbget-bin/www_bget?ko:K07203	Q9Y7K2	281	6.25433e-28	Phosphatidylinositol 3-kinase tor2 OS=Schizosaccharomyces pombe (strain 972 / ATCC 24843) GN=tor2 PE=1 SV=2	PF00454	Phosphatidylinositol 3- and 4-kinase	--	--	GO:0016773	phosphotransferase activity, alcohol group as acceptor	--	--	KOG0891	DNA-dependent protein kinase
c12231_g1	CB_F3	47.00	4.25	1135	--	--	--	--	--	--	--	--	--	--	--	--	--	--	--	--	--	--	--	--	--	--	--	--	--	--	--	--
c12234_g1	CB_F3	6.00	0.59	1060	--	--	--	--	--	--	--	--	--	--	--	--	--	--	--	--	--	--	PF04421	Mss4 protein	GO:0007264//GO:0043087	small GTPase mediated signal transduction//regulation of GTPase activity	GO:0005085	guanyl-nucleotide exchange factor activity	--	--	--	--
c12234_g2	CB_F3	3.00	0.41	840	--	--	--	--	--	--	--	--	--	--	--	--	--	--	--	--	--	--	--	--	--	--	--	--	--	--	--	--
c12257_g1	CB_F3	1.00	1.01	353	828217082	XP_002158440.3	287	9.56985e-30	PREDICTED: rRNA-processing protein FCF1 homolog isoform X1 [Hydra vulgaris]	--	--	--	--	--	K14566	UTP24, FCF1	U3 small nucleolar RNA-associated protein 24	http://www.genome.jp/dbget-bin/www_bget?ko:K14566	O13610	255	1.45681e-26	rRNA-processing protein fcf1 OS=Schizosaccharomyces pombe (strain 972 / ATCC 24843) GN=fcf1 PE=3 SV=1	--	--	--	--	--	--	--	--	KOG3165	Predicted nucleic-acid-binding protein, contains PIN domain
c1225_g1	CB_F3	2.00	0.52	579	617467062	XP_007574074.1	436	9.2665e-52	PREDICTED: histone H2B 1/2-like [Poecilia formosa]	260945502	XM_002617003.1	276	9.33661e-141	Clavispora lusitaniae ATCC 42720 histone H2B.1, mRNA	K11252	H2B	histone H2B	http://www.genome.jp/dbget-bin/www_bget?ko:K11252	Q6BRG2	502	4.16738e-63	Histone H2B.1 OS=Debaryomyces hansenii (strain ATCC 36239 / CBS 767 / JCM 1990 / NBRC 0083 / IGC 2968) GN=HTB1 PE=3 SV=3	PF03847//PF00125//PF00808	Transcription initiation factor TFIID subunit A//Core histone H2A/H2B/H3/H4//Histone-like transcription factor (CBF/NF-Y) and archaeal histone	GO:0006352	DNA-templated transcription, initiation	GO:0003677//GO:0043565	DNA binding//sequence-specific DNA binding	GO:0005622//GO:0005669	intracellular//transcription factor TFIID complex	KOG1744	Histone H2B
c12270_g1	CB_F3	1.00	3.93	274	470309286	XP_004364049.1	226	1.42511e-20	alpha-galactosidase [Capsaspora owczarzaki ATCC 30864]	--	--	--	--	--	K07407	E3.2.1.22B, galA, rafA	alpha-galactosidase	http://www.genome.jp/dbget-bin/www_bget?ko:K07407	Q4WE86	271	4.76952e-28	Probable alpha-galactosidase B OS=Neosartorya fumigata (strain ATCC MYA-4609 / Af293 / CBS 101355 / FGSC A1100) GN=aglB PE=3 SV=2	--	--	--	--	--	--	--	--	KOG2366	Alpha-D-galactosidase (melibiase)
c12275_g1	CB_F3	2.00	0.68	507	--	--	--	--	--	--	--	--	--	--	--	--	--	--	--	--	--	--	--	--	--	--	--	--	--	--	--	--
c12291_g1	CB_F3	1.00	0.74	383	--	--	--	--	--	--	--	--	--	--	--	--	--	--	--	--	--	--	--	--	--	--	--	--	--	--	--	--
c12313_g1	CB_F3	1.00	0.32	520	--	--	--	--	--	--	--	--	--	--	--	--	--	--	--	--	--	--	--	--	--	--	--	--	--	--	--	--
c12314_g1	CB_F3	2.00	2.39	339	--	--	--	--	--	--	--	--	--	--	--	--	--	--	--	--	--	--	--	--	--	--	--	--	--	--	--	--
c12320_g1	CB_F3	205.00	10.76	1752	546684877	ERL94459.1	299	5.11311e-29	hypothetical protein D910_11736 [Dendroctonus ponderosae]	--	--	--	--	--	--	--	--	--	--	--	--	--	--	--	--	--	--	--	--	--	--	--
c12327_g1	CB_F3	1.00	5.46	262	--	--	--	--	--	--	--	--	--	--	--	--	--	--	--	--	--	--	--	--	--	--	--	--	--	--	--	--
c1233_g1	CB_F3	1.00	0.84	370	148692279	EDL24226.1	198	5.32153e-16	mCG1050560, partial [Mus musculus]	--	--	--	--	--	K07418	CYP2J	cytochrome P450, family 2, subfamily J	http://www.genome.jp/dbget-bin/www_bget?ko:K07418	B8NHY4	208	1.65767e-18	O-methylsterigmatocystin oxidoreductase OS=Aspergillus flavus (strain ATCC 200026 / FGSC A1120 / NRRL 3357 / JCM 12722 / SRRC 167) GN=ordA PE=2 SV=1	PF00067	Cytochrome P450	GO:0055114	oxidation-reduction process	GO:0020037//GO:0016705//GO:0005506	heme binding//oxidoreductase activity, acting on paired donors, with incorporation or reduction of molecular oxygen//iron ion binding	--	--	KOG0156	Cytochrome P450 CYP2 subfamily
c12340_g1	CB_F3	8.00	0.67	1206	--	--	--	--	--	--	--	--	--	--	--	--	--	--	--	--	--	--	PF10660	Iron-containing outer mitochondrial membrane protein N-terminus	--	--	GO:0051537	2 iron, 2 sulfur cluster binding	GO:0043231	intracellular membrane-bounded organelle	--	--
c12343_g1	CB_F3	1.00	2.26	299	--	--	--	--	--	--	--	--	--	--	--	--	--	--	--	--	--	--	--	--	--	--	--	--	--	--	--	--
c12350_g1	CB_F3	2.00	0.99	437	--	--	--	--	--	--	--	--	--	--	--	--	--	--	--	--	--	--	--	--	--	--	--	--	--	--	--	--
c12351_g1	CB_F3	1.00	0.34	509	545826003	XP_005655698.1	530	9.36635e-66	PREDICTED: citrate synthase, mitochondrial-like [Sus scrofa]	260944851	XM_002616678.1	315	1.70434e-162	Clavispora lusitaniae ATCC 42720 citrate synthase, mitochondrial precursor, mRNA	K01647	CS, gltA	citrate synthase	http://www.genome.jp/dbget-bin/www_bget?ko:K01647	P79024	711	1.54551e-90	Citrate synthase, mitochondrial OS=Candida tropicalis GN=CIT PE=3 SV=1	PF00285	Citrate synthase	GO:0044262	cellular carbohydrate metabolic process	GO:0046912	transferase activity, transferring acyl groups, acyl groups converted into alkyl on transfer	--	--	KOG2617	Citrate synthase
c12357_g1	CB_F3	1.00	2.83	288	--	--	--	--	--	--	--	--	--	--	--	--	--	--	--	--	--	--	--	--	--	--	--	--	--	--	--	--
c12360_g1	CB_F3	3.00	2.86	358	--	--	--	--	--	--	--	--	--	--	--	--	--	--	--	--	--	--	--	--	--	--	--	--	--	--	--	--
c12368_g1	CB_F3	7.00	0.53	1298	--	--	--	--	--	--	--	--	--	--	--	--	--	--	--	--	--	--	--	--	--	--	--	--	--	--	--	--
c12377_g1	CB_F3	1.00	0.57	415	--	--	--	--	--	--	--	--	--	--	--	--	--	--	--	--	--	--	--	--	--	--	--	--	--	--	--	--
c12390_g1	CB_F3	1.00	0.70	389	736252511	XP_010788505.1	349	1.12283e-39	PREDICTED: 60S ribosomal protein L31 [Notothenia coriiceps]	126136211	XM_001384593.1	190	3.91305e-93	Scheffersomyces stipitis CBS 6054 60S ribosomal protein L31, partial mRNA	K02910	RP-L31e, RPL31	large subunit ribosomal protein L31e	http://www.genome.jp/dbget-bin/www_bget?ko:K02910	P0C2H9	440	5.27095e-55	60S ribosomal protein L31-B OS=Saccharomyces cerevisiae (strain ATCC 204508 / S288c) GN=RPL31B PE=1 SV=1	PF01198	Ribosomal protein L31e	GO:0042254//GO:0006412	ribosome biogenesis//translation	GO:0003735	structural constituent of ribosome	GO:0005840//GO:0005622	ribosome//intracellular	KOG0893	60S ribosomal protein L31
c12402_g1	CB_F3	2.00	14.47	253	--	--	--	--	--	--	--	--	--	--	--	--	--	--	--	--	--	--	--	--	--	--	--	--	--	--	--	--
c12414_g1	CB_F3	5.00	2.04	470	--	--	--	--	--	--	--	--	--	--	--	--	--	--	--	--	--	--	--	--	--	--	--	--	--	--	--	--
c12417_g1	CB_F3	2.00	4.98	294	--	--	--	--	--	--	--	--	--	--	--	--	--	--	--	--	--	--	--	--	--	--	--	--	--	--	--	--
c12420_g1	CB_F3	420.00	17.74	2108	478256359	ENN76549.1	2555	0	hypothetical protein YQE_07000, partial [Dendroctonus ponderosae]>gi|546680788|gb|ERL90994.1| hypothetical protein D910_08336 [Dendroctonus ponderosae]	--	--	--	--	--	--	--	--	--	P83501	289	3.91975e-26	Protein msta, isoform B OS=Drosophila melanogaster GN=msta PE=3 SV=2	PF00856	SET domain	--	--	GO:0005515	protein binding	--	--	KOG2084	Predicted histone tail methylase containing SET domain
c12429_g1	CB_F3	2.00	7.11	278	--	--	--	--	--	--	--	--	--	--	--	--	--	--	--	--	--	--	--	--	--	--	--	--	--	--	--	--
c12430_g1	CB_F3	8.00	0.69	1177	--	--	--	--	--	--	--	--	--	--	--	--	--	--	--	--	--	--	--	--	--	--	--	--	--	--	--	--
c12432_g1	CB_F3	2.00	0.67	513	--	--	--	--	--	--	--	--	--	--	--	--	--	--	--	--	--	--	--	--	--	--	--	--	--	--	--	--
c12435_g1	CB_F3	2.00	5.77	287	--	--	--	--	--	--	--	--	--	--	--	--	--	--	--	--	--	--	--	--	--	--	--	--	--	--	--	--
c12438_g1	CB_F3	374.00	38.00	1041	91094625	XP_969231.1	949	5.6062e-125	PREDICTED: protein FRG1 homolog [Tribolium castaneum]>gi|270016441|gb|EFA12887.1| hypothetical protein TcasGA2_TC011566 [Tribolium castaneum]	746838870	XM_011051604.1	60	2.04437e-20	PREDICTED: Acromyrmex echinatior protein FRG1 homolog (LOC105143332), mRNA	K13122	FRG1	protein FRG1	http://www.genome.jp/dbget-bin/www_bget?ko:K13122	Q14331	645	1.42234e-80	Protein FRG1 OS=Homo sapiens GN=FRG1 PE=1 SV=1	PF06268	Fascin domain	--	--	GO:0051015//GO:0030674	actin filament binding//protein binding, bridging	--	--	KOG3962	Predicted actin-bundling protein
c12453_g1	CB_F3	211.00	3.94	4418	270015796	EFA12244.1	1096	1.37434e-127	hypothetical protein TcasGA2_TC005276 [Tribolium castaneum]	--	--	--	--	--	--	--	--	--	P35227	370	3.19434e-36	Polycomb group RING finger protein 2 OS=Homo sapiens GN=PCGF2 PE=1 SV=1	PF12861//PF14634//PF12678//PF12801//PF13639//PF00097	Anaphase-promoting complex subunit 11 RING-H2 finger//zinc-RING finger domain//RING-H2 zinc finger//4Fe-4S binding domain//Ring finger domain//Zinc finger, C3HC4 type (RING finger)	GO:0016567	protein ubiquitination	GO:0004842//GO:0046872//GO:0005515//GO:0051536//GO:0008270	ubiquitin-protein transferase activity//metal ion binding//protein binding//iron-sulfur cluster binding//zinc ion binding	GO:0005680	anaphase-promoting complex	KOG2660	Locus-specific chromosome binding proteins
c12460_g1	CB_F3	5.00	0.92	702	--	--	--	--	--	--	--	--	--	--	--	--	--	--	--	--	--	--	--	--	--	--	--	--	--	--	--	--
c12483_g1	CB_F3	1612.00	96.52	1843	478257812	ENN77955.1	503	5.9201e-57	hypothetical protein YQE_05632, partial [Dendroctonus ponderosae]>gi|546674589|gb|ERL85938.1| hypothetical protein D910_03353 [Dendroctonus ponderosae]	--	--	--	--	--	--	--	--	--	--	--	--	--	PF01155	Hydrogenase expression/synthesis hypA family	GO:0006464	cellular protein modification process	GO:0016151	nickel cation binding	--	--	--	--
c12497_g1	CB_F3	8.00	0.44	1700	478262428	ENN81099.1	813	1.11005e-101	hypothetical protein YQE_02467, partial [Dendroctonus ponderosae]>gi|546673649|gb|ERL85213.1| hypothetical protein D910_02634 [Dendroctonus ponderosae]	--	--	--	--	--	--	--	--	--	--	--	--	--	--	--	--	--	--	--	--	--	--	--
c12499_g1	CB_F3	191.00	13.91	1341	478255566	ENN75783.1	964	1.87346e-124	hypothetical protein YQE_07740, partial [Dendroctonus ponderosae]>gi|546682056|gb|ERL92042.1| hypothetical protein D910_09364 [Dendroctonus ponderosae]	--	--	--	--	--	K11664	VPS72, TCFL1, YL1	vacuolar protein sorting-associated protein 72	http://www.genome.jp/dbget-bin/www_bget?ko:K11664	Q9VKM6	354	5.32865e-36	Vacuolar protein sorting-associated protein 72 homolog OS=Drosophila melanogaster GN=YL-1 PE=1 SV=1	PF05764	YL1 nuclear protein	GO:0006355	regulation of transcription, DNA-templated	--	--	GO:0005634	nucleus	KOG2897	DNA-binding protein YL1 and related proteins
c12501_g1	CB_F3	1.00	0.31	609	--	--	--	--	--	--	--	--	--	--	--	--	--	--	--	--	--	--	--	--	--	--	--	--	--	--	--	--
c12504_g1	CB_F3	221.00	28.83	873	478252306	ENN72733.1	538	3.32701e-64	hypothetical protein YQE_10671, partial [Dendroctonus ponderosae]>gi|546672667|gb|ERL84461.1| hypothetical protein D910_01893 [Dendroctonus ponderosae]	--	--	--	--	--	K14795	RRP36	ribosomal RNA-processing protein 36	http://www.genome.jp/dbget-bin/www_bget?ko:K14795	A7SL20	251	1.0708e-23	Ribosomal RNA processing protein 36 homolog OS=Nematostella vectensis GN=v1g245966 PE=3 SV=1	PF00798	Arenavirus glycoprotein	--	--	--	--	GO:0019031	viral envelope	KOG3190	Uncharacterized conserved protein
c12509_g1	CB_F3	4.00	0.42	1025	640784144	XP_008047756.1	512	4.92749e-60	PREDICTED: transforming protein RhoA [Tarsius syrichta]	--	--	--	--	--	K04513	RHOA	Ras homolog gene family, member A	http://www.genome.jp/dbget-bin/www_bget?ko:K04513	Q10133	608	6.29148e-76	GTP-binding protein rho2 OS=Schizosaccharomyces pombe (strain 972 / ATCC 24843) GN=rho2 PE=1 SV=1	PF00025//PF08477//PF00071	ADP-ribosylation factor family//Miro-like protein//Ras family	GO:0007264	small GTPase mediated signal transduction	GO:0005525	GTP binding	GO:0005622	intracellular	KOG0393	Ras-related small GTPase, Rho type
c12515_g1	CB_F3	469.00	16.35	2495	642923298	XP_008193694.1	1226	1.53776e-158	PREDICTED: presenilins-associated rhomboid-like protein, mitochondrial [Tribolium castaneum]	--	--	--	--	--	K09650	PARL, PSARL, PCP1	rhomboid-like protein	http://www.genome.jp/dbget-bin/www_bget?ko:K09650	Q9H300	758	2.69058e-90	Presenilins-associated rhomboid-like protein, mitochondrial OS=Homo sapiens GN=PARL PE=1 SV=2	PF01694//PF00787	Rhomboid family//PX domain	--	--	GO:0035091//GO:0004252	phosphatidylinositol binding//serine-type endopeptidase activity	GO:0016021	integral component of membrane	KOG2980	Integral membrane protease of the rhomboid family involved in different forms of regulated intramembrane proteolysis
c12525_g1	CB_F3	1.00	3.73	276	--	--	--	--	--	--	--	--	--	--	--	--	--	--	--	--	--	--	--	--	--	--	--	--	--	--	--	--
c12527_g1	CB_F3	17.00	14.30	370	--	--	--	--	--	--	--	--	--	--	--	--	--	--	--	--	--	--	--	--	--	--	--	--	--	--	--	--
c12527_g2	CB_F3	1893.00	163.31	1176	332374752	AEE62517.1	403	1.47553e-44	unknown [Dendroctonus ponderosae]>gi|478256059|gb|ENN76258.1| hypothetical protein YQE_07223, partial [Dendroctonus ponderosae]>gi|546675990|gb|ERL87085.1| hypothetical protein D910_04486 [Dendroctonus ponderosae]	--	--	--	--	--	--	--	--	--	Q9FDW8	227	6.50508e-21	Cytochrome b5 isoform A OS=Arabidopsis thaliana GN=CB5-A PE=1 SV=1	PF00173	Cytochrome b5-like Heme/Steroid binding domain	--	--	GO:0020037	heme binding	--	--	KOG0537	Cytochrome b5
c12533_g1	CB_F3	183.00	22.01	923	--	--	--	--	--	--	--	--	--	--	--	--	--	--	--	--	--	--	--	--	--	--	--	--	--	--	--	--
c12537_g1	CB_F3	3.00	0.31	1019	--	--	--	--	--	--	--	--	--	--	--	--	--	--	--	--	--	--	--	--	--	--	--	--	--	--	--	--
c12546_g1	CB_F3	1.00	0.84	370	--	--	--	--	--	--	--	--	--	--	--	--	--	--	--	--	--	--	--	--	--	--	--	--	--	--	--	--
c12548_g1	CB_F3	699.00	27.14	2269	642936706	XP_008198547.1	839	1.32519e-99	PREDICTED: uncharacterized protein C17orf85 homolog [Tribolium castaneum]	--	--	--	--	--	--	--	--	--	Q803E1	213	3.77213e-16	Uncharacterized protein C17orf85 homolog OS=Danio rerio GN=zgc:55870 PE=2 SV=1	PF00951	Arterivirus GL envelope glycoprotein	--	--	--	--	GO:0019031	viral envelope	--	--
c12549_g1	CB_F3	163.00	5.45	2833	546684090	ERL93809.1	869	1.24063e-105	hypothetical protein D910_11095 [Dendroctonus ponderosae]	640785665	XM_008050369.1	70	1.56668e-25	PREDICTED: Tarsius syrichta bone morphogenetic protein 4 (BMP4), mRNA	K04662	BMP2_4	bone morphogenetic protein 2/4	http://www.genome.jp/dbget-bin/www_bget?ko:K04662	Q26974	876	1.2567e-106	Protein decapentaplegic OS=Tribolium castaneum GN=dpp PE=3 SV=1	PF00019//PF00688	Transforming growth factor beta like domain//TGF-beta propeptide	GO:0007165//GO:0008283//GO:0040007	signal transduction//cell proliferation//growth	GO:0008083	growth factor activity	--	--	KOG3900	Transforming growth factor beta, bone morphogenetic protein and related proteins
c12550_g1	CB_F3	430.00	15.75	2388	642934168	XP_008199635.1	1821	0	PREDICTED: ubiquitin-like modifier-activating enzyme ATG7 [Tribolium castaneum]	--	--	--	--	--	K08337	ATG7	ubiquitin-like modifier-activating enzyme ATG7	http://www.genome.jp/dbget-bin/www_bget?ko:K08337	Q5ZKY2	1345	5.08621e-173	Ubiquitin-like modifier-activating enzyme ATG7 OS=Gallus gallus GN=ATG7 PE=2 SV=1	PF00899//PF02826	ThiF family//D-isomer specific 2-hydroxyacid dehydrogenase, NAD binding domain	GO:0055114	oxidation-reduction process	GO:0003824//GO:0048037//GO:0016616	catalytic activity//cofactor binding//oxidoreductase activity, acting on the CH-OH group of donors, NAD or NADP as acceptor	--	--	KOG2337	Ubiquitin activating E1 enzyme-like protein
c12557_g1	CB_F3	713.00	46.10	1475	91076618	XP_969384.1	904	1.17692e-114	PREDICTED: trypsin II-P29 [Tribolium castaneum]>gi|270002914|gb|EEZ99361.1| serine protease H59 [Tribolium castaneum]	--	--	--	--	--	--	--	--	--	P40313	313	3.67924e-31	Chymotrypsin-like protease CTRL-1 OS=Homo sapiens GN=CTRL PE=2 SV=1	PF00089	Trypsin	GO:0006508	proteolysis	GO:0003824//GO:0004252	catalytic activity//serine-type endopeptidase activity	--	--	KOG3627	Trypsin
c12559_g1	CB_F3	22.00	0.87	2224	546679202	ERL89696.1	2445	0	hypothetical protein D910_07059, partial [Dendroctonus ponderosae]	--	--	--	--	--	K03440	ASICN	amiloride-sensitive sodium channel, other	http://www.genome.jp/dbget-bin/www_bget?ko:K03440	Q86LG1	550	3.56038e-59	Pickpocket protein 28 OS=Drosophila melanogaster GN=ppk28 PE=1 SV=2	PF06703//PF00858	Microsomal signal peptidase 25 kDa subunit (SPC25)//Amiloride-sensitive sodium channel	GO:0006814//GO:0006465	sodium ion transport//signal peptide processing	GO:0008233//GO:0005272	peptidase activity//sodium channel activity	GO:0016021//GO:0016020//GO:0005787	integral component of membrane//membrane//signal peptidase complex	KOG4294	Non voltage-gated ion channels (DEG/ENaC family)
c12565_g1	CB_F3	1.00	0.72	386	--	--	--	--	--	--	--	--	--	--	--	--	--	--	--	--	--	--	--	--	--	--	--	--	--	--	--	--
c12573_g1	CB_F3	53.00	1.78	2583	--	--	--	--	--	--	--	--	--	--	--	--	--	--	--	--	--	--	--	--	--	--	--	--	--	--	--	--
c12584_g1	CB_F3	153.00	3.24	3924	91079382	XP_971330.1	1281	1.70476e-159	PREDICTED: zinc finger protein 396 [Tribolium castaneum]>gi|642917154|ref|XP_008191140.1| PREDICTED: zinc finger protein 396 [Tribolium castaneum]>gi|270004372|gb|EFA00820.1| hypothetical protein TcasGA2_TC003707 [Tribolium castaneum]	170071498	XM_001869890.1	71	6.05506e-26	Culex quinquefasciatus conserved hypothetical protein, mRNA	--	--	--	--	Q80V23	168	3.00596e-11	Zinc finger protein 32 OS=Mus musculus GN=Znf32 PE=2 SV=1	PF00895//PF00096	ATP synthase protein 8//Zinc finger, C2H2 type	GO:0015992//GO:0015986	proton transport//ATP synthesis coupled proton transport	GO:0046872//GO:0005488//GO:0015078	metal ion binding//binding//hydrogen ion transmembrane transporter activity	GO:0000276	mitochondrial proton-transporting ATP synthase complex, coupling factor F(o)	KOG1721	FOG: Zn-finger
c12592_g1	CB_F3	646.00	14.24	3893	546679092	ERL89605.1	2952	0	hypothetical protein D910_06970 [Dendroctonus ponderosae]	571576325	XM_006561397.1	381	0	PREDICTED: Apis mellifera tyrosine-protein kinase Btk29A-like (LOC410649), mRNA	K07364	TEC	tyrosine-protein kinase Tec	http://www.genome.jp/dbget-bin/www_bget?ko:K07364	P08630	2032	0	Tyrosine-protein kinase Btk29A OS=Drosophila melanogaster GN=Btk29A PE=2 SV=2	PF00779//PF00069//PF00336//PF00017//PF00018//PF07714	BTK motif//Protein kinase domain//DNA polymerase (viral) C-terminal domain//SH2 domain//SH3 domain//Protein tyrosine kinase	GO:0035556//GO:0006468//GO:0051252	intracellular signal transduction//protein phosphorylation//regulation of RNA metabolic process	GO:0004672//GO:0005515//GO:0005524//GO:0004523	protein kinase activity//protein binding//ATP binding//RNA-DNA hybrid ribonuclease activity	--	--	KOG0197	Tyrosine kinases
c12594_g1	CB_F3	3.00	0.50	745	--	--	--	--	--	--	--	--	--	--	--	--	--	--	--	--	--	--	--	--	--	--	--	--	--	--	--	--
c12595_g1	CB_F3	1.00	0.50	435	556763539	XP_005977052.1	144	1.82929e-08	PREDICTED: uncharacterized transporter C1002.16c-like [Pantholops hodgsonii]	--	--	--	--	--	--	--	--	--	Q9P6J0	198	5.28517e-17	Uncharacterized transporter C1683.12 OS=Schizosaccharomyces pombe (strain 972 / ATCC 24843) GN=SPBC1683.12 PE=3 SV=1	PF07690//PF13008	Major Facilitator Superfamily//Zinc-binding domain of Paramyxoviridae V protein	GO:0055085	transmembrane transport	GO:0046872	metal ion binding	GO:0016021	integral component of membrane	--	--
c12596_g1	CB_F3	4.00	1.05	575	--	--	--	--	--	752898038	XM_011269052.1	46	6.65711e-13	PREDICTED: Camponotus floridanus Down syndrome cell adhesion molecule-like protein Dscam2 (LOC105258012), transcript variant X50, mRNA	--	--	--	--	--	--	--	--	PF04088	Peroxin 13, N-terminal region	GO:0016560	protein import into peroxisome matrix, docking	--	--	GO:0005777//GO:0016021	peroxisome//integral component of membrane	--	--
c12597_g1	CB_F3	3.00	0.56	696	795019207	XP_011859498.1	123	6.0004e-12	PREDICTED: uncharacterized protein LOC105556990 [Vollenhovia emeryi]	--	--	--	--	--	--	--	--	--	--	--	--	--	--	--	--	--	--	--	--	--	--	--
c12599_g1	CB_F3	3.00	1.86	405	--	--	--	--	--	--	--	--	--	--	--	--	--	--	--	--	--	--	--	--	--	--	--	--	--	--	--	--
c12600_g1	CB_F3	1.00	0.37	489	--	--	--	--	--	--	--	--	--	--	--	--	--	--	--	--	--	--	--	--	--	--	--	--	--	--	--	--
c12602_g1	CB_F3	1.00	2.05	304	--	--	--	--	--	--	--	--	--	--	--	--	--	--	--	--	--	--	--	--	--	--	--	--	--	--	--	--
c12607_g1	CB_F3	158.00	8.79	1668	478263113	ENN81506.1	759	6.71464e-90	hypothetical protein YQE_02035, partial [Dendroctonus ponderosae]>gi|546675494|gb|ERL86679.1| hypothetical protein D910_04085, partial [Dendroctonus ponderosae]	--	--	--	--	--	--	--	--	--	P45583	232	9.6506e-21	Cuticle protein 19 OS=Locusta migratoria PE=1 SV=1	PF02724//PF00379	CDC45-like protein//Insect cuticle protein	GO:0006270	DNA replication initiation	GO:0042302	structural constituent of cuticle	--	--	--	--
c12608_g1	CB_F3	5.00	2.95	411	157110625	XP_001651180.1	157	2.18791e-11	AAEL005629-PA [Aedes aegypti]>gi|94468500|gb|ABF18099.1| 60S ribosomal protein L35 [Aedes aegypti]>gi|108878650|gb|EAT42875.1| AAEL005629-PA [Aedes aegypti]	126140193	XM_001386582.1	122	2.62754e-55	Scheffersomyces stipitis CBS 6054 60S ribosomal protein L35, partial mRNA	K02918	RP-L35e, RPL35	large subunit ribosomal protein L35e	http://www.genome.jp/dbget-bin/www_bget?ko:K02918	P0CX85	212	1.37206e-20	60S ribosomal protein L35-B OS=Saccharomyces cerevisiae (strain ATCC 204508 / S288c) GN=RPL35B PE=1 SV=1	PF00831	Ribosomal L29 protein	GO:0006412//GO:0042254	translation//ribosome biogenesis	GO:0003735	structural constituent of ribosome	GO:0005840//GO:0005622	ribosome//intracellular	KOG3436	60S ribosomal protein L35
c12613_g1	CB_F3	249.00	23.16	1138	546671664	ERL83880.1	1020	7.35728e-136	hypothetical protein D910_01160 [Dendroctonus ponderosae]>gi|546671671|gb|ERL83885.1| hypothetical protein D910_01165 [Dendroctonus ponderosae]	--	--	--	--	--	--	--	--	--	Q6P8Y1	595	2.84205e-73	Calcyphosin-like protein OS=Mus musculus GN=Capsl PE=2 SV=4	PF13202//PF13499//PF13405//PF10591//PF00036	EF hand//EF-hand domain pair//EF-hand domain//Secreted protein acidic and rich in cysteine Ca binding region//EF hand	GO:0007165	signal transduction	GO:0005509	calcium ion binding	GO:0005578	proteinaceous extracellular matrix	KOG0032	Ca2+/calmodulin-dependent protein kinase, EF-Hand protein superfamily
c12614_g1	CB_F3	1940.00	172.18	1151	332374168	AEE62225.1	505	3.08118e-59	unknown [Dendroctonus ponderosae]>gi|478258063|gb|ENN78201.1| hypothetical protein YQE_05353, partial [Dendroctonus ponderosae]>gi|546682562|gb|ERL92485.1| hypothetical protein D910_09798 [Dendroctonus ponderosae]>gi|828177629|gb|AKK25138.1| odorant binding protein 13 [Dendroctonus ponderosae]	--	--	--	--	--	--	--	--	--	Q9V8Y2	160	1.2102e-11	General odorant-binding protein 56a OS=Drosophila melanogaster GN=Obp56a PE=1 SV=1	PF13748//PF01395	ABC transporter transmembrane region//PBP/GOBP family	GO:0006810//GO:0055085	transport//transmembrane transport	GO:0005524//GO:0042626//GO:0005549	ATP binding//ATPase activity, coupled to transmembrane movement of substances//odorant binding	GO:0016021	integral component of membrane	--	--
c12618_g1	CB_F3	308.00	15.57	1808	478259917	ENN79719.1	786	1.494e-96	hypothetical protein YQE_03775, partial [Dendroctonus ponderosae]>gi|546671629|gb|ERL83863.1| hypothetical protein D910_01130 [Dendroctonus ponderosae]>gi|546672352|gb|ERL84256.1| hypothetical protein D910_01637 [Dendroctonus ponderosae]	--	--	--	--	--	--	--	--	--	Q9VUR7	481	1.3599e-53	Phosducin-like protein OS=Drosophila melanogaster GN=CG7650 PE=1 SV=2	PF00085//PF01251	Thioredoxin//Ribosomal protein S7e	GO:0042254//GO:0045454//GO:0006412	ribosome biogenesis//cell redox homeostasis//translation	GO:0003735	structural constituent of ribosome	GO:0005840//GO:0005622	ribosome//intracellular	KOG3170	Conserved phosducin-like protein
c12622_g1	CB_F3	11057.00	1454.91	868	264667419	ACY71295.1	923	8.45569e-123	ribosomal protein L19 [Chrysomela tremula]	70909754	AM049064.1	227	2.4769e-113	Curculio glandium partial mRNA for ribosomal protein L19e (rpL19e gene)	K02885	RP-L19e, RPL19	large subunit ribosomal protein L19e	http://www.genome.jp/dbget-bin/www_bget?ko:K02885	P36241	837	4.64082e-111	60S ribosomal protein L19 OS=Drosophila melanogaster GN=RpL19 PE=1 SV=2	PF01280	Ribosomal protein L19e	GO:0006412//GO:0042254	translation//ribosome biogenesis	GO:0003735	structural constituent of ribosome	GO:0005840//GO:0005622	ribosome//intracellular	KOG1696	60s ribosomal protein L19
c12627_g1	CB_F3	877.00	25.25	2962	332374328	AEE62305.1	770	1.21099e-90	unknown [Dendroctonus ponderosae]>gi|478259395|gb|ENN79291.1| hypothetical protein YQE_04267, partial [Dendroctonus ponderosae]>gi|546679923|gb|ERL90305.1| hypothetical protein D910_07656 [Dendroctonus ponderosae]	--	--	--	--	--	K17623	HDHD1	pseudouridine-5'-monophosphatase	http://www.genome.jp/dbget-bin/www_bget?ko:K17623	Q08623	470	2.27161e-51	Pseudouridine-5'-phosphatase OS=Homo sapiens GN=HDHD1 PE=1 SV=3	PF03938//PF12689//PF03031	Outer membrane protein (OmpH-like)//Acid Phosphatase//NLI interacting factor-like phosphatase	--	--	GO:0016791//GO:0051082//GO:0005515	phosphatase activity//unfolded protein binding//protein binding	--	--	KOG2606	OTU (ovarian tumor)-like cysteine protease
c12634_g2	CB_F3	1.00	2.54	293	--	--	--	--	--	--	--	--	--	--	--	--	--	--	--	--	--	--	--	--	--	--	--	--	--	--	--	--
c12635_g1	CB_F3	17906.00	607.47	2556	332375360	AEE62821.1	2364	0	unknown [Dendroctonus ponderosae]>gi|478254850|gb|ENN75086.1| hypothetical protein YQE_08399, partial [Dendroctonus ponderosae]	755855174	XM_005176727.2	695	0	PREDICTED: Musca domestica ATP synthase subunit beta, mitochondrial (LOC101901126), transcript variant X2, mRNA	K02133	ATPeF1B, ATP5B, ATP2	F-type H+-transporting ATPase subunit beta	http://www.genome.jp/dbget-bin/www_bget?ko:K02133	Q05825	2173	0	ATP synthase subunit beta, mitochondrial OS=Drosophila melanogaster GN=ATPsyn-beta PE=1 SV=3	PF00004//PF01637//PF02789//PF00006//PF00306//PF03193//PF00005//PF02874//PF00931	ATPase family associated with various cellular activities (AAA)//Archaeal ATPase//Cytosol aminopeptidase family, N-terminal domain//ATP synthase alpha/beta family, nucleotide-binding domain//ATP synthase alpha/beta chain, C terminal domain//Protein of unknown function, DUF258//ABC transporter//ATP synthase alpha/beta family, beta-barrel domain//NB-ARC domain	GO:0046034//GO:0006508//GO:0015991//GO:0015992	ATP metabolic process//proteolysis//ATP hydrolysis coupled proton transport//proton transport	GO:0016887//GO:0003924//GO:0043531//GO:0016820//GO:0005525//GO:0005524//GO:0004177	ATPase activity//GTPase activity//ADP binding//hydrolase activity, acting on acid anhydrides, catalyzing transmembrane movement of substances//GTP binding//ATP binding//aminopeptidase activity	GO:0033178//GO:0005622	proton-transporting two-sector ATPase complex, catalytic domain//intracellular	KOG1350	F0F1-type ATP synthase, beta subunit
c12638_g1	CB_F3	5.00	0.93	948	--	--	--	--	--	--	--	--	--	--	--	--	--	--	--	--	--	--	--	--	--	--	--	--	--	--	--	--
c12640_g1	CB_F3	2.00	0.49	595	--	--	--	--	--	--	--	--	--	--	--	--	--	--	--	--	--	--	--	--	--	--	--	--	--	--	--	--
c12645_g1	CB_F3	971.00	52.97	1696	478256620	ENN76802.1	1051	5.79029e-135	hypothetical protein YQE_06643, partial [Dendroctonus ponderosae]	--	--	--	--	--	--	--	--	--	P05049	533	1.8014e-59	Serine protease snake OS=Drosophila melanogaster GN=snk PE=1 SV=2	PF00089	Trypsin	GO:0006508	proteolysis	GO:0004252	serine-type endopeptidase activity	--	--	KOG3627	Trypsin
c12654_g1	CB_F3	1158.00	93.44	1319	546676753	ERL87709.1	700	3.06337e-85	hypothetical protein D910_05099 [Dendroctonus ponderosae]	--	--	--	--	--	--	--	--	--	Q9D9B4	211	1.08075e-17	Leucine-rich repeat-containing protein C10orf11 homolog OS=Mus musculus PE=2 SV=1	PF00560	Leucine Rich Repeat	--	--	GO:0005515	protein binding	--	--	KOG1644	U2-associated snRNP A' protein
c12656_g1	CB_F3	43.00	3.60	1203	478255869	ENN76077.1	441	1.18552e-48	hypothetical protein YQE_07449, partial [Dendroctonus ponderosae]>gi|478255870|gb|ENN76078.1| hypothetical protein YQE_07449, partial [Dendroctonus ponderosae]	--	--	--	--	--	--	--	--	--	--	--	--	--	--	--	--	--	--	--	--	--	--	--
c12662_g1	CB_F3	17.00	0.73	2086	642920562	XP_001816430.2	1386	1.8685e-177	PREDICTED: uncharacterized protein LOC100141961 [Tribolium castaneum]	--	--	--	--	--	--	--	--	--	O46108	479	1.32446e-51	Lipase 3 OS=Drosophila melanogaster GN=Lip3 PE=2 SV=1	PF04083	Partial alpha/beta-hydrolase lipase region	GO:0006629	lipid metabolic process	--	--	--	--	KOG2624	Triglyceride lipase-cholesterol esterase
c12663_g1	CB_F3	497.00	15.01	2837	91081479	XP_974351.1	830	3.00181e-101	PREDICTED: dynactin subunit 5 [Tribolium castaneum]>gi|270006145|gb|EFA02593.1| hypothetical protein TcasGA2_TC008312 [Tribolium castaneum]	--	--	--	--	--	K10427	DCTN5	dynactin 5	http://www.genome.jp/dbget-bin/www_bget?ko:K10427	Q5R559	657	6.96238e-78	Dynactin subunit 5 OS=Pongo abelii GN=DCTN5 PE=2 SV=1	PF00560	Leucine Rich Repeat	--	--	GO:0005515//GO:0016740	protein binding//transferase activity	--	--	KOG3121	Dynactin, subunit p25
c1266_g1	CB_F3	8.00	6.96	410	--	--	--	--	--	--	--	--	--	--	--	--	--	--	--	--	--	--	--	--	--	--	--	--	--	--	--	--
c12673_g1	CB_F3	2.00	0.32	764	642919886	XP_008192110.1	462	1.06508e-53	PREDICTED: ras-related protein Rab-33B-like [Tribolium castaneum]	--	--	--	--	--	K07919	RAB33A	Ras-related protein Rab-33A	http://www.genome.jp/dbget-bin/www_bget?ko:K07919	Q5ZHV1	409	6.63847e-47	Ras-related protein Rab-33B OS=Gallus gallus GN=RAB33B PE=2 SV=1	PF04670//PF00025//PF00009//PF10662//PF08477//PF00071//PF01926//PF00503	Gtr1/RagA G protein conserved region//ADP-ribosylation factor family//Elongation factor Tu GTP binding domain//Ethanolamine utilisation - propanediol utilisation//Miro-like protein//Ras family//50S ribosome-binding GTPase//G-protein alpha subunit	GO:0007264//GO:0006576//GO:0007165//GO:0007186	small GTPase mediated signal transduction//cellular biogenic amine metabolic process//signal transduction//G-protein coupled receptor signaling pathway	GO:0019001//GO:0005524//GO:0005525//GO:0031683//GO:0004871//GO:0003924	guanyl nucleotide binding//ATP binding//GTP binding//G-protein beta/gamma-subunit complex binding//signal transducer activity//GTPase activity	GO:0005634//GO:0005737//GO:0005622	nucleus//cytoplasm//intracellular	KOG0084	GTPase Rab1/YPT1, small G protein superfamily, and related GTP-binding proteins
c12675_g1	CB_F3	9.00	0.48	1722	--	--	--	--	--	--	--	--	--	--	--	--	--	--	--	--	--	--	--	--	--	--	--	--	--	--	--	--
c12681_g1	CB_F3	1.00	0.94	359	--	--	--	--	--	--	--	--	--	--	--	--	--	--	--	--	--	--	--	--	--	--	--	--	--	--	--	--
c12692_g1	CB_F3	448.00	15.38	2563	546673292	ERL84924.1	639	4.84295e-73	hypothetical protein D910_02347 [Dendroctonus ponderosae]	--	--	--	--	--	K13343	PEX14	peroxin-14	http://www.genome.jp/dbget-bin/www_bget?ko:K13343	Q9R0A0	193	3.76863e-14	Peroxisomal membrane protein PEX14 OS=Mus musculus GN=Pex14 PE=1 SV=1	PF04610//PF01251	TrbL/VirB6 plasmid conjugal transfer protein//Ribosomal protein S7e	GO:0030255//GO:0006412//GO:0042254	protein secretion by the type IV secretion system//translation//ribosome biogenesis	GO:0003735	structural constituent of ribosome	GO:0005622//GO:0005840	intracellular//ribosome	KOG2629	Peroxisomal membrane anchor protein (peroxin)
c12702_g1	CB_F3	173.00	8.68	1819	642914737	XP_008190331.1	1599	0	PREDICTED: LIM homeobox transcription factor 1-beta [Tribolium castaneum]>gi|270002859|gb|EEZ99306.1| LIM homeobox transcription factor 1, beta [Tribolium castaneum]	462368325	APGK01026589.1	51	3.64638e-15	Dendroctonus ponderosae Seq01026599, whole genome shotgun sequence	K09371	LMX1	LIM homeobox transcription factor 1	http://www.genome.jp/dbget-bin/www_bget?ko:K09371	Q60564	621	1.89597e-72	LIM homeobox transcription factor 1-beta (Fragment) OS=Mesocricetus auratus GN=LMX1B PE=2 SV=1	PF05920//PF00046//PF00856//PF00412	Homeobox KN domain//Homeobox domain//SET domain//LIM domain	GO:0006355	regulation of transcription, DNA-templated	GO:0003677//GO:0003700//GO:0046872//GO:0005515//GO:0043565//GO:0008270	DNA binding//transcription factor activity, sequence-specific DNA binding//metal ion binding//protein binding//sequence-specific DNA binding//zinc ion binding	GO:0005667//GO:0005634	transcription factor complex//nucleus	KOG0490	Transcription factor, contains HOX domain
c12704_g1	CB_F3	22.00	7.84	530	--	--	--	--	--	--	--	--	--	--	--	--	--	--	--	--	--	--	--	--	--	--	--	--	--	--	--	--
c12705_g1	CB_F3	8.00	0.34	2093	642913813	XP_008201170.1	300	1.91563e-25	PREDICTED: uncharacterized protein LOC103315104 [Tribolium castaneum]>gi|270001663|gb|EEZ98110.1| hypothetical protein TcasGA2_TC000526 [Tribolium castaneum]	--	--	--	--	--	--	--	--	--	--	--	--	--	PF02545	Maf-like protein	--	--	--	--	GO:0005737	cytoplasm	--	--
c12708_g1	CB_F3	1.00	0.51	432	--	--	--	--	--	--	--	--	--	--	--	--	--	--	--	--	--	--	--	--	--	--	--	--	--	--	--	--
c12710_g1	CB_F3	92.00	3.20	2547	642924692	XP_008194400.1	867	1.70654e-101	PREDICTED: G-protein coupled receptor Mth2-like isoform X1 [Tribolium castaneum]	--	--	--	--	--	--	--	--	--	Q95NQ0	273	1.37645e-23	G-protein coupled receptor Mth2 OS=Drosophila simulans GN=mth2 PE=3 SV=1	--	--	--	--	--	--	--	--	--	--
c12712_g1	CB_F3	377.00	34.07	1180	546680828	ERL91034.1	1127	6.61087e-150	hypothetical protein D910_08376 [Dendroctonus ponderosae]	--	--	--	--	--	--	--	--	--	Q8L7W2	454	2.0251e-50	Nudix hydrolase 8 OS=Arabidopsis thaliana GN=NUDT8 PE=2 SV=2	PF00293	NUDIX domain	--	--	GO:0016787	hydrolase activity	--	--	KOG0648	Predicted NUDIX hydrolase FGF-2 and related proteins
c12713_g1	CB_F3	1.00	0.74	384	--	--	--	--	--	--	--	--	--	--	--	--	--	--	--	--	--	--	--	--	--	--	--	--	--	--	--	--
c12718_g1	CB_F3	1.00	0.99	355	--	--	--	--	--	--	--	--	--	--	--	--	--	--	--	--	--	--	--	--	--	--	--	--	--	--	--	--
c12719_g1	CB_F3	3.00	1.37	450	--	--	--	--	--	--	--	--	--	--	--	--	--	--	--	--	--	--	--	--	--	--	--	--	--	--	--	--
c12722_g1	CB_F3	141.00	6.17	2046	478254862	ENN75098.1	1603	0	hypothetical protein YQE_08411, partial [Dendroctonus ponderosae]	--	--	--	--	--	K13356	FAR	fatty acyl-CoA reductase	http://www.genome.jp/dbget-bin/www_bget?ko:K13356	A1ZAI5	820	9.92668e-98	Putative fatty acyl-CoA reductase CG5065 OS=Drosophila melanogaster GN=CG5065 PE=3 SV=1	PF03015//PF02719//PF01370	Male sterility protein//Polysaccharide biosynthesis protein//NAD dependent epimerase/dehydratase family	GO:0044237//GO:0009058	cellular metabolic process//biosynthetic process	GO:0003824//GO:0080019//GO:0050662	catalytic activity//fatty-acyl-CoA reductase (alcohol-forming) activity//coenzyme binding	--	--	KOG1221	Acyl-CoA reductase
c12722_g2	CB_F3	4.00	0.47	932	--	--	--	--	--	--	--	--	--	--	--	--	--	--	--	--	--	--	--	--	--	--	--	--	--	--	--	--
c12724_g1	CB_F3	2.00	6.46	282	--	--	--	--	--	--	--	--	--	--	--	--	--	--	--	--	--	--	--	--	--	--	--	--	--	--	--	--
c12725_g1	CB_F3	1.00	0.82	373	--	--	--	--	--	--	--	--	--	--	--	--	--	--	--	--	--	--	--	--	--	--	--	--	--	--	--	--
c12726_g1	CB_F3	16.00	1.90	1032	546674233	ERL85661.1	375	8.50152e-40	hypothetical protein D910_03078, partial [Dendroctonus ponderosae]	--	--	--	--	--	--	--	--	--	--	--	--	--	PF05808	Podoplanin	--	--	--	--	GO:0016021	integral component of membrane	--	--
c12730_g1	CB_F3	669.00	37.07	1674	478258241	ENN78370.1	709	2.28275e-86	hypothetical protein YQE_05172, partial [Dendroctonus ponderosae]>gi|546683441|gb|ERL93247.1| hypothetical protein D910_10543 [Dendroctonus ponderosae]	--	--	--	--	--	--	--	--	--	--	--	--	--	PF03938//PF10186//PF07813//PF08651//PF06009//PF01442//PF05859//PF10280//PF04513//PF08066//PF00015//PF05008//PF02996//PF05739//PF05149	Outer membrane protein (OmpH-like)//UV radiation resistance protein and autophagy-related subunit 14//LTXXQ motif family protein//DASH complex subunit Duo1//Laminin Domain II//Apolipoprotein A1/A4/E domain//Mis12 protein//Mediator complex protein//Baculovirus polyhedron envelope protein, PEP, C terminus//PMC2NT (NUC016) domain//Methyl-accepting chemotaxis protein (MCP) signalling domain//Vesicle …	GO:0010508//GO:0006457//GO:0006886//GO:0007165//GO:0006396//GO:0007049//GO:0006357//GO:0006869//GO:0042157//GO:0007155//GO:0007067	positive regulation of autophagy//protein folding//intracellular protein transport//signal transduction//RNA processing//cell cycle//regulation of transcription from RNA polymerase II promoter//lipid transport//lipoprotein metabolic process//cell adhesion//mitotic nuclear division	GO:0051082//GO:0008289//GO:0001104//GO:0005516//GO:0004871//GO:0005198//GO:0005515	unfolded protein binding//lipid binding//RNA polymerase II transcription cofactor activity//calmodulin binding//signal transducer activity//structural molecule activity//protein binding	GO:0005634//GO:0000176//GO:0031514//GO:0016272//GO:0019028//GO:0005604//GO:0000775//GO:0042729//GO:0016020//GO:0016592//GO:0072686//GO:0005576//GO:0042597//GO:0019031	nucleus//nuclear exosome (RNase complex)//motile cilium//prefoldin complex//viral capsid//basement membrane//chromosome, centromeric region//DASH complex//membrane//mediator complex//mitotic spindle//extracellular region//periplasmic space//viral envelope	--	--
c12733_g1	CB_F3	2.00	0.57	551	332373746	AEE62014.1	131	8.59602e-07	unknown [Dendroctonus ponderosae]>gi|478252504|gb|ENN72926.1| hypothetical protein YQE_10493, partial [Dendroctonus ponderosae]>gi|546677265|gb|ERL88132.1| hypothetical protein D910_05520 [Dendroctonus ponderosae]	--	--	--	--	--	--	--	--	--	--	--	--	--	--	--	--	--	--	--	--	--	--	--
c12738_g1	CB_F3	493.00	36.06	1400	478254842	ENN75078.1	951	4.33458e-122	hypothetical protein YQE_08391, partial [Dendroctonus ponderosae]	--	--	--	--	--	K15186	EAF	ELL-associated factor	http://www.genome.jp/dbget-bin/www_bget?ko:K15186	B4J6N6	456	1.23228e-48	Ell-associated factor Eaf OS=Drosophila grimshawi GN=Eaf PE=3 SV=1	PF06449	Mitochondrial domain of unknown function (DUF1082)	--	--	GO:0016820	hydrolase activity, acting on acid anhydrides, catalyzing transmembrane movement of substances	GO:0016021//GO:0005739	integral component of membrane//mitochondrion	KOG4795	Protein associated with transcriptional elongation factor ELL
c12743_g1	CB_F3	3.00	0.82	563	--	--	--	--	--	--	--	--	--	--	--	--	--	--	--	--	--	--	PF00722	Glycosyl hydrolases family 16	GO:0005975	carbohydrate metabolic process	GO:0004553	hydrolase activity, hydrolyzing O-glycosyl compounds	--	--	--	--
c12748_g1	CB_F3	3.00	0.73	599	--	--	--	--	--	--	--	--	--	--	--	--	--	--	--	--	--	--	PF05247	Flagellar transcriptional activator (FlhD)	GO:0045893//GO:0044780	positive regulation of transcription, DNA-templated//bacterial-type flagellum assembly	--	--	--	--	--	--
c12753_g1	CB_F3	379.00	44.76	935	546681776	ERL91802.1	264	9.28727e-25	hypothetical protein D910_09127 [Dendroctonus ponderosae]	--	--	--	--	--	--	--	--	--	--	--	--	--	--	--	--	--	--	--	--	--	--	--
c12756_g1	CB_F3	3.00	0.44	808	--	--	--	--	--	3668178	AB011546.1	790	0	Pleurotus ostreatus mnp3 mRNA for manganese peroxidase, complete cds	--	--	--	--	O94753	976	3.25021e-130	Versatile peroxidase VPL2 OS=Pleurotus eryngii GN=vpl2 PE=1 SV=1	PF05680//PF00141	ATP synthase E chain//Peroxidase	GO:0015992//GO:0015986//GO:0006979//GO:0055114//GO:0006804	proton transport//ATP synthesis coupled proton transport//response to oxidative stress//oxidation-reduction process//obsolete peroxidase reaction	GO:0004601//GO:0020037//GO:0015078	peroxidase activity//heme binding//hydrogen ion transmembrane transporter activity	GO:0000276	mitochondrial proton-transporting ATP synthase complex, coupling factor F(o)	--	--
c12765_g1	CB_F3	1.00	0.33	514	--	--	--	--	--	--	--	--	--	--	--	--	--	--	--	--	--	--	--	--	--	--	--	--	--	--	--	--
c12775_g1	CB_F3	29.00	3.35	1360	546673280	ERL84916.1	359	8.33229e-36	hypothetical protein D910_02339 [Dendroctonus ponderosae]	--	--	--	--	--	--	--	--	--	P30937	138	7.82905e-08	Somatostatin receptor type 4 OS=Rattus norvegicus GN=Sstr4 PE=1 SV=1	--	--	--	--	--	--	--	--	--	--
c12787_g1	CB_F3	709.00	23.70	2617	642933817	XP_008197388.1	1174	1.91046e-142	PREDICTED: MICAL-like protein 1 [Tribolium castaneum]>gi|642933819|ref|XP_008197394.1| PREDICTED: MICAL-like protein 1 [Tribolium castaneum]	--	--	--	--	--	--	--	--	--	Q3TN34	487	3.69339e-49	MICAL-like protein 2 OS=Mus musculus GN=Micall2 PE=1 SV=1	PF00307	Calponin homology (CH) domain	--	--	GO:0005515	protein binding	--	--	KOG1700	Regulatory protein MLP and related LIM proteins
c12790_g1	CB_F3	954.00	15.87	4924	478250112	ENN70618.1	1643	0	hypothetical protein YQE_12792, partial [Dendroctonus ponderosae]	462278079	APGK01058767.1	75	4.54921e-28	Dendroctonus ponderosae Seq01058777, whole genome shotgun sequence	K15116	SLC25A33_36, RIM2	solute carrier family 25, member 33/36	http://www.genome.jp/dbget-bin/www_bget?ko:K15116	Q6DG32	784	6.22437e-92	Solute carrier family 25 member 36-A OS=Danio rerio GN=slc25a36a PE=2 SV=1	PF00328	Histidine phosphatase superfamily (branch 2)	GO:0019497//GO:0006771	hexachlorocyclohexane metabolic process//riboflavin metabolic process	GO:0003993	acid phosphatase activity	--	--	KOG0757	Mitochondrial carrier protein - Rim2p/Mrs12p
c12804_g1	CB_F3	6.00	2.16	496	33356150	AAO18182.1	171	5.11545e-13	12 kDa hemolymph protein f precursor [Tenebrio molitor]	--	--	--	--	--	--	--	--	--	Q27018	167	6.57723e-14	B2 protein (Fragment) OS=Tenebrio molitor PE=2 SV=1	PF01395	PBP/GOBP family	--	--	GO:0005549	odorant binding	--	--	--	--
c12815_g1	CB_F3	352.00	18.36	1761	332375709	AEE62995.1	1249	2.37974e-166	unknown [Dendroctonus ponderosae]	--	--	--	--	--	--	--	--	--	Q86TL2	582	6.64084e-68	Transmembrane protein 110 OS=Homo sapiens GN=TMEM110 PE=2 SV=1	PF13994	PgaD-like protein	GO:0042710	biofilm formation	--	--	--	--	--	--
c12819_g1	CB_F3	3.00	0.37	915	795011124	XP_011870962.1	163	2.18331e-11	PREDICTED: uncharacterized protein LOC105563718 [Vollenhovia emeryi]	--	--	--	--	--	--	--	--	--	--	--	--	--	--	--	--	--	--	--	--	--	--	--
c12823_g1	CB_F3	17.00	13.48	376	332374442	AEE62362.1	148	2.14495e-09	unknown [Dendroctonus ponderosae]	--	--	--	--	--	--	--	--	--	Q9NS00	140	1.15505e-09	Glycoprotein-N-acetylgalactosamine 3-beta-galactosyltransferase 1 OS=Homo sapiens GN=C1GALT1 PE=1 SV=1	PF06480	FtsH Extracellular	--	--	GO:0004222//GO:0005524//GO:0008270	metalloendopeptidase activity//ATP binding//zinc ion binding	GO:0016021	integral component of membrane	--	--
c12825_g1	CB_F3	594.00	48.33	1230	478255500	ENN75717.1	1272	8.57425e-167	hypothetical protein YQE_07678, partial [Dendroctonus ponderosae]	--	--	--	--	--	--	--	--	--	Q8NCI6	437	3.31871e-46	Beta-galactosidase-1-like protein 3 OS=Homo sapiens GN=GLB1L3 PE=2 SV=3	PF01301	Glycosyl hydrolases family 35	GO:0005975	carbohydrate metabolic process	GO:0004553	hydrolase activity, hydrolyzing O-glycosyl compounds	--	--	KOG0496	Beta-galactosidase
c12825_g2	CB_F3	387.00	35.20	1130	478255500	ENN75717.1	1038	2.4929e-132	hypothetical protein YQE_07678, partial [Dendroctonus ponderosae]	--	--	--	--	--	K12309	GLB1, ELNR1	beta-galactosidase	http://www.genome.jp/dbget-bin/www_bget?ko:K12309	A2RSQ1	556	6.14376e-63	Beta-galactosidase-1-like protein 3 OS=Mus musculus GN=Glb1l3 PE=2 SV=1	PF02449//PF01301	Beta-galactosidase//Glycosyl hydrolases family 35	GO:0006027//GO:0005975//GO:0006687//GO:0046486//GO:0006012	glycosaminoglycan catabolic process//carbohydrate metabolic process//glycosphingolipid metabolic process//glycerolipid metabolic process//galactose metabolic process	GO:0004553//GO:0004565	hydrolase activity, hydrolyzing O-glycosyl compounds//beta-galactosidase activity	GO:0009341	beta-galactosidase complex	KOG0496	Beta-galactosidase
c12826_g1	CB_F3	8.00	0.55	1411	--	--	--	--	--	--	--	--	--	--	--	--	--	--	--	--	--	--	--	--	--	--	--	--	--	--	--	--
c12833_g1	CB_F3	3.00	0.55	706	--	--	--	--	--	--	--	--	--	--	--	--	--	--	--	--	--	--	--	--	--	--	--	--	--	--	--	--
c12838_g1	CB_F3	28.00	8.39	539	--	--	--	--	--	--	--	--	--	--	--	--	--	--	--	--	--	--	--	--	--	--	--	--	--	--	--	--
c12842_g1	CB_F3	1293.00	50.58	2254	332375094	AEE62688.1	2148	0	unknown [Dendroctonus ponderosae]>gi|478253199|gb|ENN73570.1| hypothetical protein YQE_09818, partial [Dendroctonus ponderosae]>gi|546678947|gb|ERL89485.1| hypothetical protein D910_06851 [Dendroctonus ponderosae]	795111127	XM_012027038.1	352	0	PREDICTED: Vollenhovia emeryi histone deacetylase Rpd3-like (LOC105570081), mRNA	K06067	HDAC1_2	histone deacetylase 1/2	http://www.genome.jp/dbget-bin/www_bget?ko:K06067	Q94517	2075	0	Histone deacetylase Rpd3 OS=Drosophila melanogaster GN=Rpd3 PE=1 SV=2	--	--	--	--	--	--	--	--	KOG1342	Histone deacetylase complex, catalytic component RPD3
c12845_g1	CB_F3	12.00	1.96	753	--	--	--	--	--	--	--	--	--	--	--	--	--	--	--	--	--	--	--	--	--	--	--	--	--	--	--	--
c12851_g1	CB_F3	2070.00	603.95	546	546679519	ERL89974.1	155	1.53883e-10	hypothetical protein D910_07333 [Dendroctonus ponderosae]	--	--	--	--	--	--	--	--	--	--	--	--	--	--	--	--	--	--	--	--	--	--	--
c12852_g1	CB_F3	74.00	4.01	1750	642925935	XP_008194702.1	172	1.20423e-11	PREDICTED: uncharacterized protein LOC103313383 [Tribolium castaneum]>gi|270008587|gb|EFA05035.1| hypothetical protein TcasGA2_TC015123 [Tribolium castaneum]	--	--	--	--	--	--	--	--	--	--	--	--	--	--	--	--	--	--	--	--	--	--	--
c12860_g1	CB_F3	4.00	1.74	459	--	--	--	--	--	--	--	--	--	--	--	--	--	--	--	--	--	--	--	--	--	--	--	--	--	--	--	--
c12872_g1	CB_F3	3.00	0.51	754	861603962	KMQ84139.1	154	6.96674e-10	histone-lysine n-methyltransferase setmar [Lasius niger]	--	--	--	--	--	--	--	--	--	--	--	--	--	--	--	--	--	--	--	--	--	--	--
c12874_g1	CB_F3	180.00	11.05	1539	478252954	ENN73338.1	868	3.34306e-110	hypothetical protein YQE_10099, partial [Dendroctonus ponderosae]>gi|546679636|gb|ERL90067.1| hypothetical protein D910_07423 [Dendroctonus ponderosae]	--	--	--	--	--	K09341	MSX	homeobox protein MSX	http://www.genome.jp/dbget-bin/www_bget?ko:K09341	P15857	377	7.2399e-42	Homeobox protein H17 (Fragment) OS=Apis mellifera PE=3 SV=1	PF00046	Homeobox domain	GO:0006355	regulation of transcription, DNA-templated	GO:0003700//GO:0043565	transcription factor activity, sequence-specific DNA binding//sequence-specific DNA binding	GO:0005667	transcription factor complex	KOG0492	Transcription factor MSH, contains HOX domain
c12875_g1	CB_F3	162.00	13.69	1210	478251886	ENN72324.1	470	3.27835e-50	hypothetical protein YQE_10959, partial [Dendroctonus ponderosae]	--	--	--	--	--	--	--	--	--	--	--	--	--	--	--	--	--	--	--	--	--	--	--
c12882_g1	CB_F3	675.00	44.67	1476	642919257	XP_008191796.1	1366	0	PREDICTED: glucosamine-6-phosphate isomerase isoform X1 [Tribolium castaneum]>gi|642919259|ref|XP_008191797.1| PREDICTED: glucosamine-6-phosphate isomerase isoform X1 [Tribolium castaneum]	27639210	BX065929.1	190	1.58291e-92	Single read from an extremity of a full-length cDNA clone made from Anopheles gambiae total adult females. 5-PRIME end of clone FK0AAC5AB02 of strain 6-9 of Anopheles gambiae (African malaria mosquito)	K02564	nagB, GNPDA	glucosamine-6-phosphate deaminase	http://www.genome.jp/dbget-bin/www_bget?ko:K02564	Q16HW7	1249	3.26985e-169	Glucosamine-6-phosphate isomerase OS=Aedes aegypti GN=Gnpda1 PE=3 SV=1	PF01182	Glucosamine-6-phosphate isomerases/6-phosphogluconolactonase	GO:0005975	carbohydrate metabolic process	--	--	--	--	--	--
c12883_g1	CB_F3	1334.00	25.04	4393	478262423	ENN81094.1	5550	0	hypothetical protein YQE_02462, partial [Dendroctonus ponderosae]>gi|546673644|gb|ERL85208.1| hypothetical protein D910_02629 [Dendroctonus ponderosae]	675681007	XM_002752734.3	158	2.94135e-74	PREDICTED: Callithrix jacchus cullin-associated and neddylation-dissociated 1 (CAND1), mRNA	K17263	CAND1	cullin-associated NEDD8-dissociated protein 1	http://www.genome.jp/dbget-bin/www_bget?ko:K17263	Q86VP6	3982	0	Cullin-associated NEDD8-dissociated protein 1 OS=Homo sapiens GN=CAND1 PE=1 SV=2	PF08064//PF02985//PF07571//PF00122//PF06524//PF00790//PF00514	UME (NUC010) domain//HEAT repeat//Protein of unknown function (DUF1546)//E1-E2 ATPase//NOA36 protein//VHS domain//Armadillo/beta-catenin-like repeat	GO:0016310//GO:0051090//GO:0006886//GO:0009069	phosphorylation//regulation of sequence-specific DNA binding transcription factor activity//intracellular protein transport//serine family amino acid metabolic process	GO:0005515//GO:0046872//GO:0000166//GO:0004674//GO:0008270	protein binding//metal ion binding//nucleotide binding//protein serine/threonine kinase activity//zinc ion binding	GO:0005634	nucleus	KOG1824	TATA-binding protein-interacting protein
c12884_g1	CB_F3	1058785.00	42763.65	2192	133916482	CAM36311.1	142	5.63681e-08	hypothetical protein [Thermobia domestica]	270048304	GU176342.1	975	0	Sphenophorus sp. BYU-CO246 mitochondrion, complete genome	--	--	--	--	--	--	--	--	--	--	--	--	--	--	--	--	--	--
c12885_g1	CB_F3	21.00	3.21	786	478251328	ENN71796.1	405	2.55622e-45	hypothetical protein YQE_11530, partial [Dendroctonus ponderosae]>gi|546683083|gb|ERL92938.1| hypothetical protein D910_10243 [Dendroctonus ponderosae]	--	--	--	--	--	--	--	--	--	--	--	--	--	--	--	--	--	--	--	--	--	--	--
c12889_g1	CB_F3	1502.00	138.67	1180	478255831	ENN76039.1	353	3.57165e-34	hypothetical protein YQE_07412, partial [Dendroctonus ponderosae]	--	--	--	--	--	--	--	--	--	--	--	--	--	PF03310	Caulimovirus DNA-binding protein	--	--	GO:0003677	DNA binding	--	--	--	--
c12893_g1	CB_F3	973.00	15.79	5083	478251802	ENN72248.1	2159	0	hypothetical protein YQE_11111, partial [Dendroctonus ponderosae]	--	--	--	--	--	--	--	--	--	Q9W032	1165	5.82093e-139	Protein ecdysoneless OS=Drosophila melanogaster GN=ecd PE=1 SV=1	PF00789//PF05297	UBX domain//Herpesvirus latent membrane protein 1 (LMP1)	GO:0019087	transformation of host cell by virus	GO:0005515	protein binding	GO:0016021	integral component of membrane	KOG2406	MADS box transcription factor
c12894_g1	CB_F3	1312.00	90.03	1406	478263045	ENN81445.1	894	8.23258e-115	hypothetical protein YQE_02138, partial [Dendroctonus ponderosae]	--	--	--	--	--	--	--	--	--	A6QPN6	239	3.07034e-21	Gamma-interferon-inducible lysosomal thiol reductase OS=Bos taurus GN=IFI30 PE=2 SV=1	--	--	--	--	--	--	--	--	--	--
c12896_g1	CB_F3	143.00	6.33	2147	546677540	ERL88359.1	999	2.92366e-126	hypothetical protein D910_05746 [Dendroctonus ponderosae]	795082390	XM_012022271.1	59	1.54165e-19	PREDICTED: Vollenhovia emeryi elongation of very long chain fatty acids protein AAEL008004 (LOC105567408), mRNA	K10249	ELOVL4	elongation of very long chain fatty acids protein 4	http://www.genome.jp/dbget-bin/www_bget?ko:K10249	D4ADY9	477	1.58186e-52	Elongation of very long chain fatty acids protein 7 OS=Rattus norvegicus GN=Elovl7 PE=3 SV=1	PF01151	GNS1/SUR4 family	--	--	--	--	GO:0016021	integral component of membrane	KOG3071	Fatty acyl-CoA elongase/Polyunsaturated fatty acid specific elongation enzyme
c12900_g1	CB_F3	1.00	1.52	322	--	--	--	--	--	--	--	--	--	--	--	--	--	--	--	--	--	--	--	--	--	--	--	--	--	--	--	--
c12903_g1	CB_F3	660.00	15.20	3671	546676907	ERL87831.1	828	1.78397e-93	hypothetical protein D910_05220 [Dendroctonus ponderosae]	--	--	--	--	--	--	--	--	--	P20749	192	1.17543e-13	B-cell lymphoma 3 protein OS=Homo sapiens GN=BCL3 PE=1 SV=2	PF00023//PF13606	Ankyrin repeat//Ankyrin repeat	--	--	GO:0005515	protein binding	--	--	KOG0504	FOG: Ankyrin repeat
c12904_g1	CB_F3	8.00	0.62	1489	--	--	--	--	--	--	--	--	--	--	--	--	--	--	--	--	--	--	--	--	--	--	--	--	--	--	--	--
c12909_g1	CB_F3	1.00	0.89	365	--	--	--	--	--	--	--	--	--	--	--	--	--	--	--	--	--	--	--	--	--	--	--	--	--	--	--	--
c12911_g1	CB_F3	1.00	1.03	351	569309523	ETN98593.1	189	1.10779e-15	transmembrane protein 34 [Reticulomyxa filosa]	--	--	--	--	--	--	--	--	--	Q09906	199	1.59365e-17	Transmembrane protein 184 homolog C30D11.06c OS=Schizosaccharomyces pombe (strain 972 / ATCC 24843) GN=SPAC30D11.06c PE=1 SV=1	--	--	--	--	--	--	--	--	KOG2641	Predicted seven transmembrane receptor - rhodopsin family
c12913_g1	CB_F3	1.00	0.44	456	--	--	--	--	--	--	--	--	--	--	--	--	--	--	--	--	--	--	PF12767	Transcriptional regulator of RNA polII, SAGA, subunit	--	--	--	--	GO:0070461	SAGA-type complex	--	--
c12923_g1	CB_F3	1.00	0.58	413	--	--	--	--	--	--	--	--	--	--	--	--	--	--	--	--	--	--	--	--	--	--	--	--	--	--	--	--
c12924_g1	CB_F3	6.00	0.84	830	--	--	--	--	--	--	--	--	--	--	--	--	--	--	--	--	--	--	PF05479	Photosystem I reaction centre subunit N (PSAN or PSI-N)	GO:0015979	photosynthesis	GO:0005516	calmodulin binding	GO:0042651//GO:0009522	thylakoid membrane//photosystem I	--	--
c12935_g1	CB_F3	1215.00	22.27	4492	546677101	ERL88002.1	2205	0	hypothetical protein D910_05391 [Dendroctonus ponderosae]	462329162	APGK01040442.1	40	1.18616e-08	Dendroctonus ponderosae Seq01040452, whole genome shotgun sequence	K05402	TOLLIP	toll-interacting protein	http://www.genome.jp/dbget-bin/www_bget?ko:K05402	Q9H0E2	650	2.03317e-74	Toll-interacting protein OS=Homo sapiens GN=TOLLIP PE=1 SV=1	PF02845//PF13606//PF00168	CUE domain//Ankyrin repeat//C2 domain	--	--	GO:0005515	protein binding	--	--	--	--
c12940_g1	CB_F3	1290.00	33.27	3285	478259697	ENN79541.1	1357	3.13591e-173	hypothetical protein YQE_04004, partial [Dendroctonus ponderosae]>gi|546672024|gb|ERL84084.1| hypothetical protein D910_01418 [Dendroctonus ponderosae]>gi|546679827|gb|ERL90219.1| hypothetical protein D910_07572, partial [Dendroctonus ponderosae]	--	--	--	--	--	--	--	--	--	P10379	388	7.30198e-38	Protein unzipped OS=Drosophila melanogaster GN=uzip PE=1 SV=2	--	--	--	--	--	--	--	--	--	--
c12941_g1	CB_F3	2.00	0.31	772	--	--	--	--	--	--	--	--	--	--	--	--	--	--	--	--	--	--	--	--	--	--	--	--	--	--	--	--
c12946_g1	CB_F3	720.00	58.17	1282	478267981	ENN83124.1	401	9.50621e-43	hypothetical protein YQE_00514, partial [Dendroctonus ponderosae]>gi|478268200|gb|ENN83170.1| hypothetical protein YQE_00472, partial [Dendroctonus ponderosae]>gi|546676731|gb|ERL87687.1| hypothetical protein D910_05077 [Dendroctonus ponderosae]	--	--	--	--	--	--	--	--	--	Q9DAN6	152	2.14635e-10	Gametocyte-specific factor 1 OS=Mus musculus GN=Gtsf1 PE=2 SV=1	--	--	--	--	--	--	--	--	KOG4376	Uncharacterized conserved protein
c12952_g1	CB_F3	85.00	9.68	959	--	--	--	--	--	--	--	--	--	--	--	--	--	--	--	--	--	--	PF07544//PF08702//PF09177	RNA polymerase II transcription mediator complex subunit 9//Fibrinogen alpha/beta chain family//Syntaxin 6, N-terminal	GO:0006357//GO:0051258//GO:0007165//GO:0030168//GO:0048193	regulation of transcription from RNA polymerase II promoter//protein polymerization//signal transduction//platelet activation//Golgi vesicle transport	GO:0001104//GO:0030674//GO:0005102	RNA polymerase II transcription cofactor activity//protein binding, bridging//receptor binding	GO:0016020//GO:0005577//GO:0016592	membrane//fibrinogen complex//mediator complex	--	--
c12953_g1	CB_F3	4.00	0.83	654	--	--	--	--	--	--	--	--	--	--	--	--	--	--	--	--	--	--	--	--	--	--	--	--	--	--	--	--
c12955_g1	CB_F3	1466.00	51.73	2521	642923410	XP_974378.3	903	3.52552e-112	PREDICTED: repressor of RNA polymerase III transcription MAF1 homolog [Tribolium castaneum]>gi|270007640|gb|EFA04088.1| hypothetical protein TcasGA2_TC014322 [Tribolium castaneum]	--	--	--	--	--	--	--	--	--	Q7ZWL6	688	5.05996e-82	Repressor of RNA polymerase III transcription MAF1 homolog OS=Xenopus laevis GN=maf1 PE=2 SV=1	PF09174	Maf1 regulator	GO:0016480	negative regulation of transcription from RNA polymerase III promoter	--	--	GO:0005634	nucleus	KOG3104	Mod5 protein sorting/negative effector of RNA Pol III synthesis
c12960_g1	CB_F3	1350.00	71.67	1735	332377011	AEE63645.1	1381	0	unknown [Dendroctonus ponderosae]>gi|478250602|gb|ENN71094.1| hypothetical protein YQE_12027, partial [Dendroctonus ponderosae]>gi|546673098|gb|ERL84767.1| hypothetical protein D910_02192 [Dendroctonus ponderosae]	642932363	XM_965652.3	303	2.85028e-155	PREDICTED: Tribolium castaneum RNA-binding protein lark (LOC659335), mRNA	K13187	RBM4	RNA-binding protein 4	http://www.genome.jp/dbget-bin/www_bget?ko:K13187	Q94901	916	1.24597e-116	RNA-binding protein lark OS=Drosophila melanogaster GN=lark PE=1 SV=1	PF00098//PF00076//PF04847	Zinc knuckle//RNA recognition motif. (a.k.a. RRM, RBD, or RNP domain)//Calcipressin	GO:0019722	calcium-mediated signaling	GO:0008270//GO:0003676	zinc ion binding//nucleic acid binding	--	--	KOG0109	RNA-binding protein LARK, contains RRM and retroviral-type Zn-finger domains
c12962_g1	CB_F3	1144.00	16.30	5698	91090890	XP_973414.1	3680	0	PREDICTED: coatomer subunit gamma [Tribolium castaneum]>gi|270013230|gb|EFA09678.1| hypothetical protein TcasGA2_TC011806 [Tribolium castaneum]	242012412	XM_002426882.1	166	1.36506e-78	Pediculus humanus corporis Coatomer subunit gamma-2, putative, mRNA	K17267	COPG	coatomer protein complex, subunit gamma	http://www.genome.jp/dbget-bin/www_bget?ko:K17267	Q29AE5	2959	0	Coatomer subunit gamma OS=Drosophila pseudoobscura pseudoobscura GN=gammaCop PE=3 SV=1	PF03366//PF02985//PF00293//PF01602//PF08752	YEATS family//HEAT repeat//NUDIX domain//Adaptin N terminal region//Coatomer gamma subunit appendage platform subdomain	GO:0016192//GO:0006886//GO:0006355	vesicle-mediated transport//intracellular protein transport//regulation of transcription, DNA-templated	GO:0005198//GO:0016787//GO:0005515	structural molecule activity//hydrolase activity//protein binding	GO:0030126//GO:0030117//GO:0005634	COPI vesicle coat//membrane coat//nucleus	KOG1078	Vesicle coat complex COPI, gamma subunit
c12963_g1	CB_F3	1.00	3.31	281	--	--	--	--	--	--	--	--	--	--	--	--	--	--	--	--	--	--	--	--	--	--	--	--	--	--	--	--
c12964_g1	CB_F3	434.00	25.46	1597	1708654	AAB61385.1	193	2.83394e-14	transposase, partial [Hydra littoralis]	--	--	--	--	--	K11433	SETMAR	histone-lysine N-methyltransferase SETMAR	http://www.genome.jp/dbget-bin/www_bget?ko:K11433	Q53H47	170	2.65295e-11	Histone-lysine N-methyltransferase SETMAR OS=Homo sapiens GN=SETMAR PE=1 SV=2	PF05731	TROVE domain	--	--	GO:0003723	RNA binding	GO:0030529	ribonucleoprotein complex	--	--
c12965_g1	CB_F3	561.00	16.94	3105	478253833	ENN74125.1	1738	0	hypothetical protein YQE_09098, partial [Dendroctonus ponderosae]>gi|546684639|gb|ERL94256.1| hypothetical protein D910_11537 [Dendroctonus ponderosae]	--	--	--	--	--	K17929	SNX17	sorting nexin-17	http://www.genome.jp/dbget-bin/www_bget?ko:K17929	Q5RID7	979	2.03886e-119	Sorting nexin-17 OS=Danio rerio GN=snx17 PE=2 SV=1	PF00787	PX domain	--	--	GO:0035091	phosphatidylinositol binding	--	--	KOG3784	Sorting nexin protein SNX27
c12966_g1	CB_F3	1018.00	14.69	5627	642926986	XP_008195091.1	1833	0	PREDICTED: probable ATP-dependent RNA helicase DDX27 [Tribolium castaneum]>gi|270010045|gb|EFA06493.1| hypothetical protein TcasGA2_TC009390 [Tribolium castaneum]	572305245	XM_006618497.1	300	4.35997e-153	PREDICTED: Apis dorsata probable ATP-dependent RNA helicase DDX27-like (LOC102673773), mRNA	K13181	DDX27, DRS1	ATP-dependent RNA helicase DDX27	http://www.genome.jp/dbget-bin/www_bget?ko:K13181	Q921N6	1238	1.76483e-147	Probable ATP-dependent RNA helicase DDX27 OS=Mus musculus GN=Ddx27 PE=1 SV=3	PF00271//PF04446//PF14138//PF00270//PF00631	Helicase conserved C-terminal domain//tRNAHis guanylyltransferase//Cytochrome c oxidase assembly protein COX16//DEAD/DEAH box helicase//GGL domain	GO:0006400//GO:0007165//GO:0007186	tRNA modification//signal transduction//G-protein coupled receptor signaling pathway	GO:0004871//GO:0003676//GO:0004386//GO:0005524//GO:0008026//GO:0008193//GO:0000287	signal transducer activity//nucleic acid binding//helicase activity//ATP binding//ATP-dependent helicase activity//tRNA guanylyltransferase activity//magnesium ion binding	GO:0031966//GO:0005834	mitochondrial membrane//heterotrimeric G-protein complex	KOG0338	ATP-dependent RNA helicase
c12969_g1	CB_F3	1027.00	25.06	3444	642914939	XP_008190450.1	1648	0	PREDICTED: putative helicase mov-10-B.1 [Tribolium castaneum]	--	--	--	--	--	K18422	MOV10	helicase MOV-10	http://www.genome.jp/dbget-bin/www_bget?ko:K18422	Q1LXK4	891	2.08041e-100	Putative helicase mov-10-B.1 OS=Danio rerio GN=mov10b.1 PE=2 SV=2	PF00437//PF00270//PF02562//PF04851//PF13361//PF05970//PF00176//PF01637//PF00004//PF00580//PF01443	Type II/IV secretion system protein//DEAD/DEAH box helicase//PhoH-like protein//Type III restriction enzyme, res subunit//UvrD-like helicase C-terminal domain//PIF1-like helicase//SNF2 family N-terminal domain//Archaeal ATPase//ATPase family associated with various cellular activities (AAA)//UvrD/REP helicase N-terminal domain//Viral (Superfamily 1) RNA helicase	GO:0006281//GO:0006810//GO:0000723	DNA repair//transport//telomere maintenance	GO:0005524//GO:0008026//GO:0003676//GO:0003678//GO:0016787//GO:0003677	ATP binding//ATP-dependent helicase activity//nucleic acid binding//DNA helicase activity//hydrolase activity//DNA binding	GO:0005657	replication fork	KOG1804	RNA helicase
c12973_g1	CB_F3	401.00	7.04	4675	282158073	NP_001164080.1	2136	0	saxophone precursor [Tribolium castaneum]	195120058	XM_002004510.1	78	9.27979e-30	Drosophila mojavensis GI19992 (Dmoj\GI19992), mRNA	K04675	ACVR1, ALK2	activin receptor type-1	http://www.genome.jp/dbget-bin/www_bget?ko:K04675	Q28041	1436	0	Activin receptor type-1 OS=Bos taurus GN=ACVR1 PE=2 SV=1	PF07714//PF00087//PF08515//PF02093//PF01064//PF00069	Protein tyrosine kinase//Snake toxin//Transforming growth factor beta type I GS-motif//Gag P30 core shell protein//Activin types I and II receptor domain//Protein kinase domain	GO:0016310//GO:0006468//GO:0007178//GO:0009069//GO:0019068	phosphorylation//protein phosphorylation//transmembrane receptor protein serine/threonine kinase signaling pathway//serine family amino acid metabolic process//virion assembly	GO:0004672//GO:0005024//GO:0004675//GO:0005524	protein kinase activity//transforming growth factor beta-activated receptor activity//transmembrane receptor protein serine/threonine kinase activity//ATP binding	GO:0016020//GO:0005576	membrane//extracellular region	KOG2052	Activin A type IB receptor, serine/threonine protein kinase
c12975_g1	CB_F3	1612.00	103.53	1483	332376623	AEE63451.1	894	5.15006e-114	unknown [Dendroctonus ponderosae]	572303511	XM_006617678.1	72	6.27191e-27	PREDICTED: Apis dorsata translocon-associated protein subunit alpha-like (LOC102671319), mRNA	K13249	SSR1	translocon-associated protein subunit alpha	http://www.genome.jp/dbget-bin/www_bget?ko:K13249	Q9CY50	477	1.21174e-53	Translocon-associated protein subunit alpha OS=Mus musculus GN=Ssr1 PE=1 SV=1	PF03896	Translocon-associated protein (TRAP), alpha subunit	--	--	--	--	GO:0005783	endoplasmic reticulum	KOG1631	Translocon-associated complex TRAP, alpha subunit
c12978_g1	CB_F3	1200.00	56.35	2070	478250520	ENN71015.1	1423	0	hypothetical protein YQE_12415, partial [Dendroctonus ponderosae]	817319893	XR_001111128.1	56	6.9111e-18	PREDICTED: Aotus nancymaae L-lactate dehydrogenase A chain-like (LOC105732937), misc_RNA	K00016	LDH, ldh	L-lactate dehydrogenase	http://www.genome.jp/dbget-bin/www_bget?ko:K00016	Q95028	1267	3.73012e-168	L-lactate dehydrogenase OS=Drosophila melanogaster GN=ImpL3 PE=2 SV=1	PF01210//PF02866//PF00056//PF00899//PF02737//PF03721//PF02056	NAD-dependent glycerol-3-phosphate dehydrogenase N-terminus//lactate/malate dehydrogenase, alpha/beta C-terminal domain//lactate/malate dehydrogenase, NAD binding domain//ThiF family//3-hydroxyacyl-CoA dehydrogenase, NAD binding domain//UDP-glucose/GDP-mannose dehydrogenase family, NAD binding domain//Family 4 glycosyl hydrolase	GO:0006633//GO:0006552//GO:0006574//GO:0055114//GO:0046168//GO:0018874//GO:0005975//GO:0006631//GO:0006554//GO:0006550//GO:0006568	fatty acid biosynthetic process//leucine catabolic process//valine catabolic process//oxidation-reduction process//glycerol-3-phosphate catabolic process//benzoate metabolic process//carbohydrate metabolic process//fatty acid metabolic process//lysine catabolic process//isoleucine catabolic process//tryptophan metabolic process	GO:0016616//GO:0004553//GO:0003824//GO:0051287//GO:0016491//GO:0003857	oxidoreductase activity, acting on the CH-OH group of donors, NAD or NADP as acceptor//hydrolase activity, hydrolyzing O-glycosyl compounds//catalytic activity//NAD binding//oxidoreductase activity//3-hydroxyacyl-CoA dehydrogenase activity	GO:0005737	cytoplasm	KOG1495	Lactate dehydrogenase
c12981_g1	CB_F3	554.00	35.32	1492	332373080	AEE61681.1	954	4.53293e-123	unknown [Dendroctonus ponderosae]>gi|546672537|gb|ERL84357.1| hypothetical protein D910_01782 [Dendroctonus ponderosae]>gi|546678189|gb|ERL88881.1| hypothetical protein D910_06263 [Dendroctonus ponderosae]	--	--	--	--	--	K13238	DCI	3,2-trans-enoyl-CoA isomerase, mitochondrial	http://www.genome.jp/dbget-bin/www_bget?ko:K13238	P42125	519	1.18088e-59	Enoyl-CoA delta isomerase 1, mitochondrial OS=Mus musculus GN=Eci1 PE=1 SV=2	PF01343//PF00378	Peptidase family S49//Enoyl-CoA hydratase/isomerase family	GO:0008152//GO:0006508	metabolic process//proteolysis	GO:0008233//GO:0003824	peptidase activity//catalytic activity	--	--	KOG1683	Hydroxyacyl-CoA dehydrogenase/enoyl-CoA hydratase
c12989_g1	CB_F3	142.00	6.65	1964	270011908	EFA08356.1	218	9.46611e-35	hypothetical protein TcasGA2_TC005999 [Tribolium castaneum]	--	--	--	--	--	--	--	--	--	--	--	--	--	PF00096//PF01428	Zinc finger, C2H2 type//AN1-like Zinc finger	--	--	GO:0046872//GO:0008270	metal ion binding//zinc ion binding	--	--	--	--
c12994_g1	CB_F3	1.00	0.51	432	--	--	--	--	--	--	--	--	--	--	--	--	--	--	--	--	--	--	--	--	--	--	--	--	--	--	--	--
c12996_g1	CB_F3	8917.00	1403.00	772	91088517	XP_971759.1	905	1.02339e-120	PREDICTED: 60S ribosomal protein L11 [Tribolium castaneum]>gi|270011720|gb|EFA08168.1| hypothetical protein TcasGA2_TC005792 [Tribolium castaneum]	264667336	GU120404.1	246	6.00838e-124	Chrysomela tremulae ribosomal protein L11 (RpL11) mRNA, complete cds	K02868	RP-L11e, RPL11	large subunit ribosomal protein L11e	http://www.genome.jp/dbget-bin/www_bget?ko:K02868	P46222	874	1.42846e-117	60S ribosomal protein L11 OS=Drosophila melanogaster GN=RpL11 PE=1 SV=2	PF00673//PF07340//PF00281	ribosomal L5P family C-terminus//Cytomegalovirus IE1 protein//Ribosomal protein L5	GO:0050792//GO:0006412//GO:0042254	regulation of viral process//translation//ribosome biogenesis	GO:0003735	structural constituent of ribosome	GO:0042025//GO:0005840	host cell nucleus//ribosome	KOG0397	60S ribosomal protein L11
c12998_g1	CB_F3	20.00	1.70	1187	--	--	--	--	--	--	--	--	--	--	--	--	--	--	--	--	--	--	--	--	--	--	--	--	--	--	--	--
c13005_g1	CB_F3	461.00	12.25	3186	642915126	XP_008190421.1	640	2.8889e-69	PREDICTED: polynucleotide 5'-hydroxyl-kinase NOL9 [Tribolium castaneum]	--	--	--	--	--	--	--	--	--	Q5SY16	367	1.37101e-34	Polynucleotide 5'-hydroxyl-kinase NOL9 OS=Homo sapiens GN=NOL9 PE=1 SV=1	PF01637//PF00005//PF01580	Archaeal ATPase//ABC transporter//FtsK/SpoIIIE family	GO:0051301//GO:0007049//GO:0007059	cell division//cell cycle//chromosome segregation	GO:0000166//GO:0016887//GO:0003677//GO:0005524	nucleotide binding//ATPase activity//DNA binding//ATP binding	GO:0016021	integral component of membrane	KOG2750	Uncharacterized conserved protein similar to ATP/GTP-binding protein
c13006_g1	CB_F3	672.00	68.28	1041	332373726	AEE62004.1	474	1.8824e-55	unknown [Dendroctonus ponderosae]>gi|478250918|gb|ENN71403.1| hypothetical protein YQE_11907, partial [Dendroctonus ponderosae]>gi|546684873|gb|ERL94455.1| hypothetical protein D910_11732 [Dendroctonus ponderosae]	--	--	--	--	--	K03873	TCEB2	transcription elongation factor B, polypeptide 2	http://www.genome.jp/dbget-bin/www_bget?ko:K03873	P62870	268	5.88268e-27	Transcription elongation factor B polypeptide 2 OS=Rattus norvegicus GN=Tceb2 PE=1 SV=1	PF00240	Ubiquitin family	--	--	GO:0005515	protein binding	--	--	--	--
c13008_g1	CB_F3	1289.00	44.20	2532	478252801	ENN73192.1	730	1.18348e-85	hypothetical protein YQE_10171, partial [Dendroctonus ponderosae]	--	--	--	--	--	--	--	--	--	Q969T9	307	2.9697e-29	WW domain-binding protein 2 OS=Homo sapiens GN=WBP2 PE=1 SV=1	PF11605	Vacuolar protein sorting protein 36 Vps36	--	--	GO:0043130//GO:0032266	ubiquitin binding//phosphatidylinositol-3-phosphate binding	--	--	KOG3294	WW domain binding protein WBP-2, contains GRAM domain
c1300_g1	CB_F3	1.00	0.69	391	410904467	XP_003965713.1	516	3.16395e-59	PREDICTED: nucleolar GTP-binding protein 2 [Takifugu rubripes]	--	--	--	--	--	K14537	NUG2, GNL2	nuclear GTP-binding protein	http://www.genome.jp/dbget-bin/www_bget?ko:K14537	P0CS94	535	1.99608e-63	Nucleolar GTP-binding protein 2 OS=Cryptococcus neoformans var. grubii GN=NOG2 PE=3 SV=1	PF00350//PF01926//PF04084//PF03193//PF00025//PF04670//PF02421//PF00071//PF08477//PF00009	Dynamin family//50S ribosome-binding GTPase//Origin recognition complex subunit 2//Protein of unknown function, DUF258//ADP-ribosylation factor family//Gtr1/RagA G protein conserved region//Ferrous iron transport protein B//Ras family//Miro-like protein//Elongation factor Tu GTP binding domain	GO:0006260//GO:0007264//GO:0015684	DNA replication//small GTPase mediated signal transduction//ferrous iron transport	GO:0015093//GO:0003924//GO:0005525	ferrous iron transmembrane transporter activity//GTPase activity//GTP binding	GO:0016021//GO:0005737//GO:0005622//GO:0005634//GO:0000808	integral component of membrane//cytoplasm//intracellular//nucleus//origin recognition complex	KOG2423	Nucleolar GTPase
c13013_g1	CB_F3	13.00	1.51	946	546681761	ERL91787.1	176	1.65028e-12	hypothetical protein D910_09112 [Dendroctonus ponderosae]	--	--	--	--	--	--	--	--	--	--	--	--	--	--	--	--	--	--	--	--	--	--	--
c13017_g1	CB_F3	8.00	1.23	785	--	--	--	--	--	--	--	--	--	--	--	--	--	--	--	--	--	--	--	--	--	--	--	--	--	--	--	--
c13018_g1	CB_F3	3568.00	133.17	2349	332376595	AEE63437.1	1988	0	unknown [Dendroctonus ponderosae]>gi|478250198|gb|ENN70701.1| hypothetical protein YQE_12646, partial [Dendroctonus ponderosae]>gi|546683987|gb|ERL93721.1| hypothetical protein D910_11008 [Dendroctonus ponderosae]	332376594	BT128480.1	501	0	Dendroctonus ponderosae clone DPO0111_N03 unknown mRNA	--	--	--	--	Q9VNE2	1294	1.26905e-169	Protein krasavietz OS=Drosophila melanogaster GN=kra PE=1 SV=1	PF02020	eIF4-gamma/eIF5/eIF2-epsilon	--	--	GO:0005515	protein binding	--	--	KOG2297	Predicted translation factor, contains W2 domain
c13019_g1	CB_F3	1904.71	93.41	1855	478257533	ENN77688.1	935	1.58538e-115	hypothetical protein YQE_05838, partial [Dendroctonus ponderosae]	--	--	--	--	--	--	--	--	--	P35859	226	5.09882e-18	Insulin-like growth factor-binding protein complex acid labile subunit OS=Rattus norvegicus GN=Igfals PE=1 SV=1	PF00560//PF05529	Leucine Rich Repeat//B-cell receptor-associated protein 31-like	GO:0006886	intracellular protein transport	GO:0005515	protein binding	GO:0016021//GO:0005783	integral component of membrane//endoplasmic reticulum	KOG0619	FOG: Leucine rich repeat
c13019_g2	CB_F3	1381.29	37.35	3135	478257534	ENN77689.1	743	3.0943e-84	hypothetical protein YQE_05839, partial [Dendroctonus ponderosae]	--	--	--	--	--	--	--	--	--	O02833	255	4.40764e-21	Insulin-like growth factor-binding protein complex acid labile subunit OS=Papio hamadryas GN=IGFALS PE=2 SV=1	PF05955//PF00560	Equine herpesvirus glycoprotein gp2//Leucine Rich Repeat	GO:0016032	viral process	GO:0005515	protein binding	GO:0016021	integral component of membrane	KOG0619	FOG: Leucine rich repeat
c1301_g1	CB_F3	1.00	0.92	361	307175129	EFN65244.1	143	7.67308e-10	Histone-lysine N-methyltransferase SETMAR, partial [Camponotus floridanus]	--	--	--	--	--	--	--	--	--	--	--	--	--	--	--	--	--	--	--	--	--	--	--
c13020_g1	CB_F3	349.00	21.41	1559	91081173	XP_975583.1	1282	4.96129e-172	PREDICTED: mitochondrial 2-oxodicarboxylate carrier [Tribolium castaneum]>gi|270006043|gb|EFA02491.1| hypothetical protein TcasGA2_TC008186 [Tribolium castaneum]	--	--	--	--	--	K15110	SLC25A21, ODC	solute carrier family 25 (mitochondrial 2-oxodicarboxylate transporter), member 21	http://www.genome.jp/dbget-bin/www_bget?ko:K15110	Q9BQT8	884	1.97095e-113	Mitochondrial 2-oxodicarboxylate carrier OS=Homo sapiens GN=SLC25A21 PE=1 SV=1	PF02701//PF00220	Dof domain, zinc finger//Neurohypophysial hormones, N-terminal Domain	GO:0006355//GO:0055085//GO:0007218	regulation of transcription, DNA-templated//transmembrane transport//neuropeptide signaling pathway	GO:0005185//GO:0003677	neurohypophyseal hormone activity//DNA binding	GO:0005576//GO:0016021	extracellular region//integral component of membrane	KOG0754	Mitochondrial oxodicarboxylate carrier protein
c13021_g1	CB_F3	20.00	2.85	824	546682746	ERL92648.1	148	1.07799e-08	hypothetical protein D910_09961 [Dendroctonus ponderosae]	--	--	--	--	--	--	--	--	--	--	--	--	--	--	--	--	--	--	--	--	--	--	--
c13023_g1	CB_F3	1.00	1.08	347	--	--	--	--	--	119416956	AB263750.1	341	3.95875e-177	Pleurotus ostreatus Pochs1 gene for chitin synthase, complete cds	K00698	CHS1	chitin synthase	http://www.genome.jp/dbget-bin/www_bget?ko:K00698	O13394	494	1.28489e-56	Chitin synthase 5 OS=Ustilago maydis (strain 521 / FGSC 9021) GN=CHS5 PE=3 SV=2	--	--	--	--	--	--	--	--	--	--
c13026_g1	CB_F3	3.00	0.57	685	675386834	KFM79731.1	131	3.42029e-07	Mariner Mos1 transposase, partial [Stegodyphus mimosarum]	--	--	--	--	--	--	--	--	--	--	--	--	--	--	--	--	--	--	--	--	--	--	--
c13028_g1	CB_F3	1784.00	56.40	2741	546682142	ERL92123.1	2084	0	hypothetical protein D910_09443 [Dendroctonus ponderosae]	--	--	--	--	--	--	--	--	--	Q8NFD2	277	1.08321e-23	Ankyrin repeat and protein kinase domain-containing protein 1 OS=Homo sapiens GN=ANKK1 PE=2 SV=1	PF07525//PF00662//PF00023//PF13606	SOCS box//NADH-Ubiquinone oxidoreductase (complex I), chain 5 N-terminus//Ankyrin repeat//Ankyrin repeat	GO:0035556//GO:0006814//GO:0015992//GO:0006120//GO:0006744//GO:0055114//GO:0042773	intracellular signal transduction//sodium ion transport//proton transport//mitochondrial electron transport, NADH to ubiquinone//ubiquinone biosynthetic process//oxidation-reduction process//ATP synthesis coupled electron transport	GO:0005515//GO:0008137	protein binding//NADH dehydrogenase (ubiquinone) activity	--	--	KOG0504	FOG: Ankyrin repeat
c13029_g1	CB_F3	5.00	0.35	1378	478252267	ENN72695.1	141	1.0343e-06	hypothetical protein YQE_10790, partial [Dendroctonus ponderosae]	--	--	--	--	--	--	--	--	--	--	--	--	--	--	--	--	--	--	--	--	--	--	--
c13037_g1	CB_F3	1770.00	141.45	1561	91080449	XP_969323.1	304	3.99681e-29	PREDICTED: RNA-binding protein Rsf1 [Tribolium castaneum]>gi|270005570|gb|EFA02018.1| hypothetical protein TcasGA2_TC007641 [Tribolium castaneum]	--	--	--	--	--	K12896	SFRS7	splicing factor, arginine/serine-rich 7	http://www.genome.jp/dbget-bin/www_bget?ko:K12896	Q24491	266	3.48679e-25	RNA-binding protein Rsf1 OS=Drosophila melanogaster GN=Rsf1 PE=1 SV=1	PF00076//PF02275	RNA recognition motif. (a.k.a. RRM, RBD, or RNP domain)//Linear amide C-N hydrolases, choloylglycine hydrolase family	--	--	GO:0000166//GO:0003676//GO:0016787	nucleotide binding//nucleic acid binding//hydrolase activity	--	--	KOG0107	Alternative splicing factor SRp20/9G8 (RRM superfamily)
c13040_g1	CB_F3	1477.00	30.57	4010	546684932	ERL94514.1	1031	6.73054e-126	hypothetical protein D910_11791 [Dendroctonus ponderosae]	--	--	--	--	--	K02884	RP-L19, MRPL19, rplS	large subunit ribosomal protein L19	http://www.genome.jp/dbget-bin/www_bget?ko:K02884	Q9VHN6	750	5.14163e-88	39S ribosomal protein L19, mitochondrial OS=Drosophila melanogaster GN=mRpL19 PE=2 SV=1	PF04055//PF03872//PF03800//PF01245	Radical SAM superfamily//Anti sigma-E protein RseA, N-terminal domain//Nuf2 family//Ribosomal protein L19	GO:0006412//GO:0042254//GO:0007067	translation//ribosome biogenesis//mitotic nuclear division	GO:0051536//GO:0016989//GO:0003824//GO:0003735	iron-sulfur cluster binding//sigma factor antagonist activity//catalytic activity//structural constituent of ribosome	GO:0000775//GO:0005622//GO:0005840	chromosome, centromeric region//intracellular//ribosome	KOG1698	Mitochondrial/chloroplast ribosomal protein L19
c13041_g1	CB_F3	850.00	13.39	5179	478255032	ENN75264.1	3495	0	hypothetical protein YQE_08180, partial [Dendroctonus ponderosae]>gi|546673320|gb|ERL84948.1| hypothetical protein D910_02371 [Dendroctonus ponderosae]	642912553	XM_968124.3	405	0	PREDICTED: Tribolium castaneum serine/threonine-protein kinase Warts (LOC661996), mRNA	K08791	LATS1_2, Wts	serine/threonine-protein kinase LATS1/2	http://www.genome.jp/dbget-bin/www_bget?ko:K08791	Q9VA38	1769	0	Serine/threonine-protein kinase Warts OS=Drosophila melanogaster GN=wts PE=1 SV=1	PF07714//PF06293//PF00627//PF00069//PF05445	Protein tyrosine kinase//Lipopolysaccharide kinase (Kdo/WaaP) family//UBA/TS-N domain//Protein kinase domain//Poxvirus serine/threonine protein kinase	GO:0006468//GO:0009103	protein phosphorylation//lipopolysaccharide biosynthetic process	GO:0005524//GO:0005515//GO:0004672//GO:0016773	ATP binding//protein binding//protein kinase activity//phosphotransferase activity, alcohol group as acceptor	GO:0016020	membrane	KOG0605	NDR and related serine/threonine kinases
c13042_g1	CB_F3	1826.00	29.23	5101	332372490	AEE61387.1	1616	0	unknown [Dendroctonus ponderosae]>gi|478253938|gb|ENN74230.1| hypothetical protein YQE_09203, partial [Dendroctonus ponderosae]>gi|546674856|gb|ERL86142.1| hypothetical protein D910_03555 [Dendroctonus ponderosae]	332372489	BT126423.1	539	0	Dendroctonus ponderosae clone DPO0412_P23 unknown mRNA	K04441	P38	p38 MAP kinase	http://www.genome.jp/dbget-bin/www_bget?ko:K04441	O61443	1339	4.04696e-168	Mitogen-activated protein kinase 14B OS=Drosophila melanogaster GN=p38b PE=1 SV=1	PF00069//PF06293//PF02434//PF01762//PF01163//PF07714	Protein kinase domain//Lipopolysaccharide kinase (Kdo/WaaP) family//Fringe-like//Galactosyltransferase//RIO1 family//Protein tyrosine kinase	GO:0009103//GO:0006468//GO:0006486	lipopolysaccharide biosynthetic process//protein phosphorylation//protein glycosylation	GO:0005524//GO:0016757//GO:0008378//GO:0004672//GO:0003824//GO:0016773	ATP binding//transferase activity, transferring glycosyl groups//galactosyltransferase activity//protein kinase activity//catalytic activity//phosphotransferase activity, alcohol group as acceptor	GO:0016020	membrane	KOG0660	Mitogen-activated protein kinase
c13044_g1	CB_F3	2165.00	116.22	1719	478255516	ENN75733.1	2117	0	hypothetical protein YQE_07693, partial [Dendroctonus ponderosae]	--	--	--	--	--	K00500	phhA, PAH	phenylalanine-4-hydroxylase	http://www.genome.jp/dbget-bin/www_bget?ko:K00500	P17276	1605	0	Protein henna OS=Drosophila melanogaster GN=Hn PE=2 SV=3	PF01842//PF01465//PF00351	ACT domain//GRIP domain//Biopterin-dependent aromatic amino acid hydroxylase	GO:0008152//GO:0055114//GO:0000042	metabolic process//oxidation-reduction process//protein targeting to Golgi	GO:0016714//GO:0005515//GO:0016597	oxidoreductase activity, acting on paired donors, with incorporation or reduction of molecular oxygen, reduced pteridine as one donor, and incorporation of one atom of oxygen//protein binding//amino acid binding	--	--	--	--
c13049_g1	CB_F3	4984.00	135.06	3129	478252969	ENN73352.1	1327	6.12624e-171	hypothetical protein YQE_10032, partial [Dendroctonus ponderosae]>gi|546682188|gb|ERL92157.1| hypothetical protein D910_09477, partial [Dendroctonus ponderosae]	817078218	XM_012406051.1	120	2.77858e-53	PREDICTED: Athalia rosae RING finger protein 113A (LOC105689201), mRNA	K13127	RNF113A, CWC24	RING finger protein 113A	http://www.genome.jp/dbget-bin/www_bget?ko:K13127	O15541	970	7.7372e-120	RING finger protein 113A OS=Homo sapiens GN=RNF113A PE=1 SV=1	PF00642//PF00097//PF02100//PF01080//PF14634//PF02735//PF13639//PF04795//PF04857	Zinc finger C-x8-C-x5-C-x3-H type (and similar)//Zinc finger, C3HC4 type (RING finger)//Ornithine decarboxylase antizyme//Presenilin//zinc-RING finger domain//Ku70/Ku80 beta-barrel domain//Ring finger domain//PAPA-1-like conserved region//CAF1 family ribonuclease	GO:0006303//GO:0019467	double-strand break repair via nonhomologous end joining//ornithine catabolic process, by decarboxylation	GO:0004857//GO:0003677//GO:0005515//GO:0046872//GO:0008073//GO:0008270//GO:0004190	enzyme inhibitor activity//DNA binding//protein binding//metal ion binding//ornithine decarboxylase inhibitor activity//zinc ion binding//aspartic-type endopeptidase activity	GO:0016021//GO:0031011//GO:0005634	integral component of membrane//Ino80 complex//nucleus	KOG1813	Predicted E3 ubiquitin ligase
c13051_g1	CB_F3	740.00	22.18	2856	332375400	AEE62841.1	1217	3.23549e-156	unknown [Dendroctonus ponderosae]>gi|546684948|gb|ERL94530.1| hypothetical protein D910_11807 [Dendroctonus ponderosae]	--	--	--	--	--	--	--	--	--	Q6XLQ7	875	4.13459e-107	Calumenin OS=Oryctolagus cuniculus GN=CALU PE=1 SV=2	PF13202//PF03051//PF13405//PF13499//PF10591//PF00036//PF03278//PF00112	EF hand//Peptidase C1-like family//EF-hand domain//EF-hand domain pair//Secreted protein acidic and rich in cysteine Ca binding region//EF hand//IpaB/EvcA family//Papain family cysteine protease	GO:0007165//GO:0006508//GO:0009405	signal transduction//proteolysis//pathogenesis	GO:0008234//GO:0005509//GO:0004197	cysteine-type peptidase activity//calcium ion binding//cysteine-type endopeptidase activity	GO:0005578	proteinaceous extracellular matrix	KOG4223	Reticulocalbin, calumenin, DNA supercoiling factor, and related Ca2+-binding proteins of the CREC family (EF-Hand protein superfamily)
c13052_g1	CB_F3	665.00	29.33	2031	332376144	AEE63212.1	654	7.44837e-77	unknown [Dendroctonus ponderosae]>gi|478258221|gb|ENN78350.1| hypothetical protein YQE_05152, partial [Dendroctonus ponderosae]>gi|546677016|gb|ERL87932.1| hypothetical protein D910_05320 [Dendroctonus ponderosae]	--	--	--	--	--	K03009	RPB12, POLR2K	DNA-directed RNA polymerases I, II, and III subunit RPABC4	http://www.genome.jp/dbget-bin/www_bget?ko:K03009	Q9VEG9	355	3.23664e-36	Nurim homolog OS=Drosophila melanogaster GN=nrm PE=2 SV=1	PF01155//PF05495//PF03604	Hydrogenase expression/synthesis hypA family//CHY zinc finger//DNA directed RNA polymerase, 7 kDa subunit	GO:0006206//GO:0006351//GO:0006464//GO:0006144	pyrimidine nucleobase metabolic process//transcription, DNA-templated//cellular protein modification process//purine nucleobase metabolic process	GO:0008270//GO:0003899//GO:0016151//GO:0003677	zinc ion binding//DNA-directed RNA polymerase activity//nickel cation binding//DNA binding	GO:0005730	nucleolus	KOG3507	DNA-directed RNA polymerase, subunit RPB7.0
c13053_g1	CB_F3	597.00	18.71	2743	91077292	XP_974520.1	2302	0	PREDICTED: splicing factor 3A subunit 3 [Tribolium castaneum]>gi|270002083|gb|EEZ98530.1| hypothetical protein TcasGA2_TC001034 [Tribolium castaneum]	820842936	XM_003692123.2	357	0	PREDICTED: Apis florea splicing factor 3A subunit 3 (LOC100863398), transcript variant X1, mRNA	K12827	SF3A3, SAP61, PRP9	splicing factor 3A subunit 3	http://www.genome.jp/dbget-bin/www_bget?ko:K12827	Q9D554	1856	0	Splicing factor 3A subunit 3 OS=Mus musculus GN=Sf3a3 PE=2 SV=2	PF05434//PF06936	TMEM9//Selenoprotein S (SelS)	GO:0006886	intracellular protein transport	GO:0008430//GO:0008270//GO:0003676	selenium binding//zinc ion binding//nucleic acid binding	GO:0005634//GO:0016021//GO:0030176	nucleus//integral component of membrane//integral component of endoplasmic reticulum membrane	KOG2636	Splicing factor 3a, subunit 3
c13056_g1	CB_F3	859.00	101.10	977	478253145	ENN73516.1	169	3.29457e-12	hypothetical protein YQE_09767, partial [Dendroctonus ponderosae]>gi|546678898|gb|ERL89436.1| hypothetical protein D910_06803 [Dendroctonus ponderosae]	--	--	--	--	--	--	--	--	--	--	--	--	--	PF01607//PF06026	Chitin binding Peritrophin-A domain//Ribose 5-phosphate isomerase A (phosphoriboisomerase A)	GO:0015976//GO:0006098//GO:0009052//GO:0006030	carbon utilization//pentose-phosphate shunt//pentose-phosphate shunt, non-oxidative branch//chitin metabolic process	GO:0004751//GO:0008061	ribose-5-phosphate isomerase activity//chitin binding	GO:0005576	extracellular region	--	--
c13057_g1	CB_F3	1223.00	29.54	3476	282847463	NP_001164280.1	2562	0	archipelago [Tribolium castaneum]	617551081	XM_007528058.1	178	1.77002e-85	PREDICTED: Erinaceus europaeus F-box and WD repeat domain containing 7, E3 ubiquitin protein ligase (FBXW7), transcript variant X4, mRNA	K10260	FBXW7, SEL10	F-box and WD-40 domain protein 7	http://www.genome.jp/dbget-bin/www_bget?ko:K10260	Q9VZF4	2211	0	F-box/WD repeat-containing protein 7 OS=Drosophila melanogaster GN=ago PE=1 SV=1	PF00646//PF00400	F-box domain//WD domain, G-beta repeat	--	--	GO:0005515	protein binding	--	--	KOG0274	Cdc4 and related F-box and WD-40 proteins
c13059_g1	CB_F3	1935.00	40.75	3986	478258264	ENN78393.1	3600	0	hypothetical protein YQE_05193, partial [Dendroctonus ponderosae]	--	--	--	--	--	K14007	SEC24	protein transport protein SEC24	http://www.genome.jp/dbget-bin/www_bget?ko:K14007	P53992	2491	0	Protein transport protein Sec24C OS=Homo sapiens GN=SEC24C PE=1 SV=3	PF04810//PF04815//PF04811	Sec23/Sec24 zinc finger//Sec23/Sec24 helical domain//Sec23/Sec24 trunk domain	GO:0006886//GO:0006888	intracellular protein transport//ER to Golgi vesicle-mediated transport	GO:0008270	zinc ion binding	GO:0030127	COPII vesicle coat	KOG1984	Vesicle coat complex COPII, subunit SFB3
c13060_g1	CB_F3	3621.00	38.77	7488	478256431	ENN76618.1	1190	1.90293e-145	hypothetical protein YQE_06875, partial [Dendroctonus ponderosae]>gi|546677596|gb|ERL88401.1| hypothetical protein D910_05787, partial [Dendroctonus ponderosae]	--	--	--	--	--	K15112	SLC25A27, UCP4	solute carrier family 25 (mitochondrial uncoupling protein), member 27	http://www.genome.jp/dbget-bin/www_bget?ko:K15112	Q6YKA8	996	3.47503e-121	Protein E(sev)2B OS=Drosophila simulans GN=drk PE=3 SV=1	PF14633//PF00018//PF00017	SH2 domain//SH3 domain//SH2 domain	--	--	GO:0005515	protein binding	--	--	KOG0753	Mitochondrial fatty acid anion carrier protein/Uncoupling protein
c13061_g1	CB_F3	356.00	12.89	2412	332376707	AEE63493.1	1420	0	unknown [Dendroctonus ponderosae]>gi|478252474|gb|ENN72896.1| hypothetical protein YQE_10466, partial [Dendroctonus ponderosae]>gi|546682594|gb|ERL92513.1| hypothetical protein D910_09826 [Dendroctonus ponderosae]	645017128	XM_008207236.1	221	1.52763e-109	PREDICTED: Nasonia vitripennis DNA-directed RNA polymerase II subunit RPB3 (LOC100119282), mRNA	K03011	RPB3, POLR2C	DNA-directed RNA polymerase II subunit RPB3	http://www.genome.jp/dbget-bin/www_bget?ko:K03011	P19387	1102	9.18113e-143	DNA-directed RNA polymerase II subunit RPB3 OS=Homo sapiens GN=POLR2C PE=1 SV=2	PF01193//PF01000	RNA polymerase Rpb3/Rpb11 dimerisation domain//RNA polymerase Rpb3/RpoA insert domain	GO:0006144//GO:0006351//GO:0006206	purine nucleobase metabolic process//transcription, DNA-templated//pyrimidine nucleobase metabolic process	GO:0003899//GO:0046983	DNA-directed RNA polymerase activity//protein dimerization activity	GO:0005730	nucleolus	KOG1522	RNA polymerase II, subunit POLR2C/RPB3
c13063_g1	CB_F3	362.00	15.36	2144	478257163	ENN77326.1	1860	0	hypothetical protein YQE_06152, partial [Dendroctonus ponderosae]	462337796	APGK01037418.1	237	1.72868e-118	Dendroctonus ponderosae Seq01037428, whole genome shotgun sequence	K03130	TAF5	transcription initiation factor TFIID subunit 5	http://www.genome.jp/dbget-bin/www_bget?ko:K03130	P49846	1177	4.58669e-149	Transcription initiation factor TFIID subunit 5 OS=Drosophila melanogaster GN=Taf5 PE=1 SV=1	PF04494//PF00400//PF07443	WD40 associated region in TFIID subunit//WD domain, G-beta repeat//HepA-related protein (HARP)	GO:0016568//GO:0006355	chromatin modification//regulation of transcription, DNA-templated	GO:0004386//GO:0005515	helicase activity//protein binding	GO:0005634	nucleus	KOG0263	Transcription initiation factor TFIID, subunit TAF5 (also component of histone acetyltransferase SAGA)
c13064_g1	CB_F3	69.00	5.74	1257	642922725	XP_008193298.1	359	4.14964e-37	PREDICTED: uncharacterized protein LOC103312994 [Tribolium castaneum]>gi|642922727|ref|XP_008193299.1| PREDICTED: uncharacterized protein LOC103312994 [Tribolium castaneum]>gi|270007537|gb|EFA03985.1| hypothetical protein TcasGA2_TC014134 [Tribolium castaneum]	--	--	--	--	--	--	--	--	--	--	--	--	--	--	--	--	--	--	--	--	--	--	--
c13065_g1	CB_F3	6.00	3.37	418	--	--	--	--	--	--	--	--	--	--	--	--	--	--	--	--	--	--	--	--	--	--	--	--	--	--	--	--
c13065_g2	CB_F3	7.00	1.42	663	--	--	--	--	--	--	--	--	--	--	--	--	--	--	--	--	--	--	PF08702	Fibrinogen alpha/beta chain family	GO:0030168//GO:0007165//GO:0051258	platelet activation//signal transduction//protein polymerization	GO:0005102//GO:0030674	receptor binding//protein binding, bridging	GO:0005577	fibrinogen complex	--	--
c13070_g1	CB_F3	66.00	1.94	2926	478250404	ENN70899.1	1023	9.20334e-127	hypothetical protein YQE_12304, partial [Dendroctonus ponderosae]	597734122	XM_007229302.1	45	1.27823e-11	PREDICTED: Astyanax mexicanus zinc finger protein ZXDC-like (LOC103035114), mRNA	K09206	KLF5	krueppel-like factor 5	http://www.genome.jp/dbget-bin/www_bget?ko:K09206	Q13887	485	5.24016e-51	Krueppel-like factor 5 OS=Homo sapiens GN=KLF5 PE=1 SV=2	PF00096	Zinc finger, C2H2 type	--	--	GO:0046872	metal ion binding	--	--	KOG1721	FOG: Zn-finger
c13071_g1	CB_F3	32539.00	2701.43	1211	91093667	XP_975936.1	1361	0	PREDICTED: 60S acidic ribosomal protein P0 [Tribolium castaneum]>gi|270008063|gb|EFA04511.1| hypothetical protein TcasGA2_TC016306 [Tribolium castaneum]	50344449	AJ783863.1	388	0	Biphyllus lunatus mRNA for acidic p0 ribosomal protein (rpp0 gene)	K02941	RP-LP0, RPLP0	large subunit ribosomal protein LP0	http://www.genome.jp/dbget-bin/www_bget?ko:K02941	P19889	1236	5.99906e-168	60S acidic ribosomal protein P0 OS=Drosophila melanogaster GN=RpLP0 PE=1 SV=1	PF00466//PF00428	Ribosomal protein L10//60s Acidic ribosomal protein	GO:0042254//GO:0006414	ribosome biogenesis//translational elongation	GO:0003735	structural constituent of ribosome	GO:0005622//GO:0005840	intracellular//ribosome	KOG0815	60S acidic ribosomal protein P0
c13073_g1	CB_F3	1036.00	22.76	3794	546673224	ERL84874.1	1571	0	hypothetical protein D910_02297, partial [Dendroctonus ponderosae]	752881555	XM_011260087.1	53	5.936e-16	PREDICTED: Camponotus floridanus protein salvador homolog 1 (LOC105252621), transcript variant X5, mRNA	K16686	SAV1, Sav	scaffold protein salvador	http://www.genome.jp/dbget-bin/www_bget?ko:K16686	Q9H4B6	527	8.23303e-57	Protein salvador homolog 1 OS=Homo sapiens GN=SAV1 PE=1 SV=2	PF00397	WW domain	--	--	GO:0005515	protein binding	--	--	KOG1891	Proline binding protein WW45
c13077_g1	CB_F3	29.00	2.09	1353	478250915	ENN71400.1	636	1.75843e-74	hypothetical protein YQE_11904, partial [Dendroctonus ponderosae]	--	--	--	--	--	--	--	--	--	--	--	--	--	PF09398//PF04977	FOP N terminal dimerisation domain//Septum formation initiator	GO:0007049//GO:0034453	cell cycle//microtubule anchoring	--	--	GO:0005815	microtubule organizing center	--	--
c13081_g1	CB_F3	907.00	42.25	1938	189241167	XP_974862.2	784	7.86753e-94	PREDICTED: uncharacterized protein LOC663734 isoform X1 [Tribolium castaneum]	--	--	--	--	--	--	--	--	--	--	--	--	--	PF01192//PF00057	RNA polymerase Rpb6//Low-density lipoprotein receptor domain class A	GO:0006206//GO:0006351//GO:0006144	pyrimidine nucleobase metabolic process//transcription, DNA-templated//purine nucleobase metabolic process	GO:0005515//GO:0003677//GO:0003899	protein binding//DNA binding//DNA-directed RNA polymerase activity	GO:0005730	nucleolus	--	--
c13084_g1	CB_F3	1.00	1.57	320	--	--	--	--	--	--	--	--	--	--	--	--	--	--	--	--	--	--	--	--	--	--	--	--	--	--	--	--
c13086_g1	CB_F3	12.00	1.09	1133	307211312	EFN87471.1	195	2.21372e-15	Histone-lysine N-methyltransferase SETMAR, partial [Harpegnathos saltator]	--	--	--	--	--	--	--	--	--	Q7JQ07	137	8.09766e-08	Mariner Mos1 transposase OS=Drosophila mauritiana GN=mariner\T PE=1 SV=1	--	--	--	--	--	--	--	--	--	--
c13089_g1	CB_F3	320.00	9.23	2956	478251798	ENN72244.1	2974	0	hypothetical protein YQE_11107, partial [Dendroctonus ponderosae]	--	--	--	--	--	K05619	TGM1	transglutaminase 1	http://www.genome.jp/dbget-bin/www_bget?ko:K05619	Q05187	1842	0	Hemocyte protein-glutamine gamma-glutamyltransferase OS=Tachypleus tridentatus PE=1 SV=1	PF00868//PF00927//PF04030	Transglutaminase family//Transglutaminase family, C-terminal ig like domain//D-arabinono-1,4-lactone oxidase	GO:0018149//GO:0055114	peptide cross-linking//oxidation-reduction process	GO:0003810//GO:0003885	protein-glutamine gamma-glutamyltransferase activity//D-arabinono-1,4-lactone oxidase activity	GO:0016020	membrane	--	--
c13091_g1	CB_F3	2288.00	73.82	2673	478260119	ENN79904.1	603	1.8091e-64	hypothetical protein YQE_03723, partial [Dendroctonus ponderosae]	--	--	--	--	--	--	--	--	--	--	--	--	--	--	--	--	--	--	--	--	--	--	--
c13091_g2	CB_F3	3.00	0.72	604	307193413	EFN76238.1	93	1.80918e-06	hypothetical protein EAI_14562, partial [Harpegnathos saltator]	--	--	--	--	--	--	--	--	--	--	--	--	--	--	--	--	--	--	--	--	--	--	--
c13092_g1	CB_F3	566.00	21.90	2326	478257398	ENN77554.1	1099	1.78225e-141	hypothetical protein YQE_05850, partial [Dendroctonus ponderosae]	--	--	--	--	--	K01482	DDAH, ddaH	dimethylargininase	http://www.genome.jp/dbget-bin/www_bget?ko:K01482	Q9CWS0	588	1.51868e-67	N(G),N(G)-dimethylarginine dimethylaminohydrolase 1 OS=Mus musculus GN=Ddah1 PE=1 SV=3	PF02274//PF03808	Amidinotransferase//Glycosyl transferase WecB/TagA/CpsF family	GO:0006807//GO:0009058	nitrogen compound metabolic process//biosynthetic process	GO:0016813	hydrolase activity, acting on carbon-nitrogen (but not peptide) bonds, in linear amidines	GO:0005737	cytoplasm	--	--
c13099_g1	CB_F3	355.00	17.64	1834	478255141	ENN75371.1	1326	6.35853e-177	hypothetical protein YQE_08146, partial [Dendroctonus ponderosae]	808129707	XR_001099006.1	90	7.68277e-37	PREDICTED: Bombus terrestris serine/threonine-protein phosphatase PP1-beta catalytic subunit (LOC100647345), transcript variant X4, misc_RNA	K11339	MORF4L1, MRG15, EAF3	mortality factor 4-like protein 1	http://www.genome.jp/dbget-bin/www_bget?ko:K11339	Q6AYU1	928	1.5958e-118	Mortality factor 4-like protein 1 OS=Rattus norvegicus GN=Morf4l1 PE=2 SV=1	--	--	--	--	--	--	--	--	KOG3001	Dosage compensation regulatory complex/histone acetyltransferase complex, subunit MSL-3/MRG15/EAF3, and related CHROMO domain-containing proteins
c13101_g1	CB_F3	612.00	40.55	1446	332376053	AEE63167.1	853	1.53266e-108	unknown [Dendroctonus ponderosae]>gi|478249752|gb|ENN70260.1| hypothetical protein YQE_13043, partial [Dendroctonus ponderosae]>gi|546677433|gb|ERL88270.1| hypothetical protein D910_05657 [Dendroctonus ponderosae]	--	--	--	--	--	--	--	--	--	P48508	306	3.50964e-30	Glutamate--cysteine ligase regulatory subunit OS=Rattus norvegicus GN=Gclm PE=1 SV=1	--	--	--	--	--	--	--	--	KOG3023	Glutamate-cysteine ligase regulatory subunit
c13101_g2	CB_F3	516.00	52.92	1034	638245132	NP_001279149.1	257	3.24051e-24	transmembrane protein 14C [Callorhinchus milii]>gi|632965751|ref|XP_007899047.1| PREDICTED: transmembrane protein 14C [Callorhinchus milii]>gi|387914564|gb|AFK10891.1| transmembrane protein 14C-like protein [Callorhinchus milii]>gi|392878112|gb|AFM87888.1| transmembrane protein 14C-like protein [Callorhinchus milii]	--	--	--	--	--	--	--	--	--	Q0P436	237	7.40783e-23	Transmembrane protein 14C OS=Danio rerio GN=tmem14c PE=3 SV=1	PF15088//PF03647	NADH dehydrogenase [ubiquinone] 1 subunit C1, mitochondrial//Transmembrane proteins 14C	--	--	--	--	GO:0005739//GO:0005747//GO:0016020	mitochondrion//mitochondrial respiratory chain complex I//membrane	KOG4267	Predicted membrane protein
c13102_g1	CB_F3	1601.00	22.95	5673	478256695	ENN76877.1	3244	0	hypothetical protein YQE_06718, partial [Dendroctonus ponderosae]>gi|546685108|gb|ERL94635.1| hypothetical protein D910_11910 [Dendroctonus ponderosae]	642939157	XM_964209.2	285	9.58287e-145	PREDICTED: Tribolium castaneum host cell factor 2 (LOC657767), transcript variant X2, mRNA	K14966	HCFC	host cell factor	http://www.genome.jp/dbget-bin/www_bget?ko:K14966	P51610	1639	0	Host cell factor 1 OS=Homo sapiens GN=HCFC1 PE=1 SV=2	PF00041//PF01344//PF02817//PF07646	Fibronectin type III domain//Kelch motif//e3 binding domain//Kelch motif	GO:0008152	metabolic process	GO:0016746//GO:0005515	transferase activity, transferring acyl groups//protein binding	--	--	KOG4152	Host cell transcription factor HCFC1
c13103_g1	CB_F3	223.00	5.85	3233	478253030	ENN73410.1	2453	0	hypothetical protein YQE_09972, partial [Dendroctonus ponderosae]	--	--	--	--	--	--	--	--	--	O46089	246	1.1312e-19	Protein MMS22-like OS=Drosophila melanogaster GN=CG14803 PE=2 SV=2	--	--	--	--	--	--	--	--	--	--
c13104_g1	CB_F3	1664.00	49.19	2892	478252920	ENN73304.1	1445	0	hypothetical protein YQE_10068, partial [Dendroctonus ponderosae]	--	--	--	--	--	--	--	--	--	P36179	541	1.56124e-57	Serine/threonine-protein phosphatase PP2A 65 kDa regulatory subunit OS=Drosophila melanogaster GN=Pp2A-29B PE=2 SV=4	PF02985	HEAT repeat	--	--	GO:0005515	protein binding	--	--	KOG0211	Protein phosphatase 2A regulatory subunit A and related proteins
c13105_g1	CB_F3	1006.00	12.65	6420	642927882	XP_008195435.1	1696	0	PREDICTED: zinc finger protein 609-like isoform X2 [Tribolium castaneum]	462344689	APGK01034951.1	126	2.64819e-56	Dendroctonus ponderosae Seq01034961, whole genome shotgun sequence	--	--	--	--	Q8BZ47	388	7.52037e-36	Zinc finger protein 609 OS=Mus musculus GN=Znf609 PE=1 SV=2	--	--	--	--	--	--	--	--	--	--
c13107_g1	CB_F3	109.00	4.40	2191	642916504	XP_008191070.1	564	5.77856e-60	PREDICTED: leucine-rich repeat-containing protein 15-like [Tribolium castaneum]>gi|270003609|gb|EFA00057.1| hypothetical protein TcasGA2_TC002865 [Tribolium castaneum]	--	--	--	--	--	--	--	--	--	Q52KR2	239	3.33254e-19	Leucine-rich repeats and immunoglobulin-like domains protein 2 OS=Mus musculus GN=Lrig2 PE=1 SV=1	PF00560	Leucine Rich Repeat	--	--	GO:0005515	protein binding	--	--	KOG0619	FOG: Leucine rich repeat
c13109_g2	CB_F3	669.00	19.49	2930	189239596	XP_967754.2	3088	0	PREDICTED: BTB/POZ domain-containing protein KCTD3 [Tribolium castaneum]>gi|270010663|gb|EFA07111.1| hypothetical protein TcasGA2_TC010101 [Tribolium castaneum]	--	--	--	--	--	--	--	--	--	Q9Y597	1662	0	BTB/POZ domain-containing protein KCTD3 OS=Homo sapiens GN=KCTD3 PE=1 SV=2	PF02214//PF00400//PF00651	BTB/POZ domain//WD domain, G-beta repeat//BTB/POZ domain	GO:0051260	protein homooligomerization	GO:0005515	protein binding	--	--	KOG2714	SETA binding protein SB1 and related proteins, contain BTB/POZ domain
c13110_g1	CB_F3	751.00	38.70	1779	91081221	XP_975624.1	761	2.15789e-93	PREDICTED: serine/threonine/tyrosine-interacting protein [Tribolium castaneum]>gi|270005257|gb|EFA01705.1| hypothetical protein TcasGA2_TC007281 [Tribolium castaneum]	--	--	--	--	--	K18042	STYX	serine/threonine/tyrosine-interacting protein	http://www.genome.jp/dbget-bin/www_bget?ko:K18042	Q8WUJ0	456	1.01903e-50	Serine/threonine/tyrosine-interacting protein OS=Homo sapiens GN=STYX PE=1 SV=1	PF04179//PF00351//PF08211//PF00782	Initiator tRNA phosphoribosyl transferase//Biopterin-dependent aromatic amino acid hydroxylase//Cytidine and deoxycytidylate deaminase zinc-binding region//Dual specificity phosphatase, catalytic domain	GO:0006807//GO:0055114//GO:0006206//GO:0016311//GO:0046087//GO:0006470//GO:0009972	nitrogen compound metabolic process//oxidation-reduction process//pyrimidine nucleobase metabolic process//dephosphorylation//cytidine metabolic process//protein dephosphorylation//cytidine deamination	GO:0016791//GO:0008270//GO:0004126//GO:0016714//GO:0008138//GO:0016763	phosphatase activity//zinc ion binding//cytidine deaminase activity//oxidoreductase activity, acting on paired donors, with incorporation or reduction of molecular oxygen, reduced pteridine as one donor, and incorporation of one atom of oxygen//protein tyrosine/serine/threonine phosphatase activity//transferase activity, transferring pentosyl groups	--	--	KOG1716	Dual specificity phosphatase
c13111_g1	CB_F3	919.00	35.62	2279	642924167	XP_008194036.1	1511	0	PREDICTED: secernin-3 isoform X1 [Tribolium castaneum]>gi|270007848|gb|EFA04296.1| hypothetical protein TcasGA2_TC014587 [Tribolium castaneum]	--	--	--	--	--	K14358	SCRN	secernin	http://www.genome.jp/dbget-bin/www_bget?ko:K14358	Q5TYS5	882	1.14111e-108	Secernin-2 OS=Danio rerio GN=scrn2 PE=2 SV=1	PF03577//PF03417	Peptidase family C69//Acyl-coenzyme A:6-aminopenicillanic acid acyl-transferase	GO:0006508//GO:0042318	proteolysis//penicillin biosynthetic process	GO:0016805	dipeptidase activity	--	--	--	--
c13112_g1	CB_F3	2147.00	21.46	8001	642915428	XP_008190611.1	5664	0	PREDICTED: clustered mitochondria protein homolog [Tribolium castaneum]>gi|270004006|gb|EFA00454.1| hypothetical protein TcasGA2_TC003310 [Tribolium castaneum]	641663409	XM_003244165.2	473	0	PREDICTED: Acyrthosiphon pisum clustered mitochondria protein homolog (LOC100158907), mRNA	K03255	TIF31, CLU1	protein TIF31	http://www.genome.jp/dbget-bin/www_bget?ko:K03255	Q17N71	4791	0	Clustered mitochondria protein homolog OS=Aedes aegypti GN=AAEL000794 PE=3 SV=1	PF03222//PF01428//PF14138//PF13181//PF04316	Tryptophan/tyrosine permease family//AN1-like Zinc finger//Cytochrome c oxidase assembly protein COX16//Tetratricopeptide repeat//Anti-sigma-28 factor, FlgM	GO:0003333//GO:0045892	amino acid transmembrane transport//negative regulation of transcription, DNA-templated	GO:0005515//GO:0008270	protein binding//zinc ion binding	GO:0005737//GO:0031966	cytoplasm//mitochondrial membrane	KOG1839	Uncharacterized protein CLU1/cluA/TIF31 involved in mitochondrial morphology/distribution, also found associated with eIF-3
c13113_g1	CB_F3	254.00	2.96	6903	546674397	ERL85784.1	3756	0	hypothetical protein D910_03199 [Dendroctonus ponderosae]	--	--	--	--	--	--	--	--	--	--	--	--	--	PF11975	Family 4 glycosyl hydrolase C-terminal domain	GO:0005975	carbohydrate metabolic process	GO:0004553	hydrolase activity, hydrolyzing O-glycosyl compounds	--	--	--	--
c13122_g2	CB_F3	1.00	6.36	257	--	--	--	--	--	--	--	--	--	--	--	--	--	--	--	--	--	--	--	--	--	--	--	--	--	--	--	--
c13125_g1	CB_F3	1.00	0.59	412	123401883	XP_001301952.1	190	1.05644e-15	Myb-like DNA-binding domain containing protein [Trichomonas vaginalis G3]>gi|121883192|gb|EAX89022.1| Myb-like DNA-binding domain containing protein [Trichomonas vaginalis G3]	--	--	--	--	--	K09420	MYB	myb proto-oncogene protein	http://www.genome.jp/dbget-bin/www_bget?ko:K09420	B0G0Y5	169	6.47982e-13	Myb-like protein AA OS=Dictyostelium discoideum GN=mybAA PE=3 SV=1	PF00249//PF06112	Myb-like DNA-binding domain//Gammaherpesvirus capsid protein	--	--	GO:0003682	chromatin binding	GO:0019028//GO:0000785	viral capsid//chromatin	KOG0048	Transcription factor, Myb superfamily
c13136_g1	CB_F3	4.00	0.54	851	--	--	--	--	--	--	--	--	--	--	--	--	--	--	--	--	--	--	--	--	--	--	--	--	--	--	--	--
c13168_g1	CB_F3	1.00	0.41	470	--	--	--	--	--	--	--	--	--	--	--	--	--	--	--	--	--	--	--	--	--	--	--	--	--	--	--	--
c13169_g1	CB_F3	6.00	0.89	803	--	--	--	--	--	--	--	--	--	--	--	--	--	--	--	--	--	--	--	--	--	--	--	--	--	--	--	--
c13199_g1	CB_F3	1.00	14.63	234	--	--	--	--	--	--	--	--	--	--	--	--	--	--	--	--	--	--	--	--	--	--	--	--	--	--	--	--
c1319_g1	CB_F3	1.00	1.95	307	--	--	--	--	--	--	--	--	--	--	--	--	--	--	--	--	--	--	--	--	--	--	--	--	--	--	--	--
c13207_g1	CB_F3	1.00	0.82	373	--	--	--	--	--	--	--	--	--	--	--	--	--	--	--	--	--	--	--	--	--	--	--	--	--	--	--	--
c13209_g1	CB_F3	6.00	3.10	430	--	--	--	--	--	--	--	--	--	--	--	--	--	--	--	--	--	--	--	--	--	--	--	--	--	--	--	--
c13211_g1	CB_F3	1.00	0.66	396	--	--	--	--	--	--	--	--	--	--	--	--	--	--	--	--	--	--	--	--	--	--	--	--	--	--	--	--
c13215_g1	CB_F3	6.00	1.47	596	449665712	XP_004206204.1	402	1.08239e-46	PREDICTED: 40S ribosomal protein S20-like [Hydra vulgaris]	260946170	XM_002617337.1	249	9.83437e-126	Clavispora lusitaniae ATCC 42720 conserved hypothetical protein, mRNA	K02969	RP-S20e, RPS20	small subunit ribosomal protein S20e	http://www.genome.jp/dbget-bin/www_bget?ko:K02969	P38701	412	1.51601e-49	40S ribosomal protein S20 OS=Saccharomyces cerevisiae (strain ATCC 204508 / S288c) GN=RPS20 PE=1 SV=3	--	--	--	--	--	--	--	--	KOG0900	40S ribosomal protein S20
c13227_g1	CB_F3	188.00	25.25	856	91087501	XP_968536.1	704	9.0584e-90	PREDICTED: DNA replication complex GINS protein PSF3 [Tribolium castaneum]>gi|270010665|gb|EFA07113.1| hypothetical protein TcasGA2_TC010104 [Tribolium castaneum]	--	--	--	--	--	K10734	GINS3	GINS complex subunit 3	http://www.genome.jp/dbget-bin/www_bget?ko:K10734	Q5RDV0	341	1.02764e-36	DNA replication complex GINS protein PSF3 OS=Pongo abelii GN=GINS3 PE=2 SV=1	PF00589	Phage integrase family	GO:0015074//GO:0006310//GO:0006260	DNA integration//DNA recombination//DNA replication	GO:0003677	DNA binding	GO:0005634	nucleus	KOG1106	Uncharacterized conserved protein
c13228_g1	CB_F3	5.00	0.96	682	--	--	--	--	--	--	--	--	--	--	--	--	--	--	--	--	--	--	--	--	--	--	--	--	--	--	--	--
c13231_g1	CB_F3	1.00	0.45	452	--	--	--	--	--	--	--	--	--	--	--	--	--	--	--	--	--	--	--	--	--	--	--	--	--	--	--	--
c13232_g1	CB_F3	1.00	0.39	479	675379021	KFM71923.1	110	1.57027e-08	THAP domain-containing protein 9, partial [Stegodyphus mimosarum]	--	--	--	--	--	--	--	--	--	--	--	--	--	--	--	--	--	--	--	--	--	--	--
c13248_g1	CB_F3	8.00	0.50	1508	--	--	--	--	--	--	--	--	--	--	--	--	--	--	--	--	--	--	--	--	--	--	--	--	--	--	--	--
c13272_g1	CB_F3	1.00	0.31	527	--	--	--	--	--	--	--	--	--	--	--	--	--	--	--	--	--	--	--	--	--	--	--	--	--	--	--	--
c13293_g2	CB_F3	2.00	0.42	653	--	--	--	--	--	--	--	--	--	--	--	--	--	--	--	--	--	--	--	--	--	--	--	--	--	--	--	--
c13294_g1	CB_F3	2.00	0.45	627	--	--	--	--	--	462344043	APGK01035184.1	123	1.14572e-55	Dendroctonus ponderosae Seq01035194, whole genome shotgun sequence	--	--	--	--	--	--	--	--	--	--	--	--	--	--	--	--	--	--
c13306_g1	CB_F3	7.00	1.87	570	--	--	--	--	--	--	--	--	--	--	--	--	--	--	--	--	--	--	--	--	--	--	--	--	--	--	--	--
c13310_g1	CB_F3	22.00	2.02	1122	--	--	--	--	--	--	--	--	--	--	--	--	--	--	--	--	--	--	--	--	--	--	--	--	--	--	--	--
c13318_g1	CB_F3	2.00	0.38	686	--	--	--	--	--	--	--	--	--	--	--	--	--	--	--	--	--	--	--	--	--	--	--	--	--	--	--	--
c1332_g1	CB_F3	2.00	1.77	365	--	--	--	--	--	--	--	--	--	--	--	--	--	--	--	--	--	--	--	--	--	--	--	--	--	--	--	--
c13333_g2	CB_F3	1.00	0.35	501	--	--	--	--	--	--	--	--	--	--	--	--	--	--	--	--	--	--	--	--	--	--	--	--	--	--	--	--
c13336_g1	CB_F3	2.00	0.53	572	--	--	--	--	--	--	--	--	--	--	--	--	--	--	--	--	--	--	--	--	--	--	--	--	--	--	--	--
c13356_g1	CB_F3	4.00	0.77	680	--	--	--	--	--	--	--	--	--	--	--	--	--	--	--	--	--	--	--	--	--	--	--	--	--	--	--	--
c13367_g1	CB_F3	2.00	0.59	541	--	--	--	--	--	--	--	--	--	--	--	--	--	--	--	--	--	--	--	--	--	--	--	--	--	--	--	--
c13397_g1	CB_F3	1.00	0.49	439	795019207	XP_011859498.1	131	1.01325e-07	PREDICTED: uncharacterized protein LOC105556990 [Vollenhovia emeryi]	--	--	--	--	--	--	--	--	--	--	--	--	--	--	--	--	--	--	--	--	--	--	--
c13408_g1	CB_F3	1.00	0.83	371	--	--	--	--	--	--	--	--	--	--	--	--	--	--	--	--	--	--	--	--	--	--	--	--	--	--	--	--
c13418_g1	CB_F3	2.00	1.08	424	642939241	XP_008194774.1	139	7.3316e-08	PREDICTED: phosphatidylcholine:ceramide cholinephosphotransferase 2 isoform X3 [Tribolium castaneum]	--	--	--	--	--	--	--	--	--	--	--	--	--	--	--	--	--	--	--	--	--	--	--
c13426_g1	CB_F3	598.00	41.23	2348	332375678	AEE62980.1	1575	0	unknown [Dendroctonus ponderosae]	820860857	XM_003697467.2	205	1.16551e-100	PREDICTED: Apis florea coatomer subunit zeta-1 (LOC100866784), transcript variant X4, mRNA	K04632	GNAS	guanine nucleotide-binding protein G(s) subunit alpha	http://www.genome.jp/dbget-bin/www_bget?ko:K04632	Q05337	841	1.59393e-102	Guanine nucleotide-binding protein G(f) subunit alpha OS=Drosophila melanogaster GN=Galphaf PE=2 SV=1	PF08477//PF00503//PF00009//PF10662//PF04670//PF00025	Miro-like protein//G-protein alpha subunit//Elongation factor Tu GTP binding domain//Ethanolamine utilisation - propanediol utilisation//Gtr1/RagA G protein conserved region//ADP-ribosylation factor family	GO:0007165//GO:0007264//GO:0006576//GO:0007186	signal transduction//small GTPase mediated signal transduction//cellular biogenic amine metabolic process//G-protein coupled receptor signaling pathway	GO:0005525//GO:0031683//GO:0004871//GO:0005524//GO:0019001//GO:0003924	GTP binding//G-protein beta/gamma-subunit complex binding//signal transducer activity//ATP binding//guanyl nucleotide binding//GTPase activity	GO:0005634//GO:0005622//GO:0005737	nucleus//intracellular//cytoplasm	KOG0099	G protein subunit Galphas, small G protein superfamily
c13435_g1	CB_F3	3.00	0.66	964	--	--	--	--	--	--	--	--	--	--	--	--	--	--	--	--	--	--	--	--	--	--	--	--	--	--	--	--
c13439_g1	CB_F3	2.00	0.37	703	--	--	--	--	--	--	--	--	--	--	--	--	--	--	--	--	--	--	--	--	--	--	--	--	--	--	--	--
c13446_g1	CB_F3	142.00	7.23	1828	646711867	KDR16897.1	284	3.95183e-25	Poly [ADP-ribose] polymerase 14 [Zootermopsis nevadensis]	--	--	--	--	--	--	--	--	--	Q8BZ20	206	1.61932e-15	Poly [ADP-ribose] polymerase 12 OS=Mus musculus GN=Parp12 PE=2 SV=3	PF00644	Poly(ADP-ribose) polymerase catalytic domain	--	--	GO:0003950	NAD+ ADP-ribosyltransferase activity	--	--	--	--
c13452_g1	CB_F3	1.00	46.26	210	478260446	ENN80174.1	253	3.59638e-24	hypothetical protein YQE_03395, partial [Dendroctonus ponderosae]	--	--	--	--	--	--	--	--	--	--	--	--	--	--	--	--	--	--	--	--	--	--	--
c13452_g2	CB_F3	15.00	7.33	439	546681047	ERL91212.1	519	1.40523e-60	hypothetical protein D910_08550 [Dendroctonus ponderosae]	--	--	--	--	--	--	--	--	--	Q69ZS6	176	8.30621e-14	Synaptic vesicle glycoprotein 2C OS=Mus musculus GN=Sv2c PE=1 SV=2	PF12822//PF07690//PF00083	Protein of unknown function (DUF3816)//Major Facilitator Superfamily//Sugar (and other) transporter	GO:0006810//GO:0055085	transport//transmembrane transport	GO:0022857//GO:0005215	transmembrane transporter activity//transporter activity	GO:0016021	integral component of membrane	KOG0255	Synaptic vesicle transporter SVOP and related transporters (major facilitator superfamily)
c13453_g1	CB_F3	1.00	0.47	444	--	--	--	--	--	--	--	--	--	--	--	--	--	--	--	--	--	--	PF02878	Phosphoglucomutase/phosphomannomutase, alpha/beta/alpha domain I	GO:0005975	carbohydrate metabolic process	GO:0016868	intramolecular transferase activity, phosphotransferases	--	--	--	--
c13455_g1	CB_F3	657.00	12.66	4285	478253839	ENN74131.1	2745	0	hypothetical protein YQE_09104, partial [Dendroctonus ponderosae]	--	--	--	--	--	K06841	SEMA5	semaphorin 5	http://www.genome.jp/dbget-bin/www_bget?ko:K06841	Q9P283	1590	0	Semaphorin-5B OS=Homo sapiens GN=SEMA5B PE=2 SV=4	PF01403	Sema domain	--	--	GO:0005515	protein binding	--	--	KOG3611	Semaphorins
c13455_g2	CB_F3	166.00	12.03	1346	546684646	ERL94263.1	1201	7.4254e-160	hypothetical protein D910_11544 [Dendroctonus ponderosae]	--	--	--	--	--	--	--	--	--	P21902	442	3.80063e-48	Proclotting enzyme OS=Tachypleus tridentatus PE=1 SV=1	PF00089	Trypsin	GO:0006508	proteolysis	GO:0004252	serine-type endopeptidase activity	--	--	KOG3627	Trypsin
c13458_g1	CB_F3	1.00	0.53	427	--	--	--	--	--	--	--	--	--	--	--	--	--	--	--	--	--	--	--	--	--	--	--	--	--	--	--	--
c13458_g2	CB_F3	1.00	0.88	366	--	--	--	--	--	--	--	--	--	--	--	--	--	--	--	--	--	--	--	--	--	--	--	--	--	--	--	--
c13461_g1	CB_F3	1.00	8.29	249	332019021	EGI59557.1	127	1.26211e-07	Mariner Mos1 transposase [Acromyrmex echinatior]	--	--	--	--	--	--	--	--	--	--	--	--	--	--	--	--	--	--	--	--	--	--	--
c13474_g1	CB_F3	1.00	0.55	421	--	--	--	--	--	--	--	--	--	--	--	--	--	--	--	--	--	--	--	--	--	--	--	--	--	--	--	--
c13476_g1	CB_F3	6.00	9.71	376	--	--	--	--	--	--	--	--	--	--	--	--	--	--	--	--	--	--	--	--	--	--	--	--	--	--	--	--
c13499_g1	CB_F3	1.00	0.65	399	--	--	--	--	--	--	--	--	--	--	--	--	--	--	--	--	--	--	--	--	--	--	--	--	--	--	--	--
c13508_g1	CB_F3	3.00	0.78	580	--	--	--	--	--	--	--	--	--	--	--	--	--	--	--	--	--	--	--	--	--	--	--	--	--	--	--	--
c13534_g1	CB_F3	2.00	1.41	389	--	--	--	--	--	--	--	--	--	--	--	--	--	--	--	--	--	--	--	--	--	--	--	--	--	--	--	--
c13546_g2	CB_F3	1.00	3.02	285	470246644	XP_004366475.1	165	2.29792e-12	urate oxidase [Dictyostelium fasciculatum]>gi|328870196|gb|EGG18571.1| urate oxidase [Dictyostelium fasciculatum]	--	--	--	--	--	--	--	--	--	Q00511	193	1.63508e-17	Uricase OS=Aspergillus flavus GN=uaZ PE=1 SV=3	--	--	--	--	--	--	--	--	KOG1599	Uricase (urate oxidase)
c13548_g1	CB_F3	1.00	0.98	356	--	--	--	--	--	--	--	--	--	--	--	--	--	--	--	--	--	--	--	--	--	--	--	--	--	--	--	--
c13556_g2	CB_F3	1.00	0.31	531	--	--	--	--	--	--	--	--	--	--	--	--	--	--	--	--	--	--	--	--	--	--	--	--	--	--	--	--
c13571_g1	CB_F3	1.00	3.55	278	--	--	--	--	--	--	--	--	--	--	--	--	--	--	--	--	--	--	PF05478//PF04977//PF00435//PF01496//PF04111//PF05929//PF04632//PF05008	Prominin//Septum formation initiator//Spectrin repeat//V-type ATPase 116kDa subunit family//Autophagy protein Apg6//Phage capsid scaffolding protein (GPO) serine peptidase//Fusaric acid resistance protein family//Vesicle transport v-SNARE protein N-terminus	GO:0007049//GO:0006810//GO:0015991//GO:0019069//GO:0006886//GO:0015992//GO:0006914	cell cycle//transport//ATP hydrolysis coupled proton transport//viral capsid assembly//intracellular protein transport//proton transport//autophagy	GO:0005515//GO:0015078	protein binding//hydrogen ion transmembrane transporter activity	GO:0033179//GO:0016020//GO:0016021//GO:0005886	proton-transporting V-type ATPase, V0 domain//membrane//integral component of membrane//plasma membrane	--	--
c13571_g2	CB_F3	1.00	1.26	335	--	--	--	--	--	--	--	--	--	--	--	--	--	--	--	--	--	--	--	--	--	--	--	--	--	--	--	--
c13575_g1	CB_F3	1.00	0.83	371	--	--	--	--	--	--	--	--	--	--	--	--	--	--	--	--	--	--	--	--	--	--	--	--	--	--	--	--
c13578_g1	CB_F3	3.00	0.44	812	--	--	--	--	--	--	--	--	--	--	--	--	--	--	--	--	--	--	--	--	--	--	--	--	--	--	--	--
c13589_g1	CB_F3	12.00	4.38	493	--	--	--	--	--	--	--	--	--	--	--	--	--	--	--	--	--	--	--	--	--	--	--	--	--	--	--	--
c13593_g1	CB_F3	7.00	3.07	457	--	--	--	--	--	--	--	--	--	--	--	--	--	--	--	--	--	--	--	--	--	--	--	--	--	--	--	--
c13598_g1	CB_F3	375.00	16.98	1986	546676764	ERL87718.1	2349	0	hypothetical protein D910_05108 [Dendroctonus ponderosae]	332374285	BT127322.1	257	1.21886e-129	Dendroctonus ponderosae clone DPO1135_L17 unknown mRNA	K08588	BAP1, UCHL2	ubiquitin carboxyl-terminal hydrolase BAP1	http://www.genome.jp/dbget-bin/www_bget?ko:K08588	Q17N72	1060	2.66641e-135	Ubiquitin carboxyl-terminal hydrolase calypso OS=Aedes aegypti GN=calypso PE=3 SV=1	PF01088	Ubiquitin carboxyl-terminal hydrolase, family 1	GO:0006511//GO:0016579	ubiquitin-dependent protein catabolic process//protein deubiquitination	GO:0004221	obsolete ubiquitin thiolesterase activity	GO:0005622	intracellular	KOG2778	Ubiquitin C-terminal hydrolase
c13603_g1	CB_F3	1.00	3.31	281	--	--	--	--	--	--	--	--	--	--	--	--	--	--	--	--	--	--	--	--	--	--	--	--	--	--	--	--
c13605_g1	CB_F3	1.00	2.60	292	--	--	--	--	--	--	--	--	--	--	--	--	--	--	--	--	--	--	--	--	--	--	--	--	--	--	--	--
c13614_g1	CB_F3	1.00	0.46	450	--	--	--	--	--	--	--	--	--	--	--	--	--	--	--	--	--	--	--	--	--	--	--	--	--	--	--	--
c13641_g1	CB_F3	644.00	31.91	1847	642914182	XP_008201578.1	472	4.49241e-50	PREDICTED: serine/threonine-protein kinase mos [Tribolium castaneum]	--	--	--	--	--	K04563	CDC28, CDC2	cyclin-dependent kinase	http://www.genome.jp/dbget-bin/www_bget?ko:K04563	Q9GRC0	340	1.33264e-33	Serine/threonine-protein kinase mos OS=Patiria pectinifera GN=mos PE=1 SV=1	PF00069//PF06293//PF07714//PF04670	Protein kinase domain//Lipopolysaccharide kinase (Kdo/WaaP) family//Protein tyrosine kinase//Gtr1/RagA G protein conserved region	GO:0009103//GO:0006468	lipopolysaccharide biosynthetic process//protein phosphorylation	GO:0005525//GO:0005524//GO:0016773//GO:0004672	GTP binding//ATP binding//phosphotransferase activity, alcohol group as acceptor//protein kinase activity	GO:0005634//GO:0016020//GO:0005737	nucleus//membrane//cytoplasm	KOG0192	Tyrosine kinase specific for activated (GTP-bound) p21cdc42Hs
c13644_g1	CB_F3	6.00	0.81	854	2564367	AAC28139.1	122	7.41143e-11	mariner transposase [Andrena erigeniae]	--	--	--	--	--	--	--	--	--	Q7JQ07	131	2.40611e-07	Mariner Mos1 transposase OS=Drosophila mauritiana GN=mariner\T PE=1 SV=1	--	--	--	--	--	--	--	--	--	--
c13660_g1	CB_F3	1.00	7.00	254	730378405	KHJ49247.1	313	3.21934e-31	carboxyl transferase domain protein [Trichuris suis]	--	--	--	--	--	K11262	ACAC	acetyl-CoA carboxylase / biotin carboxylase	http://www.genome.jp/dbget-bin/www_bget?ko:K11262	P78820	334	2.13484e-35	Acetyl-CoA carboxylase OS=Schizosaccharomyces pombe (strain 972 / ATCC 24843) GN=cut6 PE=1 SV=2	PF01039	Carboxyl transferase domain	--	--	GO:0016874	ligase activity	--	--	KOG0368	Acetyl-CoA carboxylase
c13662_g1	CB_F3	20297.00	1014.06	1826	332372556	AEE61420.1	1647	0	unknown [Dendroctonus ponderosae]	70909602	AM048988.1	302	1.08002e-154	Biphyllus lunatus mRNA for ribosomal protein L4e (rpL4e gene)	K02930	RP-L4e, RPL4	large subunit ribosomal protein L4e	http://www.genome.jp/dbget-bin/www_bget?ko:K02930	P09180	1237	8.32028e-164	60S ribosomal protein L4 OS=Drosophila melanogaster GN=RpL4 PE=1 SV=2	PF04900//PF00573	Fcf1//Ribosomal protein L4/L1 family	GO:0042254//GO:0006412	ribosome biogenesis//translation	GO:0003735	structural constituent of ribosome	GO:0032040//GO:0005840	small-subunit processome//ribosome	KOG1475	Ribosomal protein RPL1/RPL2/RL4L4
c13669_g1	CB_F3	1.00	1.20	339	765555637	KJE96228.1	196	2.60895e-15	hypothetical protein CAOG_006581 [Capsaspora owczarzaki ATCC 30864]	628831458	XM_007767843.1	46	3.76657e-13	Coniophora puteana RWD-64-598 SS2 hypothetical protein mRNA	--	--	--	--	--	--	--	--	--	--	--	--	--	--	--	--	--	--
c13671_g1	CB_F3	3.00	0.59	672	--	--	--	--	--	--	--	--	--	--	--	--	--	--	--	--	--	--	--	--	--	--	--	--	--	--	--	--
c13673_g1	CB_F3	6.00	7.18	339	642930159	XP_008196277.1	142	2.83362e-08	PREDICTED: high affinity cAMP-specific and IBMX-insensitive 3',5'-cyclic phosphodiesterase 8A isoform X1 [Tribolium castaneum]	--	--	--	--	--	--	--	--	--	--	--	--	--	--	--	--	--	--	--	--	--	--	--
c13687_g2	CB_F3	1.00	0.79	377	--	--	--	--	--	--	--	--	--	--	--	--	--	--	--	--	--	--	--	--	--	--	--	--	--	--	--	--
c13691_g1	CB_F3	1.00	1.70	315	--	--	--	--	--	--	--	--	--	--	--	--	--	--	--	--	--	--	--	--	--	--	--	--	--	--	--	--
c13695_g1	CB_F3	743.00	27.84	2341	642933817	XP_008197388.1	839	3.32793e-95	PREDICTED: MICAL-like protein 1 [Tribolium castaneum]>gi|642933819|ref|XP_008197394.1| PREDICTED: MICAL-like protein 1 [Tribolium castaneum]	470263202	XM_004360818.1	157	5.60081e-74	Dictyostelium fasciculatum PHD finger-like domain-containing protein 5A (phf5a) mRNA, complete cds	K12834	PHF5A	PHD finger-like domain-containing protein 5A	http://www.genome.jp/dbget-bin/www_bget?ko:K12834	P83871	552	5.73327e-65	PHD finger-like domain-containing protein 5A OS=Rattus norvegicus GN=Phf5a PE=2 SV=1	--	--	--	--	--	--	--	--	KOG1705	Uncharacterized conserved protein, contains CXXC motifs
c13697_g1	CB_F3	4.00	1.18	544	--	--	--	--	--	--	--	--	--	--	--	--	--	--	--	--	--	--	--	--	--	--	--	--	--	--	--	--
c13698_g1	CB_F3	2.00	0.64	521	--	--	--	--	--	--	--	--	--	--	--	--	--	--	--	--	--	--	--	--	--	--	--	--	--	--	--	--
c13700_g1	CB_F3	1.00	0.31	532	--	--	--	--	--	--	--	--	--	--	--	--	--	--	--	--	--	--	--	--	--	--	--	--	--	--	--	--
c13708_g1	CB_F3	3.00	0.71	607	--	--	--	--	--	--	--	--	--	--	--	--	--	--	--	--	--	--	--	--	--	--	--	--	--	--	--	--
c13709_g1	CB_F3	3.00	0.70	614	752866607	XP_011269802.1	115	4.90459e-07	PREDICTED: LOW QUALITY PROTEIN: uncharacterized protein LOC105259517 [Camponotus floridanus]	--	--	--	--	--	--	--	--	--	--	--	--	--	--	--	--	--	--	--	--	--	--	--
c13719_g1	CB_F3	1.00	0.78	378	118355624	XP_001011071.1	493	8.66396e-59	DNA repair RAD51-like protein [Tetrahymena thermophila SB210]>gi|3237383|gb|AAC39117.1| Rad51 [Tetrahymena thermophila]>gi|89292838|gb|EAR90826.1| DNA repair RAD51-like protein [Tetrahymena thermophila SB210]	18857700	AJ430697.1	126	1.43314e-57	Pleurotus ostreatus rad51 gene for putative RAD51 protein, exons 1-6	K04482	RAD51	DNA repair protein RAD51	http://www.genome.jp/dbget-bin/www_bget?ko:K04482	Q91918	476	1.41503e-57	DNA repair protein RAD51 homolog A OS=Xenopus laevis GN=rad51-a PE=2 SV=1	PF03796	DnaB-like helicase C terminal domain	GO:0007131//GO:0006281//GO:0006260	reciprocal meiotic recombination//DNA repair//DNA replication	GO:0005524//GO:0003678//GO:0003684//GO:0008094	ATP binding//DNA helicase activity//damaged DNA binding//DNA-dependent ATPase activity	GO:0005634//GO:0005657	nucleus//replication fork	KOG1433	DNA repair protein RAD51/RHP55
c13724_g2	CB_F3	2.00	0.39	676	332020634	EGI61041.1	240	3.40175e-22	Histone-lysine N-methyltransferase SETMAR [Acromyrmex echinatior]	--	--	--	--	--	--	--	--	--	--	--	--	--	--	--	--	--	--	--	--	--	--	--
c13726_g1	CB_F3	5.00	3.32	396	861624759	KMQ88359.1	172	2.72904e-18	gag-pol polyprotein [Lasius niger]	--	--	--	--	--	--	--	--	--	--	--	--	--	--	--	--	--	--	--	--	--	--	--
c13728_g1	CB_F3	2.00	8.49	271	--	--	--	--	--	--	--	--	--	--	--	--	--	--	--	--	--	--	PF03081	Exo70 exocyst complex subunit	GO:0006887	exocytosis	--	--	GO:0000145	exocyst	--	--
c13738_g1	CB_F3	5.00	0.48	1088	--	--	--	--	--	--	--	--	--	--	--	--	--	--	--	--	--	--	--	--	--	--	--	--	--	--	--	--
c13750_g1	CB_F3	1.00	0.80	375	--	--	--	--	--	--	--	--	--	--	--	--	--	--	--	--	--	--	--	--	--	--	--	--	--	--	--	--
c13756_g1	CB_F3	1.00	0.39	481	--	--	--	--	--	--	--	--	--	--	--	--	--	--	--	--	--	--	--	--	--	--	--	--	--	--	--	--
c13769_g1	CB_F3	13.00	3.04	612	--	--	--	--	--	--	--	--	--	--	--	--	--	--	--	--	--	--	--	--	--	--	--	--	--	--	--	--
c13772_g1	CB_F3	35.00	10.70	647	--	--	--	--	--	--	--	--	--	--	--	--	--	--	--	--	--	--	--	--	--	--	--	--	--	--	--	--
c13776_g1	CB_F3	1.00	0.76	381	--	--	--	--	--	--	--	--	--	--	--	--	--	--	--	--	--	--	--	--	--	--	--	--	--	--	--	--
c13781_g1	CB_F3	1.00	0.49	438	--	--	--	--	--	--	--	--	--	--	--	--	--	--	--	--	--	--	--	--	--	--	--	--	--	--	--	--
c13800_g1	CB_F3	6356.00	163.17	6070	546682270	ERL92231.1	2500	0	hypothetical protein D910_09549 [Dendroctonus ponderosae]	--	--	--	--	--	K12382	PSAP, SGP1	saposin	http://www.genome.jp/dbget-bin/www_bget?ko:K12382	P56597	365	1.25007e-36	Nucleoside diphosphate kinase homolog 5 OS=Homo sapiens GN=NME5 PE=1 SV=1	PF05184//PF09329//PF00334//PF00615	Saposin-like type B, region 1//Primase zinc finger//Nucleoside diphosphate kinase//Regulator of G protein signaling domain	GO:0006165//GO:0006241//GO:0006206//GO:0038032//GO:0006228//GO:0006629//GO:0006260//GO:0006144//GO:0006183	nucleoside diphosphate phosphorylation//CTP biosynthetic process//pyrimidine nucleobase metabolic process//termination of G-protein coupled receptor signaling pathway//UTP biosynthetic process//lipid metabolic process//DNA replication//purine nucleobase metabolic process//GTP biosynthetic process	GO:0005524//GO:0004550	ATP binding//nucleoside diphosphate kinase activity	GO:0005634	nucleus	KOG1340	Prosaposin
c13805_g1	CB_F3	3.00	0.58	683	--	--	--	--	--	--	--	--	--	--	--	--	--	--	--	--	--	--	--	--	--	--	--	--	--	--	--	--
c13817_g1	CB_F3	5.00	3.78	381	--	--	--	--	--	795019206	XM_012004108.1	40	9.27225e-10	PREDICTED: Vollenhovia emeryi uncharacterized LOC105556990 (LOC105556990), mRNA	--	--	--	--	--	--	--	--	--	--	--	--	--	--	--	--	--	--
c13817_g2	CB_F3	59.00	7.68	874	334883367	BAK38648.1	189	3.94824e-13	unnamed protein product [Tribolium castaneum]	--	--	--	--	--	--	--	--	--	--	--	--	--	PF01737	YCF9	GO:0015979//GO:0042549	photosynthesis//photosystem II stabilization	--	--	GO:0009523//GO:0009539	photosystem II//photosystem II reaction center	--	--
c1382_g1	CB_F3	2.00	0.66	514	--	--	--	--	--	--	--	--	--	--	--	--	--	--	--	--	--	--	PF14102	Capsule biosynthesis CapC	GO:0045227	capsule polysaccharide biosynthetic process	--	--	GO:0016020	membrane	--	--
c13882_g1	CB_F3	3.00	7.18	296	--	--	--	--	--	--	--	--	--	--	--	--	--	--	--	--	--	--	--	--	--	--	--	--	--	--	--	--
c13889_g1	CB_F3	3.00	0.44	804	--	--	--	--	--	--	--	--	--	--	--	--	--	--	--	--	--	--	--	--	--	--	--	--	--	--	--	--
c13892_g1	CB_F3	1.00	0.39	480	--	--	--	--	--	--	--	--	--	--	--	--	--	--	--	--	--	--	--	--	--	--	--	--	--	--	--	--
c13940_g1	CB_F3	1.00	0.35	499	--	--	--	--	--	--	--	--	--	--	--	--	--	--	--	--	--	--	--	--	--	--	--	--	--	--	--	--
c13947_g1	CB_F3	1.00	11.50	240	--	--	--	--	--	--	--	--	--	--	--	--	--	--	--	--	--	--	--	--	--	--	--	--	--	--	--	--
c13950_g1	CB_F3	1.00	27.55	220	--	--	--	--	--	--	--	--	--	--	--	--	--	--	--	--	--	--	--	--	--	--	--	--	--	--	--	--
c13952_g2	CB_F3	1.00	0.70	390	--	--	--	--	--	--	--	--	--	--	--	--	--	--	--	--	--	--	--	--	--	--	--	--	--	--	--	--
c13961_g1	CB_F3	2219.00	240.68	993	332376065	AEE63173.1	1120	3.63297e-151	unknown [Dendroctonus ponderosae]	66804289	XM_630832.1	123	1.85286e-55	Dictyostelium discoideum AX4 hypothetical protein (DDB_G0290031) mRNA, complete cds	K14842	NSA2	ribosome biogenesis protein NSA2	http://www.genome.jp/dbget-bin/www_bget?ko:K14842	O95478	939	5.57517e-125	Ribosome biogenesis protein NSA2 homolog OS=Homo sapiens GN=NSA2 PE=1 SV=1	--	--	--	--	--	--	--	--	KOG3163	Uncharacterized conserved protein related to ribosomal protein S8E
c13976_g1	CB_F3	1.00	0.35	505	281204297	EFA78493.1	296	3.27337e-29	putative quinone oxidoreductase [Polysphondylium pallidum PN500]	--	--	--	--	--	K00344	qor, CRYZ	NADPH2:quinone reductase	http://www.genome.jp/dbget-bin/www_bget?ko:K00344	P38230	425	2.10521e-49	Probable quinone oxidoreductase OS=Saccharomyces cerevisiae (strain ATCC 204508 / S288c) GN=ZTA1 PE=1 SV=1	PF00107//PF04888//PF08240	Zinc-binding dehydrogenase//Secretion system effector C (SseC) like family//Alcohol dehydrogenase GroES-like domain	GO:0009405//GO:0055114	pathogenesis//oxidation-reduction process	GO:0016491//GO:0008270	oxidoreductase activity//zinc ion binding	--	--	KOG1197	Predicted quinone oxidoreductase
c13977_g1	CB_F3	6.00	1.89	526	--	--	--	--	--	--	--	--	--	--	--	--	--	--	--	--	--	--	--	--	--	--	--	--	--	--	--	--
c13979_g1	CB_F3	1.00	0.38	484	--	--	--	--	--	--	--	--	--	--	--	--	--	--	--	--	--	--	--	--	--	--	--	--	--	--	--	--
c13987_g1	CB_F3	1.00	0.59	412	--	--	--	--	--	--	--	--	--	--	--	--	--	--	--	--	--	--	--	--	--	--	--	--	--	--	--	--
c13996_g1	CB_F3	3.00	0.47	772	--	--	--	--	--	--	--	--	--	--	--	--	--	--	--	--	--	--	--	--	--	--	--	--	--	--	--	--
c14006_g1	CB_F3	2.00	1.20	409	--	--	--	--	--	--	--	--	--	--	--	--	--	--	--	--	--	--	--	--	--	--	--	--	--	--	--	--
c14035_g1	CB_F3	2.00	1.81	363	--	--	--	--	--	--	--	--	--	--	--	--	--	--	--	--	--	--	--	--	--	--	--	--	--	--	--	--
c14035_g2	CB_F3	1.00	0.52	429	--	--	--	--	--	--	--	--	--	--	--	--	--	--	--	--	--	--	--	--	--	--	--	--	--	--	--	--
c14043_g1	CB_F3	1.00	0.88	366	--	--	--	--	--	--	--	--	--	--	--	--	--	--	--	--	--	--	--	--	--	--	--	--	--	--	--	--
c14048_g1	CB_F3	11.00	17.52	319	--	--	--	--	--	--	--	--	--	--	--	--	--	--	--	--	--	--	--	--	--	--	--	--	--	--	--	--
c14058_g1	CB_F3	92.00	4.74	1780	--	--	--	--	--	--	--	--	--	--	--	--	--	--	--	--	--	--	--	--	--	--	--	--	--	--	--	--
c14060_g1	CB_F3	1.00	0.33	518	--	--	--	--	--	--	--	--	--	--	--	--	--	--	--	--	--	--	--	--	--	--	--	--	--	--	--	--
c14079_g1	CB_F3	1374.00	55.96	2176	546682980	ERL92852.1	998	2.63401e-126	hypothetical protein D910_10159 [Dendroctonus ponderosae]	--	--	--	--	--	--	--	--	--	--	--	--	--	--	--	--	--	--	--	--	--	--	--
c14138_g1	CB_F3	2.00	0.40	671	--	--	--	--	--	--	--	--	--	--	--	--	--	--	--	--	--	--	--	--	--	--	--	--	--	--	--	--
c14156_g1	CB_F3	1.00	3.16	283	--	--	--	--	--	--	--	--	--	--	--	--	--	--	--	--	--	--	--	--	--	--	--	--	--	--	--	--
c14173_g2	CB_F3	1.00	0.42	467	--	--	--	--	--	--	--	--	--	--	--	--	--	--	--	--	--	--	PF02172	KIX domain	GO:0006355	regulation of transcription, DNA-templated	GO:0003712	transcription cofactor activity	GO:0005667	transcription factor complex	--	--
c14177_g1	CB_F3	1.00	0.69	391	--	--	--	--	--	--	--	--	--	--	--	--	--	--	--	--	--	--	--	--	--	--	--	--	--	--	--	--
c14178_g1	CB_F3	4.00	110.21	220	--	--	--	--	--	--	--	--	--	--	--	--	--	--	--	--	--	--	--	--	--	--	--	--	--	--	--	--
c14188_g1	CB_F3	5.00	0.56	975	--	--	--	--	--	--	--	--	--	--	--	--	--	--	--	--	--	--	--	--	--	--	--	--	--	--	--	--
c14196_g1	CB_F3	23.00	1.78	1307	478256538	ENN76722.1	909	4.83352e-117	hypothetical protein YQE_06787, partial [Dendroctonus ponderosae]	--	--	--	--	--	K09228	KRAB	KRAB domain-containing zinc finger protein	http://www.genome.jp/dbget-bin/www_bget?ko:K09228	Q9UJU3	393	1.87662e-39	Zinc finger protein 112 OS=Homo sapiens GN=ZNF112 PE=2 SV=2	PF01363//PF00096//PF00628	FYVE zinc finger//Zinc finger, C2H2 type//PHD-finger	--	--	GO:0046872//GO:0005515	metal ion binding//protein binding	--	--	--	--
c14200_g1	CB_F3	3.00	27.62	246	--	--	--	--	--	--	--	--	--	--	--	--	--	--	--	--	--	--	--	--	--	--	--	--	--	--	--	--
c14203_g1	CB_F3	1.00	1.08	347	--	--	--	--	--	--	--	--	--	--	--	--	--	--	--	--	--	--	--	--	--	--	--	--	--	--	--	--
c14210_g1	CB_F3	1.00	2.05	304	537144668	ERE69205.1	140	5.85422e-09	60S ribosomal protein L7a-like protein [Cricetulus griseus]	575520864	XM_006689640.1	40	7.22063e-10	Candida tenuis ATCC 10573 hypothetical protein (CANTEDRAFT_127762), mRNA	K02936	RP-L7Ae, RPL7A	large subunit ribosomal protein L7Ae	http://www.genome.jp/dbget-bin/www_bget?ko:K02936	P17076	144	8.24427e-11	60S ribosomal protein L8-A OS=Saccharomyces cerevisiae (strain ATCC 204508 / S288c) GN=RPL8A PE=1 SV=4	--	--	--	--	--	--	--	--	KOG3166	60S ribosomal protein L7A
c14271_g1	CB_F3	5.00	2.54	433	--	--	--	--	--	--	--	--	--	--	--	--	--	--	--	--	--	--	--	--	--	--	--	--	--	--	--	--
c14273_g1	CB_F3	942.00	136.78	813	91083777	XP_972333.1	540	5.44968e-66	PREDICTED: mitochondrial fission 1 protein [Tribolium castaneum]>gi|270007915|gb|EFA04363.1| hypothetical protein TcasGA2_TC014659 [Tribolium castaneum]	--	--	--	--	--	K17969	FIS1, TTC11, MDV2	mitochondrial fission 1 protein	http://www.genome.jp/dbget-bin/www_bget?ko:K17969	Q9Y3D6	304	3.59233e-32	Mitochondrial fission 1 protein OS=Homo sapiens GN=FIS1 PE=1 SV=2	--	--	--	--	--	--	--	--	KOG3364	Membrane protein involved in organellar division
c14284_g1	CB_F3	1.00	1.00	354	--	--	--	--	--	--	--	--	--	--	--	--	--	--	--	--	--	--	--	--	--	--	--	--	--	--	--	--
c14299_g1	CB_F3	1.00	0.76	381	--	--	--	--	--	--	--	--	--	--	--	--	--	--	--	--	--	--	--	--	--	--	--	--	--	--	--	--
c14304_g1	CB_F3	2.00	0.52	579	--	--	--	--	--	--	--	--	--	--	--	--	--	--	--	--	--	--	PF01918	Alba	--	--	GO:0003676	nucleic acid binding	--	--	--	--
c14313_g1	CB_F3	2.00	0.54	569	831775949	XP_012754654.1	157	3.72233e-10	hypothetical protein SAMD00019534_057090, partial [Acytostelium subglobosum LB1]>gi|735855286|dbj|GAM22534.1| hypothetical protein SAMD00019534_057090, partial [Acytostelium subglobosum LB1]	--	--	--	--	--	--	--	--	--	O14166	163	2.41398e-12	Uncharacterized protein C4C5.03 OS=Schizosaccharomyces pombe (strain 972 / ATCC 24843) GN=SPAC4C5.03 PE=4 SV=1	--	--	--	--	--	--	--	--	--	--
c14334_g1	CB_F3	1.00	0.67	569	546685744	ERL95199.1	208	2.44534e-18	hypothetical protein D910_12467 [Dendroctonus ponderosae]	--	--	--	--	--	--	--	--	--	--	--	--	--	--	--	--	--	--	--	--	--	--	--
c14356_g1	CB_F3	3.00	0.41	842	--	--	--	--	--	--	--	--	--	--	--	--	--	--	--	--	--	--	--	--	--	--	--	--	--	--	--	--
c14373_g1	CB_F3	348.00	395.91	343	570341948	AHE77372.1	201	2.15488e-17	small heat shock protein [Lissorhoptrus oryzophilus]	--	--	--	--	--	--	--	--	--	--	--	--	--	--	--	--	--	--	--	--	--	--	--
c14393_g1	CB_F3	2.00	0.51	583	478258594	ENN78644.1	402	7.6727e-47	hypothetical protein YQE_04817, partial [Dendroctonus ponderosae]	--	--	--	--	--	--	--	--	--	P45589	291	8.85468e-32	Flexible cuticle protein 12 OS=Hyalophora cecropia GN=CP12 PE=2 SV=1	PF00379	Insect cuticle protein	--	--	GO:0042302	structural constituent of cuticle	--	--	--	--
c14409_g1	CB_F3	327.00	8.57	3311	478254641	ENN74883.1	945	4.39899e-110	hypothetical protein YQE_08548, partial [Dendroctonus ponderosae]>gi|546679234|gb|ERL89728.1| hypothetical protein D910_07089, partial [Dendroctonus ponderosae]	805825402	XM_012297209.1	36	1.4588e-06	PREDICTED: Megachile rotundata thioredoxin domain-containing protein 11 (LOC100883456), transcript variant X6, mRNA	--	--	--	--	A4FUW8	319	2.20669e-28	Thioredoxin domain-containing protein 11 OS=Bos taurus GN=TXNDC11 PE=2 SV=1	PF00085	Thioredoxin	GO:0045454	cell redox homeostasis	--	--	--	--	KOG0190	Protein disulfide isomerase (prolyl 4-hydroxylase beta subunit)
c14412_g1	CB_F3	1.00	0.32	519	--	--	--	--	--	--	--	--	--	--	--	--	--	--	--	--	--	--	--	--	--	--	--	--	--	--	--	--
c14434_g1	CB_F3	3.00	0.67	629	--	--	--	--	--	--	--	--	--	--	--	--	--	--	--	--	--	--	PF00737	Photosystem II 10 kDa phosphoprotein	GO:0050821//GO:0015979	protein stabilization//photosynthesis	GO:0042301	phosphate ion binding	GO:0016020//GO:0009523	membrane//photosystem II	--	--
c14446_g1	CB_F3	5.00	1.04	653	--	--	--	--	--	--	--	--	--	--	--	--	--	--	--	--	--	--	PF10538	Immunoreceptor tyrosine-based activation motif	GO:0007165	signal transduction	--	--	--	--	--	--
c14451_g1	CB_F3	1.00	3.02	285	--	--	--	--	--	462281237	APGK01057722.1	64	3.0583e-23	Dendroctonus ponderosae Seq01057732, whole genome shotgun sequence	--	--	--	--	--	--	--	--	--	--	--	--	--	--	--	--	--	--
c14456_g1	CB_F3	1.00	0.49	437	350646366	CCD58959.1	149	6.39306e-10	hypothetical protein Smp_171550 [Schistosoma mansoni]	--	--	--	--	--	--	--	--	--	Q6C7L6	162	6.24408e-13	NADH-ubiquinone oxidoreductase assembly factor N7BML OS=Yarrowia lipolytica (strain CLIB 122 / E 150) GN=N7BML PE=1 SV=1	--	--	--	--	--	--	--	--	--	--
c14457_g1	CB_F3	1.00	7.48	252	307206731	EFN84669.1	155	7.64081e-12	hypothetical protein EAI_07799, partial [Harpegnathos saltator]	--	--	--	--	--	--	--	--	--	--	--	--	--	--	--	--	--	--	--	--	--	--	--
c14465_g1	CB_F3	1.00	0.83	371	--	--	--	--	--	--	--	--	--	--	--	--	--	--	--	--	--	--	--	--	--	--	--	--	--	--	--	--
c14478_g1	CB_F3	1032.00	21.99	3909	91083997	XP_975257.1	1961	0	PREDICTED: phosphatidate cytidylyltransferase, photoreceptor-specific [Tribolium castaneum]>gi|270007993|gb|EFA04441.1| hypothetical protein TcasGA2_TC014743 [Tribolium castaneum]	821120868	XM_004465243.2	72	1.67704e-26	PREDICTED: Dasypus novemcinctus CDP-diacylglycerol synthase (phosphatidate cytidylyltransferase) 2 (CDS2), mRNA	K00981	E2.7.7.41, CDS1, CDS2, cdsA	phosphatidate cytidylyltransferase	http://www.genome.jp/dbget-bin/www_bget?ko:K00981	P56079	1615	0	Phosphatidate cytidylyltransferase, photoreceptor-specific OS=Drosophila melanogaster GN=CdsA PE=1 SV=2	PF13639//PF01148//PF12906	Ring finger domain//Cytidylyltransferase family//RING-variant domain	GO:0016024//GO:0046486//GO:0008654	CDP-diacylglycerol biosynthetic process//glycerolipid metabolic process//phospholipid biosynthetic process	GO:0008270//GO:0016772//GO:0005515//GO:0004605	zinc ion binding//transferase activity, transferring phosphorus-containing groups//protein binding//phosphatidate cytidylyltransferase activity	GO:0016020//GO:0016021	membrane//integral component of membrane	KOG1440	CDP-diacylglycerol synthase
c14483_g1	CB_F3	37.00	0.58	5187	478254224	ENN74489.1	1141	9.71197e-128	hypothetical protein YQE_08934, partial [Dendroctonus ponderosae]	--	--	--	--	--	K06236	COL1AS	collagen, type I/II/III/V/XI/XXIV/XXVII, alpha	http://www.genome.jp/dbget-bin/www_bget?ko:K06236	Q6P4Z2	550	3.42099e-55	Collagen alpha-1(II) chain OS=Xenopus tropicalis GN=col2a1 PE=2 SV=1	PF01410//PF00093	Fibrillar collagen C-terminal domain//von Willebrand factor type C domain	--	--	GO:0005515//GO:0005201	protein binding//extracellular matrix structural constituent	GO:0005578//GO:0005581	proteinaceous extracellular matrix//collagen trimer	KOG3544	Collagens (type IV and type XIII), and related proteins
c14530_g1	CB_F3	2.00	3.24	318	--	--	--	--	--	--	--	--	--	--	--	--	--	--	--	--	--	--	--	--	--	--	--	--	--	--	--	--
c14544_g1	CB_F3	38.00	13.92	492	--	--	--	--	--	452084973	HE577152.1	38	1.58202e-08	Tapinoma nigerrimum mariner transposon Tnigmar-Mb-5	--	--	--	--	--	--	--	--	--	--	--	--	--	--	--	--	--	--
c14552_g1	CB_F3	2.00	1.20	409	--	--	--	--	--	--	--	--	--	--	--	--	--	--	--	--	--	--	--	--	--	--	--	--	--	--	--	--
c145_g1	CB_F3	1.00	0.65	399	--	--	--	--	--	--	--	--	--	--	--	--	--	--	--	--	--	--	--	--	--	--	--	--	--	--	--	--
c14600_g1	CB_F3	2.00	0.64	521	--	--	--	--	--	--	--	--	--	--	--	--	--	--	--	--	--	--	--	--	--	--	--	--	--	--	--	--
c14617_g1	CB_F3	1.00	0.66	396	--	--	--	--	--	--	--	--	--	--	--	--	--	--	--	--	--	--	--	--	--	--	--	--	--	--	--	--
c14623_g1	CB_F3	588.00	21.64	2428	478257830	ENN77973.1	1064	0	hypothetical protein YQE_05650, partial [Dendroctonus ponderosae]	--	--	--	--	--	K12480	RABEP1	Rab GTPase-binding effector protein 1	http://www.genome.jp/dbget-bin/www_bget?ko:K12480	O35551	233	1.34149e-21	Rab GTPase-binding effector protein 1 OS=Mus musculus GN=Rabep1 PE=1 SV=2	PF10473//PF09177//PF04048//PF01485//PF03528//PF00643//PF00038//PF04111//PF07716//PF13639//PF14634//PF01576//PF01363//PF00170//PF10186	Leucine-rich repeats of kinetochore protein Cenp-F/LEK1//Syntaxin 6, N-terminal//Sec8 exocyst complex component specific domain//IBR domain//Rabaptin//B-box zinc finger//Intermediate filament protein//Autophagy protein Apg6//Basic region leucine zipper//Ring finger domain//zinc-RING finger domain//Myosin tail//FYVE zinc finger//bZIP transcription factor//UV radiation resistance protein and autoph…	GO:0040007//GO:0006914//GO:0010508//GO:0006355//GO:0048193//GO:0006904//GO:0007165//GO:0008283//GO:0015031	growth//autophagy//positive regulation of autophagy//regulation of transcription, DNA-templated//Golgi vesicle transport//vesicle docking involved in exocytosis//signal transduction//cell proliferation//protein transport	GO:0005515//GO:0003700//GO:0005096//GO:0003774//GO:0045502//GO:0008270//GO:0043565//GO:0005198//GO:0046872//GO:0008083//GO:0042803//GO:0008134	protein binding//transcription factor activity, sequence-specific DNA binding//GTPase activator activity//motor activity//dynein binding//zinc ion binding//sequence-specific DNA binding//structural molecule activity//metal ion binding//growth factor activity//protein homodimerization activity//transcription factor binding	GO:0005667//GO:0005622//GO:0016020//GO:0000145//GO:0016459//GO:0030286//GO:0005882	transcription factor complex//intracellular//membrane//exocyst//myosin complex//dynein complex//intermediate filament	KOG0993	Rab5 GTPase effector Rabaptin-5
c14625_g1	CB_F3	3.00	1.24	468	--	--	--	--	--	--	--	--	--	--	--	--	--	--	--	--	--	--	--	--	--	--	--	--	--	--	--	--
c14635_g1	CB_F3	2.00	20.54	243	--	--	--	--	--	--	--	--	--	--	--	--	--	--	--	--	--	--	--	--	--	--	--	--	--	--	--	--
c14637_g1	CB_F3	2.00	2.07	351	--	--	--	--	--	--	--	--	--	--	--	--	--	--	--	--	--	--	--	--	--	--	--	--	--	--	--	--
c14644_g1	CB_F3	1.00	0.34	511	--	--	--	--	--	--	--	--	--	--	--	--	--	--	--	--	--	--	--	--	--	--	--	--	--	--	--	--
c14671_g1	CB_F3	2.00	0.50	590	--	--	--	--	--	--	--	--	--	--	--	--	--	--	Q7JQ07	117	4.86449e-06	Mariner Mos1 transposase OS=Drosophila mauritiana GN=mariner\T PE=1 SV=1	--	--	--	--	--	--	--	--	--	--
c14675_g1	CB_F3	2.00	0.86	460	--	--	--	--	--	--	--	--	--	--	--	--	--	--	--	--	--	--	--	--	--	--	--	--	--	--	--	--
c14685_g1	CB_F3	6.00	8.00	331	--	--	--	--	--	--	--	--	--	--	--	--	--	--	--	--	--	--	--	--	--	--	--	--	--	--	--	--
c14702_g1	CB_F3	1.00	0.55	420	--	--	--	--	--	--	--	--	--	--	--	--	--	--	--	--	--	--	--	--	--	--	--	--	--	--	--	--
c14711_g1	CB_F3	2.00	0.43	641	--	--	--	--	--	--	--	--	--	--	--	--	--	--	--	--	--	--	--	--	--	--	--	--	--	--	--	--
c14731_g1	CB_F3	1.00	0.52	430	--	--	--	--	--	--	--	--	--	--	--	--	--	--	--	--	--	--	--	--	--	--	--	--	--	--	--	--
c14744_g1	CB_F3	1.00	0.74	384	--	--	--	--	--	--	--	--	--	--	--	--	--	--	--	--	--	--	--	--	--	--	--	--	--	--	--	--
c14746_g1	CB_F3	2114.00	25.17	6763	478258522	ENN78597.1	2108	0	hypothetical protein YQE_04964, partial [Dendroctonus ponderosae]	817185725	XM_012431911.1	152	9.82564e-71	PREDICTED: Orussus abietinus uncharacterized LOC105703491 (LOC105703491), mRNA	K02967	RP-S2, MRPS2, rpsB	small subunit ribosomal protein S2	http://www.genome.jp/dbget-bin/www_bget?ko:K02967	Q5RF84	768	2.70172e-91	Ubiquitin-conjugating enzyme E2 G2 OS=Pongo abelii GN=UBE2G2 PE=2 SV=1	PF00318//PF14633//PF00179//PF01544//PF03127//PF07525//PF05739//PF00017	Ribosomal protein S2//SH2 domain//Ubiquitin-conjugating enzyme//CorA-like Mg2+ transporter protein//GAT domain//SOCS box//SNARE domain//SH2 domain	GO:0035556//GO:0042254//GO:0030001//GO:0055085//GO:0006412//GO:0006886	intracellular signal transduction//ribosome biogenesis//metal ion transport//transmembrane transport//translation//intracellular protein transport	GO:0016881//GO:0046873//GO:0005515//GO:0003735	acid-amino acid ligase activity//metal ion transmembrane transporter activity//protein binding//structural constituent of ribosome	GO:0005840//GO:0005622//GO:0016020	ribosome//intracellular//membrane	KOG0832	Mitochondrial/chloroplast ribosomal protein S2
c14773_g2	CB_F3	1.00	0.34	511	--	--	--	--	--	--	--	--	--	--	--	--	--	--	--	--	--	--	--	--	--	--	--	--	--	--	--	--
c14775_g1	CB_F3	2.00	10.92	262	--	--	--	--	--	--	--	--	--	--	--	--	--	--	--	--	--	--	--	--	--	--	--	--	--	--	--	--
c14802_g1	CB_F3	3.00	2.66	365	815919128	XP_012244558.1	286	4.10648e-27	PREDICTED: disintegrin and metalloproteinase domain-containing protein 12 isoform X6 [Bombus impatiens]	462351462	APGK01032571.1	124	1.78403e-56	Dendroctonus ponderosae Seq01032581, whole genome shotgun sequence	--	--	--	--	--	--	--	--	--	--	--	--	--	--	--	--	--	--
c14810_g1	CB_F3	2.00	0.60	538	--	--	--	--	--	--	--	--	--	--	--	--	--	--	--	--	--	--	--	--	--	--	--	--	--	--	--	--
c14829_g1	CB_F3	2.00	2.87	326	--	--	--	--	--	--	--	--	--	--	--	--	--	--	--	--	--	--	PF07859	alpha/beta hydrolase fold	GO:0008152	metabolic process	GO:0016787	hydrolase activity	--	--	--	--
c14859_g1	CB_F3	2.00	3.04	322	--	--	--	--	--	--	--	--	--	--	--	--	--	--	--	--	--	--	--	--	--	--	--	--	--	--	--	--
c14885_g1	CB_F3	5.00	0.74	805	307189293	EFN73730.1	138	6.5927e-13	Histone-lysine N-methyltransferase SETMAR, partial [Camponotus floridanus]	--	--	--	--	--	--	--	--	--	--	--	--	--	--	--	--	--	--	--	--	--	--	--
c14887_g1	CB_F3	476.00	155.30	518	546682680	ERL92592.1	360	3.55937e-41	hypothetical protein D910_09905 [Dendroctonus ponderosae]	--	--	--	--	--	--	--	--	--	P61166	285	1.84539e-31	Transmembrane protein 258 OS=Mus musculus GN=Tmem258 PE=3 SV=1	--	--	--	--	--	--	--	--	KOG4452	Predicted membrane protein
c14888_g1	CB_F3	12.00	1.43	930	478263392	ENN81764.1	493	1.51475e-57	hypothetical protein YQE_01857, partial [Dendroctonus ponderosae]>gi|546678382|gb|ERL89015.1| hypothetical protein D910_06393 [Dendroctonus ponderosae]	--	--	--	--	--	K08033	NEUROD1	neurogenic differentiation factor 1	http://www.genome.jp/dbget-bin/www_bget?ko:K08033	Q60867	269	1.9024e-25	Neurogenic differentiation factor 1 OS=Mus musculus GN=Neurod1 PE=1 SV=2	PF00010	Helix-loop-helix DNA-binding domain	--	--	GO:0046983	protein dimerization activity	--	--	KOG3898	Transcription factor NeuroD and related HTH proteins
c14898_g2	CB_F3	1.00	1.67	316	669274543	XP_008629412.1	237	4.75579e-22	PREDICTED: LOW QUALITY PROTEIN: fatty aldehyde dehydrogenase-like [Corvus brachyrhynchos]	--	--	--	--	--	K00128	E1.2.1.3	aldehyde dehydrogenase (NAD+)	http://www.genome.jp/dbget-bin/www_bget?ko:K00128	Q60HH8	217	4.39466e-20	Fatty aldehyde dehydrogenase OS=Macaca fascicularis GN=ALDH3A2 PE=2 SV=1	PF00171	Aldehyde dehydrogenase family	GO:0008152//GO:0055114	metabolic process//oxidation-reduction process	GO:0016491	oxidoreductase activity	--	--	KOG2456	Aldehyde dehydrogenase
c14904_g1	CB_F3	1.00	0.68	394	--	--	--	--	--	--	--	--	--	--	--	--	--	--	P34762	116	2.19128e-07	Conidiation-specific protein 6 OS=Neurospora crassa (strain ATCC 24698 / 74-OR23-1A / CBS 708.71 / DSM 1257 / FGSC 987) GN=con-6 PE=2 SV=1	--	--	--	--	--	--	--	--	--	--
c14909_g1	CB_F3	8434.00	1470.97	724	91091510	XP_969238.1	717	2.46594e-92	PREDICTED: 60S ribosomal protein L15 [Tribolium castaneum]>gi|642936867|ref|XP_008193026.1| PREDICTED: 60S ribosomal protein L15 [Tribolium castaneum]>gi|270000932|gb|EEZ97379.1| hypothetical protein TcasGA2_TC011204 [Tribolium castaneum]	70909716	AM049045.1	254	2.0062e-128	Timarcha balearica partial mRNA for ribosomal protein L15e (rpL15e gene)	K02877	RP-L15e, RPL15	large subunit ribosomal protein L15e	http://www.genome.jp/dbget-bin/www_bget?ko:K02877	P30736	638	8.33176e-82	60S ribosomal protein L15 OS=Chironomus tentans GN=RpL15 PE=3 SV=3	PF00827	Ribosomal L15	GO:0006412//GO:0042254	translation//ribosome biogenesis	GO:0003735	structural constituent of ribosome	GO:0005840	ribosome	KOG1678	60s ribosomal protein L15
c14916_g1	CB_F3	15.00	3.73	748	--	--	--	--	--	--	--	--	--	--	--	--	--	--	--	--	--	--	--	--	--	--	--	--	--	--	--	--
c14925_g1	CB_F3	89.00	4.55	1792	478251856	ENN72295.1	646	1.68699e-74	hypothetical protein YQE_11038, partial [Dendroctonus ponderosae]	--	--	--	--	--	K08545	NR2E1, TLX, tll	nuclear receptor subfamily 2 group E member 1	http://www.genome.jp/dbget-bin/www_bget?ko:K08545	Q91379	547	9.74126e-62	Nuclear receptor subfamily 2 group E member 1 OS=Gallus gallus GN=NR2E1 PE=2 SV=1	PF00104//PF00105	Ligand-binding domain of nuclear hormone receptor//Zinc finger, C4 type (two domains)	GO:0043401//GO:0006355//GO:0007165	steroid hormone mediated signaling pathway//regulation of transcription, DNA-templated//signal transduction	GO:0003700//GO:0003707//GO:0043565//GO:0008270	transcription factor activity, sequence-specific DNA binding//steroid hormone receptor activity//sequence-specific DNA binding//zinc ion binding	GO:0005667//GO:0005634	transcription factor complex//nucleus	KOG3575	FOG: Hormone receptors
c14935_g1	CB_F3	2.00	1.53	380	332024872	EGI65060.1	306	2.8076e-33	Mariner Mos1 transposase [Acromyrmex echinatior]	--	--	--	--	--	--	--	--	--	--	--	--	--	--	--	--	--	--	--	--	--	--	--
c14938_g1	CB_F3	10.00	1.22	922	746831190	XP_011051651.1	213	4.97473e-17	PREDICTED: histone-lysine N-methyltransferase SETMAR-like [Acromyrmex echinatior]	--	--	--	--	--	--	--	--	--	--	--	--	--	--	--	--	--	--	--	--	--	--	--
c14947_g1	CB_F3	8.00	0.41	1802	--	--	--	--	--	--	--	--	--	--	--	--	--	--	--	--	--	--	PF00342	Phosphoglucose isomerase	GO:0006094//GO:0005982//GO:0006096//GO:0005985//GO:0006098	gluconeogenesis//starch metabolic process//glycolytic process//sucrose metabolic process//pentose-phosphate shunt	GO:0004347	glucose-6-phosphate isomerase activity	--	--	--	--
c14948_g1	CB_F3	2064.00	1075.02	429	--	--	--	--	--	--	--	--	--	--	--	--	--	--	--	--	--	--	--	--	--	--	--	--	--	--	--	--
c14952_g1	CB_F3	475.00	13.73	2951	546676307	ERL87339.1	991	4.41044e-123	hypothetical protein D910_04734, partial [Dendroctonus ponderosae]	399163166	JQ235195.1	39	2.79083e-08	Caenorhabditis elegans isolate MEL4-1 rab-30 (rab-30) mRNA, partial cds	K07930	RAB43	Ras-related protein Rab-43	http://www.genome.jp/dbget-bin/www_bget?ko:K07930	Q86YS6	618	5.26723e-72	Ras-related protein Rab-43 OS=Homo sapiens GN=RAB43 PE=1 SV=1	PF10662//PF00009//PF00071//PF08477//PF04670//PF00025//PF02421//PF04813//PF01799//PF01926	Ethanolamine utilisation - propanediol utilisation//Elongation factor Tu GTP binding domain//Ras family//Miro-like protein//Gtr1/RagA G protein conserved region//ADP-ribosylation factor family//Ferrous iron transport protein B//Hepatocyte nuclear factor 1 (HNF-1), alpha isoform C terminus//[2Fe-2S] binding domain//50S ribosome-binding GTPase	GO:0007264//GO:0045893//GO:0006576//GO:0015684//GO:0055114	small GTPase mediated signal transduction//positive regulation of transcription, DNA-templated//cellular biogenic amine metabolic process//ferrous iron transport//oxidation-reduction process	GO:0005524//GO:0005525//GO:0016491//GO:0003924//GO:0046872//GO:0015093	ATP binding//GTP binding//oxidoreductase activity//GTPase activity//metal ion binding//ferrous iron transmembrane transporter activity	GO:0005634//GO:0005737//GO:0016021//GO:0005622	nucleus//cytoplasm//integral component of membrane//intracellular	KOG0084	GTPase Rab1/YPT1, small G protein superfamily, and related GTP-binding proteins
c14959_g1	CB_F3	5.00	0.81	755	861603962	KMQ84139.1	103	1.7647e-07	histone-lysine n-methyltransferase setmar [Lasius niger]	--	--	--	--	--	--	--	--	--	--	--	--	--	--	--	--	--	--	--	--	--	--	--
c14965_g1	CB_F3	39.00	7.04	709	478250167	ENN70670.1	607	3.8326e-76	hypothetical protein YQE_12615, partial [Dendroctonus ponderosae]>gi|478270480|gb|ENN83518.1| hypothetical protein YQE_00125, partial [Dendroctonus ponderosae]	--	--	--	--	--	--	--	--	--	Q6P3Z3	265	8.34687e-25	THAP domain-containing protein 4 OS=Mus musculus GN=Thap4 PE=2 SV=1	--	--	--	--	--	--	--	--	--	--
c14970_g2	CB_F3	3.00	0.64	643	--	--	--	--	--	--	--	--	--	--	--	--	--	--	--	--	--	--	--	--	--	--	--	--	--	--	--	--
c14978_g1	CB_F3	1.00	0.37	490	--	--	--	--	--	--	--	--	--	--	--	--	--	--	--	--	--	--	--	--	--	--	--	--	--	--	--	--
c14979_g1	CB_F3	52.00	3.85	1555	546682907	ERL92786.1	1299	4.99081e-174	hypothetical protein D910_10094 [Dendroctonus ponderosae]	--	--	--	--	--	--	--	--	--	P21369	292	1.1357e-28	Pyrazinamidase/nicotinamidase OS=Escherichia coli (strain K12) GN=pncA PE=3 SV=1	PF13499//PF13405//PF00857//PF13202//PF10591//PF00036	EF-hand domain pair//EF-hand domain//Isochorismatase family//EF hand//Secreted protein acidic and rich in cysteine Ca binding region//EF hand	GO:0007165//GO:0008152	signal transduction//metabolic process	GO:0005509//GO:0003824	calcium ion binding//catalytic activity	GO:0005578	proteinaceous extracellular matrix	KOG4003	Pyrazinamidase/nicotinamidase PNC1
c14980_g1	CB_F3	470.00	16.22	2517	91086917	XP_971585.1	1431	0	PREDICTED: DNA polymerase iota [Tribolium castaneum]>gi|270009670|gb|EFA06118.1| hypothetical protein TcasGA2_TC008961 [Tribolium castaneum]	--	--	--	--	--	K03510	POLI	DNA polymerase iota	http://www.genome.jp/dbget-bin/www_bget?ko:K03510	Q6R3M4	818	5.03973e-95	DNA polymerase iota OS=Mus musculus GN=Poli PE=1 SV=1	PF11799//PF00817//PF00644	impB/mucB/samB family C-terminal domain//impB/mucB/samB family//Poly(ADP-ribose) polymerase catalytic domain	GO:0006281//GO:0006260	DNA repair//DNA replication	GO:0003887//GO:0003950//GO:0003684	DNA-directed DNA polymerase activity//NAD+ ADP-ribosyltransferase activity//damaged DNA binding	GO:0042575	DNA polymerase complex	KOG2095	DNA polymerase iota/DNA damage inducible protein
c14989_g1	CB_F3	412.00	49.29	934	478254358	ENN74610.1	394	1.84322e-43	hypothetical protein YQE_08731, partial [Dendroctonus ponderosae]>gi|546677883|gb|ERL88633.1| hypothetical protein D910_06018 [Dendroctonus ponderosae]	--	--	--	--	--	--	--	--	--	Q9DGJ3	146	4.55724e-10	Epididymal secretory protein E1 OS=Danio rerio GN=npc2 PE=2 SV=1	--	--	--	--	--	--	--	--	--	--
c14992_g1	CB_F3	4.00	0.39	1080	--	--	--	--	--	--	--	--	--	--	--	--	--	--	--	--	--	--	--	--	--	--	--	--	--	--	--	--
c15019_g1	CB_F3	1.00	0.63	403	198437610	XP_002128100.1	189	3.22254e-14	PREDICTED: rho GTPase-activating protein 6 [Ciona intestinalis]	--	--	--	--	--	K08773	RALBP1	RalA-binding protein 1	http://www.genome.jp/dbget-bin/www_bget?ko:K08773	Q15311	171	2.4246e-13	RalA-binding protein 1 OS=Homo sapiens GN=RALBP1 PE=1 SV=3	PF00620	RhoGAP domain	GO:0007165	signal transduction	--	--	--	--	KOG4270	GTPase-activator protein
c15023_g1	CB_F3	3.00	2.55	369	--	--	--	--	--	--	--	--	--	--	--	--	--	--	--	--	--	--	--	--	--	--	--	--	--	--	--	--
c15030_g1	CB_F3	448.00	24.31	1745	91090910	XP_973922.1	1199	3.97136e-159	PREDICTED: protein rogdi isoform X1 [Tribolium castaneum]>gi|270013221|gb|EFA09669.1| hypothetical protein TcasGA2_TC011795 [Tribolium castaneum]	--	--	--	--	--	--	--	--	--	Q9VVE2	854	1.51503e-108	Protein rogdi OS=Drosophila melanogaster GN=rogdi PE=1 SV=2	--	--	--	--	--	--	--	--	--	--
c15032_g1	CB_F3	1.00	4.73	267	--	--	--	--	--	--	--	--	--	--	--	--	--	--	P03934	84	9.37272e-06	Transposable element Tc1 transposase OS=Caenorhabditis elegans GN=tc1a PE=3 SV=1	--	--	--	--	--	--	--	--	--	--
c15036_g1	CB_F3	2.00	0.51	586	--	--	--	--	--	--	--	--	--	--	--	--	--	--	--	--	--	--	--	--	--	--	--	--	--	--	--	--
c15038_g1	CB_F3	1.00	0.82	373	808146524	XP_012174400.1	133	1.04967e-07	PREDICTED: uncharacterized protein LOC105666814, partial [Bombus terrestris]	--	--	--	--	--	--	--	--	--	--	--	--	--	--	--	--	--	--	--	--	--	--	--
c15043_g1	CB_F3	3.00	1.77	411	--	--	--	--	--	--	--	--	--	--	--	--	--	--	--	--	--	--	--	--	--	--	--	--	--	--	--	--
c15044_g1	CB_F3	11.00	0.71	1484	478258088	ENN78226.1	928	1.05654e-119	hypothetical protein YQE_05377, partial [Dendroctonus ponderosae]>gi|546682772|gb|ERL92661.1| hypothetical protein D910_09973 [Dendroctonus ponderosae]	766922402	XM_011507470.1	39	1.38771e-08	PREDICTED: Ceratosolen solmsi marchali homeobox protein Hox-B7a (LOC105368458), mRNA	K09321	GBX	homeobox protein GBX	http://www.genome.jp/dbget-bin/www_bget?ko:K09321	Q91907	406	5.93597e-43	Homeobox protein GBX-2 OS=Xenopus laevis GN=gbx2 PE=2 SV=1	PF05920//PF00046	Homeobox KN domain//Homeobox domain	GO:0006355	regulation of transcription, DNA-templated	GO:0003677//GO:0003700//GO:0043565	DNA binding//transcription factor activity, sequence-specific DNA binding//sequence-specific DNA binding	GO:0005667	transcription factor complex	KOG0489	Transcription factor zerknullt and related HOX domain proteins
c15046_g1	CB_F3	516.00	27.05	1863	91080479	XP_970655.1	1012	3.00679e-129	PREDICTED: peroxisomal membrane protein PEX16 [Tribolium castaneum]>gi|270005559|gb|EFA02007.1| hypothetical protein TcasGA2_TC007629 [Tribolium castaneum]	--	--	--	--	--	K13335	PEX16	peroxin-16	http://www.genome.jp/dbget-bin/www_bget?ko:K13335	Q4QRH7	546	5.72494e-62	Peroxisomal membrane protein PEX16 OS=Danio rerio GN=pex16 PE=2 SV=1	--	--	--	--	--	--	--	--	KOG4546	Peroxisomal biogenesis protein (peroxin 16)
c15052_g1	CB_F3	2.00	0.40	670	873231219	CEM08867.1	496	8.7714e-59	unnamed protein product [Vitrella brassicaformis CCMP3155]	598065934	XM_007373734.1	164	1.98475e-78	Spathaspora passalidarum NRRL Y-27907 hypothetical protein (SPAPADRAFT_59645), mRNA	K03809	wrbA	Trp repressor binding protein	http://www.genome.jp/dbget-bin/www_bget?ko:K03809	Q12335	694	1.19252e-90	Protoplast secreted protein 2 OS=Saccharomyces cerevisiae (strain ATCC 204508 / S288c) GN=PST2 PE=1 SV=1	PF03358//PF00258	NADPH-dependent FMN reductase//Flavodoxin	--	--	GO:0016491//GO:0010181	oxidoreductase activity//FMN binding	--	--	KOG3135	1,4-benzoquinone reductase-like; Trp repressor binding protein-like/protoplast-secreted protein
c15055_g1	CB_F3	10.00	1.20	926	--	--	--	--	--	--	--	--	--	--	--	--	--	--	--	--	--	--	--	--	--	--	--	--	--	--	--	--
c15059_g1	CB_F3	27.00	0.59	3811	642923214	XP_008193658.1	1631	0	PREDICTED: tyrosine-protein kinase transmembrane receptor Ror-like isoform X1 [Tribolium castaneum]	826410087	XM_012681457.1	39	3.61419e-08	PREDICTED: Monomorium pharaonis high affinity nerve growth factor receptor-like (LOC105837008), mRNA	K05122	ROR1, NTRKR1	receptor tyrosine kinase-like orphan receptor 1	http://www.genome.jp/dbget-bin/www_bget?ko:K05122	Q24488	727	9.11156e-81	Tyrosine-protein kinase transmembrane receptor Ror OS=Drosophila melanogaster GN=Ror PE=1 SV=1	PF07714//PF00069//PF00008//PF13023	Protein tyrosine kinase//Protein kinase domain//EGF-like domain//HD domain	GO:0006468	protein phosphorylation	GO:0004672//GO:0005524//GO:0005515//GO:0046872//GO:0008081	protein kinase activity//ATP binding//protein binding//metal ion binding//phosphoric diester hydrolase activity	--	--	KOG1026	Nerve growth factor receptor TRKA and related tyrosine kinases
c15071_g1	CB_F3	1034.00	16.97	4982	270005546	EFA01994.1	1556	0	hypothetical protein TcasGA2_TC007615 [Tribolium castaneum]	612007948	XM_001366396.3	207	1.92603e-101	PREDICTED: Monodelphis domestica thioredoxin-like 4A (TXNL4A), mRNA	--	--	--	--	Q9VXT5	1020	3.64286e-119	CWF19-like protein 2 homolog OS=Drosophila melanogaster GN=CG9213 PE=1 SV=2	PF00085//PF02966//PF00400	Thioredoxin//Mitosis protein DIM1//WD domain, G-beta repeat	GO:0045454//GO:0007067	cell redox homeostasis//mitotic nuclear division	GO:0005515	protein binding	GO:0005681	spliceosomal complex	KOG2477	Uncharacterized conserved protein
c15073_g1	CB_F3	62.00	8.02	878	--	--	--	--	--	--	--	--	--	--	--	--	--	--	--	--	--	--	--	--	--	--	--	--	--	--	--	--
c15083_g1	CB_F3	4.00	1.61	473	--	--	--	--	--	--	--	--	--	--	--	--	--	--	--	--	--	--	--	--	--	--	--	--	--	--	--	--
c15093_g1	CB_F3	323.00	9.19	2994	91077500	XP_969314.1	3521	0	PREDICTED: exocyst complex component 1 [Tribolium castaneum]>gi|270002145|gb|EEZ98592.1| hypothetical protein TcasGA2_TC001107 [Tribolium castaneum]	641669448	XM_003245669.2	79	1.64519e-30	PREDICTED: Acyrthosiphon pisum exocyst complex component sec3-like (LOC100162659), mRNA	--	--	--	--	Q9VVG4	2183	0	Exocyst complex component 1 OS=Drosophila melanogaster GN=sec3 PE=1 SV=2	--	--	--	--	--	--	--	--	KOG2148	Exocyst protein Sec3
c15094_g1	CB_F3	1.00	1.33	331	--	--	--	--	--	--	--	--	--	--	--	--	--	--	--	--	--	--	--	--	--	--	--	--	--	--	--	--
c15098_g1	CB_F3	3.00	1.21	473	557241176	CDJ36329.1	356	2.24272e-40	60s ribosomal protein L33-A, putative [Eimeria mitis]	241951543	XM_002418449.1	189	1.73946e-92	Candida dubliniensis CD36 60S ribosomal protein L33, partial mRNA	K02917	RP-L35Ae, RPL35A	large subunit ribosomal protein L35Ae	http://www.genome.jp/dbget-bin/www_bget?ko:K02917	P05744	485	2.16491e-61	60S ribosomal protein L33-A OS=Saccharomyces cerevisiae (strain ATCC 204508 / S288c) GN=RPL33A PE=1 SV=3	PF01247//PF01782	Ribosomal protein L35Ae//RimM N-terminal domain	GO:0042254//GO:0006364//GO:0006412	ribosome biogenesis//rRNA processing//translation	GO:0003735	structural constituent of ribosome	GO:0005622//GO:0005840	intracellular//ribosome	KOG0887	60S ribosomal protein L35A/L37
c1509_g1	CB_F3	1.00	1.41	327	--	--	--	--	--	--	--	--	--	--	--	--	--	--	--	--	--	--	--	--	--	--	--	--	--	--	--	--
c15116_g1	CB_F3	254.00	24.30	1088	332373146	AEE61714.1	795	6.57393e-102	unknown [Dendroctonus ponderosae]	--	--	--	--	--	K17623	HDHD1	pseudouridine-5'-monophosphatase	http://www.genome.jp/dbget-bin/www_bget?ko:K17623	Q08623	553	5.31942e-67	Pseudouridine-5'-phosphatase OS=Homo sapiens GN=HDHD1 PE=1 SV=3	PF06888	Putative Phosphatase	--	--	GO:0016791	phosphatase activity	--	--	KOG2914	Predicted haloacid-halidohydrolase and related hydrolases
c15117_g1	CB_F3	961.00	28.08	3079	642938000	XP_008199165.1	542	2.2256e-55	PREDICTED: uncharacterized protein LOC103314560 isoform X1 [Tribolium castaneum]	--	--	--	--	--	--	--	--	--	--	--	--	--	PF03366//PF00002	YEATS family//7 transmembrane receptor (Secretin family)	GO:0007186//GO:0006355	G-protein coupled receptor signaling pathway//regulation of transcription, DNA-templated	GO:0004930	G-protein coupled receptor activity	GO:0016021//GO:0005634	integral component of membrane//nucleus	--	--
c15137_g1	CB_F3	3.00	0.89	542	--	--	--	--	--	--	--	--	--	--	--	--	--	--	--	--	--	--	--	--	--	--	--	--	--	--	--	--
c15167_g1	CB_F3	1.00	0.86	368	--	--	--	--	--	--	--	--	--	--	--	--	--	--	--	--	--	--	--	--	--	--	--	--	--	--	--	--
c15173_g1	CB_F3	1.00	0.40	474	--	--	--	--	--	--	--	--	--	--	--	--	--	--	--	--	--	--	--	--	--	--	--	--	--	--	--	--
c15177_g1	CB_F3	2.00	0.34	731	749160219	XP_011131738.1	779	2.60109e-100	fructose-bisphosphate aldolase class II, partial [Gregarina niphandrodes]>gi|608660437|gb|EZG55177.1| fructose-bisphosphate aldolase class II, partial [Gregarina niphandrodes]	260948739	XM_002618621.1	335	1.90154e-173	Clavispora lusitaniae ATCC 42720 hypothetical protein, mRNA	K01624	FBA, fbaA	fructose-bisphosphate aldolase, class II	http://www.genome.jp/dbget-bin/www_bget?ko:K01624	Q9URB4	961	2.31082e-128	Fructose-bisphosphate aldolase OS=Candida albicans (strain SC5314 / ATCC MYA-2876) GN=FBA1 PE=1 SV=2	PF02317//PF01116	NAD/NADP octopine/nopaline dehydrogenase, alpha-helical domain//Fructose-bisphosphate aldolase class-II	GO:0055114//GO:0005975	oxidation-reduction process//carbohydrate metabolic process	GO:0008270//GO:0016832//GO:0050662//GO:0016491	zinc ion binding//aldehyde-lyase activity//coenzyme binding//oxidoreductase activity	--	--	--	--
c1517_g1	CB_F3	1.00	2.60	292	--	--	--	--	--	--	--	--	--	--	--	--	--	--	--	--	--	--	--	--	--	--	--	--	--	--	--	--
c15180_g1	CB_F3	5.00	2.73	422	--	--	--	--	--	--	--	--	--	--	--	--	--	--	--	--	--	--	--	--	--	--	--	--	--	--	--	--
c15181_g1	CB_F3	4.00	0.34	1195	--	--	--	--	--	--	--	--	--	--	--	--	--	--	--	--	--	--	--	--	--	--	--	--	--	--	--	--
c15186_g1	CB_F3	3.00	2.31	428	--	--	--	--	--	--	--	--	--	--	--	--	--	--	--	--	--	--	--	--	--	--	--	--	--	--	--	--
c15187_g1	CB_F3	2.00	0.76	511	--	--	--	--	--	--	--	--	--	--	--	--	--	--	--	--	--	--	--	--	--	--	--	--	--	--	--	--
c15191_g1	CB_F3	1.00	0.98	356	--	--	--	--	--	--	--	--	--	--	--	--	--	--	--	--	--	--	--	--	--	--	--	--	--	--	--	--
c15193_g1	CB_F3	11.00	0.44	2190	642929775	XP_008195969.1	567	8.833e-62	PREDICTED: uncharacterized protein LOC664468 isoform X2 [Tribolium castaneum]	--	--	--	--	--	--	--	--	--	--	--	--	--	--	--	--	--	--	--	--	--	--	--
c15193_g2	CB_F3	7.00	1.33	689	--	--	--	--	--	--	--	--	--	--	--	--	--	--	--	--	--	--	--	--	--	--	--	--	--	--	--	--
c15202_g1	CB_F3	398.00	17.74	2013	270009218	EFA05666.1	1408	0	GA binding protein transcription factor, alpha subunit 60kDa [Tribolium castaneum]	--	--	--	--	--	K09441	GABPA	GA-binding protein transcription factor, alpha	http://www.genome.jp/dbget-bin/www_bget?ko:K09441	Q04688	823	2.71227e-100	DNA-binding protein Ets97D OS=Drosophila melanogaster GN=Ets97D PE=1 SV=2	PF00178//PF02198	Ets-domain//Sterile alpha motif (SAM)/Pointed domain	GO:0006355	regulation of transcription, DNA-templated	GO:0043565//GO:0003700	sequence-specific DNA binding//transcription factor activity, sequence-specific DNA binding	GO:0005634//GO:0005667	nucleus//transcription factor complex	KOG3806	Predicted transcription factor
c15211_g1	CB_F3	2.00	0.61	533	--	--	--	--	--	--	--	--	--	--	--	--	--	--	--	--	--	--	--	--	--	--	--	--	--	--	--	--
c15212_g1	CB_F3	9.00	1.03	959	--	--	--	--	--	--	--	--	--	--	--	--	--	--	--	--	--	--	--	--	--	--	--	--	--	--	--	--
c15229_g1	CB_F3	7.00	1.64	611	--	--	--	--	--	--	--	--	--	--	--	--	--	--	--	--	--	--	PF05275	Copper resistance protein B precursor (CopB)	GO:0006878	cellular copper ion homeostasis	GO:0005507	copper ion binding	GO:0009279	cell outer membrane	--	--
c15248_g1	CB_F3	7.00	0.95	849	--	--	--	--	--	--	--	--	--	--	--	--	--	--	--	--	--	--	--	--	--	--	--	--	--	--	--	--
c15249_g1	CB_F3	28.00	7.03	633	546684854	ERL94436.1	202	6.63829e-17	hypothetical protein D910_11713 [Dendroctonus ponderosae]	--	--	--	--	--	--	--	--	--	--	--	--	--	--	--	--	--	--	--	--	--	--	--
c15255_g1	CB_F3	3.00	1.05	502	--	--	--	--	--	--	--	--	--	--	--	--	--	--	--	--	--	--	--	--	--	--	--	--	--	--	--	--
c15263_g1	CB_F3	1.00	0.34	583	--	--	--	--	--	--	--	--	--	--	--	--	--	--	--	--	--	--	--	--	--	--	--	--	--	--	--	--
c15269_g1	CB_F3	41.00	8.34	661	--	--	--	--	--	--	--	--	--	--	--	--	--	--	--	--	--	--	--	--	--	--	--	--	--	--	--	--
c15270_g1	CB_F3	193.00	10.88	1650	478255838	ENN76046.1	912	9.43378e-117	hypothetical protein YQE_07419, partial [Dendroctonus ponderosae]>gi|546680468|gb|ERL90734.1| hypothetical protein D910_08081 [Dendroctonus ponderosae]	556749078	XM_005969912.1	80	2.49821e-31	PREDICTED: Pantholops hodgsonii cytochrome c oxidase assembly protein COX11, mitochondrial-like (LOC102315525), transcript variant X2, mRNA	K02258	COX11	cytochrome c oxidase assembly protein subunit 11	http://www.genome.jp/dbget-bin/www_bget?ko:K02258	Q6P8I6	683	1.94153e-83	Cytochrome c oxidase assembly protein COX11, mitochondrial OS=Mus musculus GN=Cox11 PE=2 SV=1	PF04442	Cytochrome c oxidase assembly protein CtaG/Cox11	--	--	GO:0005507	copper ion binding	--	--	KOG2540	Cytochrome oxidase assembly factor COX11
c15273_g1	CB_F3	7.00	0.86	907	--	--	--	--	--	--	--	--	--	--	--	--	--	--	--	--	--	--	--	--	--	--	--	--	--	--	--	--
c15281_g1	CB_F3	61.00	3.44	1650	--	--	--	--	--	--	--	--	--	--	--	--	--	--	--	--	--	--	--	--	--	--	--	--	--	--	--	--
c15292_g1	CB_F3	280.00	9.56	2995	478253912	ENN74204.1	2602	0	hypothetical protein YQE_09177, partial [Dendroctonus ponderosae]>gi|546674881|gb|ERL86167.1| hypothetical protein D910_03580 [Dendroctonus ponderosae]	--	--	--	--	--	--	--	--	--	Q1LUQ4	167	1.63715e-10	Major facilitator superfamily domain-containing protein 6-A OS=Danio rerio GN=mfsd6a PE=3 SV=1	PF07690//PF01306	Major Facilitator Superfamily//LacY proton/sugar symporter	GO:0006810//GO:0055085	transport//transmembrane transport	--	--	GO:0016021//GO:0016020	integral component of membrane//membrane	KOG3762	Predicted transporter
c15294_g1	CB_F3	474.00	11.61	4195	332376499	AEE63389.1	1470	0	unknown [Dendroctonus ponderosae]	--	--	--	--	--	K17807	TAM41, MMP37	mitochondrial translocator assembly and maintenance protein 41	http://www.genome.jp/dbget-bin/www_bget?ko:K17807	Q6DJM2	716	1.09437e-82	Phosphatidate cytidylyltransferase, mitochondrial OS=Xenopus laevis GN=tamm41 PE=2 SV=1	--	--	--	--	--	--	--	--	KOG2986	Uncharacterized conserved protein
c15295_g1	CB_F3	1180.00	73.88	1514	546674177	ERL85622.1	827	3.61459e-104	hypothetical protein D910_03041 [Dendroctonus ponderosae]	--	--	--	--	--	--	--	--	--	Q8GWU0	305	9.79751e-30	Phosphoglycolate phosphatase 2 OS=Arabidopsis thaliana GN=PGLP2 PE=1 SV=1	PF03834//PF02148	Binding domain of DNA repair protein Ercc1 (rad10/Swi10)//Zn-finger in ubiquitin-hydrolases and other protein	GO:0006281	DNA repair	GO:0008270//GO:0003684//GO:0004519	zinc ion binding//damaged DNA binding//endonuclease activity	GO:0005634	nucleus	KOG2882	p-Nitrophenyl phosphatase
c15296_g1	CB_F3	5.00	0.36	1368	478259992	ENN79794.1	531	9.09497e-61	hypothetical protein YQE_03850, partial [Dendroctonus ponderosae]>gi|546678509|gb|ERL89109.1| hypothetical protein D910_06486, partial [Dendroctonus ponderosae]	--	--	--	--	--	--	--	--	--	--	--	--	--	--	--	--	--	--	--	--	--	--	--
c15298_g1	CB_F3	1070.00	48.10	1998	478252326	ENN72752.1	1254	6.38432e-162	hypothetical protein YQE_10557, partial [Dendroctonus ponderosae]	--	--	--	--	--	K13165	SFRS12	splicing factor, arginine/serine-rich 12	http://www.genome.jp/dbget-bin/www_bget?ko:K13165	O01159	475	1.34454e-50	Probable splicing factor, arginine/serine-rich 7 OS=Caenorhabditis elegans GN=rsp-7 PE=3 SV=3	PF00076	RNA recognition motif. (a.k.a. RRM, RBD, or RNP domain)	--	--	GO:0003676	nucleic acid binding	--	--	KOG4676	Splicing factor, arginine/serine-rich
c15299_g1	CB_F3	19.00	4.03	645	--	--	--	--	--	--	--	--	--	--	--	--	--	--	--	--	--	--	--	--	--	--	--	--	--	--	--	--
c152_g1	CB_F3	4.00	1.81	452	--	--	--	--	--	--	--	--	--	--	--	--	--	--	--	--	--	--	--	--	--	--	--	--	--	--	--	--
c15308_g1	CB_F3	1224.00	40.54	2611	546684291	ERL93996.1	1501	0	hypothetical protein D910_11281 [Dendroctonus ponderosae]	--	--	--	--	--	K12493	ARFGAP2_3	ADP-ribosylation factor GTPase-activating protein 2/3	http://www.genome.jp/dbget-bin/www_bget?ko:K12493	Q99K28	680	3.72819e-77	ADP-ribosylation factor GTPase-activating protein 2 OS=Mus musculus GN=Arfgap2 PE=1 SV=1	PF01412	Putative GTPase activating protein for Arf	--	--	GO:0008270	zinc ion binding	--	--	KOG0706	Predicted GTPase-activating protein
c15310_g1	CB_F3	1334.00	40.38	2886	189240214	XP_001807190.1	510	1.75244e-54	PREDICTED: uncharacterized protein LOC100142448 isoform X2 [Tribolium castaneum]	--	--	--	--	--	--	--	--	--	--	--	--	--	PF01166	TSC-22/dip/bun family	GO:0006355	regulation of transcription, DNA-templated	GO:0003700	transcription factor activity, sequence-specific DNA binding	GO:0005667	transcription factor complex	--	--
c15311_g1	CB_F3	872.00	23.97	3088	478257615	ENN77767.1	3294	0	hypothetical protein YQE_05739, partial [Dendroctonus ponderosae]>gi|546673589|gb|ERL85158.1| hypothetical protein D910_02580 [Dendroctonus ponderosae]	--	--	--	--	--	--	--	--	--	Q9VI25	2131	0	Neurochondrin homolog OS=Drosophila melanogaster GN=Neurochondrin PE=2 SV=1	PF03224	V-ATPase subunit H	GO:0006119//GO:0015992//GO:0015991	oxidative phosphorylation//proton transport//ATP hydrolysis coupled proton transport	GO:0046961	proton-transporting ATPase activity, rotational mechanism	GO:0000221	vacuolar proton-transporting V-type ATPase, V1 domain	KOG2611	Neurochondrin/leucine-rich protein (Neurochondrin)
c15313_g1	CB_F3	4763.00	188.62	2230	546684091	ERL93810.1	2519	0	hypothetical protein D910_11096 [Dendroctonus ponderosae]	--	--	--	--	--	--	--	--	--	Q9H172	1349	4.3555e-175	ATP-binding cassette sub-family G member 4 OS=Homo sapiens GN=ABCG4 PE=1 SV=2	PF01926//PF00350//PF03193//PF01061//PF00005	50S ribosome-binding GTPase//Dynamin family//Protein of unknown function, DUF258//ABC-2 type transporter//ABC transporter	--	--	GO:0005524//GO:0003924//GO:0016887//GO:0005525	ATP binding//GTPase activity//ATPase activity//GTP binding	GO:0016020	membrane	KOG0061	Transporter, ABC superfamily (Breast cancer resistance protein)
c15315_g1	CB_F3	8.00	1.15	886	--	--	--	--	--	--	--	--	--	--	--	--	--	--	--	--	--	--	--	--	--	--	--	--	--	--	--	--
c15317_g1	CB_F3	2.00	0.71	500	--	--	--	--	--	--	--	--	--	--	--	--	--	--	--	--	--	--	--	--	--	--	--	--	--	--	--	--
c15318_g1	CB_F3	830.00	96.25	947	478250708	ENN71200.1	1283	8.24129e-176	hypothetical protein YQE_12129, partial [Dendroctonus ponderosae]>gi|546678609|gb|ERL89191.1| hypothetical protein D910_06565 [Dendroctonus ponderosae]	--	--	--	--	--	K03249	EIF3F	translation initiation factor 3 subunit F	http://www.genome.jp/dbget-bin/www_bget?ko:K03249	B4JGX4	1092	3.27569e-148	Eukaryotic translation initiation factor 3 subunit F-1 OS=Drosophila grimshawi GN=eIF3-S5-1 PE=3 SV=1	PF01398	JAB1/Mov34/MPN/PAD-1 ubiquitin protease	--	--	GO:0005515	protein binding	--	--	KOG2975	Translation initiation factor 3, subunit f (eIF-3f)
c15322_g1	CB_F3	1461.00	13.87	8412	546678689	ERL89257.1	5185	0	hypothetical protein D910_06630, partial [Dendroctonus ponderosae]	--	--	--	--	--	--	--	--	--	Q19981	1458	6.80785e-169	Putative protein tag-53 OS=Caenorhabditis elegans GN=tag-53 PE=1 SV=3	PF01437//PF07646//PF01344	Plexin repeat//Kelch motif//Kelch motif	--	--	GO:0005515	protein binding	GO:0016020	membrane	KOG1388	Attractin and platelet-activating factor acetylhydrolase
c15324_g1	CB_F3	657.00	23.61	2429	91092262	XP_967283.1	1765	0	PREDICTED: methionine aminopeptidase 1 [Tribolium castaneum]>gi|270001228|gb|EEZ97675.1| hypothetical protein TcasGA2_TC016220 [Tribolium castaneum]	332373797	BT127078.1	324	8.50604e-167	Dendroctonus ponderosae clone DPO1116_N11 unknown mRNA	K01265	E3.4.11.18, map	methionyl aminopeptidase	http://www.genome.jp/dbget-bin/www_bget?ko:K01265	Q4QRK0	1379	0	Methionine aminopeptidase 1 OS=Danio rerio GN=metap1 PE=2 SV=2	PF00160//PF00076	Cyclophilin type peptidyl-prolyl cis-trans isomerase/CLD//RNA recognition motif. (a.k.a. RRM, RBD, or RNP domain)	GO:0006508//GO:0006457//GO:0009987	proteolysis//protein folding//cellular process	GO:0003755//GO:0046872//GO:0008235//GO:0008270//GO:0003676//GO:0004177	peptidyl-prolyl cis-trans isomerase activity//metal ion binding//metalloexopeptidase activity//zinc ion binding//nucleic acid binding//aminopeptidase activity	--	--	KOG2738	Putative methionine aminopeptidase
c15325_g1	CB_F3	5524.00	1494.23	572	642927050	XP_008195119.1	667	2.27173e-86	PREDICTED: 40S ribosomal protein S11 isoform X1 [Tribolium castaneum]	642927049	XM_008196897.1	205	2.7118e-101	PREDICTED: Tribolium castaneum 40S ribosomal protein S11 (LOC657461), transcript variant X1, mRNA	K02949	RP-S11e, RPS11	small subunit ribosomal protein S11e	http://www.genome.jp/dbget-bin/www_bget?ko:K02949	P41115	613	1.66085e-79	40S ribosomal protein S11 OS=Xenopus laevis GN=rps11 PE=2 SV=1	PF00366	Ribosomal protein S17	GO:0006412//GO:0042254	translation//ribosome biogenesis	GO:0003735	structural constituent of ribosome	GO:0005840//GO:0005622	ribosome//intracellular	KOG1728	40S ribosomal protein S11
c15326_g1	CB_F3	8.00	11.98	323	720062684	4PMH	427	4.53755e-49	Chain A, The Structure Of Rice Weevil Pectin Methyl Esterase	--	--	--	--	--	--	--	--	--	Q47474	183	1.68758e-15	Pectinesterase B OS=Dickeya dadantii (strain 3937) GN=pemB PE=1 SV=2	PF01095	Pectinesterase	GO:0042545//GO:0005982//GO:0005985	cell wall modification//starch metabolic process//sucrose metabolic process	GO:0030599	pectinesterase activity	GO:0005618	cell wall	--	--
c15328_g1	CB_F3	6.00	0.31	1755	546684070	ERL93793.1	2025	0	hypothetical protein D910_11079, partial [Dendroctonus ponderosae]	--	--	--	--	--	--	--	--	--	Q8N5T2	996	3.3749e-126	TBC1 domain family member 19 OS=Homo sapiens GN=TBC1D19 PE=1 SV=2	PF00566//PF01199	Rab-GTPase-TBC domain//Ribosomal protein L34e	GO:0042254//GO:0006412	ribosome biogenesis//translation	GO:0003735	structural constituent of ribosome	GO:0005622//GO:0005840	intracellular//ribosome	--	--
c15329_g1	CB_F3	2343.00	263.00	969	546673694	ERL85255.1	260	1.72624e-22	hypothetical protein D910_02676 [Dendroctonus ponderosae]	--	--	--	--	--	--	--	--	--	--	--	--	--	PF00490	Delta-aminolevulinic acid dehydratase	GO:0015994//GO:0033014	chlorophyll metabolic process//tetrapyrrole biosynthetic process	GO:0046872//GO:0004655	metal ion binding//porphobilinogen synthase activity	--	--	--	--
c15331_g1	CB_F3	39.00	1.14	2914	642936789	XP_008198582.1	3332	0	PREDICTED: peroxidase [Tribolium castaneum]	462328858	APGK01040543.1	104	2.02714e-44	Dendroctonus ponderosae Seq01040553, whole genome shotgun sequence	--	--	--	--	Q9VEG6	935	1.16456e-109	Chorion peroxidase OS=Drosophila melanogaster GN=Pxt PE=2 SV=3	PF03098	Animal haem peroxidase	GO:0006979//GO:0055114//GO:0006804	response to oxidative stress//oxidation-reduction process//obsolete peroxidase reaction	GO:0004601//GO:0020037	peroxidase activity//heme binding	--	--	KOG2408	Peroxidase/oxygenase
c15332_g1	CB_F3	2385.00	107.47	1994	478259155	ENN79071.1	829	2.93353e-101	hypothetical protein YQE_04468, partial [Dendroctonus ponderosae]>gi|478260517|gb|ENN80223.1| hypothetical protein YQE_03342, partial [Dendroctonus ponderosae]>gi|478266432|gb|ENN82797.1| hypothetical protein YQE_00837, partial [Dendroctonus ponderosae]	--	--	--	--	--	--	--	--	--	Q9DBT3	139	1.17832e-07	Coiled-coil domain-containing protein 97 OS=Mus musculus GN=Ccdc97 PE=1 SV=1	--	--	--	--	--	--	--	--	--	--
c15334_g1	CB_F3	340.00	23.08	1486	546679391	ERL89866.1	596	2.35898e-70	hypothetical protein D910_07225 [Dendroctonus ponderosae]	--	--	--	--	--	--	--	--	--	Q5R454	276	1.44321e-26	ADP-ribosylation factor-like protein 6-interacting protein 1 OS=Pongo abelii GN=ARL6IP1 PE=2 SV=1	--	--	--	--	--	--	--	--	--	--
c15339_g1	CB_F3	2.00	0.90	452	--	--	--	--	--	--	--	--	--	--	--	--	--	--	--	--	--	--	--	--	--	--	--	--	--	--	--	--
c15343_g1	CB_F3	522.00	22.42	2103	91081989	XP_968889.1	2080	0	PREDICTED: large subunit GTPase 1 homolog [Tribolium castaneum]>gi|270007374|gb|EFA03822.1| hypothetical protein TcasGA2_TC013937 [Tribolium castaneum]	544410253	XM_005545344.1	50	1.52025e-14	PREDICTED: Macaca fascicularis uncharacterized LOC101865672 (LOC101865672), transcript variant X3, mRNA	K14539	LSG1	large subunit GTPase 1	http://www.genome.jp/dbget-bin/www_bget?ko:K14539	Q9W590	1738	0	Large subunit GTPase 1 homolog OS=Drosophila melanogaster GN=Ns3 PE=1 SV=1	PF03193//PF04548//PF08477//PF01926//PF02421	Protein of unknown function, DUF258//AIG1 family//Miro-like protein//50S ribosome-binding GTPase//Ferrous iron transport protein B	GO:0015684//GO:0007264	ferrous iron transport//small GTPase mediated signal transduction	GO:0015093//GO:0005525//GO:0003924	ferrous iron transmembrane transporter activity//GTP binding//GTPase activity	GO:0016021//GO:0005622	integral component of membrane//intracellular	KOG1424	Predicted GTP-binding protein MMR1
c15344_g1	CB_F3	27.00	4.16	782	--	--	--	--	--	--	--	--	--	--	--	--	--	--	--	--	--	--	--	--	--	--	--	--	--	--	--	--
c15345_g1	CB_F3	10899.00	572.71	1750	546684297	ERL94002.1	1016	1.95467e-130	hypothetical protein D910_11287 [Dendroctonus ponderosae]	--	--	--	--	--	K01363	CTSB	cathepsin B	http://www.genome.jp/dbget-bin/www_bget?ko:K01363	P07688	731	2.5069e-89	Cathepsin B OS=Bos taurus GN=CTSB PE=1 SV=5	PF08127//PF03051//PF00112	Peptidase family C1 propeptide//Peptidase C1-like family//Papain family cysteine protease	GO:0050790//GO:0006508	regulation of catalytic activity//proteolysis	GO:0004197//GO:0008234	cysteine-type endopeptidase activity//cysteine-type peptidase activity	--	--	KOG1543	Cysteine proteinase Cathepsin L
c15345_g2	CB_F3	14.00	1.36	1077	768419485	XP_011550464.1	317	2.44663e-29	PREDICTED: RNA-directed DNA polymerase from mobile element jockey-like [Plutella xylostella]	--	--	--	--	--	--	--	--	--	--	--	--	--	PF00078	Reverse transcriptase (RNA-dependent DNA polymerase)	GO:0006278	RNA-dependent DNA replication	GO:0003964//GO:0003723	RNA-directed DNA polymerase activity//RNA binding	--	--	--	--
c15346_g1	CB_F3	1082.00	18.34	4851	546671406	ERL83731.1	2900	0	hypothetical protein D910_00944, partial [Dendroctonus ponderosae]>gi|546675549|gb|ERL86722.1| hypothetical protein D910_04128, partial [Dendroctonus ponderosae]	--	--	--	--	--	--	--	--	--	Q24247	1549	0	Integrin alpha-PS1 OS=Drosophila melanogaster GN=mew PE=1 SV=2	--	--	--	--	--	--	--	--	KOG3637	Vitronectin receptor, alpha subunit
c15352_g1	CB_F3	137.00	10.57	1282	332372919	AEE61601.1	820	1.42833e-104	unknown [Dendroctonus ponderosae]	--	--	--	--	--	K03331	DCXR	L-xylulose reductase	http://www.genome.jp/dbget-bin/www_bget?ko:K03331	Q1JP75	625	9.6712e-77	L-xylulose reductase OS=Bos taurus GN=DCXR PE=2 SV=1	PF00106//PF01073//PF01370//PF00107//PF02558//PF08241//PF02882//PF02254//PF03446//PF04321//PF02719	short chain dehydrogenase//3-beta hydroxysteroid dehydrogenase/isomerase family//NAD dependent epimerase/dehydratase family//Zinc-binding dehydrogenase//Ketopantoate reductase PanE/ApbA//Methyltransferase domain//Tetrahydrofolate dehydrogenase/cyclohydrolase, NAD(P)-binding domain//TrkA-N domain//NAD binding domain of 6-phosphogluconate dehydrogenase//RmlD substrate binding domain//Polysaccharide…	GO:0008210//GO:0009058//GO:0009117//GO:0019872//GO:0019521//GO:0045226//GO:0044237//GO:0055114//GO:0006098//GO:0008152//GO:0006813//GO:0015940//GO:0046487//GO:0009225//GO:0006694//GO:0009396//GO:0030639//GO:0008209//GO:0008207	estrogen metabolic process//biosynthetic process//nucleotide metabolic process//streptomycin biosynthetic process//D-gluconate metabolic process//extracellular polysaccharide biosynthetic process//cellular metabolic process//oxidation-reduction process//pentose-phosphate shunt//metabolic process//potassium ion transport//pantothenate biosynthetic process//glyoxylate metabolic process//nucleotide-…	GO:0050662//GO:0003854//GO:0016616//GO:0008677//GO:0016491//GO:0003824//GO:0004488//GO:0008168//GO:0008831//GO:0008270//GO:0004616	coenzyme binding//3-beta-hydroxy-delta5-steroid dehydrogenase activity//oxidoreductase activity, acting on the CH-OH group of donors, NAD or NADP as acceptor//2-dehydropantoate 2-reductase activity//oxidoreductase activity//catalytic activity//methylenetetrahydrofolate dehydrogenase (NADP+) activity//methyltransferase activity//dTDP-4-dehydrorhamnose reductase activity//zinc ion binding//phosphog…	--	--	KOG0725	Reductases with broad range of substrate specificities
c15353_g1	CB_F3	5.00	0.43	1185	189233613	XP_001811691.1	305	4.64699e-30	PREDICTED: uncharacterized protein LOC100141910 [Tribolium castaneum]>gi|270014658|gb|EFA11106.1| hypothetical protein TcasGA2_TC004704 [Tribolium castaneum]	--	--	--	--	--	--	--	--	--	--	--	--	--	PF03790//PF00616	KNOX1 domain//GTPase-activator protein for Ras-like GTPase	GO:0051056	regulation of small GTPase mediated signal transduction	GO:0003677//GO:0005096	DNA binding//GTPase activator activity	GO:0005622//GO:0005634	intracellular//nucleus	--	--
c15356_g1	CB_F3	220.00	19.14	1214	332373506	AEE61894.1	1183	4.28038e-159	unknown [Dendroctonus ponderosae]	590712989	XM_007049454.1	38	4.06108e-08	Theobroma cacao P-loop containing nucleoside triphosphate hydrolases superfamily protein isoform 1 (TCM_002573) mRNA, complete cds	K06883	K06883	--	http://www.genome.jp/dbget-bin/www_bget?ko:K06883	Q6ZM63	748	7.50343e-95	GPN-loop GTPase 3 OS=Danio rerio GN=gpn3 PE=2 SV=2	PF03029	Conserved hypothetical ATP binding protein	--	--	GO:0000166	nucleotide binding	--	--	KOG1534	Putative transcription factor FET5
c15357_g1	CB_F3	1.00	0.94	359	--	--	--	--	--	--	--	--	--	--	--	--	--	--	--	--	--	--	--	--	--	--	--	--	--	--	--	--
c15362_g1	CB_F3	550.00	16.76	3161	478259121	ENN79048.1	1775	0	hypothetical protein YQE_04495, partial [Dendroctonus ponderosae]	462463388	APGK01005298.1	310	6.72782e-159	Dendroctonus ponderosae Seq01005300, whole genome shotgun sequence	--	--	--	--	P08155	916	5.44484e-106	Krueppel homolog 1 OS=Drosophila melanogaster GN=Kr-h1 PE=2 SV=2	PF08720//PF06467//PF00096//PF07975	Influenza C hemagglutinin stalk//MYM-type Zinc finger with FCS sequence motif//Zinc finger, C2H2 type//TFIIH C1-like domain	GO:0006281//GO:0007165//GO:0019064	DNA repair//signal transduction//fusion of virus membrane with host plasma membrane	GO:0008270//GO:0046789//GO:0046872	zinc ion binding//host cell surface receptor binding//metal ion binding	GO:0009986//GO:0019031	cell surface//viral envelope	--	--
c15363_g1	CB_F3	48.00	102.31	302	--	--	--	--	--	--	--	--	--	--	--	--	--	--	--	--	--	--	PF12899	Alkaline and neutral invertase	--	--	GO:0033926	glycopeptide alpha-N-acetylgalactosaminidase activity	--	--	--	--
c15365_g1	CB_F3	316.00	13.45	2146	478253871	ENN74163.1	2092	0	hypothetical protein YQE_09136, partial [Dendroctonus ponderosae]>gi|546684680|gb|ERL94297.1| hypothetical protein D910_11578 [Dendroctonus ponderosae]	--	--	--	--	--	K17503	PPM1H, ARHCL1	protein phosphatase 1H	http://www.genome.jp/dbget-bin/www_bget?ko:K17503	Q9ULR3	820	1.13117e-98	Protein phosphatase 1H OS=Homo sapiens GN=PPM1H PE=1 SV=2	PF00481	Protein phosphatase 2C	--	--	GO:0003824	catalytic activity	--	--	KOG1323	Serine/threonine phosphatase
c15369_g1	CB_F3	208.00	33.73	760	478252910	ENN73294.1	756	3.75972e-98	hypothetical protein YQE_10058, partial [Dendroctonus ponderosae]>gi|546681590|gb|ERL91654.1| hypothetical protein D910_08982 [Dendroctonus ponderosae]	676445547	XM_009052541.1	101	2.38064e-43	Lottia gigantea hypothetical protein partial mRNA	K08065	NFYB	nuclear transcription Y subunit beta	http://www.genome.jp/dbget-bin/www_bget?ko:K08065	P25207	475	4.16376e-57	Nuclear transcription factor Y subunit beta OS=Gallus gallus GN=NFYB PE=2 SV=2	PF04546//PF02269//PF00808//PF00125	Sigma-70, non-essential region//Transcription initiation factor IID, 18kD subunit//Histone-like transcription factor (CBF/NF-Y) and archaeal histone//Core histone H2A/H2B/H3/H4	GO:0006355//GO:0006366//GO:0006352	regulation of transcription, DNA-templated//transcription from RNA polymerase II promoter//DNA-templated transcription, initiation	GO:0003700//GO:0003677//GO:0016987//GO:0043565	transcription factor activity, sequence-specific DNA binding//DNA binding//sigma factor activity//sequence-specific DNA binding	GO:0005622//GO:0005667	intracellular//transcription factor complex	KOG0869	CCAAT-binding factor, subunit A (HAP3)
c15370_g1	CB_F3	3046.00	55.83	4500	--	--	--	--	--	--	--	--	--	--	--	--	--	--	--	--	--	--	--	--	--	--	--	--	--	--	--	--
c15371_g1	CB_F3	1204.00	120.43	1053	675368492	KFM61394.1	454	5.596e-48	Frizzled-7-A, partial [Stegodyphus mimosarum]	--	--	--	--	--	K02432	FZD1_7, fz	frizzled 1/7	http://www.genome.jp/dbget-bin/www_bget?ko:K02432	Q9I9M5	432	2.48643e-46	Frizzled-1 OS=Xenopus laevis GN=fzd1 PE=2 SV=1	PF01392	Fz domain	--	--	GO:0005515	protein binding	--	--	KOG3577	Smoothened and related G-protein-coupled receptors
c15374_g1	CB_F3	6930.00	8747.68	335	264667449	ACY71310.1	340	2.42889e-39	ribosomal protein L38 [Chrysomela tremula]	801388440	XM_012201687.1	75	2.81333e-29	PREDICTED: Atta cephalotes 60S ribosomal protein L38 (LOC105620181), transcript variant X2, mRNA	K02923	RP-L38e, RPL38	large subunit ribosomal protein L38e	http://www.genome.jp/dbget-bin/www_bget?ko:K02923	Q56FC8	337	3.39079e-40	60S ribosomal protein L38 OS=Lysiphlebus testaceipes GN=RpL38 PE=3 SV=1	PF01781	Ribosomal L38e protein family	GO:0042254//GO:0006412	ribosome biogenesis//translation	GO:0003735	structural constituent of ribosome	GO:0005622//GO:0005840	intracellular//ribosome	KOG3499	60S ribosomal protein L38
c15380_g1	CB_F3	8.00	9.96	336	--	--	--	--	--	--	--	--	--	--	--	--	--	--	--	--	--	--	--	--	--	--	--	--	--	--	--	--
c15381_g1	CB_F3	402.00	22.73	1646	546677848	ERL88605.1	249	3.37155e-22	hypothetical protein D910_05990 [Dendroctonus ponderosae]	--	--	--	--	--	K14965	DPY30	protein dpy-30	http://www.genome.jp/dbget-bin/www_bget?ko:K14965	Q99LT0	192	7.92205e-16	Protein dpy-30 homolog OS=Mus musculus GN=Dpy30 PE=1 SV=1	--	--	--	--	--	--	--	--	KOG4109	Histone H3 (Lys4) methyltransferase complex, subunit CPS25/DPY-30
c15382_g1	CB_F3	9352.00	217.27	3688	546678473	ERL89081.1	3902	0	hypothetical protein D910_06458 [Dendroctonus ponderosae]	749753566	XM_011140877.1	474	0	PREDICTED: Harpegnathos saltator alpha,alpha-trehalose-phosphate synthase [UDP-forming] (LOC105183031), transcript variant X2, mRNA	K16055	TPS	trehalose 6-phosphate synthase/phosphatase	http://www.genome.jp/dbget-bin/www_bget?ko:K16055	G4RK44	970	1.77991e-113	Bifunctional trehalose-6-phosphate synthase/phosphatase OS=Thermoproteus tenax (strain ATCC 35583 / NBRC 100435 / JCM 9277 / Kra 1) GN=tpsp PE=1 SV=1	PF02358//PF00534//PF04336//PF00982	Trehalose-phosphatase//Glycosyl transferases group 1//Protein of unknown function, DUF479//Glycosyltransferase family 20	GO:0009058//GO:0005992//GO:0006633//GO:0015940	biosynthetic process//trehalose biosynthetic process//fatty acid biosynthetic process//pantothenate biosynthetic process	GO:0008770//GO:0003824	[acyl-carrier-protein] phosphodiesterase activity//catalytic activity	--	--	KOG1050	Trehalose-6-phosphate synthase component TPS1 and related subunits
c15384_g1	CB_F3	1819.00	47.91	3211	478254059	ENN74351.1	1867	0	hypothetical protein YQE_09321, partial [Dendroctonus ponderosae]>gi|546672810|gb|ERL84566.1| hypothetical protein D910_01995 [Dendroctonus ponderosae]	--	--	--	--	--	--	--	--	--	--	--	--	--	--	--	--	--	--	--	--	--	--	--
c15385_g1	CB_F3	2.00	7.47	276	--	--	--	--	--	--	--	--	--	--	--	--	--	--	--	--	--	--	--	--	--	--	--	--	--	--	--	--
c15386_g1	CB_F3	1.00	0.33	514	--	--	--	--	--	--	--	--	--	--	--	--	--	--	--	--	--	--	--	--	--	--	--	--	--	--	--	--
c15387_g2	CB_F3	1.00	0.59	412	765548283	KJE88904.1	349	1.404e-36	ubiquitin specific peptidase 14 [Capsaspora owczarzaki ATCC 30864]	807760824	XM_012329817.1	80	5.86635e-32	Fibroporia radiculosa predicted protein partial mRNA	K11843	USP14, UBP6	ubiquitin carboxyl-terminal hydrolase 14	http://www.genome.jp/dbget-bin/www_bget?ko:K11843	Q949Y0	337	2.21921e-36	Ubiquitin carboxyl-terminal hydrolase 6 OS=Arabidopsis thaliana GN=UBP6 PE=1 SV=1	PF13423//PF00240//PF00443	Ubiquitin carboxyl-terminal hydrolase//Ubiquitin family//Ubiquitin carboxyl-terminal hydrolase	GO:0016579//GO:0006511	protein deubiquitination//ubiquitin-dependent protein catabolic process	GO:0005515//GO:0004221	protein binding//obsolete ubiquitin thiolesterase activity	--	--	KOG1872	Ubiquitin-specific protease
c15388_g1	CB_F3	110.00	1.85	4875	642932112	XP_008196860.1	2922	0	PREDICTED: ABC transporter G family member 14 isoform X1 [Tribolium castaneum]	642932113	XM_970121.3	365	0	PREDICTED: Tribolium castaneum ABC transporter G family member 14 (LOC664105), transcript variant X2, mRNA	--	--	--	--	Q93YS4	931	1.52703e-106	ABC transporter G family member 22 OS=Arabidopsis thaliana GN=ABCG22 PE=1 SV=1	PF01637//PF00437//PF01061//PF10662//PF03193//PF00005	Archaeal ATPase//Type II/IV secretion system protein//ABC-2 type transporter//Ethanolamine utilisation - propanediol utilisation//Protein of unknown function, DUF258//ABC transporter	GO:0006810//GO:0006576	transport//cellular biogenic amine metabolic process	GO:0016887//GO:0005525//GO:0005524//GO:0003924	ATPase activity//GTP binding//ATP binding//GTPase activity	GO:0016020	membrane	KOG0061	Transporter, ABC superfamily (Breast cancer resistance protein)
c15389_g1	CB_F3	2692.00	82.41	2802	546681328	ERL91442.1	2123	0	hypothetical protein D910_08772 [Dendroctonus ponderosae]	--	--	--	--	--	K15043	KPNA2	importin subunit alpha-2	http://www.genome.jp/dbget-bin/www_bget?ko:K15043	P52292	1409	0	Importin subunit alpha-1 OS=Homo sapiens GN=KPNA2 PE=1 SV=1	PF01602//PF13443//PF01749//PF02985//PF11698//PF00514	Adaptin N terminal region//Cro/C1-type HTH DNA-binding domain//Importin beta binding domain//HEAT repeat//V-ATPase subunit H//Armadillo/beta-catenin-like repeat	GO:0015991//GO:0006606//GO:0015031//GO:0006886//GO:0016192	ATP hydrolysis coupled proton transport//protein import into nucleus//protein transport//intracellular protein transport//vesicle-mediated transport	GO:0005515//GO:0008565//GO:0043565//GO:0016820	protein binding//protein transporter activity//sequence-specific DNA binding//hydrolase activity, acting on acid anhydrides, catalyzing transmembrane movement of substances	GO:0000221//GO:0005737//GO:0005634//GO:0030117	vacuolar proton-transporting V-type ATPase, V1 domain//cytoplasm//nucleus//membrane coat	KOG0166	Karyopherin (importin) alpha
c15391_g1	CB_F3	1420.00	22.65	5119	642918597	XP_008197482.1	3633	0	PREDICTED: pleckstrin homology domain-containing family G member 4B-like [Tribolium castaneum]	462339904	APGK01036612.1	154	5.74204e-72	Dendroctonus ponderosae Seq01036622, whole genome shotgun sequence	--	--	--	--	Q58EX7	1015	1.10796e-113	Puratrophin-1 OS=Homo sapiens GN=PLEKHG4 PE=1 SV=1	PF00621//PF05808	RhoGEF domain//Podoplanin	GO:0035023//GO:0043087	regulation of Rho protein signal transduction//regulation of GTPase activity	GO:0005089	Rho guanyl-nucleotide exchange factor activity	GO:0016021	integral component of membrane	KOG0689	Guanine nucleotide exchange factor for Rho and Rac GTPases
c15395_g1	CB_F3	1053.00	47.64	1987	332374372	AEE62327.1	1256	5.15466e-165	unknown [Dendroctonus ponderosae]>gi|478257069|gb|ENN77232.1| hypothetical protein YQE_06062, partial [Dendroctonus ponderosae]	--	--	--	--	--	K09554	CDC37	cell division cycle protein 37	http://www.genome.jp/dbget-bin/www_bget?ko:K09554	Q24276	1024	3.27774e-131	Hsp90 co-chaperone Cdc37 OS=Drosophila melanogaster GN=Cdc37 PE=1 SV=1	PF03234	Cdc37 N terminal kinase binding	--	--	GO:0019901	protein kinase binding	--	--	KOG2260	Cell division cycle 37 protein, CDC37
c15398_g1	CB_F3	13.00	0.55	2097	546673272	ERL84908.1	1885	0	hypothetical protein D910_02331, partial [Dendroctonus ponderosae]	--	--	--	--	--	--	--	--	--	P80197	211	5.92656e-16	Actin-fragmin kinase OS=Physarum polycephalum PE=1 SV=2	PF07646//PF01344	Kelch motif//Kelch motif	--	--	GO:0005515	protein binding	--	--	KOG1230	Protein containing repeated kelch motifs
c15399_g1	CB_F3	431.00	12.32	2981	642911914	XP_008199020.1	3505	0	PREDICTED: pyruvate dehydrogenase phosphatase regulatory subunit, mitochondrial-like [Tribolium castaneum]	780718131	XM_011707929.1	172	3.2801e-82	PREDICTED: Wasmannia auropunctata pyruvate dehydrogenase phosphatase regulatory subunit, mitochondrial-like (LOC105461434), partial mRNA	K17509	PDPR	pyruvate dehydrogenase phosphatase regulatory subunit	http://www.genome.jp/dbget-bin/www_bget?ko:K17509	O46504	1682	0	Pyruvate dehydrogenase phosphatase regulatory subunit, mitochondrial OS=Bos taurus GN=PDPR PE=1 SV=1	PF03026//PF00899//PF01266//PF01571	Influenza C virus M1 protein//ThiF family//FAD dependent oxidoreductase//Aminomethyltransferase folate-binding domain	GO:0006544//GO:0006566//GO:0055114//GO:0006563//GO:0006546	glycine metabolic process//threonine metabolic process//oxidation-reduction process//L-serine metabolic process//glycine catabolic process	GO:0003824//GO:0016491//GO:0004047	catalytic activity//oxidoreductase activity//aminomethyltransferase activity	GO:0005737//GO:0019028	cytoplasm//viral capsid	KOG2844	Dimethylglycine dehydrogenase precursor
c15401_g1	CB_F3	620.00	60.76	1069	282158103	NP_001164095.1	1018	4.30344e-131	ATP-dependent RNA helicase p62 [Tribolium castaneum]>gi|642939024|ref|XP_008200192.1| PREDICTED: ATP-dependent RNA helicase p62 isoform X1 [Tribolium castaneum]	572311042	XM_006621195.1	127	1.19502e-57	PREDICTED: Apis dorsata probable ATP-dependent RNA helicase DDX5-like (LOC102671498), mRNA	K13178	DDX17	ATP-dependent RNA helicase DDX17	http://www.genome.jp/dbget-bin/www_bget?ko:K13178	P19109	846	7.14394e-105	ATP-dependent RNA helicase p62 OS=Drosophila melanogaster GN=Rm62 PE=1 SV=3	PF00270//PF04851	DEAD/DEAH box helicase//Type III restriction enzyme, res subunit	--	--	GO:0008026//GO:0016787//GO:0005524//GO:0003677//GO:0003676	ATP-dependent helicase activity//hydrolase activity//ATP binding//DNA binding//nucleic acid binding	--	--	KOG0331	ATP-dependent RNA helicase
c15401_g2	CB_F3	774.00	64.26	1211	546683491	ERL93297.1	1083	6.53524e-140	hypothetical protein D910_10592 [Dendroctonus ponderosae]	874346703	CP011560.1	71	1.83204e-26	Saccharomyces cerevisiae strain ySR127 chromosome XIV, complete sequence	K13178	DDX17	ATP-dependent RNA helicase DDX17	http://www.genome.jp/dbget-bin/www_bget?ko:K13178	Q501J6	837	1.42568e-103	Probable ATP-dependent RNA helicase DDX17 OS=Mus musculus GN=Ddx17 PE=1 SV=1	PF00271//PF00270//PF09128	Helicase conserved C-terminal domain//DEAD/DEAH box helicase//Regulator of G protein signalling-like domain	GO:0043087	regulation of GTPase activity	GO:0008026//GO:0005524//GO:0004386//GO:0005089//GO:0003676	ATP-dependent helicase activity//ATP binding//helicase activity//Rho guanyl-nucleotide exchange factor activity//nucleic acid binding	GO:0005737	cytoplasm	KOG0331	ATP-dependent RNA helicase
c15403_g1	CB_F3	478.00	9.36	4221	642916033	XP_008190864.1	2805	0	PREDICTED: lisH domain and HEAT repeat-containing protein KIAA1468 homolog [Tribolium castaneum]>gi|270003733|gb|EFA00181.1| hypothetical protein TcasGA2_TC003006 [Tribolium castaneum]	--	--	--	--	--	--	--	--	--	Q6P6Y1	1271	4.6748e-150	LisH domain and HEAT repeat-containing protein KIAA1468 homolog OS=Danio rerio GN=zgc:66014 PE=2 SV=1	PF02985//PF12179	HEAT repeat//I-kappa-kinase-beta NEMO binding domain	GO:0009069//GO:0016310	serine family amino acid metabolic process//phosphorylation	GO:0008384//GO:0005515	IkappaB kinase activity//protein binding	GO:0008385	IkappaB kinase complex	--	--
c15407_g1	CB_F3	1279.00	230.55	711	91077450	XP_967239.1	317	4.02103e-34	PREDICTED: guanine nucleotide-binding protein subunit gamma-1 [Tribolium castaneum]>gi|270002133|gb|EEZ98580.1| hypothetical protein TcasGA2_TC001094 [Tribolium castaneum]	462343003	APGK01035528.1	65	2.28368e-23	Dendroctonus ponderosae Seq01035538, whole genome shotgun sequence	--	--	--	--	P38040	243	1.35112e-24	Guanine nucleotide-binding protein subunit gamma-1 OS=Drosophila melanogaster GN=Ggamma1 PE=2 SV=1	PF00631	GGL domain	GO:0007165//GO:0007186	signal transduction//G-protein coupled receptor signaling pathway	GO:0004871	signal transducer activity	GO:0005834	heterotrimeric G-protein complex	KOG4119	G protein gamma subunit
c15408_g1	CB_F3	912.00	36.37	2267	546684520	ERL94151.1	1776	0	hypothetical protein D910_11433 [Dendroctonus ponderosae]	--	--	--	--	--	--	--	--	--	Q642H7	722	1.11354e-83	Synembryn-A OS=Danio rerio GN=ric8a PE=2 SV=1	--	--	--	--	--	--	--	--	KOG4464	Signaling protein RIC-8/synembryn (regulates neurotransmitter secretion)
c15410_g1	CB_F3	1.00	6.16	669	--	--	--	--	--	--	--	--	--	--	--	--	--	--	--	--	--	--	--	--	--	--	--	--	--	--	--	--
c15411_g1	CB_F3	3029.00	804.69	572	--	--	--	--	--	--	--	--	--	--	--	--	--	--	--	--	--	--	--	--	--	--	--	--	--	--	--	--
c15412_g1	CB_F3	11955.00	337.35	3016	332373196	AEE61739.1	1578	0	unknown [Dendroctonus ponderosae]	746841054	XM_011052400.1	65	1.00459e-22	PREDICTED: Acromyrmex echinatior MAP kinase-interacting serine/threonine-protein kinase 1 (LOC105143865), mRNA	K04372	MKNK, MNK	MAP kinase interacting serine/threonine kinase	http://www.genome.jp/dbget-bin/www_bget?ko:K04372	Q58D94	1029	8.93667e-128	MAP kinase-interacting serine/threonine-protein kinase 1 OS=Bos taurus GN=MKNK1 PE=2 SV=2	PF07714//PF06293//PF00069	Protein tyrosine kinase//Lipopolysaccharide kinase (Kdo/WaaP) family//Protein kinase domain	GO:0006468//GO:0009103	protein phosphorylation//lipopolysaccharide biosynthetic process	GO:0005524//GO:0004672//GO:0016773	ATP binding//protein kinase activity//phosphotransferase activity, alcohol group as acceptor	GO:0016020	membrane	KOG0607	MAP kinase-interacting kinase and related serine/threonine protein kinases
c15414_g1	CB_F3	31580.00	3804.99	922	726971106	AIY53682.1	648	6.08008e-81	myosin regulatory light chain 2 [Monochamus alternatus]	672209336	XM_008782508.1	452	0	PREDICTED: Phoenix dactylifera myosin regulatory light chain 2-like (LOC103700588), partial mRNA	K12754	MYL7	myosin regulatory light chain 7	http://www.genome.jp/dbget-bin/www_bget?ko:K12754	Q1HPS0	511	1.01933e-61	Myosin regulatory light chain 2 OS=Bombyx mori PE=1 SV=1	PF00036//PF13405//PF13499//PF13202	EF hand//EF-hand domain//EF-hand domain pair//EF hand	--	--	GO:0005509	calcium ion binding	--	--	KOG0031	Myosin regulatory light chain, EF-Hand protein superfamily
c15415_g1	CB_F3	69.00	6.34	1122	307199329	EFN79976.1	303	2.55244e-30	Histone-lysine N-methyltransferase SETMAR, partial [Harpegnathos saltator]	--	--	--	--	--	K11433	SETMAR	histone-lysine N-methyltransferase SETMAR	http://www.genome.jp/dbget-bin/www_bget?ko:K11433	Q53H47	145	1.1714e-08	Histone-lysine N-methyltransferase SETMAR OS=Homo sapiens GN=SETMAR PE=1 SV=2	PF07465	Photosystem I protein M (PsaM)	GO:0015979	photosynthesis	--	--	--	--	--	--
c15419_g1	CB_F3	3134.00	65.32	3986	642920083	XP_008192197.1	1987	0	PREDICTED: glycogen synthase kinase-3 beta isoform X2 [Tribolium castaneum]	642920082	XM_008193975.1	403	0	PREDICTED: Tribolium castaneum shaggy (LOC664299), transcript variant X2, mRNA	K03083	GSK3B	glycogen synthase kinase 3 beta	http://www.genome.jp/dbget-bin/www_bget?ko:K03083	P49841	1705	0	Glycogen synthase kinase-3 beta OS=Homo sapiens GN=GSK3B PE=1 SV=2	PF00069//PF00432//PF06293//PF07714	Protein kinase domain//Prenyltransferase and squalene oxidase repeat//Lipopolysaccharide kinase (Kdo/WaaP) family//Protein tyrosine kinase	GO:0009103//GO:0006468	lipopolysaccharide biosynthetic process//protein phosphorylation	GO:0004672//GO:0005524//GO:0003824//GO:0016773	protein kinase activity//ATP binding//catalytic activity//phosphotransferase activity, alcohol group as acceptor	GO:0016020	membrane	KOG0658	Glycogen synthase kinase-3
c15421_g1	CB_F3	1369.00	24.84	4534	546683891	ERL93639.1	1141	3.09601e-139	hypothetical protein D910_10927 [Dendroctonus ponderosae]	--	--	--	--	--	K07573	CSL4, EXOSC1	exosome complex component CSL4	http://www.genome.jp/dbget-bin/www_bget?ko:K07573	Q9DAA6	488	1.32317e-53	Exosome complex component CSL4 OS=Mus musculus GN=Exosc1 PE=2 SV=1	PF00057//PF01755//PF03419//PF10447	Low-density lipoprotein receptor domain class A//Glycosyltransferase family 25 (LPS biosynthesis protein)//Sporulation factor SpoIIGA//Exosome component EXOSC1/CSL4	GO:0030436//GO:0006508//GO:0009103	asexual sporulation//proteolysis//lipopolysaccharide biosynthetic process	GO:0003723//GO:0004190//GO:0005515	RNA binding//aspartic-type endopeptidase activity//protein binding	GO:0000178	exosome (RNase complex)	KOG3409	Exosomal 3'-5' exoribonuclease complex, subunit ski4 (Csl4)
c15422_g1	CB_F3	712.00	11.98	4876	478256473	ENN76658.1	1273	3.65727e-155	hypothetical protein YQE_06837, partial [Dendroctonus ponderosae]>gi|546681093|gb|ERL91249.1| hypothetical protein D910_08584 [Dendroctonus ponderosae]	--	--	--	--	--	--	--	--	--	Q8VBW5	306	1.33675e-26	HMG box transcription factor BBX OS=Mus musculus GN=Bbx PE=1 SV=2	--	--	--	--	--	--	--	--	KOG2746	HMG-box transcription factor Capicua and related proteins
c15424_g1	CB_F3	2.00	0.39	717	--	--	--	--	--	--	--	--	--	--	--	--	--	--	--	--	--	--	--	--	--	--	--	--	--	--	--	--
c15425_g1	CB_F3	589.00	13.76	3585	357604010	EHJ64006.1	2398	0	hypothetical protein KGM_07797 [Danaus plexippus]	--	--	--	--	--	--	--	--	--	Q9VS24	2330	0	Protein melted OS=Drosophila melanogaster GN=melt PE=1 SV=2	--	--	--	--	--	--	--	--	KOG3723	PH domain protein Melted
c15426_g1	CB_F3	75.00	4.30	1627	--	--	--	--	--	--	--	--	--	--	--	--	--	--	--	--	--	--	PF05247//PF00309//PF06657//PF09382	Flagellar transcriptional activator (FlhD)//Sigma-54 factor, Activator interacting domain (AID)//Centrosome microtubule-binding domain of Cep57//RQC domain	GO:0044780//GO:0006144//GO:0006355//GO:0006206//GO:0045893//GO:0006352//GO:0006260//GO:0006351//GO:0006281	bacterial-type flagellum assembly//purine nucleobase metabolic process//regulation of transcription, DNA-templated//pyrimidine nucleobase metabolic process//positive regulation of transcription, DNA-templated//DNA-templated transcription, initiation//DNA replication//transcription, DNA-templated//DNA repair	GO:0003677//GO:0016987//GO:0003899//GO:0003700//GO:0008017//GO:0043140	DNA binding//sigma factor activity//DNA-directed RNA polymerase activity//transcription factor activity, sequence-specific DNA binding//microtubule binding//ATP-dependent 3'-5' DNA helicase activity	GO:0005657//GO:0005730//GO:0005667//GO:0045298	replication fork//nucleolus//transcription factor complex//tubulin complex	--	--
c15427_g1	CB_F3	283.00	18.56	1458	665784069	XP_008543059.1	326	4.56914e-32	PREDICTED: putative uncharacterized protein FLJ37770 [Microplitis demolitor]	--	--	--	--	--	--	--	--	--	Q3ZCU0	146	3.75739e-09	Putative uncharacterized protein FLJ37770 OS=Homo sapiens PE=5 SV=1	--	--	--	--	--	--	--	--	--	--
c15436_g1	CB_F3	7523.00	769.45	1036	642913818	XP_008201172.1	627	5.90535e-78	PREDICTED: myosin light chain alkali isoform X1 [Tribolium castaneum]	332372914	BT126636.1	316	9.97202e-163	Dendroctonus ponderosae clone DPO1310_F07 unknown mRNA	K12750	MYL4	myosin light chain 4	http://www.genome.jp/dbget-bin/www_bget?ko:K12750	Q24654	427	1.90765e-49	Myosin light chain alkali OS=Drosophila simulans GN=Mlc1 PE=3 SV=3	PF00036//PF02671//PF13499//PF13405	EF hand//Paired amphipathic helix repeat//EF-hand domain pair//EF-hand domain	GO:0006355	regulation of transcription, DNA-templated	GO:0005509	calcium ion binding	GO:0005634	nucleus	KOG0030	Myosin essential light chain, EF-Hand protein superfamily
c15439_g1	CB_F3	1.00	2.39	296	--	--	--	--	--	--	--	--	--	--	--	--	--	--	--	--	--	--	--	--	--	--	--	--	--	--	--	--
c15444_g1	CB_F3	9.00	20.31	299	--	--	--	--	--	--	--	--	--	--	--	--	--	--	--	--	--	--	--	--	--	--	--	--	--	--	--	--
c15445_g1	CB_F3	4008.00	71.50	4607	478252924	ENN73308.1	1553	0	hypothetical protein YQE_10072, partial [Dendroctonus ponderosae]>gi|546681601|gb|ERL91665.1| hypothetical protein D910_08993 [Dendroctonus ponderosae]	676494005	XM_009068173.1	79	2.54231e-30	Lottia gigantea hypothetical protein partial mRNA	K00733	B4GALT7	xylosylprotein 4-beta-galactosyltransferase	http://www.genome.jp/dbget-bin/www_bget?ko:K00733	Q8R087	738	1.58728e-85	Beta-1,4-galactosyltransferase 7 OS=Mus musculus GN=B4galt7 PE=2 SV=1	PF02985//PF00514	HEAT repeat//Armadillo/beta-catenin-like repeat	--	--	GO:0005515	protein binding	--	--	KOG2842	Interferon-related protein PC4 like
c15446_g1	CB_F3	1650.00	52.53	5435	332376559	AEE63419.1	1917	0	unknown [Dendroctonus ponderosae]	805804461	XM_012290117.1	296	7.04522e-151	PREDICTED: Megachile rotundata eukaryotic translation initiation factor 2 subunit 3, Y-linked-like (LOC100876321), transcript variant X4, mRNA	K03242	EIF2S3	translation initiation factor 2 subunit 3	http://www.genome.jp/dbget-bin/www_bget?ko:K03242	Q24208	1742	0	Eukaryotic translation initiation factor 2 subunit 3 OS=Drosophila melanogaster GN=eIF-2gamma PE=2 SV=1	PF00009//PF03144//PF08303//PF00856//PF00350//PF05033	Elongation factor Tu GTP binding domain//Elongation factor Tu domain 2//tRNA ligase kinase domain//SET domain//Dynamin family//Pre-SET motif	GO:0006388//GO:0034968//GO:0006479//GO:0006554	tRNA splicing, via endonucleolytic cleavage and ligation//histone lysine methylation//protein methylation//lysine catabolic process	GO:0003972//GO:0018024//GO:0003924//GO:0005515//GO:0005525//GO:0008270//GO:0005524	RNA ligase (ATP) activity//histone-lysine N-methyltransferase activity//GTPase activity//protein binding//GTP binding//zinc ion binding//ATP binding	GO:0005634	nucleus	KOG0466	Translation initiation factor 2, gamma subunit (eIF-2gamma; GTPase)
c15448_g1	CB_F3	297.00	2.42	9737	546676519	ERL87513.1	11575	0	hypothetical protein D910_04905, partial [Dendroctonus ponderosae]	642913044	XM_008203142.1	1039	0	PREDICTED: Tribolium castaneum fibrillin-2 (LOC663193), mRNA	--	--	--	--	Q61555	6007	0	Fibrillin-2 OS=Mus musculus GN=Fbn2 PE=1 SV=2	PF00008//PF00164//PF07645//PF00651	EGF-like domain//Ribosomal protein S12/S23//Calcium-binding EGF domain//BTB/POZ domain	GO:0042254//GO:0006412	ribosome biogenesis//translation	GO:0005515//GO:0003735//GO:0005509	protein binding//structural constituent of ribosome//calcium ion binding	GO:0005622//GO:0005840	intracellular//ribosome	KOG1217	Fibrillins and related proteins containing Ca2+-binding EGF-like domains
c15452_g1	CB_F3	9409.00	89.48	8395	332374780	AEE62531.1	2221	0	unknown [Dendroctonus ponderosae]	--	--	--	--	--	--	--	--	--	Q6PFY9	818	2.68292e-93	Dual specificity protein phosphatase CDC14B OS=Mus musculus GN=Cdc14b PE=2 SV=1	PF03131//PF00782//PF03051//PF07716//PF00227//PF00170//PF00112//PF00102	bZIP Maf transcription factor//Dual specificity phosphatase, catalytic domain//Peptidase C1-like family//Basic region leucine zipper//Proteasome subunit//bZIP transcription factor//Papain family cysteine protease//Protein-tyrosine phosphatase	GO:0051603//GO:0006570//GO:0006355//GO:0006470//GO:0006508	proteolysis involved in cellular protein catabolic process//tyrosine metabolic process//regulation of transcription, DNA-templated//protein dephosphorylation//proteolysis	GO:0004197//GO:0003700//GO:0004725//GO:0043565//GO:0004298//GO:0003677//GO:0008138//GO:0008234	cysteine-type endopeptidase activity//transcription factor activity, sequence-specific DNA binding//protein tyrosine phosphatase activity//sequence-specific DNA binding//threonine-type endopeptidase activity//DNA binding//protein tyrosine/serine/threonine phosphatase activity//cysteine-type peptidase activity	GO:0005667//GO:0005634//GO:0005839	transcription factor complex//nucleus//proteasome core complex	KOG1543	Cysteine proteinase Cathepsin L
c15453_g1	CB_F3	498.00	18.22	2391	478253308	ENN73673.1	3170	0	hypothetical protein YQE_09718, partial [Dendroctonus ponderosae]>gi|546678056|gb|ERL88780.1| hypothetical protein D910_06162 [Dendroctonus ponderosae]	571527118	XM_006561077.1	347	1.37135e-179	PREDICTED: Apis mellifera cleavage and polyadenylation specificity factor 100 (Cpsf100), transcript variant X2, mRNA	K14402	CPSF2, CFT2	cleavage and polyadenylation specificity factor subunit 2	http://www.genome.jp/dbget-bin/www_bget?ko:K14402	Q9V3D6	2542	0	Probable cleavage and polyadenylation specificity factor subunit 2 OS=Drosophila melanogaster GN=Cpsf100 PE=1 SV=1	PF07229//PF00753	VirE2//Metallo-beta-lactamase superfamily	--	--	GO:0016787//GO:0003677	hydrolase activity//DNA binding	--	--	KOG1135	mRNA cleavage and polyadenylation factor II complex, subunit CFT2 (CPSF subunit)
c15454_g1	CB_F3	819.00	21.00	3291	546682145	ERL92126.1	3564	0	hypothetical protein D910_09446 [Dendroctonus ponderosae]	762110263	XM_011439515.1	156	2.84252e-73	PREDICTED: Crassostrea gigas AP-3 complex subunit delta-1-like (LOC105335563), mRNA	K12396	AP3D1	AP-3 complex subunit delta-1	http://www.genome.jp/dbget-bin/www_bget?ko:K12396	P54362	2575	0	AP-3 complex subunit delta OS=Drosophila melanogaster GN=g PE=1 SV=4	PF02985//PF00514//PF01602	HEAT repeat//Armadillo/beta-catenin-like repeat//Adaptin N terminal region	GO:0016192//GO:0006886	vesicle-mediated transport//intracellular protein transport	GO:0005515	protein binding	GO:0030117	membrane coat	KOG1059	Vesicle coat complex AP-3, delta subunit
c15455_g1	CB_F3	3.00	0.61	665	--	--	--	--	--	--	--	--	--	--	--	--	--	--	--	--	--	--	PF00078	Reverse transcriptase (RNA-dependent DNA polymerase)	GO:0006278	RNA-dependent DNA replication	GO:0003964//GO:0003723	RNA-directed DNA polymerase activity//RNA binding	--	--	--	--
c15456_g1	CB_F3	493.00	25.84	1754	478259091	ENN79026.1	553	1.33691e-60	hypothetical protein YQE_04528, partial [Dendroctonus ponderosae]	--	--	--	--	--	K14295	NUP50, NPAP60	nuclear pore complex protein Nup50	http://www.genome.jp/dbget-bin/www_bget?ko:K14295	O08587	263	5.75136e-23	Nuclear pore complex protein Nup50 OS=Rattus norvegicus GN=Nup50 PE=2 SV=2	PF08911//PF00638	NUP50 (Nucleoporin 50 kDa)//RanBP1 domain	GO:0046907	intracellular transport	--	--	GO:0005643	nuclear pore	KOG2724	Nuclear pore complex component NPAP60L/NUP50
c15458_g1	CB_F3	3860.00	86.64	3889	642913620	XP_008201091.1	2706	0	PREDICTED: moesin/ezrin/radixin homolog 1 isoform X2 [Tribolium castaneum]	746837758	XM_011051078.1	244	4.05528e-122	PREDICTED: Acromyrmex echinatior moesin/ezrin/radixin homolog 1-like (LOC105143071), mRNA	--	--	--	--	Q170J7	2454	0	Moesin/ezrin/radixin homolog 1 OS=Aedes aegypti GN=Moe PE=3 SV=1	PF05531//PF00769//PF00887	Nucleopolyhedrovirus P10 protein//Ezrin/radixin/moesin family//Acyl CoA binding protein	--	--	GO:0008092//GO:0000062	cytoskeletal protein binding//fatty-acyl-CoA binding	GO:0005737//GO:0019028//GO:0019898	cytoplasm//viral capsid//extrinsic component of membrane	KOG3529	Radixin, moesin and related proteins of the ERM family
c15459_g1	CB_F3	6472.00	347.90	1717	478250929	ENN71414.1	1134	7.8779e-148	hypothetical protein YQE_11918, partial [Dendroctonus ponderosae]	884976620	XM_010887266.2	62	2.63892e-21	PREDICTED: Esox lucius nucleosome assembly protein 1-like 1 (nap1l1), transcript variant X3, mRNA	K11279	NAP1L1, NRP	nucleosome assembly protein 1-like 1	http://www.genome.jp/dbget-bin/www_bget?ko:K11279	Q28EB4	767	5.27427e-94	Nucleosome assembly protein 1-like 1 OS=Xenopus tropicalis GN=nap1l1 PE=2 SV=1	PF00922//PF00956	Vesiculovirus phosphoprotein//Nucleosome assembly protein (NAP)	GO:0006334//GO:0006144	nucleosome assembly//purine nucleobase metabolic process	GO:0003968	RNA-directed RNA polymerase activity	GO:0005634//GO:0031379	nucleus//RNA-directed RNA polymerase complex	KOG1507	Nucleosome assembly protein NAP-1
c15460_g1	CB_F3	12.00	34.65	287	741829858	AJA91073.1	374	1.35844e-40	cytochrome P450 [Leptinotarsa decemlineata]	--	--	--	--	--	K15003	CYP9	cytochrome P450, family 9	http://www.genome.jp/dbget-bin/www_bget?ko:K15003	Q964T2	289	3.62826e-30	Cytochrome P450 9e2 OS=Blattella germanica GN=CYP9E2 PE=2 SV=1	PF00067//PF02088	Cytochrome P450//Ornatin	GO:0007155//GO:0055114//GO:0030193	cell adhesion//oxidation-reduction process//regulation of blood coagulation	GO:0005506//GO:0020037//GO:0016705	iron ion binding//heme binding//oxidoreductase activity, acting on paired donors, with incorporation or reduction of molecular oxygen	GO:0005576	extracellular region	KOG0158	Cytochrome P450 CYP3/CYP5/CYP6/CYP9 subfamilies
c15460_g2	CB_F3	41.00	13.38	518	--	--	--	--	--	--	--	--	--	--	--	--	--	--	--	--	--	--	--	--	--	--	--	--	--	--	--	--
c15461_g1	CB_F3	14376.00	400.39	3052	546681841	ERL91856.1	2593	0	hypothetical protein D910_09181 [Dendroctonus ponderosae]	--	--	--	--	--	--	--	--	--	Q62009	511	3.14989e-52	Periostin OS=Mus musculus GN=Postn PE=1 SV=2	--	--	--	--	--	--	--	--	KOG1437	Fasciclin and related adhesion glycoproteins
c15462_g1	CB_F3	1039.00	26.77	3294	642922915	XP_008200450.1	4080	0	PREDICTED: dynamin-like 120 kDa protein, mitochondrial isoform X1 [Tribolium castaneum]>gi|270006550|gb|EFA02998.1| hypothetical protein TcasGA2_TC010420 [Tribolium castaneum]	665816574	XM_008558792.1	98	4.96736e-41	PREDICTED: Microplitis demolitor dynamin-like 120 kDa protein, mitochondrial (LOC103577914), transcript variant X3, mRNA	K17079	OPA1	optic atrophy protein 1	http://www.genome.jp/dbget-bin/www_bget?ko:K17079	Q5F499	2536	0	Dynamin-like 120 kDa protein, mitochondrial OS=Gallus gallus GN=OPA1 PE=2 SV=1	PF02421//PF00350//PF01926//PF00420//PF08477//PF00071	Ferrous iron transport protein B//Dynamin family//50S ribosome-binding GTPase//NADH-ubiquinone/plastoquinone oxidoreductase chain 4L//Miro-like protein//Ras family	GO:0015684//GO:0007264//GO:0055114//GO:0042773//GO:0006184	ferrous iron transport//small GTPase mediated signal transduction//oxidation-reduction process//ATP synthesis coupled electron transport//obsolete GTP catabolic process	GO:0005525//GO:0003924//GO:0015093//GO:0016651	GTP binding//GTPase activity//ferrous iron transmembrane transporter activity//oxidoreductase activity, acting on NAD(P)H	GO:0005622//GO:0016021	intracellular//integral component of membrane	KOG0446	Vacuolar sorting protein VPS1, dynamin, and related proteins
c15467_g1	CB_F3	5.00	0.52	1329	--	--	--	--	--	--	--	--	--	--	--	--	--	--	--	--	--	--	--	--	--	--	--	--	--	--	--	--
c15479_g1	CB_F3	13.00	1.98	789	--	--	--	--	--	--	--	--	--	--	--	--	--	--	--	--	--	--	--	--	--	--	--	--	--	--	--	--
c15481_g1	CB_F3	1053.00	50.51	2174	478251310	ENN71778.1	2367	0	hypothetical protein YQE_11513, partial [Dendroctonus ponderosae]	--	--	--	--	--	--	--	--	--	Q68FA7	147	5.89768e-09	E3 ubiquitin-protein ligase MARCH3 OS=Xenopus tropicalis GN=march3 PE=2 SV=1	PF12906//PF03186//PF01545//PF13639	RING-variant domain//CobD/Cbib protein//Cation efflux family//Ring finger domain	GO:0055085//GO:0009236//GO:0006812	transmembrane transport//cobalamin biosynthetic process//cation transport	GO:0008270//GO:0005515//GO:0048472//GO:0008324	zinc ion binding//protein binding//threonine-phosphate decarboxylase activity//cation transmembrane transporter activity	GO:0016021	integral component of membrane	KOG1609	Protein involved in mRNA turnover and stability
c15482_g1	CB_F3	9.00	1.51	741	332020455	EGI60873.1	189	1.89141e-14	Mariner Mos1 transposase [Acromyrmex echinatior]	--	--	--	--	--	--	--	--	--	Q7JQ07	138	7.83695e-09	Mariner Mos1 transposase OS=Drosophila mauritiana GN=mariner\T PE=1 SV=1	--	--	--	--	--	--	--	--	--	--
c15487_g1	CB_F3	381.00	13.43	2472	91091668	XP_971563.1	928	1.33418e-112	PREDICTED: docking protein 2 [Tribolium castaneum]>gi|270001055|gb|EEZ97502.1| hypothetical protein TcasGA2_TC011346 [Tribolium castaneum]	--	--	--	--	--	--	--	--	--	A7MBB8	271	7.32996e-24	Docking protein 2 OS=Bos taurus GN=DOK2 PE=2 SV=1	PF02174	PTB domain (IRS-1 type)	GO:0007165	signal transduction	GO:0005158	insulin receptor binding	GO:0005899	insulin receptor complex	KOG4047	Docking protein 1 (p62dok)
c15489_g1	CB_F3	5240.00	505.85	1081	332372870	AEE61577.1	250	1.23153e-22	unknown [Dendroctonus ponderosae]>gi|478256263|gb|ENN76453.1| hypothetical protein YQE_06907, partial [Dendroctonus ponderosae]>gi|546679245|gb|ERL89739.1| hypothetical protein D910_07100 [Dendroctonus ponderosae]	645001455	XM_001605435.3	38	3.60753e-08	PREDICTED: Nasonia vitripennis coiled-coil-helix-coiled-coil-helix domain-containing protein 10, mitochondrial (LOC100113993), transcript variant X2, mRNA	--	--	--	--	Q9D1L0	170	5.42419e-13	Coiled-coil-helix-coiled-coil-helix domain-containing protein 2 OS=Mus musculus GN=Chchd2 PE=2 SV=1	PF08157//PF00957	NUC129 domain//Synaptobrevin	GO:0016192	vesicle-mediated transport	--	--	GO:0016021//GO:0005634	integral component of membrane//nucleus	KOG4090	Uncharacterized conserved protein
c15495_g1	CB_F3	111.00	17.87	761	478253972	ENN74264.1	346	3.3845e-37	hypothetical protein YQE_09236, partial [Dendroctonus ponderosae]>gi|546674823|gb|ERL86109.1| hypothetical protein D910_03523 [Dendroctonus ponderosae]	571517511	XM_001121891.3	42	1.49696e-10	PREDICTED: Apis mellifera UPF0547 protein C16orf87-like (LOC726129), mRNA	--	--	--	--	Q6DGQ4	132	1.99188e-08	UPF0547 protein C16orf87 homolog OS=Danio rerio GN=zgc:92818 PE=2 SV=1	--	--	--	--	--	--	--	--	--	--
c15495_g2	CB_F3	73.00	8.28	962	478253972	ENN74264.1	144	2.69794e-08	hypothetical protein YQE_09236, partial [Dendroctonus ponderosae]>gi|546674823|gb|ERL86109.1| hypothetical protein D910_03523 [Dendroctonus ponderosae]	--	--	--	--	--	--	--	--	--	--	--	--	--	PF02970	Tubulin binding cofactor A	GO:0007021	tubulin complex assembly	GO:0051082	unfolded protein binding	GO:0005874	microtubule	--	--
c15497_g1	CB_F3	262.00	9.14	2493	19698551	AAL93203.1	1158	4.63409e-144	transposase [Bactrocera dorsalis]	--	--	--	--	--	--	--	--	--	O96006	506	1.09555e-52	Zinc finger BED domain-containing protein 1 OS=Homo sapiens GN=ZBED1 PE=1 SV=1	PF05699//PF02892	hAT family C-terminal dimerisation region//BED zinc finger	--	--	GO:0003677//GO:0046983	DNA binding//protein dimerization activity	--	--	KOG1121	Tam3-transposase (Ac family)
c15498_g1	CB_F3	1.00	0.48	443	--	--	--	--	--	--	--	--	--	--	--	--	--	--	--	--	--	--	--	--	--	--	--	--	--	--	--	--
c15500_g1	CB_F3	2.00	1.41	389	--	--	--	--	--	--	--	--	--	--	--	--	--	--	--	--	--	--	--	--	--	--	--	--	--	--	--	--
c15502_g1	CB_F3	211.00	12.12	1625	642929315	XP_008195783.1	637	9.10057e-74	PREDICTED: uncharacterized protein LOC103312132 [Tribolium castaneum]>gi|270009640|gb|EFA06088.1| hypothetical protein TcasGA2_TC008925 [Tribolium castaneum]	--	--	--	--	--	--	--	--	--	--	--	--	--	--	--	--	--	--	--	--	--	--	--
c15503_g1	CB_F3	1139.00	20.24	4624	478266767	ENN82902.1	1679	0	hypothetical protein YQE_00730, partial [Dendroctonus ponderosae]	--	--	--	--	--	K03935	NDUFS2	NADH dehydrogenase (ubiquinone) Fe-S protein 2	http://www.genome.jp/dbget-bin/www_bget?ko:K03935	Q641Y2	1521	0	NADH dehydrogenase [ubiquinone] iron-sulfur protein 2, mitochondrial OS=Rattus norvegicus GN=Ndufs2 PE=1 SV=1	PF05493//PF00374//PF00587//PF00346	ATP synthase subunit H//Nickel-dependent hydrogenase//tRNA synthetase class II core domain (G, H, P, S and T)//Respiratory-chain NADH dehydrogenase, 49 Kd subunit	GO:0015991//GO:0006418//GO:0015992//GO:0055114	ATP hydrolysis coupled proton transport//tRNA aminoacylation for protein translation//proton transport//oxidation-reduction process	GO:0015078//GO:0016151//GO:0051287//GO:0048038//GO:0000166//GO:0016651//GO:0005524//GO:0004812	hydrogen ion transmembrane transporter activity//nickel cation binding//NAD binding//quinone binding//nucleotide binding//oxidoreductase activity, acting on NAD(P)H//ATP binding//aminoacyl-tRNA ligase activity	GO:0033179	proton-transporting V-type ATPase, V0 domain	KOG2870	NADH:ubiquinone oxidoreductase, NDUFS2/49 kDa subunit
c15507_g1	CB_F3	15.00	0.81	1718	556756415	XP_005973557.1	875	6.26065e-100	PREDICTED: uncharacterized protein LOC102324791 [Pantholops hodgsonii]	--	--	--	--	--	K03569	mreB	rod shape-determining protein MreB and related proteins	http://www.genome.jp/dbget-bin/www_bget?ko:K03569	P0A9X8	1370	0	Rod shape-determining protein MreB OS=Shigella flexneri GN=mreB PE=3 SV=1	PF06723//PF07700//PF01220	MreB/Mbl protein//Heme NO binding//Dehydroquinase class II	GO:0006571//GO:0009094//GO:0000902//GO:0000162	tyrosine biosynthetic process//L-phenylalanine biosynthetic process//cell morphogenesis//tryptophan biosynthetic process	GO:0020037//GO:0003855	heme binding//3-dehydroquinate dehydratase activity	--	--	KOG0101	Molecular chaperones HSP70/HSC70, HSP70 superfamily
c15508_g1	CB_F3	1.00	1.04	350	--	--	--	--	--	--	--	--	--	--	--	--	--	--	--	--	--	--	--	--	--	--	--	--	--	--	--	--
c15516_g1	CB_F3	3.00	0.44	809	--	--	--	--	--	--	--	--	--	--	--	--	--	--	--	--	--	--	--	--	--	--	--	--	--	--	--	--
c15522_g1	CB_F3	1.00	0.84	370	--	--	--	--	--	--	--	--	--	--	--	--	--	--	--	--	--	--	--	--	--	--	--	--	--	--	--	--
c15524_g1	CB_F3	288.00	24.99	1171	--	--	--	--	--	--	--	--	--	--	--	--	--	--	--	--	--	--	--	--	--	--	--	--	--	--	--	--
c15527_g1	CB_F3	4.00	0.45	973	--	--	--	--	--	--	--	--	--	--	--	--	--	--	--	--	--	--	--	--	--	--	--	--	--	--	--	--
c15532_g1	CB_F3	39.00	2.26	1652	546685635	ERL95111.1	936	2.71509e-119	hypothetical protein D910_12381 [Dendroctonus ponderosae]	--	--	--	--	--	--	--	--	--	--	--	--	--	--	--	--	--	--	--	--	--	--	--
c15548_g1	CB_F3	50.00	3.69	1328	91091194	XP_972244.1	700	1.53992e-86	PREDICTED: superoxide dismutase [Cu-Zn] [Tribolium castaneum]>gi|270014236|gb|EFA10684.1| hypothetical protein TcasGA2_TC011675 [Tribolium castaneum]	--	--	--	--	--	K04565	SOD1	superoxide dismutase, Cu-Zn family	http://www.genome.jp/dbget-bin/www_bget?ko:K04565	Q8HXP9	346	6.41868e-37	Superoxide dismutase [Cu-Zn] OS=Sapajus apella GN=SOD1 PE=2 SV=3	PF00080	Copper/zinc superoxide dismutase (SODC)	GO:0006801//GO:0008152//GO:0055114	superoxide metabolic process//metabolic process//oxidation-reduction process	GO:0046872//GO:0016491	metal ion binding//oxidoreductase activity	--	--	KOG0441	Cu2+/Zn2+ superoxide dismutase SOD1
c15550_g1	CB_F3	3055.00	127.04	2144	302371202	NP_001180578.1	1510	0	Z9 acyl-CoA desaturase B [Tribolium castaneum]>gi|642938808|ref|XP_008199928.1| PREDICTED: Z9 acyl-CoA desaturase B isoform X1 [Tribolium castaneum]>gi|642938810|ref|XP_008199929.1| PREDICTED: Z9 acyl-CoA desaturase B isoform X1 [Tribolium castaneum]>gi|270015965|gb|EFA12413.1| hypothetical protein TcasGA2_TC016415 [Tribolium castaneum]>gi|300432600|gb|ADK13055.1| Z9 acyl-CoA desaturase B [Tribol…	195109045	XM_001999065.1	47	7.21326e-13	Drosophila mojavensis GI24327 (Dmoj\GI24327), mRNA	K00507	SCD, desC	stearoyl-CoA desaturase (delta-9 desaturase)	http://www.genome.jp/dbget-bin/www_bget?ko:K00507	Q6US81	969	4.70266e-123	Acyl-CoA Delta(11) desaturase OS=Spodoptera littoralis PE=1 SV=1	PF00487//PF04810//PF02891	Fatty acid desaturase//Sec23/Sec24 zinc finger//MIZ/SP-RING zinc finger	GO:0006886//GO:0006629//GO:0055114//GO:0006633//GO:0006888	intracellular protein transport//lipid metabolic process//oxidation-reduction process//fatty acid biosynthetic process//ER to Golgi vesicle-mediated transport	GO:0008270//GO:0016717	zinc ion binding//oxidoreductase activity, acting on paired donors, with oxidation of a pair of donors resulting in the reduction of molecular oxygen to two molecules of water	GO:0030127//GO:0016021	COPII vesicle coat//integral component of membrane	KOG1600	Fatty acid desaturase
c15552_g1	CB_F3	83.00	10.22	908	471180457	AGI05179.1	329	4.70036e-34	odorant-binding protein 26 [Dendroctonus ponderosae]>gi|478251606|gb|ENN72068.1| hypothetical protein YQE_11354, partial [Dendroctonus ponderosae]>gi|546674285|gb|ERL85696.1| hypothetical protein D910_03111 [Dendroctonus ponderosae]	--	--	--	--	--	--	--	--	--	--	--	--	--	PF01395	PBP/GOBP family	--	--	GO:0005549	odorant binding	--	--	--	--
c15555_g1	CB_F3	1960.00	36.66	4462	478266213	ENN82726.1	1532	0	hypothetical protein YQE_00906, partial [Dendroctonus ponderosae]>gi|546682434|gb|ERL92371.1| hypothetical protein D910_09685 [Dendroctonus ponderosae]	--	--	--	--	--	K05762	RDX	radixin	http://www.genome.jp/dbget-bin/www_bget?ko:K05762	Q29GR8	1102	2.4585e-132	Moesin/ezrin/radixin homolog 1 OS=Drosophila pseudoobscura pseudoobscura GN=Moe PE=3 SV=3	PF01010//PF05531//PF00769	NADH-Ubiquinone oxidoreductase (complex I) subunit C-terminus//Nucleopolyhedrovirus P10 protein//Ezrin/radixin/moesin family	GO:0006814//GO:0042773//GO:0055114//GO:0006744//GO:0006120//GO:0015992	sodium ion transport//ATP synthesis coupled electron transport//oxidation-reduction process//ubiquinone biosynthetic process//mitochondrial electron transport, NADH to ubiquinone//proton transport	GO:0008137//GO:0008092	NADH dehydrogenase (ubiquinone) activity//cytoskeletal protein binding	GO:0019898//GO:0005737//GO:0019028	extrinsic component of membrane//cytoplasm//viral capsid	KOG3529	Radixin, moesin and related proteins of the ERM family
c15556_g1	CB_F3	814.00	15.06	4453	642925954	XP_008195644.1	1682	0	PREDICTED: LOW QUALITY PROTEIN: RNA-binding protein 26 [Tribolium castaneum]	--	--	--	--	--	K13192	RBM26	RNA-binding protein 26	http://www.genome.jp/dbget-bin/www_bget?ko:K13192	Q2T9I5	448	1.60213e-43	RNA-binding protein 26 OS=Xenopus laevis GN=rbm26 PE=2 SV=2	PF01480//PF00076//PF00642	PWI domain//RNA recognition motif. (a.k.a. RRM, RBD, or RNP domain)//Zinc finger C-x8-C-x5-C-x3-H type (and similar)	GO:0006397	mRNA processing	GO:0046872//GO:0003676	metal ion binding//nucleic acid binding	--	--	KOG2135	Proteins containing the RNA recognition motif
c15562_g1	CB_F3	487.00	47.10	1165	332376629	AEE63454.1	1199	9.15725e-162	unknown [Dendroctonus ponderosae]	--	--	--	--	--	K01070	frmB, ESD, fghA	S-formylglutathione hydrolase	http://www.genome.jp/dbget-bin/www_bget?ko:K01070	Q08E20	971	1.38481e-128	S-formylglutathione hydrolase OS=Bos taurus GN=ESD PE=2 SV=1	PF00326//PF12740//PF01764//PF07224	Prolyl oligopeptidase family//Chlorophyllase enzyme//Lipase (class 3)//Chlorophyllase	GO:0016042//GO:0046486//GO:0006508//GO:0006629//GO:0015996//GO:0015994	lipid catabolic process//glycerolipid metabolic process//proteolysis//lipid metabolic process//chlorophyll catabolic process//chlorophyll metabolic process	GO:0004806//GO:0047746//GO:0008236	triglyceride lipase activity//chlorophyllase activity//serine-type peptidase activity	--	--	--	--
c15565_g1	CB_F3	720.00	9.28	6266	546672776	ERL84532.1	7770	0	hypothetical protein D910_01962, partial [Dendroctonus ponderosae]	--	--	--	--	--	--	--	--	--	Q9VLT1	5106	0	Protein MON2 homolog OS=Drosophila melanogaster GN=mon2 PE=2 SV=4	PF05773	RWD domain	--	--	GO:0005515	protein binding	--	--	KOG1848	Uncharacterized conserved protein
c15566_g1	CB_F3	2.00	1.18	411	--	--	--	--	--	--	--	--	--	--	--	--	--	--	--	--	--	--	--	--	--	--	--	--	--	--	--	--
c15568_g1	CB_F3	384.00	13.21	2524	91077322	XP_974743.1	1174	1.45248e-150	PREDICTED: pre-mRNA-splicing factor 18 [Tribolium castaneum]>gi|642913792|ref|XP_008201162.1| PREDICTED: pre-mRNA-splicing factor 18 [Tribolium castaneum]>gi|270002090|gb|EEZ98537.1| hypothetical protein TcasGA2_TC001041 [Tribolium castaneum]	826456318	XM_012677827.1	98	3.79609e-41	PREDICTED: Monomorium pharaonis pre-mRNA-splicing factor 18 (LOC105834949), transcript variant X2, mRNA	K12817	PRPF18, PRP18	pre-mRNA-splicing factor 18	http://www.genome.jp/dbget-bin/www_bget?ko:K12817	Q6GMH0	802	3.83207e-97	Pre-mRNA-splicing factor 18 OS=Danio rerio GN=prpf18 PE=2 SV=1	PF00580//PF02840	UvrD/REP helicase N-terminal domain//Prp18 domain	GO:0008380	RNA splicing	GO:0005524	ATP binding	GO:0005681	spliceosomal complex	KOG2808	U5 snRNP-associated RNA splicing factor
c1556_g1	CB_F3	1.00	6.36	257	--	--	--	--	--	--	--	--	--	--	--	--	--	--	--	--	--	--	--	--	--	--	--	--	--	--	--	--
c15576_g1	CB_F3	1020.00	19.42	4335	478253796	ENN74088.1	4331	0	hypothetical protein YQE_09061, partial [Dendroctonus ponderosae]>gi|546684602|gb|ERL94219.1| hypothetical protein D910_11500, partial [Dendroctonus ponderosae]	820835167	XM_012484681.1	125	6.4169e-56	PREDICTED: Apis florea trafficking protein particle complex subunit 8 (LOC100864218), mRNA	--	--	--	--	Q9Y2L5	1599	0	Trafficking protein particle complex subunit 8 OS=Homo sapiens GN=TRAPPC8 PE=1 SV=2	PF03943//PF00515	TAP C-terminal domain//Tetratricopeptide repeat	GO:0051028	mRNA transport	GO:0005515	protein binding	GO:0005634	nucleus	KOG1938	Protein with predicted involvement in meiosis (GSG1)
c15578_g1	CB_F3	4.00	3.11	771	--	--	--	--	--	--	--	--	--	--	--	--	--	--	--	--	--	--	PF01405//PF14984	Photosystem II reaction centre T protein//CD24 protein	GO:0007155//GO:0015979	cell adhesion//photosynthesis	--	--	GO:0016020//GO:0009523//GO:0009539	membrane//photosystem II//photosystem II reaction center	--	--
c15581_g1	CB_F3	170.00	29.83	764	332373976	AEE62129.1	627	2.95153e-79	unknown [Dendroctonus ponderosae]>gi|478257229|gb|ENN77392.1| hypothetical protein YQE_06217, partial [Dendroctonus ponderosae]>gi|546683851|gb|ERL93604.1| hypothetical protein D910_10892 [Dendroctonus ponderosae]	--	--	--	--	--	--	--	--	--	Q9DCT6	288	7.68618e-30	Chromatin complexes subunit BAP18 OS=Mus musculus GN=Bap18 PE=1 SV=1	PF00249//PF09090	Myb-like DNA-binding domain//MIF4G like	GO:0016070	RNA metabolic process	GO:0003682	chromatin binding	GO:0000785	chromatin	KOG4834	Predicted DNA-binding protein, contains SANT domain
c15582_g1	CB_F3	2.00	2.22	345	--	--	--	--	--	--	--	--	--	--	--	--	--	--	--	--	--	--	--	--	--	--	--	--	--	--	--	--
c15584_g1	CB_F3	366.00	6.00	4992	546676356	ERL87383.1	2901	0	hypothetical protein D910_04778 [Dendroctonus ponderosae]	366988652	XM_003674046.1	39	4.74488e-08	Naumovozyma castellii CBS 4309 hypothetical protein (NCAS0A11550) mRNA, complete cds	K01873	VARS, valS	valyl-tRNA synthetase	http://www.genome.jp/dbget-bin/www_bget?ko:K01873	Q04462	1974	0	Valine--tRNA ligase OS=Rattus norvegicus GN=Vars PE=2 SV=2	PF08264//PF08702//PF04382//PF00133//PF00750//PF09726//PF09334//PF13603	Anticodon-binding domain of tRNA//Fibrinogen alpha/beta chain family//SAB domain//tRNA synthetases class I (I, L, M and V)//tRNA synthetases class I (R)//Transmembrane protein//tRNA synthetases class I (M)//Leucyl-tRNA synthetase, Domain 2	GO:0006420//GO:0030168//GO:0006560//GO:0051258//GO:0007165//GO:0006525//GO:0006418//GO:0030866	arginyl-tRNA aminoacylation//platelet activation//proline metabolic process//protein polymerization//signal transduction//arginine metabolic process//tRNA aminoacylation for protein translation//cortical actin cytoskeleton organization	GO:0004812//GO:0002161//GO:0005102//GO:0005524//GO:0000166//GO:0008092//GO:0004814//GO:0030674	aminoacyl-tRNA ligase activity//aminoacyl-tRNA editing activity//receptor binding//ATP binding//nucleotide binding//cytoskeletal protein binding//arginine-tRNA ligase activity//protein binding, bridging	GO:0005577//GO:0005856//GO:0016021	fibrinogen complex//cytoskeleton//integral component of membrane	KOG0432	Valyl-tRNA synthetase
c15585_g1	CB_F3	1115.00	53.90	1928	546683841	ERL93594.1	1182	1.76985e-155	hypothetical protein D910_10882, partial [Dendroctonus ponderosae]	462337213	APGK01037634.1	41	1.40148e-09	Dendroctonus ponderosae Seq01037644, whole genome shotgun sequence	--	--	--	--	--	--	--	--	--	--	--	--	--	--	--	--	--	--
c15588_g1	CB_F3	21.00	1.33	1501	--	--	--	--	--	--	--	--	--	--	--	--	--	--	--	--	--	--	--	--	--	--	--	--	--	--	--	--
c1558_g1	CB_F3	1.00	8.00	250	--	--	--	--	--	--	--	--	--	--	--	--	--	--	--	--	--	--	--	--	--	--	--	--	--	--	--	--
c15597_g1	CB_F3	2328.00	37.54	6101	270010664	EFA07112.1	4009	0	hypothetical protein TcasGA2_TC010102 [Tribolium castaneum]	805781132	XM_012283809.1	555	0	PREDICTED: Megachile rotundata F-box only protein 11 (LOC100882331), transcript variant X8, mRNA	K10297	FBXO11	F-box protein 11	http://www.genome.jp/dbget-bin/www_bget?ko:K10297	Q7TSL3	2968	0	F-box only protein 11 OS=Rattus norvegicus GN=Fbxo11 PE=2 SV=1	PF02517//PF00646//PF02207	CAAX protease self-immunity//F-box domain//Putative zinc finger in N-recognin (UBR box)	GO:0016567	protein ubiquitination	GO:0005515//GO:0004842//GO:0008270	protein binding//ubiquitin-protein transferase activity//zinc ion binding	GO:0016020	membrane	KOG1777	Putative Zn-finger protein
c15600_g1	CB_F3	230.00	18.62	1308	478260563	ENN80266.1	828	7.50046e-105	hypothetical protein YQE_03260, partial [Dendroctonus ponderosae]>gi|546685301|gb|ERL94828.1| hypothetical protein D910_12101 [Dendroctonus ponderosae]	--	--	--	--	--	--	--	--	--	Q6UW68	174	4.94459e-13	Transmembrane protein 205 OS=Homo sapiens GN=TMEM205 PE=1 SV=1	--	--	--	--	--	--	--	--	--	--
c15602_g1	CB_F3	2994.00	219.10	1411	546675235	ERL86471.1	197	1.51565e-15	hypothetical protein D910_03877 [Dendroctonus ponderosae]	--	--	--	--	--	--	--	--	--	--	--	--	--	PF07648//PF00050	Kazal-type serine protease inhibitor domain//Kazal-type serine protease inhibitor domain	--	--	GO:0005515	protein binding	--	--	--	--
c15604_g1	CB_F3	43.00	2.58	1568	478251534	ENN71996.1	326	4.11736e-33	hypothetical protein YQE_11287, partial [Dendroctonus ponderosae]>gi|546681198|gb|ERL91333.1| hypothetical protein D910_08665 [Dendroctonus ponderosae]	--	--	--	--	--	--	--	--	--	P10776	129	1.45853e-07	Neuroparsin-A OS=Locusta migratoria PE=1 SV=3	--	--	--	--	--	--	--	--	--	--
c15610_g1	CB_F3	1196.00	19.32	5057	642912307	XP_008200643.1	1472	0	PREDICTED: glycerol-3-phosphate acyltransferase 3 isoform X1 [Tribolium castaneum]	462392558	APGK01018044.1	62	7.87508e-21	Dendroctonus ponderosae Seq01018054, whole genome shotgun sequence	K13506	GPAT3_4, AGPAT9, AGPAT6	glycerol-3-phosphate O-acyltransferase 3/4	http://www.genome.jp/dbget-bin/www_bget?ko:K13506	Q6DG38	1150	3.76029e-140	Glycerol-3-phosphate acyltransferase 3 OS=Danio rerio GN=agpat9 PE=2 SV=1	PF00707//PF01553//PF05198//PF00071//PF01035	Translation initiation factor IF-3, C-terminal domain//Acyltransferase//Translation initiation factor IF-3, N-terminal domain//Ras family//6-O-methylguanine DNA methyltransferase, DNA binding domain	GO:0008152//GO:0006413//GO:0006446//GO:0006281//GO:0007264	metabolic process//translational initiation//regulation of translational initiation//DNA repair//small GTPase mediated signal transduction	GO:0016746//GO:0003824//GO:0003743//GO:0005525	transferase activity, transferring acyl groups//catalytic activity//translation initiation factor activity//GTP binding	GO:0005840	ribosome	KOG2898	Predicted phosphate acyltransferase, contains PlsC domain
c15617_g1	CB_F3	163.00	5.38	2621	478252402	ENN72828.1	2592	0	hypothetical protein YQE_10631, partial [Dendroctonus ponderosae]	--	--	--	--	--	K00108	E1.1.99.1, betA, CHDH	choline dehydrogenase	http://www.genome.jp/dbget-bin/www_bget?ko:K00108	P18173	1564	0	Glucose dehydrogenase [FAD, quinone] OS=Drosophila melanogaster GN=Gld PE=3 SV=3	PF00732//PF01134//PF05834//PF01266//PF07992//PF05199	GMC oxidoreductase//Glucose inhibited division protein A//Lycopene cyclase protein//FAD dependent oxidoreductase//Pyridine nucleotide-disulphide oxidoreductase//GMC oxidoreductase	GO:0055114//GO:0016117//GO:0008033	oxidation-reduction process//carotenoid biosynthetic process//tRNA processing	GO:0050660//GO:0016491//GO:0016614//GO:0016705	flavin adenine dinucleotide binding//oxidoreductase activity//oxidoreductase activity, acting on CH-OH group of donors//oxidoreductase activity, acting on paired donors, with incorporation or reduction of molecular oxygen	--	--	--	--
c15618_g1	CB_F3	1.00	6.36	295	--	--	--	--	--	--	--	--	--	--	--	--	--	--	--	--	--	--	PF15281	Consortin C-terminus	GO:0042998	positive regulation of Golgi to plasma membrane protein transport	GO:0071253	connexin binding	GO:0005802	trans-Golgi network	--	--
c1562_g1	CB_F3	2.00	0.33	750	--	--	--	--	--	--	--	--	--	--	--	--	--	--	--	--	--	--	--	--	--	--	--	--	--	--	--	--
c15632_g1	CB_F3	2.00	0.71	500	--	--	--	--	--	--	--	--	--	--	--	--	--	--	--	--	--	--	--	--	--	--	--	--	--	--	--	--
c15638_g2	CB_F3	1.00	0.32	525	--	--	--	--	--	--	--	--	--	--	--	--	--	--	--	--	--	--	--	--	--	--	--	--	--	--	--	--
c15640_g1	CB_F3	2.00	0.49	599	--	--	--	--	--	642915812	XM_971145.3	51	1.15519e-15	PREDICTED: Tribolium castaneum cuticle protein 16.5, isoform B (LOC657248), mRNA	--	--	--	--	--	--	--	--	--	--	--	--	--	--	--	--	--	--
c15641_g1	CB_F3	7.00	5.55	376	--	--	--	--	--	--	--	--	--	--	--	--	--	--	--	--	--	--	--	--	--	--	--	--	--	--	--	--
c15645_g1	CB_F3	2.00	0.53	629	--	--	--	--	--	--	--	--	--	--	--	--	--	--	--	--	--	--	--	--	--	--	--	--	--	--	--	--
c15647_g1	CB_F3	1.00	6.16	258	--	--	--	--	--	--	--	--	--	--	--	--	--	--	--	--	--	--	--	--	--	--	--	--	--	--	--	--
c15655_g1	CB_F3	1.00	3.16	283	861644891	KMQ94883.1	124	8.18418e-07	zinc finger protein [Lasius niger]	--	--	--	--	--	--	--	--	--	--	--	--	--	--	--	--	--	--	--	--	--	--	--
c1565_g1	CB_F3	113.00	4.81	2173	478257813	ENN77956.1	1938	0	hypothetical protein YQE_05633, partial [Dendroctonus ponderosae]	--	--	--	--	--	--	--	--	--	O46040	341	1.28446e-32	Protein msta, isoform A OS=Drosophila melanogaster GN=msta PE=2 SV=3	PF00856	SET domain	--	--	GO:0005515	protein binding	--	--	KOG2084	Predicted histone tail methylase containing SET domain
c15662_g1	CB_F3	2.00	0.46	620	--	--	--	--	--	--	--	--	--	--	--	--	--	--	--	--	--	--	--	--	--	--	--	--	--	--	--	--
c15680_g1	CB_F3	220.00	20.90	1130	332374528	AEE62405.1	485	2.32199e-64	unknown [Dendroctonus ponderosae]	--	--	--	--	--	--	--	--	--	Q8WWC4	104	2.71194e-06	Uncharacterized protein C2orf47, mitochondrial OS=Homo sapiens GN=C2orf47 PE=1 SV=1	--	--	--	--	--	--	--	--	--	--
c15688_g1	CB_F3	2.00	0.49	596	--	--	--	--	--	--	--	--	--	--	--	--	--	--	--	--	--	--	PF11883//PF01022//PF09339//PF01047	Domain of unknown function (DUF3403)//Bacterial regulatory protein, arsR family//IclR helix-turn-helix domain//MarR family	GO:0009069//GO:0006355//GO:0016310	serine family amino acid metabolic process//regulation of transcription, DNA-templated//phosphorylation	GO:0004674//GO:0003700//GO:0003677	protein serine/threonine kinase activity//transcription factor activity, sequence-specific DNA binding//DNA binding	GO:0005667//GO:0005622	transcription factor complex//intracellular	--	--
c15690_g1	CB_F3	8.00	0.65	1315	478260732	ENN80411.1	903	1.16123e-116	hypothetical protein YQE_03159, partial [Dendroctonus ponderosae]>gi|546678320|gb|ERL88962.1| hypothetical protein D910_06340 [Dendroctonus ponderosae]	--	--	--	--	--	K01014	SULT1A	aryl sulfotransferase	http://www.genome.jp/dbget-bin/www_bget?ko:K01014	Q9QWG7	444	2.98601e-49	Sulfotransferase family cytosolic 1B member 1 OS=Mus musculus GN=Sult1b1 PE=2 SV=2	PF00685//PF05064	Sulfotransferase domain//Nsp1-like C-terminal region	--	--	GO:0008146//GO:0017056	sulfotransferase activity//structural constituent of nuclear pore	GO:0005643	nuclear pore	KOG1584	Sulfotransferase
c15697_g1	CB_F3	1.00	0.34	511	--	--	--	--	--	--	--	--	--	--	--	--	--	--	--	--	--	--	--	--	--	--	--	--	--	--	--	--
c15699_g2	CB_F3	2.00	1.56	378	--	--	--	--	--	--	--	--	--	--	--	--	--	--	--	--	--	--	--	--	--	--	--	--	--	--	--	--
c15711_g1	CB_F3	197.00	13.58	1451	546678080	ERL88796.1	1226	0	hypothetical protein D910_06178 [Dendroctonus ponderosae]	--	--	--	--	--	--	--	--	--	Q9VLP7	949	1.02694e-140	Methyltransferase-like protein 14 homolog OS=Drosophila melanogaster GN=CG7818 PE=2 SV=1	PF05063//PF04795	MT-A70//PAPA-1-like conserved region	GO:0006139	nucleobase-containing compound metabolic process	GO:0008168	methyltransferase activity	GO:0031011	Ino80 complex	KOG2098	Predicted N6-adenine RNA methylase
c15716_g1	CB_F3	2.00	0.40	664	831781206	XP_012756286.1	240	2.86983e-21	hypothetical protein SAMD00019534_043270, partial [Acytostelium subglobosum LB1]>gi|735856918|dbj|GAM21152.1| hypothetical protein SAMD00019534_043270, partial [Acytostelium subglobosum LB1]	--	--	--	--	--	--	--	--	--	Q757H2	497	2.92239e-58	Phosphatidylinositol transfer protein CSR1 OS=Ashbya gossypii (strain ATCC 10895 / CBS 109.51 / FGSC 9923 / NRRL Y-1056) GN=CSR1 PE=3 SV=2	--	--	--	--	--	--	--	--	KOG1470	Phosphatidylinositol transfer protein PDR16 and related proteins
c15720_g1	CB_F3	1.00	0.32	539	--	--	--	--	--	--	--	--	--	--	--	--	--	--	--	--	--	--	--	--	--	--	--	--	--	--	--	--
c15740_g1	CB_F3	3.00	1.03	788	--	--	--	--	--	--	--	--	--	--	--	--	--	--	--	--	--	--	--	--	--	--	--	--	--	--	--	--
c15747_g1	CB_F3	174.00	20.90	924	546684172	ERL93877.1	566	1.6363e-68	hypothetical protein D910_11163 [Dendroctonus ponderosae]	--	--	--	--	--	--	--	--	--	Q1LU93	172	1.78371e-13	Protein Simiate OS=Danio rerio GN=fam206a PE=2 SV=1	PF03121	Herpesviridae UL52/UL70 DNA primase	GO:0006269//GO:0006351//GO:0006260	DNA replication, synthesis of RNA primer//transcription, DNA-templated//DNA replication	GO:0003896	DNA primase activity	GO:0005730//GO:0005657	nucleolus//replication fork	--	--
c15758_g1	CB_F3	2.00	0.34	731	156374275	XP_001629733.1	351	9.36294e-36	predicted protein [Nematostella vectensis]>gi|156216740|gb|EDO37670.1| predicted protein [Nematostella vectensis]	--	--	--	--	--	K07410	CYP1B1	cytochrome P450, family 1, subfamily B, polypeptide 1	http://www.genome.jp/dbget-bin/www_bget?ko:K07410	O13345	464	2.51132e-52	O-methylsterigmatocystin oxidoreductase OS=Aspergillus parasiticus GN=ordA PE=1 SV=1	PF00067	Cytochrome P450	GO:0055114	oxidation-reduction process	GO:0005506//GO:0016705//GO:0020037	iron ion binding//oxidoreductase activity, acting on paired donors, with incorporation or reduction of molecular oxygen//heme binding	--	--	KOG0156	Cytochrome P450 CYP2 subfamily
c15761_g1	CB_F3	2209.00	62.64	3098	546673121	ERL84786.1	3478	0	hypothetical protein D910_02211 [Dendroctonus ponderosae]	749746854	XM_011137224.1	82	3.66042e-32	PREDICTED: Harpegnathos saltator V-type proton ATPase 116 kDa subunit a isoform 1 (LOC105180897), transcript variant X2, mRNA	K02154	ATPeV0A, ATP6N	V-type H+-transporting ATPase subunit a	http://www.genome.jp/dbget-bin/www_bget?ko:K02154	P25286	2352	0	V-type proton ATPase 116 kDa subunit a isoform 1 OS=Rattus norvegicus GN=Atp6v0a1 PE=2 SV=1	PF01496	V-type ATPase 116kDa subunit family	GO:0015991//GO:0015992	ATP hydrolysis coupled proton transport//proton transport	GO:0015078	hydrogen ion transmembrane transporter activity	GO:0033179	proton-transporting V-type ATPase, V0 domain	KOG2189	Vacuolar H+-ATPase V0 sector, subunit a
c15763_g1	CB_F3	2.00	0.31	778	--	--	--	--	--	--	--	--	--	--	--	--	--	--	--	--	--	--	PF00049	Insulin/IGF/Relaxin family	GO:0007165	signal transduction	GO:0005179	hormone activity	GO:0005576	extracellular region	--	--
c15764_g1	CB_F3	10.00	12.13	338	--	--	--	--	--	--	--	--	--	--	--	--	--	--	--	--	--	--	--	--	--	--	--	--	--	--	--	--
c15782_g1	CB_F3	3967.00	38.12	8312	478266693	ENN82870.1	1347	1.29686e-163	hypothetical protein YQE_00763, partial [Dendroctonus ponderosae]>gi|546684080|gb|ERL93799.1| hypothetical protein D910_11085 [Dendroctonus ponderosae]	662190482	XM_008469789.1	249	1.44667e-124	PREDICTED: Diaphorina citri ADP-ribosylation factor 1 (LOC103505457), mRNA	K07937	ARF1	ADP-ribosylation factor 1	http://www.genome.jp/dbget-bin/www_bget?ko:K07937	P61210	956	4.21194e-116	ADP-ribosylation factor 1 OS=Locusta migratoria GN=ARF1 PE=2 SV=2	PF01926//PF09445//PF05175//PF00635//PF00071//PF01472//PF00503//PF00812//PF01269//PF01728//PF04670//PF00025//PF00398//PF08241//PF00009//PF08477//PF01591	50S ribosome-binding GTPase//RNA cap guanine-N2 methyltransferase//Methyltransferase small domain//MSP (Major sperm protein) domain//Ras family//PUA domain//G-protein alpha subunit//Ephrin//Fibrillarin//FtsJ-like methyltransferase//Gtr1/RagA G protein conserved region//ADP-ribosylation factor family//Ribosomal RNA adenine dimethylase//Methyltransferase domain//Elongation factor Tu GTP binding dom…	GO:0006000//GO:0000154//GO:0006013//GO:0008152//GO:0006396//GO:0007165//GO:0006364//GO:0032259//GO:0007264//GO:0008033//GO:0007186//GO:0009452//GO:0001510	fructose metabolic process//rRNA modification//mannose metabolic process//metabolic process//RNA processing//signal transduction//rRNA processing//methylation//small GTPase mediated signal transduction//tRNA processing//G-protein coupled receptor signaling pathway//7-methylguanosine RNA capping//RNA methylation	GO:0000179//GO:0003723//GO:0003924//GO:0005525//GO:0003873//GO:0019001//GO:0031683//GO:0004871//GO:0005198//GO:0008649//GO:0005524//GO:0008168	rRNA (adenine-N6,N6-)-dimethyltransferase activity//RNA binding//GTPase activity//GTP binding//6-phosphofructo-2-kinase activity//guanyl nucleotide binding//G-protein beta/gamma-subunit complex binding//signal transducer activity//structural molecule activity//rRNA methyltransferase activity//ATP binding//methyltransferase activity	GO:0005737//GO:0005634//GO:0016020//GO:0005622	cytoplasm//nucleus//membrane//intracellular	KOG0070	GTP-binding ADP-ribosylation factor Arf1
c15792_g2	CB_F3	1.00	2.95	286	--	--	--	--	--	--	--	--	--	--	--	--	--	--	--	--	--	--	--	--	--	--	--	--	--	--	--	--
c15802_g1	CB_F3	1.00	0.36	495	752866607	XP_011269802.1	188	9.21923e-14	PREDICTED: LOW QUALITY PROTEIN: uncharacterized protein LOC105259517 [Camponotus floridanus]	--	--	--	--	--	--	--	--	--	--	--	--	--	--	--	--	--	--	--	--	--	--	--
c15825_g1	CB_F3	8.00	0.86	997	546671870	ERL83993.1	670	5.09603e-83	hypothetical protein D910_01309 [Dendroctonus ponderosae]	--	--	--	--	--	--	--	--	--	--	--	--	--	PF03145	Seven in absentia protein family	GO:0007275//GO:0006511	multicellular organismal development//ubiquitin-dependent protein catabolic process	--	--	GO:0005634	nucleus	--	--
c1582_g2	CB_F3	3.00	2.77	361	--	--	--	--	--	--	--	--	--	--	--	--	--	--	--	--	--	--	--	--	--	--	--	--	--	--	--	--
c15870_g1	CB_F3	6.00	0.94	773	--	--	--	--	--	--	--	--	--	--	--	--	--	--	--	--	--	--	--	--	--	--	--	--	--	--	--	--
c15885_g1	CB_F3	11.00	5.93	424	--	--	--	--	--	--	--	--	--	--	--	--	--	--	--	--	--	--	--	--	--	--	--	--	--	--	--	--
c15889_g2	CB_F3	1.00	0.33	512	158298840	XP_318995.4	146	1.48015e-09	AGAP009875-PA [Anopheles gambiae str. PEST]>gi|157014080|gb|EAA14443.4| AGAP009875-PA [Anopheles gambiae str. PEST]	--	--	--	--	--	--	--	--	--	Q7M4F4	121	2.69107e-07	Endocuticle structural glycoprotein SgAbd-1 OS=Schistocerca gregaria PE=1 SV=1	PF00379	Insect cuticle protein	--	--	GO:0042302	structural constituent of cuticle	--	--	--	--
c15899_g1	CB_F3	41.00	7.56	700	--	--	--	--	--	--	--	--	--	--	--	--	--	--	--	--	--	--	PF01064//PF01445	Activin types I and II receptor domain//Viral small hydrophobic protein	GO:0009069//GO:0016310//GO:0007178	serine family amino acid metabolic process//phosphorylation//transmembrane receptor protein serine/threonine kinase signaling pathway	GO:0005024//GO:0004675	transforming growth factor beta-activated receptor activity//transmembrane receptor protein serine/threonine kinase activity	GO:0016020	membrane	--	--
c15919_g1	CB_F3	1.00	1.85	310	--	--	--	--	--	--	--	--	--	--	--	--	--	--	--	--	--	--	--	--	--	--	--	--	--	--	--	--
c15925_g1	CB_F3	13.00	13.42	352	--	--	--	--	--	--	--	--	--	--	--	--	--	--	--	--	--	--	--	--	--	--	--	--	--	--	--	--
c15934_g1	CB_F3	1.00	2.71	290	--	--	--	--	--	--	--	--	--	--	--	--	--	--	--	--	--	--	--	--	--	--	--	--	--	--	--	--
c15937_g1	CB_F3	1.00	1.37	329	--	--	--	--	--	--	--	--	--	--	--	--	--	--	--	--	--	--	--	--	--	--	--	--	--	--	--	--
c15955_g1	CB_F3	1.00	0.40	472	--	--	--	--	--	--	--	--	--	--	--	--	--	--	--	--	--	--	--	--	--	--	--	--	--	--	--	--
c15956_g1	CB_F3	2.00	0.84	464	308450185	XP_003088208.1	247	1.40059e-22	hypothetical protein CRE_29292 [Caenorhabditis remanei]>gi|308248779|gb|EFO92731.1| hypothetical protein CRE_29292 [Caenorhabditis remanei]	--	--	--	--	--	K00004	BDH, butB	(R,R)-butanediol dehydrogenase / meso-butanediol dehydrogenase / diacetyl reductase	http://www.genome.jp/dbget-bin/www_bget?ko:K00004	O34788	190	2.91925e-16	(R,R)-butanediol dehydrogenase OS=Bacillus subtilis (strain 168) GN=bdhA PE=3 SV=1	PF00107	Zinc-binding dehydrogenase	GO:0055114	oxidation-reduction process	GO:0016491//GO:0008270	oxidoreductase activity//zinc ion binding	--	--	--	--
c15966_g1	CB_F3	2.00	0.45	625	--	--	--	--	--	--	--	--	--	--	--	--	--	--	--	--	--	--	--	--	--	--	--	--	--	--	--	--
c15967_g1	CB_F3	8.00	0.94	937	683904917	XP_009085722.1	401	4.55157e-43	PREDICTED: voltage-dependent anion-selective channel protein 2 [Serinus canaria]	260945482	XM_002616993.1	551	0	Clavispora lusitaniae ATCC 42720 conserved hypothetical protein, mRNA	K15040	VDAC2	voltage-dependent anion channel protein 2	http://www.genome.jp/dbget-bin/www_bget?ko:K15040	P83781	1243	3.9032e-171	Mitochondrial outer membrane protein porin OS=Candida albicans (strain SC5314 / ATCC MYA-2876) GN=POR1 PE=1 SV=2	PF01459	Eukaryotic porin	GO:0055085	transmembrane transport	--	--	GO:0005741	mitochondrial outer membrane	KOG3126	Porin/voltage-dependent anion-selective channel protein
c15983_g1	CB_F3	2.00	0.52	576	--	--	--	--	--	--	--	--	--	--	--	--	--	--	--	--	--	--	PF00937	Coronavirus nucleocapsid protein	--	--	--	--	GO:0019013	viral nucleocapsid	--	--
c15985_g2	CB_F3	3.00	0.69	619	--	--	--	--	--	--	--	--	--	--	--	--	--	--	--	--	--	--	--	--	--	--	--	--	--	--	--	--
c15997_g2	CB_F3	1.00	0.66	397	--	--	--	--	--	--	--	--	--	--	--	--	--	--	--	--	--	--	--	--	--	--	--	--	--	--	--	--
c16002_g1	CB_F3	731.00	30.37	2180	546677297	ERL88158.1	1494	0	hypothetical protein D910_05546 [Dendroctonus ponderosae]	--	--	--	--	--	K14209	SLC36A, PAT	solute carrier family 36 (proton-coupled amino acid transporter)	http://www.genome.jp/dbget-bin/www_bget?ko:K14209	Q4KL91	442	1.31197e-45	Proton-coupled amino acid transporter 4 OS=Xenopus laevis GN=slc36a4 PE=2 SV=1	PF06371//PF03788	Diaphanous GTPase-binding Domain//LrgA family	GO:0030036	actin cytoskeleton organization	GO:0017048//GO:0003779	Rho GTPase binding//actin binding	GO:0016021	integral component of membrane	KOG1304	Amino acid transporters
c16019_g1	CB_F3	2.00	0.45	836	546678916	ERL89454.1	146	7.50908e-09	hypothetical protein D910_06821 [Dendroctonus ponderosae]	--	--	--	--	--	--	--	--	--	--	--	--	--	PF00096//PF00301	Zinc finger, C2H2 type//Rubredoxin	--	--	GO:0005506//GO:0046872	iron ion binding//metal ion binding	--	--	--	--
c16035_g1	CB_F3	1.00	0.45	452	--	--	--	--	--	--	--	--	--	--	--	--	--	--	--	--	--	--	--	--	--	--	--	--	--	--	--	--
c16041_g1	CB_F3	2438.00	59.94	3447	478252285	ENN72712.1	1434	0	hypothetical protein YQE_10650, partial [Dendroctonus ponderosae]>gi|546681138|gb|ERL91288.1| hypothetical protein D910_08621 [Dendroctonus ponderosae]	--	--	--	--	--	K00248	ACADS, bcd	butyryl-CoA dehydrogenase	http://www.genome.jp/dbget-bin/www_bget?ko:K00248	P15651	998	3.90339e-122	Short-chain specific acyl-CoA dehydrogenase, mitochondrial OS=Rattus norvegicus GN=Acads PE=1 SV=2	PF02770//PF00441//PF02771//PF08028	Acyl-CoA dehydrogenase, middle domain//Acyl-CoA dehydrogenase, C-terminal domain//Acyl-CoA dehydrogenase, N-terminal domain//Acyl-CoA dehydrogenase, C-terminal domain	GO:0006118//GO:0055114//GO:0008152	obsolete electron transport//oxidation-reduction process//metabolic process	GO:0003995//GO:0016491//GO:0050660//GO:0016627	acyl-CoA dehydrogenase activity//oxidoreductase activity//flavin adenine dinucleotide binding//oxidoreductase activity, acting on the CH-CH group of donors	--	--	KOG0139	Short-chain acyl-CoA dehydrogenase
c16043_g1	CB_F3	238.00	9.04	2313	478256197	ENN76391.1	307	2.82247e-28	hypothetical protein YQE_07054, partial [Dendroctonus ponderosae]>gi|546673044|gb|ERL84727.1| hypothetical protein D910_02152 [Dendroctonus ponderosae]	--	--	--	--	--	--	--	--	--	Q8IN81	264	3.19616e-22	Sex determination protein fruitless OS=Drosophila melanogaster GN=fru PE=1 SV=1	PF00651//PF00525	BTB/POZ domain//Alpha crystallin A chain, N terminal	GO:0007423	sensory organ development	GO:0005515//GO:0005212	protein binding//structural constituent of eye lens	--	--	KOG4441	Proteins containing BTB/POZ and Kelch domains, involved in regulatory/signal transduction processes
c16044_g1	CB_F3	3.00	0.77	581	--	--	--	--	--	--	--	--	--	--	--	--	--	--	--	--	--	--	--	--	--	--	--	--	--	--	--	--
c16046_g1	CB_F3	2.00	0.72	496	93276811	CAH03742.1	128	2.80091e-13	transposase [Messor bouvieri]	--	--	--	--	--	--	--	--	--	--	--	--	--	--	--	--	--	--	--	--	--	--	--
c16065_g2	CB_F3	1.00	68.91	203	--	--	--	--	--	--	--	--	--	--	--	--	--	--	--	--	--	--	--	--	--	--	--	--	--	--	--	--
c16066_g1	CB_F3	1.00	0.62	404	--	--	--	--	--	--	--	--	--	--	--	--	--	--	--	--	--	--	--	--	--	--	--	--	--	--	--	--
c16067_g1	CB_F3	2.00	0.58	549	--	--	--	--	--	--	--	--	--	--	--	--	--	--	--	--	--	--	--	--	--	--	--	--	--	--	--	--
c16074_g1	CB_F3	6.00	1.03	731	--	--	--	--	--	--	--	--	--	--	--	--	--	--	--	--	--	--	--	--	--	--	--	--	--	--	--	--
c16083_g1	CB_F3	705.00	28.79	2171	385199942	AFI45019.1	1441	0	cytochrome P450 CYP4BQ1 [Dendroctonus ponderosae]	--	--	--	--	--	K07427	CYP4V	cytochrome P450, family 4, subfamily V	http://www.genome.jp/dbget-bin/www_bget?ko:K07427	O46051	838	2.63551e-101	Probable cytochrome P450 4d14 OS=Drosophila melanogaster GN=Cyp4d14 PE=3 SV=1	PF00067//PF00558	Cytochrome P450//Vpu protein	GO:0006812//GO:0055114//GO:0019076//GO:0032801	cation transport//oxidation-reduction process//viral release from host cell//receptor catabolic process	GO:0020037//GO:0016705//GO:0005261//GO:0005506	heme binding//oxidoreductase activity, acting on paired donors, with incorporation or reduction of molecular oxygen//cation channel activity//iron ion binding	GO:0033644	host cell membrane	KOG0157	Cytochrome P450 CYP4/CYP19/CYP26 subfamilies
c16089_g1	CB_F3	11.00	1.81	751	752867451	XP_011250753.1	197	4.92193e-15	PREDICTED: histone-lysine N-methyltransferase SETMAR-like [Camponotus floridanus]	--	--	--	--	--	--	--	--	--	--	--	--	--	--	--	--	--	--	--	--	--	--	--
c16100_g1	CB_F3	2.00	0.69	506	470320872	XP_004348887.1	393	2.30872e-45	40S ribosomal protein S12 [Capsaspora owczarzaki ATCC 30864]>gi|765550284|gb|KJE90905.1| 40S ribosomal protein S12 [Capsaspora owczarzaki ATCC 30864]	260940374	XM_002614441.1	358	0	Clavispora lusitaniae ATCC 42720 conserved hypothetical protein, mRNA	K02951	RP-S12e, RPS12	small subunit ribosomal protein S12e	http://www.genome.jp/dbget-bin/www_bget?ko:K02951	P48589	436	2.85194e-53	40S ribosomal protein S12 OS=Saccharomyces cerevisiae (strain ATCC 204508 / S288c) GN=RPS12 PE=1 SV=1	--	--	--	--	--	--	--	--	KOG3406	40S ribosomal protein S12
c16108_g1	CB_F3	1.00	0.86	368	--	--	--	--	--	--	--	--	--	--	--	--	--	--	--	--	--	--	--	--	--	--	--	--	--	--	--	--
c16109_g1	CB_F3	6.00	0.97	759	--	--	--	--	--	--	--	--	--	--	--	--	--	--	--	--	--	--	--	--	--	--	--	--	--	--	--	--
c16118_g1	CB_F3	3.00	0.36	921	270008266	EFA04714.1	372	4.9826e-38	gustatory receptor 8 [Tribolium castaneum]	--	--	--	--	--	--	--	--	--	P83297	289	8.45775e-28	Gustatory receptor for sugar taste 64f OS=Drosophila melanogaster GN=Gr64f PE=2 SV=2	PF08395//PF06151	7tm Chemosensory receptor//Trehalose receptor	GO:0050912//GO:0007607//GO:0050909//GO:0007187	detection of chemical stimulus involved in sensory perception of taste//obsolete taste perception//sensory perception of taste//G-protein coupled receptor signaling pathway, coupled to cyclic nucleotide second messenger	GO:0008527	taste receptor activity	GO:0016021	integral component of membrane	--	--
c16121_g1	CB_F3	2.00	1.01	433	--	--	--	--	--	--	--	--	--	--	--	--	--	--	--	--	--	--	--	--	--	--	--	--	--	--	--	--
c16124_g1	CB_F3	1.00	0.36	496	--	--	--	--	--	--	--	--	--	--	--	--	--	--	--	--	--	--	--	--	--	--	--	--	--	--	--	--
c16128_g1	CB_F3	408.00	21.12	1818	91083355	XP_975079.1	696	3.4072e-90	PREDICTED: platelet-activating factor acetylhydrolase IB subunit beta homolog [Tribolium castaneum]>gi|270007770|gb|EFA04218.1| hypothetical protein TcasGA2_TC014467 [Tribolium castaneum]	--	--	--	--	--	K16795	PAFAH1B2_3	platelet-activating factor acetylhydrolase IB subunit beta/gamma	http://www.genome.jp/dbget-bin/www_bget?ko:K16795	Q9VXP4	496	2.11173e-61	Platelet-activating factor acetylhydrolase IB subunit beta homolog OS=Drosophila melanogaster GN=Paf-AHalpha PE=1 SV=1	PF00657	GDSL-like Lipase/Acylhydrolase	GO:0006629	lipid metabolic process	GO:0016788//GO:0016787	hydrolase activity, acting on ester bonds//hydrolase activity	--	--	--	--
c16136_g1	CB_F3	1.00	1.82	311	--	--	--	--	--	--	--	--	--	--	--	--	--	--	--	--	--	--	--	--	--	--	--	--	--	--	--	--
c16139_g1	CB_F3	9.00	1.34	801	478254315	ENN74569.1	148	2.96149e-09	hypothetical protein YQE_08891, partial [Dendroctonus ponderosae]	--	--	--	--	--	--	--	--	--	--	--	--	--	--	--	--	--	--	--	--	--	--	--
c16141_g1	CB_F3	1.00	0.51	433	--	--	--	--	--	--	--	--	--	--	--	--	--	--	P0CN37	215	8.65173e-19	Protein EFR3 OS=Cryptococcus neoformans var. neoformans serotype D (strain B-3501A) GN=EFR3 PE=3 SV=1	--	--	--	--	--	--	--	--	--	--
c16143_g1	CB_F3	1.00	0.67	395	--	--	--	--	--	--	--	--	--	--	--	--	--	--	--	--	--	--	--	--	--	--	--	--	--	--	--	--
c16145_g1	CB_F3	3.00	1.04	505	--	--	--	--	--	--	--	--	--	--	--	--	--	--	--	--	--	--	--	--	--	--	--	--	--	--	--	--
c16149_g2	CB_F3	4.00	0.39	1081	--	--	--	--	--	--	--	--	--	--	--	--	--	--	--	--	--	--	--	--	--	--	--	--	--	--	--	--
c16157_g1	CB_F3	293.00	11.25	2291	546674165	ERL85617.1	2426	0	hypothetical protein D910_03036, partial [Dendroctonus ponderosae]	462277605	APGK01058938.1	35	3.61541e-06	Dendroctonus ponderosae Seq01058948, whole genome shotgun sequence	K01908	E6.2.1.17, prpE	propionyl-CoA synthetase	http://www.genome.jp/dbget-bin/www_bget?ko:K01908	Q5REB8	1713	0	Acyl-CoA synthetase short-chain family member 3, mitochondrial OS=Pongo abelii GN=ACSS3 PE=2 SV=1	PF00501	AMP-binding enzyme	GO:0008152	metabolic process	GO:0003824	catalytic activity	--	--	KOG1175	Acyl-CoA synthetase
c16171_g1	CB_F3	10.00	6.54	398	--	--	--	--	--	--	--	--	--	--	--	--	--	--	--	--	--	--	--	--	--	--	--	--	--	--	--	--
c16181_g1	CB_F3	35.00	0.90	3293	478253806	ENN74098.1	2162	0	hypothetical protein YQE_09071, partial [Dendroctonus ponderosae]	--	--	--	--	--	--	--	--	--	P03952	389	1.509e-37	Plasma kallikrein OS=Homo sapiens GN=KLKB1 PE=1 SV=1	PF00089	Trypsin	GO:0006508	proteolysis	GO:0004252	serine-type endopeptidase activity	--	--	KOG3627	Trypsin
c16182_g1	CB_F3	118.00	8.08	1540	478255102	ENN75332.1	292	1.18639e-28	hypothetical protein YQE_08108, partial [Dendroctonus ponderosae]>gi|546680138|gb|ERL90479.1| hypothetical protein D910_07828 [Dendroctonus ponderosae]	--	--	--	--	--	--	--	--	--	--	--	--	--	PF00096	Zinc finger, C2H2 type	--	--	GO:0046872	metal ion binding	--	--	--	--
c16186_g1	CB_F3	56.00	4.92	1160	--	--	--	--	--	--	--	--	--	--	--	--	--	--	--	--	--	--	--	--	--	--	--	--	--	--	--	--
c16191_g1	CB_F3	572.00	37.71	1452	332373142	AEE61712.1	1287	3.30224e-172	unknown [Dendroctonus ponderosae]	--	--	--	--	--	K06125	COQ2	4-hydroxybenzoate hexaprenyltransferase	http://www.genome.jp/dbget-bin/www_bget?ko:K06125	Q16QL3	1033	2.68212e-134	4-hydroxybenzoate polyprenyltransferase, mitochondrial OS=Aedes aegypti GN=coq2 PE=3 SV=1	PF01040//PF00434	UbiA prenyltransferase family//Glycoprotein VP7	--	--	GO:0004659	prenyltransferase activity	GO:0016021//GO:0019028	integral component of membrane//viral capsid	KOG1381	Para-hydroxybenzoate-polyprenyl transferase
c16195_g1	CB_F3	6.00	1.04	726	--	--	--	--	--	--	--	--	--	--	--	--	--	--	--	--	--	--	--	--	--	--	--	--	--	--	--	--
c16213_g1	CB_F3	5.00	1.62	573	--	--	--	--	--	--	--	--	--	--	--	--	--	--	--	--	--	--	--	--	--	--	--	--	--	--	--	--
c16217_g1	CB_F3	4.00	2.49	404	749754926	XP_011139920.1	176	1.16913e-12	PREDICTED: longitudinals lacking protein, isoforms A/B/D/L isoform X33 [Harpegnathos saltator]	--	--	--	--	--	--	--	--	--	Q93560	126	1.73435e-07	B lymphocyte-induced maturation protein 1 homolog OS=Caenorhabditis elegans GN=blmp-1 PE=1 SV=1	PF00096//PF02892	Zinc finger, C2H2 type//BED zinc finger	--	--	GO:0046872//GO:0003677	metal ion binding//DNA binding	--	--	KOG2461	Transcription factor BLIMP-1/PRDI-BF1, contains C2H2-type Zn-finger and SET domains
c16224_g1	CB_F3	4.00	0.44	1036	--	--	--	--	--	--	--	--	--	--	--	--	--	--	--	--	--	--	--	--	--	--	--	--	--	--	--	--
c16225_g1	CB_F3	4.00	0.42	1012	751478632	XP_011194873.1	170	1.1608e-11	PREDICTED: uncharacterized protein LOC105220157 [Bactrocera cucurbitae]	--	--	--	--	--	K03111	ssb	single-strand DNA-binding protein	http://www.genome.jp/dbget-bin/www_bget?ko:K03111	Q6F237	309	4.56713e-31	30S ribosomal protein S6 OS=Mesoplasma florum (strain ATCC 33453 / NBRC 100688 / NCTC 11704 / L1) GN=rpsF PE=3 SV=1	PF01250//PF00436	Ribosomal protein S6//Single-strand binding protein family	GO:0042254//GO:0006412	ribosome biogenesis//translation	GO:0019843//GO:0003697//GO:0003735	rRNA binding//single-stranded DNA binding//structural constituent of ribosome	GO:0005840	ribosome	--	--
c16239_g1	CB_F3	1.00	1.30	333	831788413	XP_012758738.1	454	1.8941e-51	hypothetical protein SAMD00019534_013170 [Acytostelium subglobosum LB1]>gi|735859370|dbj|GAM18142.1| hypothetical protein SAMD00019534_013170 [Acytostelium subglobosum LB1]	448107616	XM_004205359.1	205	1.51263e-101	Millerozyma farinosa CBS 7064 hypothetical protein (Piso0_003653) mRNA, complete cds >gnl|BL_ORD_ID|14162539 Millerozyma farinosa CBS 7064 hypothetical protein (Piso0_003653) mRNA, complete cds	K01610	E4.1.1.49, pckA	phosphoenolpyruvate carboxykinase (ATP)	http://www.genome.jp/dbget-bin/www_bget?ko:K01610	O13434	551	6.93581e-67	Phosphoenolpyruvate carboxykinase [ATP] OS=Candida albicans GN=PCK1 PE=3 SV=1	PF01293	Phosphoenolpyruvate carboxykinase	GO:0006094//GO:0006099//GO:0015976	gluconeogenesis//tricarboxylic acid cycle//carbon utilization	GO:0005524//GO:0004612	ATP binding//phosphoenolpyruvate carboxykinase (ATP) activity	--	--	--	--
c16252_g1	CB_F3	1.00	2.02	305	546679567	ERL90015.1	498	4.04465e-59	hypothetical protein D910_07373 [Dendroctonus ponderosae]	--	--	--	--	--	--	--	--	--	--	--	--	--	--	--	--	--	--	--	--	--	--	--
c16261_g1	CB_F3	1.00	0.51	433	--	--	--	--	--	--	--	--	--	--	--	--	--	--	--	--	--	--	--	--	--	--	--	--	--	--	--	--
c16266_g1	CB_F3	1.00	1.12	344	470324183	XP_004349814.1	156	3.77923e-10	DNA replication licensing ATPase [Capsaspora owczarzaki ATCC 30864]>gi|765549264|gb|KJE89885.1| DNA replication licensing ATPase [Capsaspora owczarzaki ATCC 30864]	--	--	--	--	--	K02210	MCM7, CDC47	DNA replication licensing factor MCM7	http://www.genome.jp/dbget-bin/www_bget?ko:K02210	P38132	180	1.03203e-14	DNA replication licensing factor MCM7 OS=Saccharomyces cerevisiae (strain ATCC 204508 / S288c) GN=MCM7 PE=1 SV=4	--	--	--	--	--	--	--	--	KOG0482	DNA replication licensing factor, MCM7 component
c16272_g1	CB_F3	2.00	0.41	655	--	--	--	--	--	--	--	--	--	--	--	--	--	--	--	--	--	--	--	--	--	--	--	--	--	--	--	--
c16274_g1	CB_F3	8.00	2.60	539	--	--	--	--	--	--	--	--	--	--	--	--	--	--	--	--	--	--	--	--	--	--	--	--	--	--	--	--
c16281_g2	CB_F3	1.00	0.62	405	768418510	XP_011549944.1	440	2.51912e-47	PREDICTED: uncharacterized protein LOC105381841 [Plutella xylostella]	--	--	--	--	--	--	--	--	--	P0CT43	230	7.0414e-21	Transposon Tf2-8 polyprotein OS=Schizosaccharomyces pombe (strain 972 / ATCC 24843) GN=Tf2-8 PE=3 SV=1	PF02963	Restriction endonuclease EcoRI	GO:0009307//GO:0006308	DNA restriction-modification system//DNA catabolic process	GO:0009036//GO:0003677//GO:0000287	Type II site-specific deoxyribonuclease activity//DNA binding//magnesium ion binding	GO:0009359	Type II site-specific deoxyribonuclease complex	KOG0017	FOG: Transposon-encoded proteins with TYA, reverse transcriptase, integrase domains in various combinations
c16282_g1	CB_F3	234.00	25.63	986	91077356	XP_975048.1	1009	1.0323e-134	PREDICTED: glutathione S-transferase 1, isoform D [Tribolium castaneum]>gi|270001660|gb|EEZ98107.1| hypothetical protein TcasGA2_TC000522 [Tribolium castaneum]	--	--	--	--	--	K00799	GST, gst	glutathione S-transferase	http://www.genome.jp/dbget-bin/www_bget?ko:K00799	P67804	335	1.38415e-35	Glutathione S-transferase 1-1 (Fragment) OS=Drosophila mauritiana GN=GstD1 PE=3 SV=1	PF13417//PF02798//PF13409//PF12105	Glutathione S-transferase, N-terminal domain//Glutathione S-transferase, N-terminal domain//Glutathione S-transferase, N-terminal domain//SpoU, rRNA methylase, C-terminal	GO:0008033//GO:0009451	tRNA processing//RNA modification	GO:0009020//GO:0005515	tRNA (guanosine-2'-O-)-methyltransferase activity//protein binding	--	--	KOG0867	Glutathione S-transferase
c16289_g1	CB_F3	1.00	3.93	274	--	--	--	--	--	--	--	--	--	--	--	--	--	--	--	--	--	--	--	--	--	--	--	--	--	--	--	--
c16304_g1	CB_F3	4.00	0.78	676	--	--	--	--	--	--	--	--	--	--	--	--	--	--	--	--	--	--	--	--	--	--	--	--	--	--	--	--
c16312_g1	CB_F3	1.00	0.43	459	--	--	--	--	--	--	--	--	--	--	--	--	--	--	--	--	--	--	--	--	--	--	--	--	--	--	--	--
c16321_g1	CB_F3	7.00	0.54	1283	498973455	XP_004527566.1	706	1.66514e-84	PREDICTED: asparagine--tRNA ligase, chloroplastic/mitochondrial-like [Ceratitis capitata]	--	--	--	--	--	K01893	NARS, asnS	asparaginyl-tRNA synthetase	http://www.genome.jp/dbget-bin/www_bget?ko:K01893	Q66CG7	715	2.95349e-87	Asparagine--tRNA ligase OS=Yersinia pseudotuberculosis serotype I (strain IP32953) GN=asnS PE=3 SV=1	PF00750//PF00152//PF02091//PF09334//PF00587//PF13184//PF00133//PF01409	tRNA synthetases class I (R)//tRNA synthetases class II (D, K and N)//Glycyl-tRNA synthetase alpha subunit//tRNA synthetases class I (M)//tRNA synthetase class II core domain (G, H, P, S and T)//NusA-like KH domain//tRNA synthetases class I (I, L, M and V)//tRNA synthetases class II core domain (F)	GO:0006544//GO:0006566//GO:0006426//GO:0006525//GO:0006563//GO:0006418//GO:0006560//GO:0006420//GO:0043039	glycine metabolic process//threonine metabolic process//glycyl-tRNA aminoacylation//arginine metabolic process//L-serine metabolic process//tRNA aminoacylation for protein translation//proline metabolic process//arginyl-tRNA aminoacylation//tRNA aminoacylation	GO:0003723//GO:0004814//GO:0000166//GO:0004812//GO:0005524//GO:0000049//GO:0004820	RNA binding//arginine-tRNA ligase activity//nucleotide binding//aminoacyl-tRNA ligase activity//ATP binding//tRNA binding//glycine-tRNA ligase activity	GO:0005737//GO:0009345	cytoplasm//glycine-tRNA ligase complex	KOG0554	Asparaginyl-tRNA synthetase (mitochondrial)
c16327_g1	CB_F3	5.00	0.78	774	--	--	--	--	--	--	--	--	--	--	--	--	--	--	--	--	--	--	--	--	--	--	--	--	--	--	--	--
c16340_g1	CB_F3	6.00	0.53	1156	--	--	--	--	--	--	--	--	--	--	--	--	--	--	--	--	--	--	--	--	--	--	--	--	--	--	--	--
c16343_g1	CB_F3	176.00	31.71	730	57282796	CAF18560.1	145	5.47217e-09	pacifastin-related peptide precursor PP-5 [Schistocerca gregaria]	--	--	--	--	--	--	--	--	--	--	--	--	--	PF05375//PF07127	Pacifastin inhibitor (LCMII)//Late nodulin protein	GO:0009878	nodule morphogenesis	GO:0030414//GO:0046872	peptidase inhibitor activity//metal ion binding	--	--	--	--
c16347_g1	CB_F3	24.00	2.61	990	642919131	XP_008191749.1	410	7.4924e-45	PREDICTED: uncharacterized protein LOC103312571 [Tribolium castaneum]	--	--	--	--	--	--	--	--	--	--	--	--	--	PF01607	Chitin binding Peritrophin-A domain	GO:0006030	chitin metabolic process	GO:0008061	chitin binding	GO:0005576	extracellular region	--	--
c16366_g1	CB_F3	25.00	2.51	1351	--	--	--	--	--	--	--	--	--	--	--	--	--	--	--	--	--	--	PF03694	Erg28 like protein	--	--	--	--	GO:0016021	integral component of membrane	--	--
c16368_g1	CB_F3	4.00	0.58	812	--	--	--	--	--	--	--	--	--	--	--	--	--	--	--	--	--	--	--	--	--	--	--	--	--	--	--	--
c16377_g1	CB_F3	8.00	1.88	610	--	--	--	--	--	--	--	--	--	--	--	--	--	--	--	--	--	--	--	--	--	--	--	--	--	--	--	--
c16379_g1	CB_F3	7.00	1.00	822	--	--	--	--	--	--	--	--	--	--	--	--	--	--	--	--	--	--	PF01395	PBP/GOBP family	--	--	GO:0005549	odorant binding	--	--	--	--
c16381_g1	CB_F3	1.00	1.64	317	--	--	--	--	--	--	--	--	--	--	--	--	--	--	--	--	--	--	--	--	--	--	--	--	--	--	--	--
c16391_g1	CB_F3	2.00	0.57	553	--	--	--	--	--	--	--	--	--	--	--	--	--	--	--	--	--	--	--	--	--	--	--	--	--	--	--	--
c16395_g1	CB_F3	1270.00	189.03	800	568599606	AHE13798.1	301	1.6194e-30	odorant binding protein [Lissorhoptrus oryzophilus]	--	--	--	--	--	--	--	--	--	--	--	--	--	PF13247//PF01395	4Fe-4S dicluster domain//PBP/GOBP family	--	--	GO:0005549//GO:0051536	odorant binding//iron-sulfur cluster binding	--	--	--	--
c16425_g1	CB_F3	2.00	0.73	492	--	--	--	--	--	--	--	--	--	--	--	--	--	--	--	--	--	--	--	--	--	--	--	--	--	--	--	--
c16432_g1	CB_F3	1.00	0.59	412	--	--	--	--	--	--	--	--	--	--	--	--	--	--	--	--	--	--	--	--	--	--	--	--	--	--	--	--
c16434_g1	CB_F3	8.00	0.52	1471	546683202	ERL93042.1	963	6.26806e-123	hypothetical protein D910_10344 [Dendroctonus ponderosae]	--	--	--	--	--	--	--	--	--	Q8R368	378	1.32666e-38	Dyslexia susceptibility 1 candidate gene 1 protein homolog OS=Mus musculus GN=Dyx1c1 PE=1 SV=2	PF07541//PF00515	Eukaryotic translation initiation factor 2 alpha subunit//Tetratricopeptide repeat	GO:0006446	regulation of translational initiation	GO:0005515//GO:0003743//GO:0003723	protein binding//translation initiation factor activity//RNA binding	GO:0005840//GO:0005850	ribosome//eukaryotic translation initiation factor 2 complex	KOG0548	Molecular co-chaperone STI1
c16437_g1	CB_F3	646.00	19.15	2884	91087071	XP_974871.1	1564	0	PREDICTED: enhancer of mRNA-decapping protein 3 [Tribolium castaneum]	--	--	--	--	--	K12615	EDC3	enhancer of mRNA-decapping protein 3	http://www.genome.jp/dbget-bin/www_bget?ko:K12615	Q96F86	730	7.65318e-84	Enhancer of mRNA-decapping protein 3 OS=Homo sapiens GN=EDC3 PE=1 SV=1	--	--	--	--	--	--	--	--	--	--
c16442_g1	CB_F3	1.00	1.70	315	--	--	--	--	--	308387166	AB551966.1	295	1.32476e-151	Pleurotus ostreatus mRNA, regulated by blue-light stimulation, clone: MK-2010-14	--	--	--	--	--	--	--	--	--	--	--	--	--	--	--	--	--	--
c16453_g1	CB_F3	1.00	19.82	227	357627967	EHJ77471.1	186	1.25482e-15	hypothetical protein KGM_07467 [Danaus plexippus]	--	--	--	--	--	--	--	--	--	P03934	111	2.05354e-06	Transposable element Tc1 transposase OS=Caenorhabditis elegans GN=tc1a PE=3 SV=1	--	--	--	--	--	--	--	--	--	--
c16456_g1	CB_F3	151.00	12.25	1233	--	--	--	--	--	--	--	--	--	--	--	--	--	--	--	--	--	--	PF09398	FOP N terminal dimerisation domain	GO:0034453	microtubule anchoring	--	--	GO:0005815	microtubule organizing center	--	--
c16467_g1	CB_F3	2.00	0.39	673	307198709	EFN79524.1	191	1.88528e-15	hypothetical protein EAI_06736, partial [Harpegnathos saltator]	--	--	--	--	--	--	--	--	--	--	--	--	--	--	--	--	--	--	--	--	--	--	--
c16469_g1	CB_F3	155.00	7.73	1828	478249862	ENN70369.1	1109	2.5e-143	hypothetical protein YQE_12876, partial [Dendroctonus ponderosae]	--	--	--	--	--	K12461	FRS2	fibroblast growth factor receptor substrate 2	http://www.genome.jp/dbget-bin/www_bget?ko:K12461	Q8WU20	253	1.4323e-21	Fibroblast growth factor receptor substrate 2 OS=Homo sapiens GN=FRS2 PE=1 SV=4	PF02174	PTB domain (IRS-1 type)	GO:0007165	signal transduction	GO:0005158	insulin receptor binding	GO:0005899	insulin receptor complex	KOG4047	Docking protein 1 (p62dok)
c16471_g1	CB_F3	12.00	1.40	945	--	--	--	--	--	--	--	--	--	--	--	--	--	--	--	--	--	--	--	--	--	--	--	--	--	--	--	--
c16482_g1	CB_F3	1.00	0.41	471	--	--	--	--	--	--	--	--	--	--	--	--	--	--	--	--	--	--	--	--	--	--	--	--	--	--	--	--
c16485_g1	CB_F3	3.00	1.00	513	--	--	--	--	--	--	--	--	--	--	--	--	--	--	--	--	--	--	--	--	--	--	--	--	--	--	--	--
c16497_g1	CB_F3	236.00	44.10	759	332375917	AEE63099.1	385	1.34542e-60	unknown [Dendroctonus ponderosae]>gi|478257592|gb|ENN77746.1| hypothetical protein YQE_05816, partial [Dendroctonus ponderosae]>gi|546677146|gb|ERL88043.1| hypothetical protein D910_05432 [Dendroctonus ponderosae]	--	--	--	--	--	--	--	--	--	A1Z9A2	247	2.44167e-39	UPF0587 protein CG4646 OS=Drosophila melanogaster GN=CG4646 PE=2 SV=1	--	--	--	--	--	--	--	--	--	--
c16509_g1	CB_F3	7.00	3.93	418	478253166	ENN73537.1	185	6.67922e-15	hypothetical protein YQE_09788, partial [Dendroctonus ponderosae]	--	--	--	--	--	--	--	--	--	Q7KQZ4	178	3.66509e-14	Longitudinals lacking protein, isoforms A/B/D/L OS=Drosophila melanogaster GN=lola PE=1 SV=1	PF00096	Zinc finger, C2H2 type	--	--	GO:0046872	metal ion binding	--	--	KOG1721	FOG: Zn-finger
c16515_g1	CB_F3	2.00	0.61	533	--	--	--	--	--	--	--	--	--	--	--	--	--	--	--	--	--	--	--	--	--	--	--	--	--	--	--	--
c16516_g1	CB_F3	1.00	0.32	520	--	--	--	--	--	--	--	--	--	--	--	--	--	--	--	--	--	--	PF00634	BRCA2 repeat	GO:0006302	double-strand break repair	GO:0005515	protein binding	--	--	--	--
c16519_g1	CB_F3	316.00	17.93	1816	478263696	ENN81999.1	1068	2.18806e-136	hypothetical protein YQE_01574, partial [Dendroctonus ponderosae]	--	--	--	--	--	--	--	--	--	Q9VN45	558	1.14651e-61	Protein spartin OS=Drosophila melanogaster GN=spartin PE=1 SV=1	PF07086	Protein of unknown function (DUF1352)	GO:0007029	endoplasmic reticulum organization	--	--	GO:0005789	endoplasmic reticulum membrane	--	--
c1651_g1	CB_F3	6.00	1.64	563	--	--	--	--	--	--	--	--	--	--	--	--	--	--	--	--	--	--	--	--	--	--	--	--	--	--	--	--
c16532_g1	CB_F3	5077.00	988.22	678	546672767	ERL84527.1	602	4.42348e-76	hypothetical protein D910_01957 [Dendroctonus ponderosae]	769841504	XM_011633643.1	111	5.83006e-49	PREDICTED: Pogonomyrmex barbatus 40S ribosomal protein S12 (LOC105423746), mRNA	K02951	RP-S12e, RPS12	small subunit ribosomal protein S12e	http://www.genome.jp/dbget-bin/www_bget?ko:K02951	P84175	474	2.40718e-58	40S ribosomal protein S12 OS=Gallus gallus GN=RPS12 PE=1 SV=2	PF02065	Melibiase	GO:0005975	carbohydrate metabolic process	GO:0004553	hydrolase activity, hydrolyzing O-glycosyl compounds	--	--	KOG3406	40S ribosomal protein S12
c16535_g1	CB_F3	1.00	17.35	230	--	--	--	--	--	--	--	--	--	--	--	--	--	--	--	--	--	--	--	--	--	--	--	--	--	--	--	--
c16542_g1	CB_F3	2.00	0.54	1167	--	--	--	--	--	--	--	--	--	--	--	--	--	--	--	--	--	--	PF04995	Heme exporter protein D (CcmD)	GO:0015886//GO:0017004	heme transport//cytochrome complex assembly	--	--	GO:0016021	integral component of membrane	--	--
c16557_g1	CB_F3	18.00	4.22	611	--	--	--	--	--	--	--	--	--	--	--	--	--	--	--	--	--	--	--	--	--	--	--	--	--	--	--	--
c16589_g1	CB_F3	1.00	0.43	462	--	--	--	--	--	--	--	--	--	--	--	--	--	--	--	--	--	--	--	--	--	--	--	--	--	--	--	--
c16662_g1	CB_F3	1411.00	147.05	1022	478260729	ENN80408.1	595	1.43545e-72	hypothetical protein YQE_03157, partial [Dendroctonus ponderosae]>gi|546678318|gb|ERL88960.1| hypothetical protein D910_06338 [Dendroctonus ponderosae]	--	--	--	--	--	--	--	--	--	--	--	--	--	--	--	--	--	--	--	--	--	--	--
c16679_g1	CB_F3	204.00	7.49	2388	546681080	ERL91236.1	1640	0	hypothetical protein D910_08572 [Dendroctonus ponderosae]	--	--	--	--	--	K11790	DTL, CDT2, DCAF2	denticleless	http://www.genome.jp/dbget-bin/www_bget?ko:K11790	Q24371	961	1.55993e-115	Protein lethal(2)denticleless OS=Drosophila melanogaster GN=l(2)dtl PE=1 SV=2	PF00400	WD domain, G-beta repeat	--	--	GO:0005515	protein binding	--	--	KOG0321	WD40 repeat-containing protein L2DTL
c16684_g1	CB_F3	9.00	1.27	829	--	--	--	--	--	--	--	--	--	--	--	--	--	--	--	--	--	--	--	--	--	--	--	--	--	--	--	--
c16685_g1	CB_F3	2.00	0.43	639	--	--	--	--	--	--	--	--	--	--	--	--	--	--	--	--	--	--	--	--	--	--	--	--	--	--	--	--
c16715_g1	CB_F3	2.00	3.63	311	--	--	--	--	--	--	--	--	--	--	--	--	--	--	--	--	--	--	--	--	--	--	--	--	--	--	--	--
c16729_g1	CB_F3	18.00	6.56	493	321451013	EFX62814.1	127	2.07508e-07	hypothetical protein DAPPUDRAFT_309423 [Daphnia pulex]	--	--	--	--	--	--	--	--	--	--	--	--	--	PF10439//PF03972	Bacteriocin class II with double-glycine leader peptide//MmgE/PrpD family	GO:0042742//GO:0019543	defense response to bacterium//propionate catabolic process	GO:0047547	2-methylcitrate dehydratase activity	--	--	--	--
c16730_g1	CB_F3	2.00	0.69	506	557020527	XP_006010583.1	616	4.94129e-77	PREDICTED: cyclin-dependent kinase 2-like isoform X1 [Latimeria chalumnae]	299748915	XM_001840188.2	176	3.15126e-85	Coprinopsis cinerea okayama7#130 ### CMGC/CDK/CDC2 protein kinase, mRNA	K02206	CDK2	cyclin-dependent kinase 2	http://www.genome.jp/dbget-bin/www_bget?ko:K02206	P00546	642	3.15224e-82	Cyclin-dependent kinase 1 OS=Saccharomyces cerevisiae (strain ATCC 204508 / S288c) GN=CDC28 PE=1 SV=1	PF00069//PF07714	Protein kinase domain//Protein tyrosine kinase	GO:0006468	protein phosphorylation	GO:0005524//GO:0004672	ATP binding//protein kinase activity	--	--	KOG0594	Protein kinase PCTAIRE and related kinases
c16747_g1	CB_F3	3.00	0.33	1010	--	--	--	--	--	--	--	--	--	--	--	--	--	--	--	--	--	--	--	--	--	--	--	--	--	--	--	--
c16751_g1	CB_F3	3.00	1.54	431	457867033	CCQ18627.1	270	1.2849e-27	60S ribosomal protein L22 [Sycon ciliatum]	575515754	XM_006687085.1	169	2.06435e-81	Candida tenuis ATCC 10573 ribosomal protein L22e (CANTEDRAFT_135183), mRNA	K02891	RP-L22e, RPL22	large subunit ribosomal protein L22e	http://www.genome.jp/dbget-bin/www_bget?ko:K02891	P05749	336	6.6565e-39	60S ribosomal protein L22-A OS=Saccharomyces cerevisiae (strain ATCC 204508 / S288c) GN=RPL22A PE=1 SV=3	PF01776	Ribosomal L22e protein family	GO:0042254//GO:0006412	ribosome biogenesis//translation	GO:0003735	structural constituent of ribosome	GO:0005622//GO:0005840	intracellular//ribosome	KOG3434	60S ribosomal protein L22
c16774_g2	CB_F3	1.00	0.86	368	--	--	--	--	--	--	--	--	--	--	--	--	--	--	--	--	--	--	--	--	--	--	--	--	--	--	--	--
c16778_g1	CB_F3	325.00	35.70	984	332375811	AEE63046.1	947	3.66005e-126	unknown [Dendroctonus ponderosae]	820838958	XM_003690900.2	281	2.70416e-143	PREDICTED: Apis florea vacuolar protein sorting-associated protein 29 (LOC100868749), mRNA	K18467	VPS29	vacuolar protein sorting-associated protein 29	http://www.genome.jp/dbget-bin/www_bget?ko:K18467	Q9QZ88	875	1.408e-116	Vacuolar protein sorting-associated protein 29 OS=Mus musculus GN=Vps29 PE=1 SV=1	PF00149	Calcineurin-like phosphoesterase	--	--	GO:0016787	hydrolase activity	--	--	KOG3325	Membrane coat complex Retromer, subunit VPS29/PEP11
c16781_g1	CB_F3	3.00	0.81	567	--	--	--	--	--	--	--	--	--	--	--	--	--	--	--	--	--	--	--	--	--	--	--	--	--	--	--	--
c16800_g1	CB_F3	3.00	2.04	393	--	--	--	--	--	--	--	--	--	--	--	--	--	--	--	--	--	--	--	--	--	--	--	--	--	--	--	--
c16855_g1	CB_F3	1296.00	27.76	3884	642914052	XP_969243.3	1822	0	PREDICTED: sorting nexin-6 isoform X2 [Tribolium castaneum]>gi|270001606|gb|EEZ98053.1| hypothetical protein TcasGA2_TC000458 [Tribolium castaneum]	815912428	XM_003489758.2	162	1.55241e-76	PREDICTED: Bombus impatiens microfibrillar-associated protein 1 (LOC100749053), mRNA	K17920	SNX5_6_32	sorting nexin-5/6/32	http://www.genome.jp/dbget-bin/www_bget?ko:K17920	Q5R613	1112	1.47777e-137	Sorting nexin-6 OS=Pongo abelii GN=SNX6 PE=2 SV=1	PF04632//PF00787//PF03114	Fusaric acid resistance protein family//PX domain//BAR domain	GO:0007154//GO:0006810	cell communication//transport	GO:0005515//GO:0035091	protein binding//phosphatidylinositol binding	GO:0005886//GO:0005737	plasma membrane//cytoplasm	KOG1660	Sorting nexin SNX6/TFAF2, contains PX domain
c16876_g1	CB_F3	499.00	82.02	751	478254852	ENN75088.1	526	2.57558e-64	hypothetical protein YQE_08401, partial [Dendroctonus ponderosae]	687910862	LK979892.1	59	5.23537e-20	Thelazia callipaeda genome assembly T_callipaeda_Ticino ,scaffold TCLT_scaffold0000296	K11088	SNRPD3, SMD3	small nuclear ribonucleoprotein D3	http://www.genome.jp/dbget-bin/www_bget?ko:K11088	O44437	482	7.0969e-59	Small nuclear ribonucleoprotein Sm D3 OS=Drosophila melanogaster GN=SmD3 PE=1 SV=1	--	--	--	--	--	--	--	--	KOG3172	Small nuclear ribonucleoprotein Sm D3
c16890_g1	CB_F3	2.00	1.65	372	--	--	--	--	--	--	--	--	--	--	--	--	--	--	--	--	--	--	--	--	--	--	--	--	--	--	--	--
c16969_g1	CB_F3	1.00	0.57	416	470361150	XP_004365030.1	290	1.16501e-27	proteasome 26S subunit [Capsaspora owczarzaki ATCC 30864]>gi|765547890|gb|KJE88511.1| proteasome 26S subunit [Capsaspora owczarzaki ATCC 30864]	--	--	--	--	--	K03028	PSMD2, RPN1	26S proteasome regulatory subunit N1	http://www.genome.jp/dbget-bin/www_bget?ko:K03028	Q7S8R8	328	4.26216e-34	26S proteasome regulatory subunit rpn-1 OS=Neurospora crassa (strain ATCC 24698 / 74-OR23-1A / CBS 708.71 / DSM 1257 / FGSC 987) GN=rpn-1 PE=3 SV=2	--	--	--	--	--	--	--	--	KOG2005	26S proteasome regulatory complex, subunit RPN1/PSMD2
c17091_g1	CB_F3	1.00	1.39	328	--	--	--	--	--	--	--	--	--	--	--	--	--	--	--	--	--	--	--	--	--	--	--	--	--	--	--	--
c17092_g1	CB_F3	5.00	0.54	1002	--	--	--	--	--	--	--	--	--	--	--	--	--	--	--	--	--	--	--	--	--	--	--	--	--	--	--	--
c17114_g1	CB_F3	1.00	0.40	474	--	--	--	--	--	--	--	--	--	--	--	--	--	--	--	--	--	--	--	--	--	--	--	--	--	--	--	--
c17129_g1	CB_F3	939.00	20.34	3843	478254816	ENN75052.1	1563	0	hypothetical protein YQE_08366, partial [Dendroctonus ponderosae]	--	--	--	--	--	K13515	LPCAT3, MBOAT5	lysophospholipid acyltransferase 5	http://www.genome.jp/dbget-bin/www_bget?ko:K13515	Q9VVX5	913	5.34177e-108	Lysophospholipid acyltransferase 5 OS=Drosophila melanogaster GN=nes PE=1 SV=1	--	--	--	--	--	--	--	--	KOG2705	Predicted membrane protein
c17143_g1	CB_F3	2.00	1.51	381	--	--	--	--	--	--	--	--	--	--	--	--	--	--	--	--	--	--	--	--	--	--	--	--	--	--	--	--
c17145_g1	CB_F3	1.00	0.64	400	--	--	--	--	--	--	--	--	--	--	--	--	--	--	--	--	--	--	--	--	--	--	--	--	--	--	--	--
c1714_g1	CB_F3	1.00	33.67	216	--	--	--	--	--	--	--	--	--	--	--	--	--	--	--	--	--	--	--	--	--	--	--	--	--	--	--	--
c17190_g1	CB_F3	3.00	1.98	397	--	--	--	--	--	--	--	--	--	--	--	--	--	--	--	--	--	--	--	--	--	--	--	--	--	--	--	--
c17226_g2	CB_F3	1.00	0.35	504	--	--	--	--	--	--	--	--	--	--	--	--	--	--	--	--	--	--	--	--	--	--	--	--	--	--	--	--
c17243_g1	CB_F3	10.00	4.60	449	91090702	XP_974813.1	296	5.84171e-32	PREDICTED: putative acyl-CoA-binding protein [Tribolium castaneum]>gi|270013947|gb|EFA10395.1| hypothetical protein TcasGA2_TC012626 [Tribolium castaneum]	--	--	--	--	--	K08762	DBI, ACBP	diazepam-binding inhibitor (GABA receptor modulator, acyl-CoA-binding protein)	http://www.genome.jp/dbget-bin/www_bget?ko:K08762	P42281	215	3.28739e-21	Acyl-CoA-binding protein homolog OS=Drosophila melanogaster GN=Dbi PE=2 SV=1	PF00887	Acyl CoA binding protein	--	--	GO:0000062	fatty-acyl-CoA binding	--	--	KOG0817	Acyl-CoA-binding protein
c17247_g1	CB_F3	110.00	5.26	1895	--	--	--	--	--	--	--	--	--	--	--	--	--	--	--	--	--	--	PF00001	7 transmembrane receptor (rhodopsin family)	GO:0007186	G-protein coupled receptor signaling pathway	GO:0004930	G-protein coupled receptor activity	GO:0016021	integral component of membrane	--	--
c17254_g1	CB_F3	776.00	32.39	2130	478260810	ENN80469.1	1583	0	hypothetical protein YQE_03109, partial [Dendroctonus ponderosae]	642920196	XM_970434.2	164	6.53578e-78	PREDICTED: Tribolium castaneum lipoyl synthase, mitochondrial (LOC664427), mRNA	K03644	lipA	lipoic acid synthetase	http://www.genome.jp/dbget-bin/www_bget?ko:K03644	B4PF83	1465	0	Lipoyl synthase 2, mitochondrial OS=Drosophila yakuba GN=Las2 PE=3 SV=1	PF04055	Radical SAM superfamily	--	--	GO:0051536//GO:0003824	iron-sulfur cluster binding//catalytic activity	--	--	KOG2672	Lipoate synthase
c17282_g1	CB_F3	326.00	16.23	1887	642930224	XP_008196307.1	2087	0	PREDICTED: probable methylcrotonoyl-CoA carboxylase beta chain, mitochondrial [Tribolium castaneum]	823203581	XM_012580734.1	62	2.90564e-21	PREDICTED: Gossypium raimondii methylcrotonoyl-CoA carboxylase beta chain, mitochondrial (LOC105762814), mRNA	K01969	E6.4.1.4B	3-methylcrotonyl-CoA carboxylase beta subunit	http://www.genome.jp/dbget-bin/www_bget?ko:K01969	Q9V9A7	1876	0	Probable methylcrotonoyl-CoA carboxylase beta chain, mitochondrial OS=Drosophila melanogaster GN=l(2)04524 PE=2 SV=1	PF01039	Carboxyl transferase domain	--	--	GO:0016874	ligase activity	--	--	KOG0540	3-Methylcrotonyl-CoA carboxylase, non-biotin containing subunit/Acetyl-CoA carboxylase carboxyl transferase, subunit beta
c17288_g1	CB_F3	454.00	8.26	4521	642936291	XP_008198385.1	3722	0	PREDICTED: nuclear pore complex protein Nup160 homolog [Tribolium castaneum]	--	--	--	--	--	--	--	--	--	Q9VKJ3	1601	0	Nuclear pore complex protein Nup160 homolog OS=Drosophila melanogaster GN=Nup160 PE=1 SV=1	PF12422//PF08716	Condensin II non structural maintenance of chromosomes subunit//nsp7 replicase	GO:0006508	proteolysis	GO:0004197//GO:0008242//GO:0016740	cysteine-type endopeptidase activity//omega peptidase activity//transferase activity	GO:0005634	nucleus	KOG4521	Nuclear pore complex, Nup160 component
c17296_g1	CB_F3	2.00	19.80	244	--	--	--	--	--	--	--	--	--	--	--	--	--	--	--	--	--	--	--	--	--	--	--	--	--	--	--	--
c1731_g1	CB_F3	1.00	1.03	351	--	--	--	--	--	--	--	--	--	--	--	--	--	--	--	--	--	--	--	--	--	--	--	--	--	--	--	--
c17330_g1	CB_F3	8.00	0.50	1515	470427289	XP_004337981.1	1369	0	catalase [Acanthamoeba castellanii str. Neff]>gi|440794819|gb|ELR15968.1| catalase [Acanthamoeba castellanii str. Neff]	170830	M18832.1	633	0	C.tropicalis peroxisomal catalase mRNA, complete cds	K03781	katE, CAT, catB, srpA	catalase	http://www.genome.jp/dbget-bin/www_bget?ko:K03781	P07820	2115	0	Peroxisomal catalase OS=Candida tropicalis GN=POX9 PE=1 SV=4	PF00199	Catalase	GO:0055114//GO:0006804//GO:0006568//GO:0015947//GO:0006979	oxidation-reduction process//obsolete peroxidase reaction//tryptophan metabolic process//methane metabolic process//response to oxidative stress	GO:0020037//GO:0004096	heme binding//catalase activity	--	--	KOG0047	Catalase
c17344_g1	CB_F3	4.00	0.48	919	--	--	--	--	--	--	--	--	--	--	--	--	--	--	--	--	--	--	--	--	--	--	--	--	--	--	--	--
c17353_g1	CB_F3	1.00	0.74	384	--	--	--	--	--	--	--	--	--	--	--	--	--	--	--	--	--	--	--	--	--	--	--	--	--	--	--	--
c17359_g1	CB_F3	2259.00	134.25	1580	546675355	ERL86565.1	695	2.46985e-84	hypothetical protein D910_03972 [Dendroctonus ponderosae]	--	--	--	--	--	--	--	--	--	P47980	381	1.12969e-38	Protein TIS11 OS=Drosophila melanogaster GN=Tis11 PE=2 SV=2	PF08408//PF00642	DNA polymerase family B viral insert//Zinc finger C-x8-C-x5-C-x3-H type (and similar)	GO:0006260	DNA replication	GO:0003887//GO:0046872	DNA-directed DNA polymerase activity//metal ion binding	GO:0042575	DNA polymerase complex	KOG1677	CCCH-type Zn-finger protein
c17361_g1	CB_F3	6.00	0.70	939	--	--	--	--	--	--	--	--	--	--	--	--	--	--	--	--	--	--	PF02213	GYF domain	--	--	GO:0005515	protein binding	--	--	--	--
c17377_g1	CB_F3	168.00	35.47	647	--	--	--	--	--	--	--	--	--	--	--	--	--	--	--	--	--	--	--	--	--	--	--	--	--	--	--	--
c17388_g1	CB_F3	2.00	33.22	231	--	--	--	--	--	--	--	--	--	--	--	--	--	--	--	--	--	--	--	--	--	--	--	--	--	--	--	--
c17405_g1	CB_F3	419.00	26.25	1513	478258333	ENN78452.1	1772	0	hypothetical protein YQE_05090, partial [Dendroctonus ponderosae]>gi|546677055|gb|ERL87964.1| hypothetical protein D910_05352 [Dendroctonus ponderosae]	761598728	LC009137.1	107	2.23827e-46	Macromia amphigena RhLWF5 mRNA for opsin, long-wavelength sensitive type, complete cds	K04255	OPN4, Rh2_7	r-opsin	http://www.genome.jp/dbget-bin/www_bget?ko:K04255	P35362	1563	0	Rhodopsin OS=Sphodromantis sp. PE=2 SV=1	PF00001//PF02048	7 transmembrane receptor (rhodopsin family)//Heat-stable enterotoxin ST	GO:0009405//GO:0007186	pathogenesis//G-protein coupled receptor signaling pathway	GO:0004930	G-protein coupled receptor activity	GO:0016021//GO:0005576	integral component of membrane//extracellular region	KOG3656	FOG: 7 transmembrane receptor
c17408_g1	CB_F3	1.00	0.89	365	--	--	--	--	--	--	--	--	--	--	--	--	--	--	--	--	--	--	--	--	--	--	--	--	--	--	--	--
c17430_g1	CB_F3	170.00	12.27	1399	478251352	ENN71820.1	293	6.41017e-27	hypothetical protein YQE_11554, partial [Dendroctonus ponderosae]>gi|546683109|gb|ERL92964.1| hypothetical protein D910_10268 [Dendroctonus ponderosae]	--	--	--	--	--	--	--	--	--	--	--	--	--	--	--	--	--	--	--	--	--	--	--
c17450_g1	CB_F3	1.00	0.65	399	--	--	--	--	--	--	--	--	--	--	--	--	--	--	--	--	--	--	--	--	--	--	--	--	--	--	--	--
c17458_g1	CB_F3	12.00	5.48	525	--	--	--	--	--	--	--	--	--	--	--	--	--	--	--	--	--	--	--	--	--	--	--	--	--	--	--	--
c17469_g1	CB_F3	1.00	1.57	320	--	--	--	--	--	--	--	--	--	--	--	--	--	--	--	--	--	--	--	--	--	--	--	--	--	--	--	--
c17480_g2	CB_F3	2.00	0.35	717	--	--	--	--	--	--	--	--	--	--	--	--	--	--	--	--	--	--	--	--	--	--	--	--	--	--	--	--
c17490_g1	CB_F3	8.00	1.35	738	--	--	--	--	--	--	--	--	--	--	--	--	--	--	--	--	--	--	--	--	--	--	--	--	--	--	--	--
c174_g1	CB_F3	5.00	2.89	428	--	--	--	--	--	--	--	--	--	--	--	--	--	--	--	--	--	--	--	--	--	--	--	--	--	--	--	--
c17506_g1	CB_F3	1.00	3.23	282	--	--	--	--	--	--	--	--	--	--	--	--	--	--	--	--	--	--	PF06783//PF00018	Uncharacterised protein family (UPF0239)//SH3 domain	--	--	GO:0005515	protein binding	GO:0016021	integral component of membrane	--	--
c17512_g1	CB_F3	1.00	2.02	305	--	--	--	--	--	--	--	--	--	--	--	--	--	--	--	--	--	--	--	--	--	--	--	--	--	--	--	--
c17524_g1	CB_F3	489.00	14.89	2860	91090988	XP_974875.1	1107	2.47406e-133	PREDICTED: nucleolar protein 14 homolog [Tribolium castaneum]>gi|270014041|gb|EFA10489.1| hypothetical protein TcasGA2_TC012735 [Tribolium castaneum]	--	--	--	--	--	K14766	NOP14, UTP2	nucleolar protein 14	http://www.genome.jp/dbget-bin/www_bget?ko:K14766	Q9VEJ2	726	3.27949e-80	Nucleolar protein 14 homolog OS=Drosophila melanogaster GN=l(3)07882 PE=2 SV=2	PF04147	Nop14-like family	--	--	--	--	GO:0032040	small-subunit processome	KOG2147	Nucleolar protein involved in 40S ribosome biogenesis
c17544_g1	CB_F3	2.00	0.34	737	--	--	--	--	--	--	--	--	--	--	--	--	--	--	--	--	--	--	--	--	--	--	--	--	--	--	--	--
c17547_g1	CB_F3	5.00	0.33	1435	--	--	--	--	--	--	--	--	--	--	--	--	--	--	--	--	--	--	--	--	--	--	--	--	--	--	--	--
c17552_g1	CB_F3	401.00	10.42	3292	478257162	ENN77325.1	4314	0	hypothetical protein YQE_06151, partial [Dendroctonus ponderosae]	--	--	--	--	--	K02370	EXTL3	alpha-1,4-N-acetylglucosaminyltransferase EXTL3	http://www.genome.jp/dbget-bin/www_bget?ko:K02370	Q9XZ08	2960	0	Exostosin-3 OS=Drosophila melanogaster GN=botv PE=1 SV=1	PF00367//PF09258	phosphotransferase system, EIIB//Glycosyl transferase family 64 domain	GO:0008643	carbohydrate transport	GO:0008982//GO:0016758	protein-N(PI)-phosphohistidine-sugar phosphotransferase activity//transferase activity, transferring hexosyl groups	GO:0009357//GO:0031227	protein-N(PI)-phosphohistidine-sugar phosphotransferase complex//intrinsic component of endoplasmic reticulum membrane	KOG2264	Exostosin EXT1L
c17584_g1	CB_F3	87.00	9.25	1061	478257555	ENN77709.1	609	5.37156e-73	hypothetical protein YQE_05781, partial [Dendroctonus ponderosae]	--	--	--	--	--	--	--	--	--	Q5RB75	289	9.80455e-28	NudC domain-containing protein 3 OS=Pongo abelii GN=NUDCD3 PE=2 SV=1	--	--	--	--	--	--	--	--	KOG2265	Nuclear distribution protein NUDC
c17594_g1	CB_F3	46.00	1.73	2336	--	--	--	--	--	--	--	--	--	--	--	--	--	--	--	--	--	--	--	--	--	--	--	--	--	--	--	--
c17598_g1	CB_F3	214.00	10.86	1864	478255351	ENN75577.1	980	0	hypothetical protein YQE_07920, partial [Dendroctonus ponderosae]>gi|546676467|gb|ERL87472.1| hypothetical protein D910_04864 [Dendroctonus ponderosae]	--	--	--	--	--	--	--	--	--	Q3B7J2	430	7.0485e-83	Glucose-fructose oxidoreductase domain-containing protein 2 OS=Homo sapiens GN=GFOD2 PE=2 SV=1	PF01408//PF03447	Oxidoreductase family, NAD-binding Rossmann fold//Homoserine dehydrogenase, NAD binding domain	GO:0055114	oxidation-reduction process	GO:0016491//GO:0050661	oxidoreductase activity//NADP binding	--	--	KOG2742	Predicted oxidoreductase
c175_g1	CB_F3	6.00	0.97	827	--	--	--	--	--	--	--	--	--	--	--	--	--	--	--	--	--	--	--	--	--	--	--	--	--	--	--	--
c17600_g1	CB_F3	1.00	0.68	394	--	--	--	--	--	--	--	--	--	--	--	--	--	--	--	--	--	--	--	--	--	--	--	--	--	--	--	--
c17638_g1	CB_F3	1.00	2.71	290	--	--	--	--	--	--	--	--	--	--	--	--	--	--	--	--	--	--	--	--	--	--	--	--	--	--	--	--
c17641_g1	CB_F3	1.00	0.55	421	--	--	--	--	--	--	--	--	--	--	--	--	--	--	--	--	--	--	PF00503	G-protein alpha subunit	GO:0007165//GO:0007186	signal transduction//G-protein coupled receptor signaling pathway	GO:0031683//GO:0004871//GO:0019001//GO:0003924	G-protein beta/gamma-subunit complex binding//signal transducer activity//guanyl nucleotide binding//GTPase activity	--	--	KOG0099	G protein subunit Galphas, small G protein superfamily
c17686_g1	CB_F3	3.00	0.57	686	--	--	--	--	--	--	--	--	--	--	--	--	--	--	--	--	--	--	--	--	--	--	--	--	--	--	--	--
c17689_g1	CB_F3	1.00	0.34	509	--	--	--	--	--	--	--	--	--	--	--	--	--	--	--	--	--	--	--	--	--	--	--	--	--	--	--	--
c17691_g1	CB_F3	5.00	0.75	799	--	--	--	--	--	--	--	--	--	--	--	--	--	--	--	--	--	--	--	--	--	--	--	--	--	--	--	--
c17708_g1	CB_F3	7.00	0.44	1496	--	--	--	--	--	--	--	--	--	--	--	--	--	--	--	--	--	--	--	--	--	--	--	--	--	--	--	--
c17713_g1	CB_F3	1.00	0.62	405	480328213	AGJ83762.1	380	8.74105e-43	triose phosphate isomerase [Fasciola hepatica]	628853433	XM_007775925.1	65	1.25524e-23	Coniophora puteana RWD-64-598 SS2 triose phosphate isomerase partial mRNA	K01803	TPI, tpiA	triosephosphate isomerase (TIM)	http://www.genome.jp/dbget-bin/www_bget?ko:K01803	Q12574	436	1.59169e-52	Triosephosphate isomerase OS=Coprinopsis cinerea (strain Okayama-7 / 130 / ATCC MYA-4618 / FGSC 9003) GN=TPI PE=3 SV=2	PF03932//PF00121	CutC family//Triosephosphate isomerase	GO:0006013//GO:0006020//GO:0008152//GO:0006094//GO:0006096//GO:0046486//GO:0006000//GO:0015976//GO:0055070	mannose metabolic process//inositol metabolic process//metabolic process//gluconeogenesis//glycolytic process//glycerolipid metabolic process//fructose metabolic process//carbon utilization//copper ion homeostasis	GO:0005507//GO:0004807	copper ion binding//triose-phosphate isomerase activity	--	--	KOG1643	Triosephosphate isomerase
c17751_g1	CB_F3	6.00	0.82	843	--	--	--	--	--	--	--	--	--	--	--	--	--	--	--	--	--	--	--	--	--	--	--	--	--	--	--	--
c17781_g1	CB_F3	2.00	14.47	253	--	--	--	--	--	--	--	--	--	--	--	--	--	--	--	--	--	--	--	--	--	--	--	--	--	--	--	--
c17799_g1	CB_F3	1.00	0.93	360	198423020	XP_002125909.1	292	1.89182e-31	PREDICTED: DNA-directed RNA polymerase II subunit RPB11-a [Ciona intestinalis]>gi|699238665|ref|XP_009857532.1| PREDICTED: DNA-directed RNA polymerase II subunit RPB11-a [Ciona intestinalis]	--	--	--	--	--	K03008	RPB11, POLR2J	DNA-directed RNA polymerase II subunit RPB11	http://www.genome.jp/dbget-bin/www_bget?ko:K03008	P52435	268	3.30062e-29	DNA-directed RNA polymerase II subunit RPB11-a OS=Homo sapiens GN=POLR2J PE=1 SV=1	PF01193	RNA polymerase Rpb3/Rpb11 dimerisation domain	GO:0006351	transcription, DNA-templated	GO:0046983	protein dimerization activity	--	--	KOG4392	RNA polymerase, subunit L
c17811_g1	CB_F3	2.00	10.30	264	--	--	--	--	--	--	--	--	--	--	--	--	--	--	--	--	--	--	--	--	--	--	--	--	--	--	--	--
c17811_g2	CB_F3	1.00	0.45	453	--	--	--	--	--	--	--	--	--	--	--	--	--	--	--	--	--	--	--	--	--	--	--	--	--	--	--	--
c17837_g1	CB_F3	2.00	0.41	659	--	--	--	--	--	--	--	--	--	--	--	--	--	--	--	--	--	--	--	--	--	--	--	--	--	--	--	--
c17889_g1	CB_F3	4.00	1.24	530	--	--	--	--	--	--	--	--	--	--	--	--	--	--	--	--	--	--	--	--	--	--	--	--	--	--	--	--
c17900_g1	CB_F3	1353.00	29.70	3797	91092090	XP_971602.1	1059	1.20908e-123	PREDICTED: zinc finger CCCH domain-containing protein 18 [Tribolium castaneum]>gi|642917996|ref|XP_008198975.1| PREDICTED: zinc finger CCCH domain-containing protein 18 [Tribolium castaneum]>gi|270004675|gb|EFA01123.1| hypothetical protein TcasGA2_TC010336 [Tribolium castaneum]	--	--	--	--	--	K13092	ZC3H18	nuclear protein NHN1	http://www.genome.jp/dbget-bin/www_bget?ko:K13092	Q0P678	329	1.60137e-29	Zinc finger CCCH domain-containing protein 18 OS=Mus musculus GN=Zc3h18 PE=1 SV=1	PF00642//PF07359	Zinc finger C-x8-C-x5-C-x3-H type (and similar)//Liver-expressed antimicrobial peptide 2 precursor (LEAP-2)	GO:0042742	defense response to bacterium	GO:0046872	metal ion binding	--	--	--	--
c17926_g1	CB_F3	421.00	12.26	2976	189241616	XP_966968.2	883	4.4062e-106	PREDICTED: cyclic AMP response element-binding protein A-like isoform X3 [Tribolium castaneum]	--	--	--	--	--	K09048	CREB3	cyclic AMP-responsive element-binding protein 3	http://www.genome.jp/dbget-bin/www_bget?ko:K09048	P29747	435	7.09445e-44	Cyclic AMP response element-binding protein A OS=Drosophila melanogaster GN=CrebA PE=1 SV=2	PF06005//PF01544//PF01486//PF03131//PF07716//PF04111//PF01496//PF07926//PF02183//PF00170//PF10186//PF08702	Protein of unknown function (DUF904)//CorA-like Mg2+ transporter protein//K-box region//bZIP Maf transcription factor//Basic region leucine zipper//Autophagy protein Apg6//V-type ATPase 116kDa subunit family//TPR/MLP1/MLP2-like protein//Homeobox associated leucine zipper//bZIP transcription factor//UV radiation resistance protein and autophagy-related subunit 14//Fibrinogen alpha/beta chain family	GO:0043093//GO:0007165//GO:0015992//GO:0006355//GO:0010508//GO:0015991//GO:0030168//GO:0000917//GO:0006914//GO:0006606//GO:0055085//GO:0030001//GO:0051258	FtsZ-dependent cytokinesis//signal transduction//proton transport//regulation of transcription, DNA-templated//positive regulation of autophagy//ATP hydrolysis coupled proton transport//platelet activation//barrier septum assembly//autophagy//protein import into nucleus//transmembrane transport//metal ion transport//protein polymerization	GO:0003677//GO:0046873//GO:0015078//GO:0030674//GO:0043565//GO:0005102//GO:0003700	DNA binding//metal ion transmembrane transporter activity//hydrogen ion transmembrane transporter activity//protein binding, bridging//sequence-specific DNA binding//receptor binding//transcription factor activity, sequence-specific DNA binding	GO:0005634//GO:0005737//GO:0016020//GO:0005643//GO:0033179//GO:0005577//GO:0005667	nucleus//cytoplasm//membrane//nuclear pore//proton-transporting V-type ATPase, V0 domain//fibrinogen complex//transcription factor complex	KOG4343	bZIP transcription factor ATF6
c17950_g1	CB_F3	2051.00	78.33	2302	478249791	ENN70298.1	1523	0	hypothetical protein YQE_12809, partial [Dendroctonus ponderosae]	--	--	--	--	--	--	--	--	--	B0WC46	624	4.31591e-70	Facilitated trehalose transporter Tret1 OS=Culex quinquefasciatus GN=Tret1 PE=3 SV=1	PF07690//PF06645//PF00083	Major Facilitator Superfamily//Microsomal signal peptidase 12 kDa subunit (SPC12)//Sugar (and other) transporter	GO:0055085//GO:0006465	transmembrane transport//signal peptide processing	GO:0022857//GO:0008233	transmembrane transporter activity//peptidase activity	GO:0016021//GO:0005787	integral component of membrane//signal peptidase complex	KOG0254	Predicted transporter (major facilitator superfamily)
c17956_g1	CB_F3	1.00	0.31	531	--	--	--	--	--	--	--	--	--	--	--	--	--	--	--	--	--	--	--	--	--	--	--	--	--	--	--	--
c17961_g1	CB_F3	8.00	0.53	1451	--	--	--	--	--	--	--	--	--	--	--	--	--	--	--	--	--	--	--	--	--	--	--	--	--	--	--	--
c17977_g1	CB_F3	104.00	7.04	1422	91091580	XP_968111.1	606	6.53393e-123	PREDICTED: ELMO domain-containing protein 2 [Tribolium castaneum]>gi|270000910|gb|EEZ97357.1| hypothetical protein TcasGA2_TC011177 [Tribolium castaneum]	--	--	--	--	--	--	--	--	--	Q8BGF6	426	2.38667e-60	ELMO domain-containing protein 2 OS=Mus musculus GN=Elmod2 PE=2 SV=1	PF04727	ELMO/CED-12 family	GO:0006909	phagocytosis	--	--	GO:0005856	cytoskeleton	KOG2998	Uncharacterized conserved protein
c17990_g1	CB_F3	1.00	1.67	316	270016531	EFA12977.1	152	4.21993e-10	hypothetical protein TcasGA2_TC004280 [Tribolium castaneum]	--	--	--	--	--	--	--	--	--	--	--	--	--	--	--	--	--	--	--	--	--	--	--
c1800_g1	CB_F3	1.00	3.16	283	--	--	--	--	--	--	--	--	--	--	--	--	--	--	--	--	--	--	--	--	--	--	--	--	--	--	--	--
c18051_g1	CB_F3	1250.00	70.05	1675	642931907	XP_008196777.1	741	1.92259e-91	PREDICTED: group XIIA secretory phospholipase A2 [Tribolium castaneum]>gi|270012243|gb|EFA08691.1| hypothetical protein TcasGA2_TC006362 [Tribolium castaneum]	--	--	--	--	--	K03676	grxC, GLRX, GLRX2	glutaredoxin 3	http://www.genome.jp/dbget-bin/www_bget?ko:K03676	P55143	249	1.10329e-23	Glutaredoxin OS=Ricinus communis PE=3 SV=1	PF06951//PF01323//PF00462//PF13417//PF00085	Group XII secretory phospholipase A2 precursor (PLA2G12)//DSBA-like thioredoxin domain//Glutaredoxin//Glutathione S-transferase, N-terminal domain//Thioredoxin	GO:0009395//GO:0016042//GO:0006644//GO:0006118//GO:0045454	phospholipid catabolic process//lipid catabolic process//phospholipid metabolic process//obsolete electron transport//cell redox homeostasis	GO:0004623//GO:0005515//GO:0015035//GO:0005509//GO:0009055	phospholipase A2 activity//protein binding//protein disulfide oxidoreductase activity//calcium ion binding//electron carrier activity	GO:0005576	extracellular region	KOG1752	Glutaredoxin and related proteins
c18060_g1	CB_F3	57.00	2.56	1998	478251603	ENN72065.1	1478	0	hypothetical protein YQE_11351 [Dendroctonus ponderosae]>gi|546674287|gb|ERL85698.1| hypothetical protein D910_03113 [Dendroctonus ponderosae]	--	--	--	--	--	K00940	E2.7.4.6, ndk	nucleoside-diphosphate kinase	http://www.genome.jp/dbget-bin/www_bget?ko:K00940	Q9Y5B8	811	1.24898e-99	Nucleoside diphosphate kinase 7 OS=Homo sapiens GN=NME7 PE=1 SV=1	PF00334	Nucleoside diphosphate kinase	GO:0006183//GO:0006144//GO:0006241//GO:0006165//GO:0006206//GO:0006228	GTP biosynthetic process//purine nucleobase metabolic process//CTP biosynthetic process//nucleoside diphosphate phosphorylation//pyrimidine nucleobase metabolic process//UTP biosynthetic process	GO:0004550//GO:0005524	nucleoside diphosphate kinase activity//ATP binding	--	--	KOG0888	Nucleoside diphosphate kinase
c18083_g1	CB_F3	4.00	0.78	677	--	--	--	--	--	--	--	--	--	--	--	--	--	--	--	--	--	--	--	--	--	--	--	--	--	--	--	--
c18152_g1	CB_F3	344.00	22.67	1522	--	--	--	--	--	--	--	--	--	--	--	--	--	--	--	--	--	--	--	--	--	--	--	--	--	--	--	--
c18188_g1	CB_F3	1.00	0.58	550	--	--	--	--	--	--	--	--	--	--	--	--	--	--	--	--	--	--	--	--	--	--	--	--	--	--	--	--
c18192_g1	CB_F3	436.00	13.35	2801	546674591	ERL85940.1	2403	0	hypothetical protein D910_03355 [Dendroctonus ponderosae]	--	--	--	--	--	K14555	UTP13, TBL3	U3 small nucleolar RNA-associated protein 13	http://www.genome.jp/dbget-bin/www_bget?ko:K14555	Q12788	1240	2.27813e-154	Transducin beta-like protein 3 OS=Homo sapiens GN=TBL3 PE=1 SV=2	PF08625//PF00400	Utp13 specific WD40 associated domain//WD domain, G-beta repeat	GO:0006364	rRNA processing	GO:0005515	protein binding	GO:0032040	small-subunit processome	KOG0319	WD40-repeat-containing subunit of the 18S rRNA processing complex
c1819_g1	CB_F3	2.00	3.09	321	--	--	--	--	--	--	--	--	--	--	--	--	--	--	--	--	--	--	--	--	--	--	--	--	--	--	--	--
c18210_g1	CB_F3	1.00	0.41	469	--	--	--	--	--	--	--	--	--	--	--	--	--	--	--	--	--	--	--	--	--	--	--	--	--	--	--	--
c18266_g1	CB_F3	8.00	1.30	758	--	--	--	--	--	--	--	--	--	--	--	--	--	--	--	--	--	--	--	--	--	--	--	--	--	--	--	--
c18267_g1	CB_F3	20.00	1.42	1368	478251186	ENN71662.1	1180	1.23567e-157	hypothetical protein YQE_11760, partial [Dendroctonus ponderosae]	--	--	--	--	--	--	--	--	--	Q6DJC8	391	1.21478e-41	Transmembrane protein 53-B OS=Xenopus laevis GN=tmem53-b PE=2 SV=1	PF03583//PF03832//PF07859//PF01738//PF00326	Secretory lipase//WSK motif//alpha/beta hydrolase fold//Dienelactone hydrolase family//Prolyl oligopeptidase family	GO:0006605//GO:0006508//GO:0046486//GO:0016042//GO:0008152//GO:0007165	protein targeting//proteolysis//glycerolipid metabolic process//lipid catabolic process//metabolic process//signal transduction	GO:0016787//GO:0004806//GO:0008236	hydrolase activity//triglyceride lipase activity//serine-type peptidase activity	--	--	KOG2521	Uncharacterized conserved protein
[truncated: 20,431 more rows]
