# Supplementary material for: The developmental transcriptome of the bamboo snout beetle Cyrtotrachelus buqueti and insights into candidate pheromone-binding proteins
Source: PLoS One. 2017 Jun 29;12(6):e0179807. doi: 10.1371/journal.pone.0179807 (PMC5491049; doi:10.1371/journal.pone.0179807)
Supplement: S16 Text — (XLS) [file pone.0179807.s016.xls]

Gene ID	Gene Ontology Biological Pathway	BP Description	Gene Ontology Molecular Function	MF Description	Gene Ontology Cellular Component	CC Description
c100006_g1	GO:0006357	regulation of transcription from RNA polymerase II promoter	GO:0001104	RNA polymerase II transcription cofactor activity	GO:0016592	mediator complex
c100018_g1	GO:0006468	protein phosphorylation	GO:0004715//GO:0005524	non-membrane spanning protein tyrosine kinase activity//ATP binding	--	--
c100046_g1	GO:0042254//GO:0006412	ribosome biogenesis//translation	GO:0003735	structural constituent of ribosome	GO:0005840	ribosome
c100055_g1	GO:0009405	pathogenesis	--	--	GO:0005576	extracellular region
c100084_g1	GO:0017004//GO:0015886	cytochrome complex assembly//heme transport	--	--	GO:0016021	integral component of membrane
c100091_g1	GO:0006629	lipid metabolic process	--	--	--	--
c100114_g1	GO:0005975	carbohydrate metabolic process	GO:0004559	alpha-mannosidase activity	--	--
c10011_g1	GO:0006355//GO:0006400//GO:0008033//GO:0009451	regulation of transcription, DNA-templated//tRNA modification//tRNA processing//RNA modification	GO:0008176//GO:0003677	tRNA (guanine-N7-)-methyltransferase activity//DNA binding	--	--
c100146_g1	GO:0055114	oxidation-reduction process	GO:0005506//GO:0020037//GO:0016705	iron ion binding//heme binding//oxidoreductase activity, acting on paired donors, with incorporation or reduction of molecular oxygen	--	--
c100161_g1	--	--	GO:0016740	transferase activity	--	--
c100162_g1	--	--	GO:0019901	protein kinase binding	--	--
c100164_g1	--	--	GO:0005515	protein binding	--	--
c100204_g1	GO:0044710//GO:0016117//GO:0055114//GO:0006813	single-organism metabolic process//carotenoid biosynthetic process//oxidation-reduction process//potassium ion transport	GO:0016614//GO:0016491//GO:0050660//GO:0016705	oxidoreductase activity, acting on CH-OH group of donors//oxidoreductase activity//flavin adenine dinucleotide binding//oxidoreductase activity, acting on paired donors, with incorporation or reduction of molecular oxygen	--	--
c100205_g1	GO:0006260//GO:0006355	DNA replication//regulation of transcription, DNA-templated	GO:0003700	transcription factor activity, sequence-specific DNA binding	GO:0005667//GO:0005634	transcription factor complex//nucleus
c100206_g1	GO:0006260	DNA replication	GO:0000166//GO:0097159//GO:0003887//GO:0003677//GO:1901363	nucleotide binding//organic cyclic compound binding//DNA-directed DNA polymerase activity//DNA binding//heterocyclic compound binding	GO:0042575	DNA polymerase complex
c100216_g1	GO:0006397	mRNA processing	--	--	--	--
c100221_g1	--	--	--	--	GO:0019028	viral capsid
c100225_g1	GO:0006814	sodium ion transport	GO:0005272	sodium channel activity	GO:0016020	membrane
c100233_g1	GO:0006367	transcription initiation from RNA polymerase II promoter	--	--	GO:0005672	transcription factor TFIIA complex
c100266_g1	GO:0022904	respiratory electron transport chain	--	--	GO:0016020	membrane
c100273_g1	GO:0006479//GO:0006481//GO:0018342	protein methylation//C-terminal protein methylation//protein prenylation	GO:0008318//GO:0004671	protein prenyltransferase activity//protein C-terminal S-isoprenylcysteine carboxyl O-methyltransferase activity	GO:0016021	integral component of membrane
c100281_g1	GO:0008283//GO:0007165//GO:0040007	cell proliferation//signal transduction//growth	GO:0008083	growth factor activity	--	--
c100302_g1	GO:0044710//GO:0006807//GO:0055114//GO:0006118//GO:0006537	single-organism metabolic process//nitrogen compound metabolic process//oxidation-reduction process//obsolete electron transport//glutamate biosynthetic process	GO:0003824//GO:0015930//GO:0000166//GO:0016638//GO:0045181//GO:0050662//GO:0043168	catalytic activity//glutamate synthase activity//nucleotide binding//oxidoreductase activity, acting on the CH-NH2 group of donors//glutamate synthase activity, NAD(P)H as acceptor//coenzyme binding//anion binding	--	--
c100303_g1	GO:0007010	cytoskeleton organization	GO:0003779	actin binding	--	--
c10031_g1	GO:0007165	signal transduction	GO:0005515	protein binding	--	--
c100324_g1	GO:0009306	protein secretion	--	--	GO:0016020	membrane
c100337_g1	--	--	GO:0005524	ATP binding	GO:0009507	chloroplast
c100346_g1	GO:0007608//GO:0007187	sensory perception of smell//G-protein coupled receptor signaling pathway, coupled to cyclic nucleotide second messenger	GO:0004984//GO:0005549	olfactory receptor activity//odorant binding	GO:0016020	membrane
c100347_g1	--	--	GO:0003676	nucleic acid binding	--	--
c100358_g1	GO:0015992//GO:0015991	proton transport//ATP hydrolysis coupled proton transport	GO:0015078	hydrogen ion transmembrane transporter activity	GO:0033179	proton-transporting V-type ATPase, V0 domain
c100360_g1	--	--	GO:0005525//GO:0003924	GTP binding//GTPase activity	GO:0017119	Golgi transport complex
c100362_g1	GO:0043087//GO:0051056	regulation of GTPase activity//regulation of small GTPase mediated signal transduction	GO:0005085	guanyl-nucleotide exchange factor activity	GO:0005622	intracellular
c100378_g1	GO:0006412//GO:0042254	translation//ribosome biogenesis	GO:0003735	structural constituent of ribosome	GO:0005840	ribosome
c100404_g1	GO:0009396//GO:0046487	folic acid-containing compound biosynthetic process//glyoxylate metabolic process	GO:0005524//GO:0004329	ATP binding//formate-tetrahydrofolate ligase activity	--	--
c100437_g1	GO:0016032	viral process	--	--	--	--
c100440_g1	GO:0046782	regulation of viral transcription	GO:0005198	structural molecule activity	GO:0019012	virion
c100460_g1	GO:0042967	acyl-carrier-protein biosynthetic process	GO:0008080//GO:0016747	N-acetyltransferase activity//transferase activity, transferring acyl groups other than amino-acyl groups	--	--
c100468_g1	--	--	GO:0005515	protein binding	--	--
c100477_g1	GO:0006563//GO:0006461//GO:0006544//GO:0006426//GO:0008535//GO:0006566	L-serine metabolic process//protein complex assembly//glycine metabolic process//glycyl-tRNA aminoacylation//respiratory chain complex IV assembly//threonine metabolic process	GO:0004820//GO:0005524//GO:0000166	glycine-tRNA ligase activity//ATP binding//nucleotide binding	GO:0016020//GO:0009345//GO:0005737	membrane//glycine-tRNA ligase complex//cytoplasm
c100478_g1	GO:0006904//GO:0015031	vesicle docking involved in exocytosis//protein transport	--	--	GO:0000145	exocyst
c100484_g1	GO:0000226//GO:0000910//GO:0006270	microtubule cytoskeleton organization//cytokinesis//DNA replication initiation	GO:0008017	microtubule binding	GO:0045298	tubulin complex
c100491_g1	GO:0044267	cellular protein metabolic process	GO:0005524	ATP binding	--	--
c100505_g1	GO:0006629//GO:0006508	lipid metabolic process//proteolysis	GO:0008233//GO:0005524//GO:0016627	peptidase activity//ATP binding//oxidoreductase activity, acting on the CH-CH group of donors	GO:0016021//GO:0005737	integral component of membrane//cytoplasm
c100523_g1	GO:0006260	DNA replication	GO:0003677//GO:0003678//GO:0016787//GO:0016887//GO:0003723//GO:0003724//GO:0005524//GO:0008026//GO:0003676	DNA binding//DNA helicase activity//hydrolase activity//ATPase activity//RNA binding//RNA helicase activity//ATP binding//ATP-dependent helicase activity//nucleic acid binding	GO:0005657	replication fork
c100543_g1	--	--	GO:0005515	protein binding	--	--
c100551_g1	--	--	GO:0042302	structural constituent of cuticle	--	--
c100552_g1	GO:0005975	carbohydrate metabolic process	--	--	--	--
c100555_g1	GO:0006397	mRNA processing	--	--	GO:0005634	nucleus
c100579_g1	GO:0006281//GO:0000723	DNA repair//telomere maintenance	GO:0003678	DNA helicase activity	GO:0005657	replication fork
c100582_g1	GO:0046718//GO:0019076//GO:0075521	viral entry into host cell//viral release from host cell//microtubule-dependent intracellular transport of viral material towards nucleus	--	--	GO:0030430//GO:0019028//GO:0042025	host cell cytoplasm//viral capsid//host cell nucleus
c100596_g1	GO:0019835//GO:0009405	cytolysis//pathogenesis	--	--	GO:0019867	outer membrane
c100601_g1	GO:0015979	photosynthesis	--	--	GO:0016020//GO:0009523//GO:0009539	membrane//photosystem II//photosystem II reaction center
c100609_g1	GO:0006351//GO:0006144//GO:0006206	transcription, DNA-templated//purine nucleobase metabolic process//pyrimidine nucleobase metabolic process	GO:0003899	DNA-directed RNA polymerase activity	GO:0005730	nucleolus
c100612_g1	GO:0006308//GO:0009307	DNA catabolic process//DNA restriction-modification system	GO:0003677//GO:0009036	DNA binding//Type II site-specific deoxyribonuclease activity	GO:0009359	Type II site-specific deoxyribonuclease complex
c10061_g1	--	--	GO:0016881//GO:0046872//GO:0005515	acid-amino acid ligase activity//metal ion binding//protein binding	--	--
c100643_g1	--	--	GO:0043167//GO:0005525	ion binding//GTP binding	--	--
c100686_g1	GO:0016480//GO:0006486	negative regulation of transcription from RNA polymerase III promoter//protein glycosylation	GO:0000030	mannosyltransferase activity	GO:0000136//GO:0016020	alpha-1,6-mannosyltransferase complex//membrane
c100703_g1	GO:0009058	biosynthetic process	--	--	--	--
c100711_g1	GO:0044267	cellular protein metabolic process	GO:0005524//GO:0000166	ATP binding//nucleotide binding	--	--
c100744_g1	GO:0016032//GO:0006508	viral process//proteolysis	GO:0008233	peptidase activity	--	--
c100755_g1	--	--	GO:0005515	protein binding	--	--
c100757_g1	GO:0045165	cell fate commitment	--	--	--	--
c100775_g1	--	--	--	--	GO:0016020	membrane
c100790_g1	GO:0006308	DNA catabolic process	GO:0004519//GO:0003676	endonuclease activity//nucleic acid binding	--	--
c100809_g1	GO:0006144//GO:0006351//GO:0006206	purine nucleobase metabolic process//transcription, DNA-templated//pyrimidine nucleobase metabolic process	GO:0003899//GO:0003677	DNA-directed RNA polymerase activity//DNA binding	GO:0005730	nucleolus
c100810_g1	--	--	GO:0003677	DNA binding	--	--
c100821_g1	GO:0046497//GO:0009435	nicotinate nucleotide metabolic process//NAD biosynthetic process	GO:0004514	nicotinate-nucleotide diphosphorylase (carboxylating) activity	--	--
c100832_g1	--	--	GO:0005515	protein binding	--	--
c100836_g1	GO:0006144//GO:0006351//GO:0006206	purine nucleobase metabolic process//transcription, DNA-templated//pyrimidine nucleobase metabolic process	GO:0003899//GO:0003677	DNA-directed RNA polymerase activity//DNA binding	GO:0005730	nucleolus
c100839_g1	GO:0007264//GO:0006184	small GTPase mediated signal transduction//obsolete GTP catabolic process	GO:0003924//GO:0005525	GTPase activity//GTP binding	GO:0005622//GO:0016020	intracellular//membrane
c100852_g1	GO:0006865//GO:0003333//GO:0055085//GO:0006810	amino acid transport//amino acid transmembrane transport//transmembrane transport//transport	GO:0015171	amino acid transmembrane transporter activity	GO:0016020	membrane
c100855_g1	--	--	--	--	GO:0016021	integral component of membrane
c100860_g1	GO:0055114//GO:0006520	oxidation-reduction process//cellular amino acid metabolic process	GO:0016491	oxidoreductase activity	--	--
c100863_g1	GO:0006486	protein glycosylation	GO:0000030	mannosyltransferase activity	GO:0000136//GO:0016020	alpha-1,6-mannosyltransferase complex//membrane
c100884_g1	GO:0046331//GO:0030149//GO:0019752//GO:0006687	lateral inhibition//sphingolipid catabolic process//carboxylic acid metabolic process//glycosphingolipid metabolic process	GO:0016831//GO:0030170//GO:0008117	carboxy-lyase activity//pyridoxal phosphate binding//sphinganine-1-phosphate aldolase activity	GO:0030176	integral component of endoplasmic reticulum membrane
c100891_g1	--	--	--	--	GO:0009289	pilus
c10090_g1	GO:0006412//GO:0042254	translation//ribosome biogenesis	GO:0016787//GO:0003735	hydrolase activity//structural constituent of ribosome	GO:0005622//GO:0005840	intracellular//ribosome
c100916_g1	GO:0051775//GO:0045892	response to redox state//negative regulation of transcription, DNA-templated	--	--	GO:0005737	cytoplasm
c100921_g1	GO:0055114	oxidation-reduction process	GO:0016614	oxidoreductase activity, acting on CH-OH group of donors	--	--
c100924_g1	--	--	GO:0008270//GO:0003723	zinc ion binding//RNA binding	--	--
c100958_g1	--	--	GO:0003677	DNA binding	--	--
c100963_g1	--	--	GO:0003676	nucleic acid binding	--	--
c100968_g1	GO:0008152	metabolic process	GO:0003824	catalytic activity	--	--
c100971_g1	GO:0006816//GO:0070588	calcium ion transport//calcium ion transmembrane transport	GO:0005262	calcium channel activity	GO:0016020	membrane
c100981_g1	GO:0006090//GO:0006108//GO:0055114//GO:0015976//GO:0006099	pyruvate metabolic process//malate metabolic process//oxidation-reduction process//carbon utilization//tricarboxylic acid cycle	GO:0004471//GO:0051287	malate dehydrogenase (decarboxylating) (NAD+) activity//NAD binding	--	--
c100989_g1	GO:0055114//GO:0009308	oxidation-reduction process//amine metabolic process	GO:0008131//GO:0048038//GO:0005507	primary amine oxidase activity//quinone binding//copper ion binding	--	--
c100991_g1	GO:0006950	response to stress	--	--	--	--
c101000_g1	--	--	GO:0005515	protein binding	--	--
c101002_g1	GO:0055114	oxidation-reduction process	GO:0016491	oxidoreductase activity	--	--
c101032_g1	GO:0006629//GO:0046486//GO:0016042	lipid metabolic process//glycerolipid metabolic process//lipid catabolic process	GO:0005515//GO:0004806	protein binding//triglyceride lipase activity	--	--
c101041_g1	GO:0015986//GO:0015992	ATP synthesis coupled proton transport//proton transport	GO:0015078	hydrogen ion transmembrane transporter activity	GO:0045263	proton-transporting ATP synthase complex, coupling factor F(o)
c101044_g1	--	--	GO:0030623	U5 snRNA binding	--	--
c101050_g1	GO:0009405	pathogenesis	GO:0003677	DNA binding	--	--
c101058_g1	--	--	--	--	GO:0016021	integral component of membrane
c101060_g1	--	--	GO:0003676	nucleic acid binding	--	--
c101071_g1	GO:0008152	metabolic process	GO:0003824	catalytic activity	--	--
c101091_g1	GO:0015986//GO:0015992	ATP synthesis coupled proton transport//proton transport	GO:0015078	hydrogen ion transmembrane transporter activity	GO:0045263	proton-transporting ATP synthase complex, coupling factor F(o)
c101099_g1	GO:0005975	carbohydrate metabolic process	GO:0005509//GO:0004571	calcium ion binding//mannosyl-oligosaccharide 1,2-alpha-mannosidase activity	GO:0016020	membrane
c101102_g1	GO:0006886	intracellular protein transport	GO:0008536	Ran GTPase binding	--	--
c101109_g1	GO:0016032	viral process	--	--	--	--
c101121_g1	GO:0006886//GO:0035556	intracellular protein transport//intracellular signal transduction	GO:0017137	Rab GTPase binding	--	--
c101141_g1	--	--	GO:0005515	protein binding	GO:0005634	nucleus
c101143_g1	GO:0051276//GO:0006259	chromosome organization//DNA metabolic process	GO:0005524//GO:0005515	ATP binding//protein binding	GO:0043229//GO:0005694	intracellular organelle//chromosome
c101154_g1	GO:0043087//GO:0032012	regulation of GTPase activity//regulation of ARF protein signal transduction	GO:0005086	ARF guanyl-nucleotide exchange factor activity	--	--
c101174_g1	GO:0006351//GO:0006144//GO:0006206	transcription, DNA-templated//purine nucleobase metabolic process//pyrimidine nucleobase metabolic process	GO:0003677//GO:0003899	DNA binding//DNA-directed RNA polymerase activity	GO:0005730	nucleolus
c1011_g1	GO:0006813//GO:0071805//GO:0006508	potassium ion transport//potassium ion transmembrane transport//proteolysis	GO:0005515//GO:0015079	protein binding//potassium ion transmembrane transporter activity	GO:0016020	membrane
c101204_g1	GO:0019054//GO:0007165	modulation by virus of host process//signal transduction	GO:0004857	enzyme inhibitor activity	--	--
c101224_g1	GO:0042967	acyl-carrier-protein biosynthetic process	GO:0008080	N-acetyltransferase activity	--	--
c101235_g1	GO:0006412//GO:0042254	translation//ribosome biogenesis	GO:0003735	structural constituent of ribosome	GO:0005840	ribosome
c101239_g1	GO:0016310//GO:0009401//GO:0006298//GO:0008643//GO:0006886	phosphorylation//phosphoenolpyruvate-dependent sugar phosphotransferase system//mismatch repair//carbohydrate transport//intracellular protein transport	GO:0008965//GO:0005351//GO:0019904//GO:0030983//GO:0005524	phosphoenolpyruvate-protein phosphotransferase activity//sugar:proton symporter activity//protein domain specific binding//mismatched DNA binding//ATP binding	GO:0005737//GO:0016020//GO:0005801	cytoplasm//membrane//cis-Golgi network
c101280_g1	GO:0006260	DNA replication	GO:0003887	DNA-directed DNA polymerase activity	GO:0042575	DNA polymerase complex
c101295_g1	GO:0006352//GO:0006355	DNA-templated transcription, initiation//regulation of transcription, DNA-templated	GO:0016987//GO:0003700//GO:0003677	sigma factor activity//transcription factor activity, sequence-specific DNA binding//DNA binding	GO:0005667	transcription factor complex
c101309_g1	--	--	GO:0005515	protein binding	--	--
c101312_g1	GO:0007264//GO:0007165//GO:0007186	small GTPase mediated signal transduction//signal transduction//G-protein coupled receptor signaling pathway	GO:0019001//GO:0004871//GO:0031683//GO:0005525//GO:0003924	guanyl nucleotide binding//signal transducer activity//G-protein beta/gamma-subunit complex binding//GTP binding//GTPase activity	GO:0005634//GO:0005622//GO:0005737	nucleus//intracellular//cytoplasm
c101325_g1	GO:0050794	regulation of cellular process	--	--	--	--
c101366_g1	--	--	GO:0046872	metal ion binding	--	--
c10137_g1	--	--	GO:0016787	hydrolase activity	--	--
c101381_g1	GO:0017187	peptidyl-glutamic acid carboxylation	GO:0008488	gamma-glutamyl carboxylase activity	--	--
c101396_g1	GO:0006351	transcription, DNA-templated	GO:0003677//GO:0008270	DNA binding//zinc ion binding	GO:0005634	nucleus
c101410_g1	GO:0042254//GO:0001522	ribosome biogenesis//pseudouridine synthesis	GO:0030515	snoRNA binding	GO:0072588	box H/ACA RNP complex
c101425_g1	--	--	--	--	GO:0016021	integral component of membrane
c101429_g1	GO:0016480	negative regulation of transcription from RNA polymerase III promoter	--	--	--	--
c101446_g1	GO:0006418	tRNA aminoacylation for protein translation	GO:0005524//GO:0004812//GO:0000166	ATP binding//aminoacyl-tRNA ligase activity//nucleotide binding	--	--
c101453_g1	GO:0006508	proteolysis	GO:0004252	serine-type endopeptidase activity	--	--
c101458_g1	GO:0055114	oxidation-reduction process	GO:0016614//GO:0050660	oxidoreductase activity, acting on CH-OH group of donors//flavin adenine dinucleotide binding	--	--
c101463_g1	GO:0006260	DNA replication	GO:0003677//GO:0003887	DNA binding//DNA-directed DNA polymerase activity	GO:0042575	DNA polymerase complex
c101467_g1	GO:0034641//GO:0009116//GO:0044238//GO:1901564//GO:0044281	cellular nitrogen compound metabolic process//nucleoside metabolic process//primary metabolic process//organonitrogen compound metabolic process//small molecule metabolic process	GO:0003824//GO:0016757	catalytic activity//transferase activity, transferring glycosyl groups	--	--
c101468_g1	GO:0006807	nitrogen compound metabolic process	GO:0036361	racemase activity, acting on amino acids and derivatives	--	--
c101481_g1	GO:0006355	regulation of transcription, DNA-templated	GO:0005515	protein binding	--	--
c101488_g1	GO:0055114	oxidation-reduction process	GO:0016620	oxidoreductase activity, acting on the aldehyde or oxo group of donors, NAD or NADP as acceptor	--	--
c101497_g1	GO:0016567//GO:0006511	protein ubiquitination//ubiquitin-dependent protein catabolic process	GO:0034450	ubiquitin-ubiquitin ligase activity	GO:0000151	ubiquitin ligase complex
c101509_g1	GO:0015074//GO:0006313	DNA integration//transposition, DNA-mediated	GO:0003677//GO:0004803	DNA binding//transposase activity	--	--
c101513_g1	GO:0006508	proteolysis	GO:0004222	metalloendopeptidase activity	GO:0016020	membrane
c101523_g1	--	--	--	--	GO:0016020	membrane
c101550_g1	GO:0055114	oxidation-reduction process	GO:0050660//GO:0003677//GO:0016614	flavin adenine dinucleotide binding//DNA binding//oxidoreductase activity, acting on CH-OH group of donors	--	--
c101567_g1	--	--	GO:0051015//GO:0030674	actin filament binding//protein binding, bridging	--	--
c101579_g1	--	--	GO:0016787	hydrolase activity	--	--
c101585_g1	GO:0006555//GO:0006556	methionine metabolic process//S-adenosylmethionine biosynthetic process	GO:0004478	methionine adenosyltransferase activity	--	--
c101590_g1	--	--	GO:0005198	structural molecule activity	--	--
c101625_g1	--	--	GO:0016758	transferase activity, transferring hexosyl groups	GO:0005783//GO:0016021	endoplasmic reticulum//integral component of membrane
c101631_g1	--	--	--	--	GO:0016020	membrane
c101637_g1	GO:0016311	dephosphorylation	GO:0016791	phosphatase activity	--	--
c101646_g1	--	--	GO:0005515	protein binding	--	--
c101661_g1	--	--	GO:0003677	DNA binding	--	--
c101662_g1	GO:0006869	lipid transport	GO:0005319	lipid transporter activity	GO:0016021	integral component of membrane
c101668_g1	GO:0051252//GO:0009405	regulation of RNA metabolic process//pathogenesis	GO:0004523//GO:0003676//GO:0017137	RNA-DNA hybrid ribonuclease activity//nucleic acid binding//Rab GTPase binding	GO:0044161	host cell cytoplasmic vesicle
c101671_g1	GO:0007165	signal transduction	GO:0000772	mating pheromone activity	GO:0016020	membrane
c101673_g1	GO:0006888//GO:0006886	ER to Golgi vesicle-mediated transport//intracellular protein transport	GO:0008270	zinc ion binding	GO:0030127	COPII vesicle coat
c101677_g1	--	--	GO:0005515	protein binding	--	--
c101683_g1	GO:0019290//GO:0006826	siderophore biosynthetic process//iron ion transport	GO:0015343	siderophore transmembrane transporter activity	--	--
c101688_g1	--	--	GO:0051536	iron-sulfur cluster binding	GO:0005615	extracellular space
c101702_g1	GO:0055085//GO:0006885//GO:0006812	transmembrane transport//regulation of pH//cation transport	GO:0015299	solute:proton antiporter activity	GO:0016021	integral component of membrane
c101711_g1	--	--	GO:0003677	DNA binding	--	--
c101718_g1	--	--	--	--	GO:0016021	integral component of membrane
c101726_g1	GO:0055085	transmembrane transport	--	--	GO:0016021	integral component of membrane
c101728_g1	--	--	--	--	GO:0016021	integral component of membrane
c101736_g1	GO:0008152	metabolic process	GO:0016491	oxidoreductase activity	--	--
c101741_g1	GO:0006281//GO:0000723	DNA repair//telomere maintenance	GO:0003678	DNA helicase activity	GO:0005657	replication fork
c101767_g1	GO:0006355	regulation of transcription, DNA-templated	--	--	GO:0005634	nucleus
c101774_g1	--	--	GO:0003677	DNA binding	--	--
c101792_g1	GO:0055114	oxidation-reduction process	GO:0016715//GO:0004497//GO:0005507	oxidoreductase activity, acting on paired donors, with incorporation or reduction of molecular oxygen, reduced ascorbate as one donor, and incorporation of one atom of oxygen//monooxygenase activity//copper ion binding	--	--
c101804_g1	--	--	--	--	GO:0019031	viral envelope
c101806_g1	--	--	GO:0070403	NAD+ binding	--	--
c101810_g1	GO:0006468	protein phosphorylation	GO:0005524//GO:0004672	ATP binding//protein kinase activity	--	--
c101865_g1	GO:0006568//GO:0006550//GO:0006554//GO:0006631//GO:0015940//GO:0055114//GO:0006574//GO:0006552//GO:0018874//GO:0006633	tryptophan metabolic process//isoleucine catabolic process//lysine catabolic process//fatty acid metabolic process//pantothenate biosynthetic process//oxidation-reduction process//valine catabolic process//leucine catabolic process//benzoate metabolic process//fatty acid biosynthetic process	GO:0008677//GO:0003857//GO:0050660//GO:0016491	2-dehydropantoate 2-reductase activity//3-hydroxyacyl-CoA dehydrogenase activity//flavin adenine dinucleotide binding//oxidoreductase activity	--	--
c101882_g1	GO:0006576//GO:0000398//GO:0007165//GO:0007186	cellular biogenic amine metabolic process//mRNA splicing, via spliceosome//signal transduction//G-protein coupled receptor signaling pathway	GO:0005524//GO:0019001//GO:0016765//GO:0004871//GO:0031683//GO:0005525//GO:0003924	ATP binding//guanyl nucleotide binding//transferase activity, transferring alkyl or aryl (other than methyl) groups//signal transducer activity//G-protein beta/gamma-subunit complex binding//GTP binding//GTPase activity	GO:0005634//GO:0005737	nucleus//cytoplasm
c101897_g1	GO:0006031	chitin biosynthetic process	GO:0004100	chitin synthase activity	--	--
c101902_g1	GO:0006418	tRNA aminoacylation for protein translation	GO:0005524//GO:0000166//GO:0004812	ATP binding//nucleotide binding//aminoacyl-tRNA ligase activity	--	--
c101924_g1	--	--	--	--	GO:0016021	integral component of membrane
c101927_g1	GO:0006635//GO:0055114//GO:0006637	fatty acid beta-oxidation//oxidation-reduction process//acyl-CoA metabolic process	GO:0003997	acyl-CoA oxidase activity	GO:0005777	peroxisome
c101929_g1	--	--	GO:0046872//GO:0005515//GO:0008270	metal ion binding//protein binding//zinc ion binding	--	--
c101955_g1	GO:0006355	regulation of transcription, DNA-templated	GO:0003677//GO:0003700	DNA binding//transcription factor activity, sequence-specific DNA binding	GO:0005667	transcription factor complex
c101967_g1	--	--	--	--	GO:0017119	Golgi transport complex
c101979_g1	--	--	GO:0008061	chitin binding	--	--
c101998_g1	GO:0006206//GO:0006351//GO:0006144	pyrimidine nucleobase metabolic process//transcription, DNA-templated//purine nucleobase metabolic process	GO:0003899//GO:0003677	DNA-directed RNA polymerase activity//DNA binding	GO:0005730	nucleolus
c10199_g1	GO:0006801//GO:0055114	superoxide metabolic process//oxidation-reduction process	GO:0004784//GO:0046872	superoxide dismutase activity//metal ion binding	--	--
c102008_g1	--	--	GO:0051537	2 iron, 2 sulfur cluster binding	GO:0043231	intracellular membrane-bounded organelle
c102009_g1	GO:0008535//GO:0006461	respiratory chain complex IV assembly//protein complex assembly	--	--	GO:0016020	membrane
c102021_g1	GO:0006351	transcription, DNA-templated	--	--	--	--
c102028_g1	GO:0007218	neuropeptide signaling pathway	--	--	GO:0016020	membrane
c102029_g1	--	--	GO:0004045	aminoacyl-tRNA hydrolase activity	--	--
c10203_g1	GO:0000398	mRNA splicing, via spliceosome	--	--	GO:0005681	spliceosomal complex
c102048_g1	--	--	GO:0005515	protein binding	--	--
c102070_g1	GO:0009103//GO:0006468	lipopolysaccharide biosynthetic process//protein phosphorylation	GO:0005524//GO:0004672//GO:0003824//GO:0016773	ATP binding//protein kinase activity//catalytic activity//phosphotransferase activity, alcohol group as acceptor	GO:0016020	membrane
c102077_g1	GO:0006952	defense response	--	--	--	--
c102130_g1	GO:0009098	leucine biosynthetic process	--	--	--	--
c102165_g1	GO:0006313//GO:0015074	transposition, DNA-mediated//DNA integration	GO:0004803//GO:0003677	transposase activity//DNA binding	--	--
c102169_g1	GO:0000042	protein targeting to Golgi	GO:0005515	protein binding	--	--
c102171_g1	GO:0016310//GO:0009069	phosphorylation//serine family amino acid metabolic process	GO:0004674	protein serine/threonine kinase activity	--	--
c102174_g1	--	--	GO:0005524	ATP binding	--	--
c102175_g1	--	--	--	--	GO:0016021	integral component of membrane
c102185_g1	GO:0015074	DNA integration	--	--	--	--
c102195_g1	GO:0043086	negative regulation of catalytic activity	GO:0042802//GO:0004252	identical protein binding//serine-type endopeptidase activity	--	--
c102197_g1	GO:0006355	regulation of transcription, DNA-templated	GO:0003700	transcription factor activity, sequence-specific DNA binding	GO:0005622//GO:0005667	intracellular//transcription factor complex
c1021_g1	--	--	GO:0008270//GO:0003677	zinc ion binding//DNA binding	--	--
c102201_g1	GO:0006031	chitin biosynthetic process	GO:0004100	chitin synthase activity	--	--
c102203_g1	GO:0055114	oxidation-reduction process	GO:0016706	oxidoreductase activity, acting on paired donors, with incorporation or reduction of molecular oxygen, 2-oxoglutarate as one donor, and incorporation of one atom each of oxygen into both donors	--	--
c102226_g1	GO:0005975	carbohydrate metabolic process	GO:0008184//GO:0016757	glycogen phosphorylase activity//transferase activity, transferring glycosyl groups	--	--
c102227_g1	GO:0007607//GO:0050909//GO:0050912//GO:0007187	obsolete taste perception//sensory perception of taste//detection of chemical stimulus involved in sensory perception of taste//G-protein coupled receptor signaling pathway, coupled to cyclic nucleotide second messenger	GO:0008527	taste receptor activity	GO:0016020//GO:0016021	membrane//integral component of membrane
c102232_g1	GO:0006355	regulation of transcription, DNA-templated	GO:0043565//GO:0003700	sequence-specific DNA binding//transcription factor activity, sequence-specific DNA binding	GO:0005667	transcription factor complex
c102258_g1	GO:0055114	oxidation-reduction process	GO:0016491//GO:0010181	oxidoreductase activity//FMN binding	--	--
c102275_g1	--	--	GO:0003824	catalytic activity	--	--
c102292_g1	--	--	--	--	GO:0016020	membrane
c102297_g1	GO:0006546	glycine catabolic process	--	--	GO:0005960	glycine cleavage complex
c102300_g1	GO:0055114	oxidation-reduction process	GO:0051920	peroxiredoxin activity	--	--
c102301_g1	GO:0055114//GO:0008152	oxidation-reduction process//metabolic process	GO:0050660//GO:0016491	flavin adenine dinucleotide binding//oxidoreductase activity	--	--
c102304_g1	GO:0006940	regulation of smooth muscle contraction	--	--	--	--
c102310_g1	GO:0009113//GO:0006144	purine nucleobase biosynthetic process//purine nucleobase metabolic process	GO:0004637	phosphoribosylamine-glycine ligase activity	--	--
c102320_g1	GO:0006814//GO:0055114//GO:0006744//GO:0006120//GO:0015992	sodium ion transport//oxidation-reduction process//ubiquinone biosynthetic process//mitochondrial electron transport, NADH to ubiquinone//proton transport	GO:0008137	NADH dehydrogenase (ubiquinone) activity	--	--
c102321_g1	GO:0008152	metabolic process	--	--	--	--
c102345_g1	GO:0006508	proteolysis	GO:0008233	peptidase activity	--	--
c102349_g1	GO:0006355	regulation of transcription, DNA-templated	GO:0003700	transcription factor activity, sequence-specific DNA binding	GO:0005667//GO:0005634	transcription factor complex//nucleus
c102416_g1	GO:0006355	regulation of transcription, DNA-templated	GO:0003700	transcription factor activity, sequence-specific DNA binding	GO:0042025//GO:0005667//GO:0005634	host cell nucleus//transcription factor complex//nucleus
c102423_g1	--	--	GO:0005515	protein binding	--	--
c102425_g1	--	--	GO:0008270	zinc ion binding	--	--
c102427_g1	GO:0016973	poly(A)+ mRNA export from nucleus	--	--	GO:0005643	nuclear pore
c102431_g1	GO:0008152	metabolic process	GO:0016491	oxidoreductase activity	--	--
c102445_g1	GO:0043087//GO:0035023	regulation of GTPase activity//regulation of Rho protein signal transduction	GO:0005089	Rho guanyl-nucleotide exchange factor activity	--	--
c102447_g1	GO:0055114//GO:0042773	oxidation-reduction process//ATP synthesis coupled electron transport	GO:0016651	oxidoreductase activity, acting on NAD(P)H	--	--
c102451_g1	GO:0007165//GO:0006935	signal transduction//chemotaxis	GO:0004888	transmembrane signaling receptor activity	GO:0016020	membrane
c102457_g1	GO:0006418	tRNA aminoacylation for protein translation	GO:0005524//GO:0004812//GO:0000166	ATP binding//aminoacyl-tRNA ligase activity//nucleotide binding	--	--
c102458_g1	GO:0051301//GO:0007049//GO:0007186//GO:0007059//GO:0007165	cell division//cell cycle//G-protein coupled receptor signaling pathway//chromosome segregation//signal transduction	GO:0016301//GO:0000166//GO:0003924//GO:0003677//GO:0004871//GO:0031683//GO:0005525//GO:0005524//GO:0019001	kinase activity//nucleotide binding//GTPase activity//DNA binding//signal transducer activity//G-protein beta/gamma-subunit complex binding//GTP binding//ATP binding//guanyl nucleotide binding	GO:0016021	integral component of membrane
c102471_g1	GO:0055085	transmembrane transport	GO:0022857	transmembrane transporter activity	GO:0016021	integral component of membrane
c102516_g1	--	--	--	--	GO:0005634	nucleus
c102526_g1	--	--	--	--	GO:0016020	membrane
c102548_g1	GO:0006284	base-excision repair	GO:0016799//GO:0003906	hydrolase activity, hydrolyzing N-glycosyl compounds//DNA-(apurinic or apyrimidinic site) lyase activity	--	--
c102568_g1	GO:0009252//GO:0006629	peptidoglycan biosynthetic process//lipid metabolic process	GO:0008963	phospho-N-acetylmuramoyl-pentapeptide-transferase activity	GO:0016021	integral component of membrane
c102581_g1	GO:0006281	DNA repair	GO:0005524//GO:0004386//GO:0003684	ATP binding//helicase activity//damaged DNA binding	--	--
c102600_g1	GO:0010027//GO:0015979	thylakoid membrane organization//photosynthesis	--	--	GO:0009523	photosystem II
c102609_g1	GO:0006281//GO:0006310//GO:0006260	DNA repair//DNA recombination//DNA replication	GO:0005524//GO:0003910	ATP binding//DNA ligase (ATP) activity	--	--
c102612_g1	GO:0006446//GO:0006413	regulation of translational initiation//translational initiation	GO:0003723//GO:0003743	RNA binding//translation initiation factor activity	GO:0005737//GO:0005840	cytoplasm//ribosome
c102635_g1	--	--	GO:0016787	hydrolase activity	--	--
c10263_g1	--	--	GO:0005524	ATP binding	--	--
c102644_g1	GO:0009103	lipopolysaccharide biosynthetic process	GO:0008918//GO:0008168//GO:0016817	lipopolysaccharide 3-alpha-galactosyltransferase activity//methyltransferase activity//hydrolase activity, acting on acid anhydrides	--	--
c102655_g1	GO:0006952	defense response	--	--	--	--
c102661_g1	GO:0071229//GO:0042710	cellular response to acid chemical//biofilm formation	--	--	--	--
c10267_g1	GO:0055114	oxidation-reduction process	GO:0016491//GO:0070402	oxidoreductase activity//NADPH binding	--	--
c102681_g1	GO:0006281//GO:0006308//GO:0006310	DNA repair//DNA catabolic process//DNA recombination	GO:0004520	endodeoxyribonuclease activity	--	--
c102685_g1	GO:0006865//GO:0003333//GO:0006810//GO:0055085	amino acid transport//amino acid transmembrane transport//transport//transmembrane transport	GO:0015171	amino acid transmembrane transporter activity	GO:0016020	membrane
c102692_g1	GO:0008152	metabolic process	GO:0016746	transferase activity, transferring acyl groups	--	--
c102698_g1	GO:0016310	phosphorylation	GO:0004673	protein histidine kinase activity	GO:0009365	protein histidine kinase complex
c102719_g1	--	--	GO:0005524	ATP binding	--	--
c102720_g1	--	--	--	--	GO:0019867//GO:0005576	outer membrane//extracellular region
c102729_g1	GO:0006886//GO:0006464//GO:0006412//GO:0042254	intracellular protein transport//cellular protein modification process//translation//ribosome biogenesis	GO:0016151//GO:0046872//GO:0003735	nickel cation binding//metal ion binding//structural constituent of ribosome	GO:0005622//GO:0005840	intracellular//ribosome
c102732_g1	GO:0006206//GO:0006351//GO:0006144	pyrimidine nucleobase metabolic process//transcription, DNA-templated//purine nucleobase metabolic process	GO:0003899//GO:0003677	DNA-directed RNA polymerase activity//DNA binding	GO:0005730	nucleolus
c102734_g1	GO:0006887//GO:0048278	exocytosis//vesicle docking	--	--	GO:0005737	cytoplasm
c102741_g1	GO:0007165	signal transduction	GO:0004871	signal transducer activity	GO:0016021	integral component of membrane
c102763_g1	GO:0006000//GO:0019307//GO:0006013//GO:0045892	fructose metabolic process//mannose biosynthetic process//mannose metabolic process//negative regulation of transcription, DNA-templated	GO:0004615	phosphomannomutase activity	GO:0016021//GO:0005737	integral component of membrane//cytoplasm
c102793_g1	GO:0006355	regulation of transcription, DNA-templated	--	--	GO:0005634	nucleus
c102824_g1	GO:0008152	metabolic process	GO:0016491	oxidoreductase activity	--	--
c102837_g1	GO:0006784//GO:0055114	heme a biosynthetic process//oxidation-reduction process	GO:0016627	oxidoreductase activity, acting on the CH-CH group of donors	GO:0016020	membrane
c102857_g1	GO:0006810	transport	GO:0005215	transporter activity	--	--
c102867_g1	GO:0016032	viral process	--	--	--	--
c102875_g1	GO:0006278	RNA-dependent DNA replication	GO:0003964//GO:0003723	RNA-directed DNA polymerase activity//RNA binding	--	--
c102877_g1	--	--	GO:0003676	nucleic acid binding	--	--
c102889_g1	GO:0007010	cytoskeleton organization	GO:0003779	actin binding	--	--
c102904_g1	--	--	GO:0005515	protein binding	GO:0005737	cytoplasm
c102912_g1	GO:0006470//GO:0006570	protein dephosphorylation//tyrosine metabolic process	GO:0004725//GO:0008138//GO:0004721//GO:0016763	protein tyrosine phosphatase activity//protein tyrosine/serine/threonine phosphatase activity//phosphoprotein phosphatase activity//transferase activity, transferring pentosyl groups	--	--
c102922_g1	--	--	GO:0004651//GO:0016740	polynucleotide 5'-phosphatase activity//transferase activity	--	--
c102938_g1	--	--	GO:0005198	structural molecule activity	GO:0019028	viral capsid
c102946_g1	GO:0015992//GO:0015991//GO:0006119	proton transport//ATP hydrolysis coupled proton transport//oxidative phosphorylation	GO:0046961	proton-transporting ATPase activity, rotational mechanism	GO:0000221	vacuolar proton-transporting V-type ATPase, V1 domain
c102957_g1	GO:0006904//GO:0016192	vesicle docking involved in exocytosis//vesicle-mediated transport	--	--	--	--
c102959_g1	GO:0055114//GO:0006749//GO:0006102//GO:0006099//GO:0019643	oxidation-reduction process//glutathione metabolic process//isocitrate metabolic process//tricarboxylic acid cycle//reductive tricarboxylic acid cycle	GO:0016616//GO:0004450//GO:0000287//GO:0051287	oxidoreductase activity, acting on the CH-OH group of donors, NAD or NADP as acceptor//isocitrate dehydrogenase (NADP+) activity//magnesium ion binding//NAD binding	--	--
c102962_g1	--	--	GO:0005515	protein binding	--	--
c102970_g1	GO:0030001//GO:0006144//GO:0055085//GO:0006351	metal ion transport//purine nucleobase metabolic process//transmembrane transport//transcription, DNA-templated	GO:0003723//GO:0046873//GO:0003968//GO:0005524	RNA binding//metal ion transmembrane transporter activity//RNA-directed RNA polymerase activity//ATP binding	GO:0016020//GO:0031379	membrane//RNA-directed RNA polymerase complex
c102985_g1	GO:0006355	regulation of transcription, DNA-templated	GO:0043565	sequence-specific DNA binding	--	--
c102990_g1	GO:0007187//GO:0007608	G-protein coupled receptor signaling pathway, coupled to cyclic nucleotide second messenger//sensory perception of smell	GO:0004984//GO:0005549	olfactory receptor activity//odorant binding	GO:0016020	membrane
c102992_g1	GO:0046854	phosphatidylinositol phosphorylation	--	--	GO:0005737	cytoplasm
c102995_g1	GO:0008152	metabolic process	GO:0008168	methyltransferase activity	--	--
c103000_g1	GO:0043087//GO:0035023	regulation of GTPase activity//regulation of Rho protein signal transduction	GO:0005089	Rho guanyl-nucleotide exchange factor activity	--	--
c103030_g1	GO:0006260	DNA replication	GO:0003677//GO:0005524	DNA binding//ATP binding	--	--
c103032_g1	GO:0006355	regulation of transcription, DNA-templated	GO:0016747	transferase activity, transferring acyl groups other than amino-acyl groups	GO:0005634	nucleus
c103037_g1	GO:0046782	regulation of viral transcription	--	--	--	--
c103038_g1	GO:0006355	regulation of transcription, DNA-templated	GO:0043565	sequence-specific DNA binding	--	--
c103040_g1	--	--	--	--	GO:0031224	intrinsic component of membrane
c103044_g1	GO:0006418	tRNA aminoacylation for protein translation	GO:0005524//GO:0004812//GO:0000166	ATP binding//aminoacyl-tRNA ligase activity//nucleotide binding	--	--
c103071_g1	GO:0009058	biosynthetic process	GO:0016833	oxo-acid-lyase activity	--	--
c103077_g1	--	--	GO:0003779	actin binding	GO:0005622	intracellular
c103081_g1	GO:0015074	DNA integration	--	--	--	--
c103084_g1	GO:0006352	DNA-templated transcription, initiation	--	--	GO:0005669	transcription factor TFIID complex
c103120_g1	GO:0055114//GO:0008152	oxidation-reduction process//metabolic process	GO:0016491	oxidoreductase activity	--	--
c103128_g1	--	--	GO:0005488	binding	--	--
c103138_g1	GO:0006355	regulation of transcription, DNA-templated	GO:0003700//GO:0043565	transcription factor activity, sequence-specific DNA binding//sequence-specific DNA binding	GO:0005667//GO:0005634	transcription factor complex//nucleus
c103142_g1	--	--	GO:0003677	DNA binding	--	--
c103148_g1	--	--	GO:0004190	aspartic-type endopeptidase activity	GO:0016021	integral component of membrane
c103154_g1	GO:0006955//GO:0030153	immune response//bacteriocin immunity	GO:0015643	toxic substance binding	GO:0019814	immunoglobulin complex
c10317_g1	GO:0050909//GO:0007607//GO:0050912//GO:0007187	sensory perception of taste//obsolete taste perception//detection of chemical stimulus involved in sensory perception of taste//G-protein coupled receptor signaling pathway, coupled to cyclic nucleotide second messenger	GO:0008527	taste receptor activity	GO:0016021	integral component of membrane
c1033_g1	GO:0006810//GO:0055085	transport//transmembrane transport	--	--	GO:0016021	integral component of membrane
c10358_g1	GO:0055085//GO:0006412//GO:0042254//GO:0030001	transmembrane transport//translation//ribosome biogenesis//metal ion transport	GO:0046873//GO:0003735	metal ion transmembrane transporter activity//structural constituent of ribosome	GO:0016020//GO:0005840	membrane//ribosome
c10381_g1	GO:0006084	acetyl-CoA metabolic process	GO:0003824	catalytic activity	--	--
c10392_g1	--	--	GO:0005509//GO:0016462	calcium ion binding//pyrophosphatase activity	--	--
c10401_g1	--	--	--	--	GO:0016020	membrane
c10416_g1	--	--	GO:0015066	alpha-amylase inhibitor activity	--	--
c10417_g1	GO:0007165//GO:0015031	signal transduction//protein transport	GO:0005179//GO:0051082	hormone activity//unfolded protein binding	GO:0016021//GO:0005576	integral component of membrane//extracellular region
c10418_g2	GO:0006355	regulation of transcription, DNA-templated	GO:0003700//GO:0043565	transcription factor activity, sequence-specific DNA binding//sequence-specific DNA binding	GO:0005667	transcription factor complex
c10441_g1	--	--	GO:0046872	metal ion binding	--	--
c10462_g1	GO:0006412//GO:0042254	translation//ribosome biogenesis	GO:0003735	structural constituent of ribosome	GO:0005622//GO:0005840	intracellular//ribosome
c10473_g1	GO:0006810	transport	GO:0005515	protein binding	--	--
c10500_g1	GO:0006468	protein phosphorylation	GO:0005524//GO:0004672	ATP binding//protein kinase activity	--	--
c10547_g1	--	--	GO:0005515	protein binding	--	--
c10615_g1	GO:0030150	protein import into mitochondrial matrix	--	--	GO:0005744	mitochondrial inner membrane presequence translocase complex
c10651_g1	GO:0006098//GO:0055114//GO:0019521	pentose-phosphate shunt//oxidation-reduction process//D-gluconate metabolic process	GO:0004616	phosphogluconate dehydrogenase (decarboxylating) activity	--	--
c10655_g1	GO:0006468	protein phosphorylation	GO:0004672	protein kinase activity	--	--
c10694_g1	--	--	GO:0003677	DNA binding	GO:0031966//GO:0005634	mitochondrial membrane//nucleus
c10714_g1	GO:0007130//GO:0007131//GO:0007283	synaptonemal complex assembly//reciprocal meiotic recombination//spermatogenesis	--	--	--	--
c10720_g1	GO:0006352//GO:0006355	DNA-templated transcription, initiation//regulation of transcription, DNA-templated	GO:0000166//GO:0016987//GO:0003677//GO:0003700//GO:0046872	nucleotide binding//sigma factor activity//DNA binding//transcription factor activity, sequence-specific DNA binding//metal ion binding	GO:0005667	transcription factor complex
c10735_g1	GO:0006355	regulation of transcription, DNA-templated	GO:0000981//GO:0008270	RNA polymerase II transcription factor activity, sequence-specific DNA binding//zinc ion binding	GO:0005634	nucleus
c10747_g1	GO:0006206//GO:0006464//GO:0006351//GO:0008152//GO:0006144	pyrimidine nucleobase metabolic process//cellular protein modification process//transcription, DNA-templated//metabolic process//purine nucleobase metabolic process	GO:0008270//GO:0003899//GO:0016151//GO:0003677//GO:0016846	zinc ion binding//DNA-directed RNA polymerase activity//nickel cation binding//DNA binding//carbon-sulfur lyase activity	GO:0005634//GO:0005730	nucleus//nucleolus
c10773_g1	GO:0006355//GO:0006352	regulation of transcription, DNA-templated//DNA-templated transcription, initiation	GO:0003677//GO:0003700//GO:0016987	DNA binding//transcription factor activity, sequence-specific DNA binding//sigma factor activity	GO:0005667	transcription factor complex
c10780_g1	GO:0001522//GO:0042254//GO:0009987	pseudouridine synthesis//ribosome biogenesis//cellular process	GO:0003676	nucleic acid binding	--	--
c10797_g1	GO:0043461	proton-transporting ATP synthase complex assembly	--	--	--	--
c10808_g1	--	--	GO:0003676	nucleic acid binding	--	--
c1080_g1	--	--	GO:0008270	zinc ion binding	--	--
c10810_g1	GO:0043547	positive regulation of GTPase activity	GO:0005096	GTPase activator activity	--	--
c10811_g1	GO:0007339//GO:0006511	binding of sperm to zona pellucida//ubiquitin-dependent protein catabolic process	GO:0004175	endopeptidase activity	GO:0005576//GO:0019773	extracellular region//proteasome core complex, alpha-subunit complex
c10827_g1	--	--	--	--	GO:0031083//GO:0016020//GO:0030133	BLOC-1 complex//membrane//transport vesicle
c10841_g1	--	--	GO:0005549	odorant binding	--	--
c10855_g1	GO:0015074	DNA integration	GO:0005515//GO:0005524//GO:0003677	protein binding//ATP binding//DNA binding	--	--
c10856_g1	--	--	--	--	GO:0005783	endoplasmic reticulum
c10858_g1	--	--	GO:0003950	NAD+ ADP-ribosyltransferase activity	--	--
c10871_g1	GO:0006355	regulation of transcription, DNA-templated	GO:0043565//GO:0003677//GO:0003700	sequence-specific DNA binding//DNA binding//transcription factor activity, sequence-specific DNA binding	GO:0005667	transcription factor complex
c10872_g1	GO:0006030	chitin metabolic process	GO:0008061	chitin binding	GO:0005576	extracellular region
c10877_g1	GO:0016032	viral process	--	--	--	--
c10892_g1	GO:0030001//GO:0055085//GO:0006313	metal ion transport//transmembrane transport//transposition, DNA-mediated	GO:0003677//GO:0046873//GO:0004803	DNA binding//metal ion transmembrane transporter activity//transposase activity	GO:0016020//GO:0005634	membrane//nucleus
c10911_g1	--	--	GO:0008270	zinc ion binding	--	--
c10913_g2	GO:0006304	DNA modification	GO:0003677//GO:0004519	DNA binding//endonuclease activity	--	--
c10942_g1	GO:0006570//GO:0006470	tyrosine metabolic process//protein dephosphorylation	GO:0004725	protein tyrosine phosphatase activity	--	--
c10948_g1	GO:0018342	protein prenylation	GO:0008318	protein prenyltransferase activity	--	--
c10976_g1	GO:0030494//GO:0015979	bacteriochlorophyll biosynthetic process//photosynthesis	GO:0003774	motor activity	GO:0019028//GO:0016459	viral capsid//myosin complex
c10983_g2	GO:0007165//GO:0006355	signal transduction//regulation of transcription, DNA-templated	GO:0004871//GO:0005515	signal transducer activity//protein binding	--	--
c11016_g1	GO:0006313	transposition, DNA-mediated	--	--	--	--
c11035_g1	--	--	GO:0000166//GO:0004112//GO:0046872	nucleotide binding//cyclic-nucleotide phosphodiesterase activity//metal ion binding	--	--
c11074_g1	GO:0006807//GO:0006355//GO:0006476//GO:0006342//GO:0055070	nitrogen compound metabolic process//regulation of transcription, DNA-templated//protein deacetylation//chromatin silencing//copper ion homeostasis	GO:0008270//GO:0016811//GO:0070403//GO:0005507//GO:0030976//GO:0051287//GO:0017136//GO:0000287	zinc ion binding//hydrolase activity, acting on carbon-nitrogen (but not peptide) bonds, in linear amides//NAD+ binding//copper ion binding//thiamine pyrophosphate binding//NAD binding//NAD-dependent histone deacetylase activity//magnesium ion binding	GO:0000118	histone deacetylase complex
c11081_g1	--	--	GO:0004045	aminoacyl-tRNA hydrolase activity	--	--
c11087_g1	GO:0006357	regulation of transcription from RNA polymerase II promoter	GO:0001104	RNA polymerase II transcription cofactor activity	GO:0016592	mediator complex
c11094_g1	GO:0006265	DNA topological change	GO:0003917//GO:0003677//GO:0003918	DNA topoisomerase type I activity//DNA binding//DNA topoisomerase type II (ATP-hydrolyzing) activity	GO:0005694	chromosome
c11100_g1	GO:0055114//GO:0006801	oxidation-reduction process//superoxide metabolic process	GO:0046872	metal ion binding	--	--
c11103_g1	GO:0006260	DNA replication	GO:0003887	DNA-directed DNA polymerase activity	GO:0042575	DNA polymerase complex
c11109_g1	--	--	GO:0008171//GO:0046872//GO:0008270	O-methyltransferase activity//metal ion binding//zinc ion binding	--	--
c11116_g2	GO:0006412//GO:0042254	translation//ribosome biogenesis	GO:0003735	structural constituent of ribosome	GO:0005840//GO:0005622	ribosome//intracellular
c11132_g1	--	--	GO:0003697	single-stranded DNA binding	--	--
c11134_g1	GO:0006810	transport	--	--	GO:0016021	integral component of membrane
c11143_g1	--	--	GO:0035091	phosphatidylinositol binding	--	--
c11155_g1	GO:0006810	transport	GO:0005215	transporter activity	GO:0016020	membrane
c11157_g1	GO:0016032//GO:0019082	viral process//viral protein processing	GO:0004252	serine-type endopeptidase activity	--	--
c11166_g1	--	--	--	--	GO:0016020	membrane
c11167_g1	GO:0006183//GO:0006144//GO:0006241//GO:0006165//GO:0006206//GO:0006228	GTP biosynthetic process//purine nucleobase metabolic process//CTP biosynthetic process//nucleoside diphosphate phosphorylation//pyrimidine nucleobase metabolic process//UTP biosynthetic process	GO:0004550//GO:0005524	nucleoside diphosphate kinase activity//ATP binding	--	--
c11170_g1	GO:0008152	metabolic process	GO:0016624	oxidoreductase activity, acting on the aldehyde or oxo group of donors, disulfide as acceptor	--	--
c11179_g1	GO:0043087//GO:0038032	regulation of GTPase activity//termination of G-protein coupled receptor signaling pathway	GO:0005089	Rho guanyl-nucleotide exchange factor activity	GO:0005737	cytoplasm
c11203_g1	GO:0006260//GO:0006355//GO:0006816//GO:0006874//GO:0006270	DNA replication//regulation of transcription, DNA-templated//calcium ion transport//cellular calcium ion homeostasis//DNA replication initiation	GO:0046872//GO:0003677//GO:0005219	metal ion binding//DNA binding//ryanodine-sensitive calcium-release channel activity	GO:0005622//GO:0016021//GO:0005634	intracellular//integral component of membrane//nucleus
c11215_g1	GO:0055085	transmembrane transport	--	--	GO:0016021	integral component of membrane
c11233_g1	GO:0007049//GO:0006810//GO:0051301//GO:0007059//GO:0015684//GO:0007264	cell cycle//transport//cell division//chromosome segregation//ferrous iron transport//small GTPase mediated signal transduction	GO:0000166//GO:0016817//GO:0005524//GO:0016887//GO:0015093//GO:0003924//GO:0003677//GO:0003676//GO:0005525//GO:0008026	nucleotide binding//hydrolase activity, acting on acid anhydrides//ATP binding//ATPase activity//ferrous iron transmembrane transporter activity//GTPase activity//DNA binding//nucleic acid binding//GTP binding//ATP-dependent helicase activity	GO:0016020//GO:0005622//GO:0005737//GO:0016021//GO:0005634	membrane//intracellular//cytoplasm//integral component of membrane//nucleus
c11235_g1	GO:0009311	oligosaccharide metabolic process	GO:0004573	mannosyl-oligosaccharide glucosidase activity	--	--
c11239_g1	GO:0008152	metabolic process	GO:0003824	catalytic activity	--	--
c11250_g1	GO:0055085	transmembrane transport	GO:0022857	transmembrane transporter activity	GO:0016021	integral component of membrane
c11258_g1	GO:0071630//GO:0006357//GO:0006457//GO:0031144	nucleus-associated proteasomal ubiquitin-dependent protein catabolic process//regulation of transcription from RNA polymerase II promoter//protein folding//proteasome localization	GO:0005198//GO:0051082//GO:0001104	structural molecule activity//unfolded protein binding//RNA polymerase II transcription cofactor activity	GO:0016592//GO:0019028//GO:0005634//GO:0019031//GO:0016021//GO:0016272	mediator complex//viral capsid//nucleus//viral envelope//integral component of membrane//prefoldin complex
c11261_g1	GO:0006310//GO:0006281	DNA recombination//DNA repair	GO:0000400//GO:0000287//GO:0016788	four-way junction DNA binding//magnesium ion binding//hydrolase activity, acting on ester bonds	--	--
c11264_g1	--	--	GO:0043565	sequence-specific DNA binding	GO:0005622	intracellular
c11270_g1	GO:0006281//GO:0000723//GO:0006810	DNA repair//telomere maintenance//transport	GO:0005524//GO:0003724//GO:0098519//GO:0003723//GO:0016887//GO:0043531//GO:0003678	ATP binding//RNA helicase activity//nucleotide phosphatase activity, acting on free nucleotides//RNA binding//ATPase activity//ADP binding//DNA helicase activity	GO:0005657	replication fork
c11271_g1	GO:0045892//GO:0007165//GO:0008643//GO:0009401//GO:0016310//GO:0007155	negative regulation of transcription, DNA-templated//signal transduction//carbohydrate transport//phosphoenolpyruvate-dependent sugar phosphotransferase system//phosphorylation//cell adhesion	GO:0005198//GO:0004871//GO:0030246//GO:0003700//GO:0008965//GO:0005351	structural molecule activity//signal transducer activity//carbohydrate binding//transcription factor activity, sequence-specific DNA binding//phosphoenolpyruvate-protein phosphotransferase activity//sugar:proton symporter activity	GO:0005604//GO:0019028//GO:0005737//GO:0016021//GO:0019031//GO:0005667	basement membrane//viral capsid//cytoplasm//integral component of membrane//viral envelope//transcription factor complex
c11271_g2	GO:0007165	signal transduction	GO:0004871	signal transducer activity	GO:0016021	integral component of membrane
c11278_g1	GO:0007186	G-protein coupled receptor signaling pathway	GO:0004930	G-protein coupled receptor activity	GO:0016021	integral component of membrane
c11304_g1	GO:0006508	proteolysis	GO:0004252	serine-type endopeptidase activity	--	--
c11314_g1	--	--	GO:0005515	protein binding	--	--
c11322_g1	GO:0015979	photosynthesis	--	--	GO:0009539//GO:0016020//GO:0009523	photosystem II reaction center//membrane//photosystem II
c11325_g1	GO:0006355//GO:0015995//GO:0015994//GO:0015979//GO:0006281//GO:0006310	regulation of transcription, DNA-templated//chlorophyll biosynthetic process//chlorophyll metabolic process//photosynthesis//DNA repair//DNA recombination	GO:0016887//GO:0009378//GO:0003723//GO:0043531//GO:0003677//GO:0008134//GO:0003724//GO:0003678//GO:0016787//GO:0005524//GO:0016851	ATPase activity//four-way junction helicase activity//RNA binding//ADP binding//DNA binding//transcription factor binding//RNA helicase activity//DNA helicase activity//hydrolase activity//ATP binding//magnesium chelatase activity	GO:0005657//GO:0005667//GO:0009379//GO:0010007	replication fork//transcription factor complex//Holliday junction helicase complex//magnesium chelatase complex
c11342_g1	GO:0006865//GO:0003333//GO:0006810//GO:0055085	amino acid transport//amino acid transmembrane transport//transport//transmembrane transport	GO:0015171	amino acid transmembrane transporter activity	GO:0016020	membrane
c11345_g1	GO:0006118//GO:0008218//GO:0008152//GO:0055114//GO:0006952	obsolete electron transport//bioluminescence//metabolic process//oxidation-reduction process//defense response	GO:0003995//GO:0016491	acyl-CoA dehydrogenase activity//oxidoreductase activity	GO:0016021	integral component of membrane
c11354_g1	--	--	GO:0005515	protein binding	--	--
c11356_g1	--	--	GO:0016884//GO:0008168	carbon-nitrogen ligase activity, with glutamine as amido-N-donor//methyltransferase activity	--	--
c11365_g1	GO:0006464	cellular protein modification process	GO:0008641//GO:0005524	small protein activating enzyme activity//ATP binding	--	--
c11368_g1	GO:0043043	peptide biosynthetic process	--	--	GO:0005737	cytoplasm
c11379_g1	GO:0015979	photosynthesis	--	--	GO:0009539//GO:0009523//GO:0016020	photosystem II reaction center//photosystem II//membrane
c11381_g1	GO:0042262//GO:0019069	DNA protection//viral capsid assembly	GO:0003677//GO:0003690//GO:0005198	DNA binding//double-stranded DNA binding//structural molecule activity	GO:0019028//GO:0005634//GO:0019031	viral capsid//nucleus//viral envelope
c11403_g1	GO:0005975	carbohydrate metabolic process	GO:0005509//GO:0004571	calcium ion binding//mannosyl-oligosaccharide 1,2-alpha-mannosidase activity	GO:0016020	membrane
c11417_g1	GO:0006352//GO:0006355	DNA-templated transcription, initiation//regulation of transcription, DNA-templated	GO:0003700//GO:0003677//GO:0005515//GO:0016987	transcription factor activity, sequence-specific DNA binding//DNA binding//protein binding//sigma factor activity	GO:0005622//GO:0005667	intracellular//transcription factor complex
c11424_g1	GO:0015979//GO:0042549	photosynthesis//photosystem II stabilization	--	--	GO:0009539//GO:0009523	photosystem II reaction center//photosystem II
c11436_g1	--	--	GO:0005515	protein binding	GO:0016021	integral component of membrane
c11455_g1	GO:0008299	isoprenoid biosynthetic process	--	--	GO:0019031	viral envelope
c11482_g1	GO:0007165	signal transduction	GO:0004872	receptor activity	GO:0016021	integral component of membrane
c11489_g1	GO:0033615	mitochondrial proton-transporting ATP synthase complex assembly	--	--	GO:0005743	mitochondrial inner membrane
c11501_g1	--	--	GO:0003677//GO:0004527	DNA binding//exonuclease activity	--	--
c11524_g1	GO:0006779//GO:0055114//GO:0019354	porphyrin-containing compound biosynthetic process//oxidation-reduction process//siroheme biosynthetic process	GO:0050660//GO:0043115//GO:0016491	flavin adenine dinucleotide binding//precorrin-2 dehydrogenase activity//oxidoreductase activity	GO:0016021	integral component of membrane
c11538_g1	GO:0006412//GO:0042254	translation//ribosome biogenesis	GO:0003735//GO:0003723	structural constituent of ribosome//RNA binding	GO:0005622//GO:0005840	intracellular//ribosome
c11544_g1	GO:0006810	transport	GO:0005215	transporter activity	GO:0016020	membrane
c11546_g1	GO:0007275//GO:0007165//GO:0016055	multicellular organismal development//signal transduction//Wnt signaling pathway	GO:0005102	receptor binding	GO:0005576	extracellular region
c11547_g1	GO:0006206//GO:0006265//GO:0006351//GO:0035556//GO:0006144	pyrimidine nucleobase metabolic process//DNA topological change//transcription, DNA-templated//intracellular signal transduction//purine nucleobase metabolic process	GO:0003916//GO:0008270//GO:0003676//GO:0003899//GO:0046872//GO:0003677//GO:0003824	DNA topoisomerase activity//zinc ion binding//nucleic acid binding//DNA-directed RNA polymerase activity//metal ion binding//DNA binding//catalytic activity	GO:0005694//GO:0005730	chromosome//nucleolus
c11548_g1	--	--	GO:0046872	metal ion binding	--	--
c11571_g1	GO:0006741//GO:0008152//GO:0046497//GO:0006769//GO:0007205//GO:0046486//GO:0009395	NADP biosynthetic process//metabolic process//nicotinate nucleotide metabolic process//nicotinamide metabolic process//protein kinase C-activating G-protein coupled receptor signaling pathway//glycerolipid metabolic process//phospholipid catabolic process	GO:0003951//GO:0004143	NAD+ kinase activity//diacylglycerol kinase activity	--	--
c11582_g1	GO:0006355//GO:0000160	regulation of transcription, DNA-templated//phosphorelay signal transduction system	GO:0000156	phosphorelay response regulator activity	--	--
c11597_g1	GO:0006355	regulation of transcription, DNA-templated	GO:0000981//GO:0008270	RNA polymerase II transcription factor activity, sequence-specific DNA binding//zinc ion binding	GO:0005634	nucleus
c11609_g1	--	--	--	--	GO:0005634	nucleus
c11631_g1	--	--	GO:0046983	protein dimerization activity	--	--
c11644_g1	--	--	GO:0008270//GO:0005515	zinc ion binding//protein binding	--	--
c11662_g1	GO:0055114//GO:0008152	oxidation-reduction process//metabolic process	GO:0016491	oxidoreductase activity	--	--
c11671_g1	--	--	GO:0005524	ATP binding	--	--
c11677_g1	--	--	GO:0016881//GO:0005515	acid-amino acid ligase activity//protein binding	--	--
c11678_g1	GO:0042254//GO:0006412	ribosome biogenesis//translation	GO:0019843//GO:0003723//GO:0003735	rRNA binding//RNA binding//structural constituent of ribosome	GO:0005622//GO:0005840	intracellular//ribosome
c11690_g1	GO:0055114	oxidation-reduction process	GO:0016491//GO:0050660	oxidoreductase activity//flavin adenine dinucleotide binding	--	--
c11693_g1	GO:0006355	regulation of transcription, DNA-templated	--	--	--	--
c11694_g1	--	--	GO:0030246	carbohydrate binding	--	--
c11699_g1	GO:0006397	mRNA processing	GO:0003723	RNA binding	GO:0005634//GO:0005737	nucleus//cytoplasm
c116_g1	GO:0055085	transmembrane transport	--	--	--	--
c11711_g1	GO:0051252	regulation of RNA metabolic process	GO:0016891	endoribonuclease activity, producing 5'-phosphomonoesters	--	--
c11717_g1	--	--	GO:0005515	protein binding	GO:0009424//GO:0005737	bacterial-type flagellum hook//cytoplasm
c11757_g1	GO:0006909	phagocytosis	--	--	GO:0005856	cytoskeleton
c11772_g1	GO:0007186	G-protein coupled receptor signaling pathway	GO:0004930	G-protein coupled receptor activity	GO:0016021	integral component of membrane
c11776_g1	GO:0006814	sodium ion transport	GO:0005272	sodium channel activity	GO:0016020	membrane
c11790_g1	GO:0055114	oxidation-reduction process	GO:0005506//GO:0016705//GO:0020037	iron ion binding//oxidoreductase activity, acting on paired donors, with incorporation or reduction of molecular oxygen//heme binding	--	--
c11793_g1	GO:0006508	proteolysis	GO:0008236	serine-type peptidase activity	--	--
c11809_g1	GO:0009405//GO:0007155//GO:0019062	pathogenesis//cell adhesion//virion attachment to host cell	--	--	--	--
c11821_g1	GO:0007165	signal transduction	--	--	--	--
c11832_g1	--	--	--	--	GO:0016020	membrane
c11849_g1	GO:0006367	transcription initiation from RNA polymerase II promoter	GO:0003677//GO:0043565	DNA binding//sequence-specific DNA binding	GO:0005622//GO:0005634	intracellular//nucleus
c11851_g1	--	--	GO:0005515	protein binding	--	--
c11851_g2	--	--	GO:0005515	protein binding	--	--
c11852_g1	GO:0032259//GO:0030261	methylation//chromosome condensation	GO:0008168//GO:0003677	methyltransferase activity//DNA binding	--	--
c11854_g1	GO:0006412//GO:0042254	translation//ribosome biogenesis	GO:0003735//GO:0008097	structural constituent of ribosome//5S rRNA binding	GO:0005840//GO:0005622	ribosome//intracellular
c11858_g1	GO:0055114//GO:0006807	oxidation-reduction process//nitrogen compound metabolic process	GO:0016491//GO:0018580//GO:0003824	oxidoreductase activity//nitronate monooxygenase activity//catalytic activity	--	--
c11858_g2	GO:0006807//GO:0055114	nitrogen compound metabolic process//oxidation-reduction process	GO:0018580	nitronate monooxygenase activity	--	--
c11870_g1	GO:0018401//GO:0006891//GO:0055114//GO:0006525//GO:0006560	peptidyl-proline hydroxylation to 4-hydroxy-L-proline//intra-Golgi vesicle-mediated transport//oxidation-reduction process//arginine metabolic process//proline metabolic process	GO:0005198//GO:0016702//GO:0004656	structural molecule activity//oxidoreductase activity, acting on single donors with incorporation of molecular oxygen, incorporation of two atoms of oxygen//procollagen-proline 4-dioxygenase activity	GO:0017119//GO:0019028//GO:0019031//GO:0005783	Golgi transport complex//viral capsid//viral envelope//endoplasmic reticulum
c11926_g1	--	--	GO:0008233	peptidase activity	--	--
c11927_g1	GO:0055114	oxidation-reduction process	GO:0016651//GO:0051536	oxidoreductase activity, acting on NAD(P)H//iron-sulfur cluster binding	--	--
c11949_g1	--	--	--	--	GO:0019028	viral capsid
c11950_g1	GO:0016032	viral process	--	--	--	--
c11973_g1	GO:0006508	proteolysis	GO:0004252	serine-type endopeptidase activity	--	--
c11978_g1	GO:0019684//GO:0015979	photosynthesis, light reaction//photosynthesis	--	--	GO:0016021//GO:0009523	integral component of membrane//photosystem II
c11983_g1	GO:0009405	pathogenesis	--	--	GO:0005576	extracellular region
c11993_g1	GO:0008152	metabolic process	GO:0008168	methyltransferase activity	--	--
c12011_g1	GO:0006413//GO:0006446//GO:0006351	translational initiation//regulation of translational initiation//transcription, DNA-templated	GO:0003743//GO:0003677	translation initiation factor activity//DNA binding	GO:0005634//GO:0005840	nucleus//ribosome
c12029_g1	GO:0016567	protein ubiquitination	GO:0005515//GO:0046872//GO:0004842//GO:0008270//GO:0003723	protein binding//metal ion binding//ubiquitin-protein transferase activity//zinc ion binding//RNA binding	GO:0000151	ubiquitin ligase complex
c12037_g1	GO:0007165	signal transduction	--	--	--	--
c12069_g1	GO:0005975	carbohydrate metabolic process	GO:0003796	lysozyme activity	--	--
c12071_g2	--	--	GO:0005515	protein binding	--	--
c12109_g1	GO:0055114	oxidation-reduction process	GO:0008270//GO:0016491	zinc ion binding//oxidoreductase activity	--	--
c12117_g1	GO:0044237	cellular metabolic process	GO:0046872//GO:0016301	metal ion binding//kinase activity	--	--
c1211_g1	GO:0006351//GO:0007264//GO:0007059//GO:0007049//GO:0051301	transcription, DNA-templated//small GTPase mediated signal transduction//chromosome segregation//cell cycle//cell division	GO:0005524//GO:0005525//GO:0008270//GO:0003677//GO:0000166//GO:0016887//GO:0016301	ATP binding//GTP binding//zinc ion binding//DNA binding//nucleotide binding//ATPase activity//kinase activity	GO:0005634//GO:0016021//GO:0005622	nucleus//integral component of membrane//intracellular
c12124_g1	GO:0015074	DNA integration	GO:0008017	microtubule binding	GO:0045298	tubulin complex
c12175_g1	--	--	--	--	GO:0005634	nucleus
c12181_g1	GO:0015992	proton transport	GO:0015078	hydrogen ion transmembrane transporter activity	GO:0033644//GO:0016021//GO:0055036	host cell membrane//integral component of membrane//virion membrane
c12196_g1	GO:0000042	protein targeting to Golgi	GO:0005515	protein binding	--	--
c12213_g1	GO:0055114	oxidation-reduction process	GO:0051536//GO:0004174//GO:0016491	iron-sulfur cluster binding//electron-transferring-flavoprotein dehydrogenase activity//oxidoreductase activity	--	--
c12214_g1	GO:0006281//GO:0006310	DNA repair//DNA recombination	GO:0009378//GO:0005515	four-way junction helicase activity//protein binding	GO:0005657//GO:0009379	replication fork//Holliday junction helicase complex
c12223_g1	--	--	GO:0016773	phosphotransferase activity, alcohol group as acceptor	--	--
c12234_g1	GO:0007264//GO:0043087	small GTPase mediated signal transduction//regulation of GTPase activity	GO:0005085	guanyl-nucleotide exchange factor activity	--	--
c12235_g2	GO:0006508	proteolysis	GO:0004190	aspartic-type endopeptidase activity	--	--
c1225_g1	GO:0006352	DNA-templated transcription, initiation	GO:0003677//GO:0043565	DNA binding//sequence-specific DNA binding	GO:0005622//GO:0005669	intracellular//transcription factor TFIID complex
c12269_g1	--	--	--	--	GO:0005856	cytoskeleton
c12272_g2	--	--	--	--	GO:0019033	viral tegument
c12282_g1	GO:0008152	metabolic process	GO:0003824	catalytic activity	--	--
c12299_g1	GO:0006334	nucleosome assembly	--	--	GO:0005634	nucleus
c12306_g1	GO:0006355	regulation of transcription, DNA-templated	GO:0008270//GO:0000981	zinc ion binding//RNA polymerase II transcription factor activity, sequence-specific DNA binding	GO:0005634	nucleus
c12321_g1	GO:0042742//GO:0050832	defense response to bacterium//defense response to fungus	--	--	--	--
c12330_g1	GO:0046740	transport of virus in host, cell to cell	--	--	GO:0016021	integral component of membrane
c1233_g1	GO:0055114	oxidation-reduction process	GO:0020037//GO:0016705//GO:0005506	heme binding//oxidoreductase activity, acting on paired donors, with incorporation or reduction of molecular oxygen//iron ion binding	--	--
c12340_g1	--	--	GO:0051537	2 iron, 2 sulfur cluster binding	GO:0043231	intracellular membrane-bounded organelle
c12342_g1	GO:0000002	mitochondrial genome maintenance	--	--	GO:0000262	mitochondrial chromosome
c12347_g1	GO:0055114	oxidation-reduction process	GO:0016705//GO:0020037//GO:0005506	oxidoreductase activity, acting on paired donors, with incorporation or reduction of molecular oxygen//heme binding//iron ion binding	--	--
c12351_g1	GO:0044262	cellular carbohydrate metabolic process	GO:0046912	transferase activity, transferring acyl groups, acyl groups converted into alkyl on transfer	--	--
c12356_g1	GO:0007049	cell cycle	--	--	GO:0017053	transcriptional repressor complex
c12359_g1	GO:0045893	positive regulation of transcription, DNA-templated	GO:0003677	DNA binding	GO:0005634	nucleus
c12367_g1	--	--	GO:0005524	ATP binding	--	--
c12374_g1	GO:0044237	cellular metabolic process	--	--	--	--
c12378_g1	--	--	GO:0003723	RNA binding	--	--
c12390_g1	GO:0042254//GO:0006412	ribosome biogenesis//translation	GO:0003735	structural constituent of ribosome	GO:0005840//GO:0005622	ribosome//intracellular
c12391_g1	GO:0009755	hormone-mediated signaling pathway	--	--	GO:0005576	extracellular region
c12404_g1	GO:0007010	cytoskeleton organization	GO:0003779	actin binding	--	--
c12420_g1	--	--	GO:0005515	protein binding	--	--
c12422_g1	GO:0006777	Mo-molybdopterin cofactor biosynthetic process	--	--	--	--
c12428_g1	--	--	--	--	GO:0016021	integral component of membrane
c12438_g1	--	--	GO:0051015//GO:0030674	actin filament binding//protein binding, bridging	--	--
c12452_g1	GO:0051301//GO:0007059//GO:0007165//GO:0007264//GO:0015684//GO:0007049//GO:0007186	cell division//chromosome segregation//signal transduction//small GTPase mediated signal transduction//ferrous iron transport//cell cycle//G-protein coupled receptor signaling pathway	GO:0015093//GO:0003677//GO:0003924//GO:0005525//GO:0019001//GO:0000166//GO:0031683//GO:0004871//GO:0005524	ferrous iron transmembrane transporter activity//DNA binding//GTPase activity//GTP binding//guanyl nucleotide binding//nucleotide binding//G-protein beta/gamma-subunit complex binding//signal transducer activity//ATP binding	GO:0005737//GO:0016021//GO:0005634//GO:0005622	cytoplasm//integral component of membrane//nucleus//intracellular
c12453_g1	GO:0016567	protein ubiquitination	GO:0004842//GO:0046872//GO:0005515//GO:0051536//GO:0008270	ubiquitin-protein transferase activity//metal ion binding//protein binding//iron-sulfur cluster binding//zinc ion binding	GO:0005680	anaphase-promoting complex
c12462_g1	--	--	GO:0005515	protein binding	--	--
c12464_g1	GO:0050829//GO:0050830	defense response to Gram-negative bacterium//defense response to Gram-positive bacterium	--	--	--	--
c12483_g1	GO:0006464	cellular protein modification process	GO:0016151	nickel cation binding	--	--
c12486_g1	--	--	--	--	GO:0016021	integral component of membrane
c12495_g1	--	--	GO:0046872	metal ion binding	--	--
c12499_g1	GO:0006355	regulation of transcription, DNA-templated	--	--	GO:0005634	nucleus
c12504_g1	--	--	--	--	GO:0019031	viral envelope
c12505_g1	GO:0006355	regulation of transcription, DNA-templated	GO:0003723	RNA binding	--	--
c12509_g1	GO:0007264	small GTPase mediated signal transduction	GO:0005525	GTP binding	GO:0005622	intracellular
c12515_g1	--	--	GO:0035091//GO:0004252	phosphatidylinositol binding//serine-type endopeptidase activity	GO:0016021	integral component of membrane
c12520_g1	GO:0030001//GO:0051382//GO:0007155//GO:0051258//GO:0022900//GO:0006355//GO:0006869//GO:0006357//GO:0006525//GO:0008152//GO:0048193//GO:0042157//GO:0006560//GO:0030168//GO:0055085//GO:0006606//GO:0018401//GO:0009245//GO:0007165//GO:0045892//GO:0055114//GO:0006886//GO:0006118	metal ion transport//kinetochore assembly//cell adhesion//protein polymerization//electron transport chain//regulation of transcription, DNA-templated//lipid transport//regulation of transcription from RNA polymerase II promoter//arginine metabolic process//metabolic process//Golgi vesicle transport//lipoprotein metabolic process//proline metabolic process//platelet activation//transmembrane tran…	GO:0004656//GO:0005515//GO:0009055//GO:0016702//GO:0030674//GO:0016757//GO:0008915//GO:0005198//GO:0020037//GO:0004871//GO:0005506//GO:0005102//GO:0001104//GO:0003677//GO:0046873//GO:0008289	procollagen-proline 4-dioxygenase activity//protein binding//electron carrier activity//oxidoreductase activity, acting on single donors with incorporation of molecular oxygen, incorporation of two atoms of oxygen//protein binding, bridging//transferase activity, transferring glycosyl groups//lipid-A-disaccharide synthase activity//structural molecule activity//heme binding//signal transducer act…	GO:0016020//GO:0005783//GO:0005643//GO:0005577//GO:0019031//GO:0042597//GO:0005576//GO:0016592//GO:0000776//GO:0005604//GO:0019028//GO:0009288//GO:0016021//GO:0005882	membrane//endoplasmic reticulum//nuclear pore//fibrinogen complex//viral envelope//periplasmic space//extracellular region//mediator complex//kinetochore//basement membrane//viral capsid//bacterial-type flagellum//integral component of membrane//intermediate filament
c12522_g1	GO:0007165//GO:0007155//GO:0006914//GO:0006367	signal transduction//cell adhesion//autophagy//transcription initiation from RNA polymerase II promoter	GO:0042803//GO:0008134//GO:0005198//GO:0004871//GO:0045502	protein homodimerization activity//transcription factor binding//structural molecule activity//signal transducer activity//dynein binding	GO:0005672//GO:0030286//GO:0019028//GO:0005604//GO:0005667//GO:0016020//GO:0019031	transcription factor TFIIA complex//dynein complex//viral capsid//basement membrane//transcription factor complex//membrane//viral envelope
c12527_g2	--	--	GO:0020037	heme binding	--	--
c12548_g1	--	--	--	--	GO:0019031	viral envelope
c12549_g1	GO:0007165//GO:0008283//GO:0040007	signal transduction//cell proliferation//growth	GO:0008083	growth factor activity	--	--
c12550_g1	GO:0055114	oxidation-reduction process	GO:0003824//GO:0048037//GO:0016616	catalytic activity//cofactor binding//oxidoreductase activity, acting on the CH-OH group of donors, NAD or NADP as acceptor	--	--
c12557_g1	GO:0006508	proteolysis	GO:0003824//GO:0004252	catalytic activity//serine-type endopeptidase activity	--	--
c12559_g1	GO:0006814//GO:0006465	sodium ion transport//signal peptide processing	GO:0008233//GO:0005272	peptidase activity//sodium channel activity	GO:0016021//GO:0016020//GO:0005787	integral component of membrane//membrane//signal peptidase complex
c12567_g1	GO:0031554	regulation of DNA-templated transcription, termination	GO:0003700	transcription factor activity, sequence-specific DNA binding	GO:0005667	transcription factor complex
c12576_g1	GO:0044237	cellular metabolic process	--	--	--	--
c12584_g1	GO:0015992//GO:0015986	proton transport//ATP synthesis coupled proton transport	GO:0046872//GO:0005488//GO:0015078	metal ion binding//binding//hydrogen ion transmembrane transporter activity	GO:0000276	mitochondrial proton-transporting ATP synthase complex, coupling factor F(o)
c12592_g1	GO:0035556//GO:0006468//GO:0051252	intracellular signal transduction//protein phosphorylation//regulation of RNA metabolic process	GO:0004672//GO:0005515//GO:0005524//GO:0004523	protein kinase activity//protein binding//ATP binding//RNA-DNA hybrid ribonuclease activity	--	--
c12595_g1	GO:0055085	transmembrane transport	GO:0046872	metal ion binding	GO:0016021	integral component of membrane
c12596_g1	GO:0016560	protein import into peroxisome matrix, docking	--	--	GO:0005777//GO:0016021	peroxisome//integral component of membrane
c12603_g1	GO:0055114	oxidation-reduction process	GO:0016706	oxidoreductase activity, acting on paired donors, with incorporation or reduction of molecular oxygen, 2-oxoglutarate as one donor, and incorporation of one atom each of oxygen into both donors	--	--
c12606_g1	GO:0055085	transmembrane transport	GO:0022857	transmembrane transporter activity	GO:0016021	integral component of membrane
c12607_g1	GO:0006270	DNA replication initiation	GO:0042302	structural constituent of cuticle	--	--
c12608_g1	GO:0006412//GO:0042254	translation//ribosome biogenesis	GO:0003735	structural constituent of ribosome	GO:0005840//GO:0005622	ribosome//intracellular
c12613_g1	GO:0007165	signal transduction	GO:0005509	calcium ion binding	GO:0005578	proteinaceous extracellular matrix
c12614_g1	GO:0006810//GO:0055085	transport//transmembrane transport	GO:0005524//GO:0042626//GO:0005549	ATP binding//ATPase activity, coupled to transmembrane movement of substances//odorant binding	GO:0016021	integral component of membrane
c12618_g1	GO:0042254//GO:0045454//GO:0006412	ribosome biogenesis//cell redox homeostasis//translation	GO:0003735	structural constituent of ribosome	GO:0005840//GO:0005622	ribosome//intracellular
c12622_g1	GO:0006412//GO:0042254	translation//ribosome biogenesis	GO:0003735	structural constituent of ribosome	GO:0005840//GO:0005622	ribosome//intracellular
c12627_g1	--	--	GO:0016791//GO:0051082//GO:0005515	phosphatase activity//unfolded protein binding//protein binding	--	--
c1262_g1	GO:0006807//GO:0000256//GO:0006144	nitrogen compound metabolic process//allantoin catabolic process//purine nucleobase metabolic process	GO:0004037	allantoicase activity	--	--
c12635_g1	GO:0046034//GO:0006508//GO:0015991//GO:0015992	ATP metabolic process//proteolysis//ATP hydrolysis coupled proton transport//proton transport	GO:0016887//GO:0003924//GO:0043531//GO:0016820//GO:0005525//GO:0005524//GO:0004177	ATPase activity//GTPase activity//ADP binding//hydrolase activity, acting on acid anhydrides, catalyzing transmembrane movement of substances//GTP binding//ATP binding//aminopeptidase activity	GO:0033178//GO:0005622	proton-transporting two-sector ATPase complex, catalytic domain//intracellular
c1263_g1	GO:0007049//GO:0048870	cell cycle//cell motility	--	--	GO:0031514	motile cilium
c12643_g1	GO:0006278	RNA-dependent DNA replication	GO:0003723//GO:0003964	RNA binding//RNA-directed DNA polymerase activity	--	--
c12645_g1	GO:0006508	proteolysis	GO:0004252	serine-type endopeptidase activity	--	--
c12654_g1	--	--	GO:0005515	protein binding	--	--
c12661_g1	--	--	GO:0005515	protein binding	--	--
c12662_g1	GO:0006629	lipid metabolic process	--	--	--	--
c12663_g1	--	--	GO:0005515//GO:0016740	protein binding//transferase activity	--	--
c12669_g1	GO:0006508	proteolysis	--	--	--	--
c12673_g1	GO:0007264//GO:0006576//GO:0007165//GO:0007186	small GTPase mediated signal transduction//cellular biogenic amine metabolic process//signal transduction//G-protein coupled receptor signaling pathway	GO:0019001//GO:0005524//GO:0005525//GO:0031683//GO:0004871//GO:0003924	guanyl nucleotide binding//ATP binding//GTP binding//G-protein beta/gamma-subunit complex binding//signal transducer activity//GTPase activity	GO:0005634//GO:0005737//GO:0005622	nucleus//cytoplasm//intracellular
c12692_g1	GO:0030255//GO:0006412//GO:0042254	protein secretion by the type IV secretion system//translation//ribosome biogenesis	GO:0003735	structural constituent of ribosome	GO:0005622//GO:0005840	intracellular//ribosome
c12694_g1	GO:0007165	signal transduction	GO:0005179	hormone activity	GO:0005576	extracellular region
c12702_g1	GO:0006355	regulation of transcription, DNA-templated	GO:0003677//GO:0003700//GO:0046872//GO:0005515//GO:0043565//GO:0008270	DNA binding//transcription factor activity, sequence-specific DNA binding//metal ion binding//protein binding//sequence-specific DNA binding//zinc ion binding	GO:0005667//GO:0005634	transcription factor complex//nucleus
c12703_g1	GO:0006810//GO:0006855//GO:0015893//GO:0055085	transport//drug transmembrane transport//drug transport//transmembrane transport	GO:0015238//GO:0022857//GO:0015297	drug transmembrane transporter activity//transmembrane transporter activity//antiporter activity	GO:0016021//GO:0016020	integral component of membrane//membrane
c12705_g1	--	--	--	--	GO:0005737	cytoplasm
c12712_g1	--	--	GO:0016787	hydrolase activity	--	--
c12722_g1	GO:0044237//GO:0009058	cellular metabolic process//biosynthetic process	GO:0003824//GO:0080019//GO:0050662	catalytic activity//fatty-acyl-CoA reductase (alcohol-forming) activity//coenzyme binding	--	--
c12726_g1	--	--	--	--	GO:0016021	integral component of membrane
c12728_g1	GO:0006269//GO:0006260//GO:0006351	DNA replication, synthesis of RNA primer//DNA replication//transcription, DNA-templated	GO:0003896	DNA primase activity	GO:0005730//GO:0005657	nucleolus//replication fork
c12730_g1	GO:0010508//GO:0006457//GO:0006886//GO:0007165//GO:0006396//GO:0007049//GO:0006357//GO:0006869//GO:0042157//GO:0007155//GO:0007067	positive regulation of autophagy//protein folding//intracellular protein transport//signal transduction//RNA processing//cell cycle//regulation of transcription from RNA polymerase II promoter//lipid transport//lipoprotein metabolic process//cell adhesion//mitotic nuclear division	GO:0051082//GO:0008289//GO:0001104//GO:0005516//GO:0004871//GO:0005198//GO:0005515	unfolded protein binding//lipid binding//RNA polymerase II transcription cofactor activity//calmodulin binding//signal transducer activity//structural molecule activity//protein binding	GO:0005634//GO:0000176//GO:0031514//GO:0016272//GO:0019028//GO:0005604//GO:0000775//GO:0042729//GO:0016020//GO:0016592//GO:0072686//GO:0005576//GO:0042597//GO:0019031	nucleus//nuclear exosome (RNase complex)//motile cilium//prefoldin complex//viral capsid//basement membrane//chromosome, centromeric region//DASH complex//membrane//mediator complex//mitotic spindle//extracellular region//periplasmic space//viral envelope
c12732_g1	GO:0006744	ubiquinone biosynthetic process	--	--	--	--
c12738_g1	--	--	GO:0016820	hydrolase activity, acting on acid anhydrides, catalyzing transmembrane movement of substances	GO:0016021//GO:0005739	integral component of membrane//mitochondrion
c12743_g1	GO:0005975	carbohydrate metabolic process	GO:0004553	hydrolase activity, hydrolyzing O-glycosyl compounds	--	--
c12748_g1	GO:0045893//GO:0044780	positive regulation of transcription, DNA-templated//bacterial-type flagellum assembly	--	--	--	--
c12749_g1	GO:0055114	oxidation-reduction process	GO:0005506//GO:0020037//GO:0016705	iron ion binding//heme binding//oxidoreductase activity, acting on paired donors, with incorporation or reduction of molecular oxygen	--	--
c12756_g1	GO:0015992//GO:0015986//GO:0006979//GO:0055114//GO:0006804	proton transport//ATP synthesis coupled proton transport//response to oxidative stress//oxidation-reduction process//obsolete peroxidase reaction	GO:0004601//GO:0020037//GO:0015078	peroxidase activity//heme binding//hydrogen ion transmembrane transporter activity	GO:0000276	mitochondrial proton-transporting ATP synthase complex, coupling factor F(o)
c12769_g2	--	--	GO:0003677	DNA binding	GO:0005634	nucleus
c12787_g1	--	--	GO:0005515	protein binding	--	--
c12789_g1	--	--	GO:0042578	phosphoric ester hydrolase activity	--	--
c12790_g1	GO:0019497//GO:0006771	hexachlorocyclohexane metabolic process//riboflavin metabolic process	GO:0003993	acid phosphatase activity	--	--
c12804_g1	--	--	GO:0005549	odorant binding	--	--
c12815_g1	GO:0042710	biofilm formation	--	--	--	--
c12823_g1	--	--	GO:0004222//GO:0005524//GO:0008270	metalloendopeptidase activity//ATP binding//zinc ion binding	GO:0016021	integral component of membrane
c12825_g1	GO:0005975	carbohydrate metabolic process	GO:0004553	hydrolase activity, hydrolyzing O-glycosyl compounds	--	--
c12825_g2	GO:0006027//GO:0005975//GO:0006687//GO:0046486//GO:0006012	glycosaminoglycan catabolic process//carbohydrate metabolic process//glycosphingolipid metabolic process//glycerolipid metabolic process//galactose metabolic process	GO:0004553//GO:0004565	hydrolase activity, hydrolyzing O-glycosyl compounds//beta-galactosidase activity	GO:0009341	beta-galactosidase complex
c12874_g1	GO:0006355	regulation of transcription, DNA-templated	GO:0003700//GO:0043565	transcription factor activity, sequence-specific DNA binding//sequence-specific DNA binding	GO:0005667	transcription factor complex
c12882_g1	GO:0005975	carbohydrate metabolic process	--	--	--	--
c12883_g1	GO:0016310//GO:0051090//GO:0006886//GO:0009069	phosphorylation//regulation of sequence-specific DNA binding transcription factor activity//intracellular protein transport//serine family amino acid metabolic process	GO:0005515//GO:0046872//GO:0000166//GO:0004674//GO:0008270	protein binding//metal ion binding//nucleotide binding//protein serine/threonine kinase activity//zinc ion binding	GO:0005634	nucleus
c12889_g1	--	--	GO:0003677	DNA binding	--	--
c12893_g1	GO:0019087	transformation of host cell by virus	GO:0005515	protein binding	GO:0016021	integral component of membrane
c12896_g1	--	--	--	--	GO:0016021	integral component of membrane
c128_g1	GO:0006511//GO:0016579	ubiquitin-dependent protein catabolic process//protein deubiquitination	GO:0004221	obsolete ubiquitin thiolesterase activity	GO:0005622	intracellular
c12902_g1	GO:0007155//GO:0016310//GO:0006904//GO:0015031//GO:0000160	cell adhesion//phosphorylation//vesicle docking involved in exocytosis//protein transport//phosphorelay signal transduction system	GO:0046983//GO:0000155//GO:0005198	protein dimerization activity//phosphorelay sensor kinase activity//structural molecule activity	GO:0016021//GO:0000145//GO:0005604//GO:0019028//GO:0009365//GO:0019031	integral component of membrane//exocyst//basement membrane//viral capsid//protein histidine kinase complex//viral envelope
c12903_g1	--	--	GO:0005515	protein binding	--	--
c12913_g1	--	--	--	--	GO:0070461	SAGA-type complex
c12917_g1	--	--	GO:0003676//GO:0005524//GO:0008026	nucleic acid binding//ATP binding//ATP-dependent helicase activity	--	--
c12920_g1	GO:0006355	regulation of transcription, DNA-templated	--	--	--	--
c12924_g1	GO:0015979	photosynthesis	GO:0005516	calmodulin binding	GO:0042651//GO:0009522	thylakoid membrane//photosystem I
c12933_g1	GO:0005985//GO:0042545//GO:0005982	sucrose metabolic process//cell wall modification//starch metabolic process	GO:0001882//GO:0030599	nucleoside binding//pectinesterase activity	GO:0005618	cell wall
c12935_g1	--	--	GO:0005515	protein binding	--	--
c12944_g1	GO:0006355	regulation of transcription, DNA-templated	--	--	GO:0005634//GO:0016021	nucleus//integral component of membrane
c12952_g1	GO:0006357//GO:0051258//GO:0007165//GO:0030168//GO:0048193	regulation of transcription from RNA polymerase II promoter//protein polymerization//signal transduction//platelet activation//Golgi vesicle transport	GO:0001104//GO:0030674//GO:0005102	RNA polymerase II transcription cofactor activity//protein binding, bridging//receptor binding	GO:0016020//GO:0005577//GO:0016592	membrane//fibrinogen complex//mediator complex
c12955_g1	GO:0016480	negative regulation of transcription from RNA polymerase III promoter	--	--	GO:0005634	nucleus
c12960_g1	GO:0019722	calcium-mediated signaling	GO:0008270//GO:0003676	zinc ion binding//nucleic acid binding	--	--
c12962_g1	GO:0016192//GO:0006886//GO:0006355	vesicle-mediated transport//intracellular protein transport//regulation of transcription, DNA-templated	GO:0005198//GO:0016787//GO:0005515	structural molecule activity//hydrolase activity//protein binding	GO:0030126//GO:0030117//GO:0005634	COPI vesicle coat//membrane coat//nucleus
c12964_g1	--	--	GO:0003723	RNA binding	GO:0030529	ribonucleoprotein complex
c12965_g1	--	--	GO:0035091	phosphatidylinositol binding	--	--
c12966_g1	GO:0006400//GO:0007165//GO:0007186	tRNA modification//signal transduction//G-protein coupled receptor signaling pathway	GO:0004871//GO:0003676//GO:0004386//GO:0005524//GO:0008026//GO:0008193//GO:0000287	signal transducer activity//nucleic acid binding//helicase activity//ATP binding//ATP-dependent helicase activity//tRNA guanylyltransferase activity//magnesium ion binding	GO:0031966//GO:0005834	mitochondrial membrane//heterotrimeric G-protein complex
c12969_g1	GO:0006281//GO:0006810//GO:0000723	DNA repair//transport//telomere maintenance	GO:0005524//GO:0008026//GO:0003676//GO:0003678//GO:0016787//GO:0003677	ATP binding//ATP-dependent helicase activity//nucleic acid binding//DNA helicase activity//hydrolase activity//DNA binding	GO:0005657	replication fork
c12973_g1	GO:0016310//GO:0006468//GO:0007178//GO:0009069//GO:0019068	phosphorylation//protein phosphorylation//transmembrane receptor protein serine/threonine kinase signaling pathway//serine family amino acid metabolic process//virion assembly	GO:0004672//GO:0005024//GO:0004675//GO:0005524	protein kinase activity//transforming growth factor beta-activated receptor activity//transmembrane receptor protein serine/threonine kinase activity//ATP binding	GO:0016020//GO:0005576	membrane//extracellular region
c12975_g1	--	--	--	--	GO:0005783	endoplasmic reticulum
c12978_g1	GO:0006633//GO:0006552//GO:0006574//GO:0055114//GO:0046168//GO:0018874//GO:0005975//GO:0006631//GO:0006554//GO:0006550//GO:0006568	fatty acid biosynthetic process//leucine catabolic process//valine catabolic process//oxidation-reduction process//glycerol-3-phosphate catabolic process//benzoate metabolic process//carbohydrate metabolic process//fatty acid metabolic process//lysine catabolic process//isoleucine catabolic process//tryptophan metabolic process	GO:0016616//GO:0004553//GO:0003824//GO:0051287//GO:0016491//GO:0003857	oxidoreductase activity, acting on the CH-OH group of donors, NAD or NADP as acceptor//hydrolase activity, hydrolyzing O-glycosyl compounds//catalytic activity//NAD binding//oxidoreductase activity//3-hydroxyacyl-CoA dehydrogenase activity	GO:0005737	cytoplasm
c12981_g1	GO:0008152//GO:0006508	metabolic process//proteolysis	GO:0008233//GO:0003824	peptidase activity//catalytic activity	--	--
c12989_g1	--	--	GO:0046872//GO:0008270	metal ion binding//zinc ion binding	--	--
c12996_g1	GO:0050792//GO:0006412//GO:0042254	regulation of viral process//translation//ribosome biogenesis	GO:0003735	structural constituent of ribosome	GO:0042025//GO:0005840	host cell nucleus//ribosome
c12_g1	--	--	GO:0016787	hydrolase activity	--	--
c13005_g1	GO:0051301//GO:0007049//GO:0007059	cell division//cell cycle//chromosome segregation	GO:0000166//GO:0016887//GO:0003677//GO:0005524	nucleotide binding//ATPase activity//DNA binding//ATP binding	GO:0016021	integral component of membrane
c13006_g1	--	--	GO:0005515	protein binding	--	--
c13008_g1	--	--	GO:0043130//GO:0032266	ubiquitin binding//phosphatidylinositol-3-phosphate binding	--	--
c1300_g1	GO:0006260//GO:0007264//GO:0015684	DNA replication//small GTPase mediated signal transduction//ferrous iron transport	GO:0015093//GO:0003924//GO:0005525	ferrous iron transmembrane transporter activity//GTPase activity//GTP binding	GO:0016021//GO:0005737//GO:0005622//GO:0005634//GO:0000808	integral component of membrane//cytoplasm//intracellular//nucleus//origin recognition complex
c13018_g1	--	--	GO:0005515	protein binding	--	--
c13019_g1	GO:0006886	intracellular protein transport	GO:0005515	protein binding	GO:0016021//GO:0005783	integral component of membrane//endoplasmic reticulum
c13019_g2	GO:0016032	viral process	GO:0005515	protein binding	GO:0016021	integral component of membrane
c13020_g1	GO:0006355//GO:0055085//GO:0007218	regulation of transcription, DNA-templated//transmembrane transport//neuropeptide signaling pathway	GO:0005185//GO:0003677	neurohypophyseal hormone activity//DNA binding	GO:0005576//GO:0016021	extracellular region//integral component of membrane
c13022_g1	--	--	GO:0008270	zinc ion binding	--	--
c13028_g1	GO:0035556//GO:0006814//GO:0015992//GO:0006120//GO:0006744//GO:0055114//GO:0042773	intracellular signal transduction//sodium ion transport//proton transport//mitochondrial electron transport, NADH to ubiquinone//ubiquinone biosynthetic process//oxidation-reduction process//ATP synthesis coupled electron transport	GO:0005515//GO:0008137	protein binding//NADH dehydrogenase (ubiquinone) activity	--	--
c13033_g1	GO:0006281//GO:0016567	DNA repair//protein ubiquitination	GO:0008270//GO:0004842//GO:0005524//GO:0046872//GO:0005515//GO:0004518	zinc ion binding//ubiquitin-protein transferase activity//ATP binding//metal ion binding//protein binding//nuclease activity	GO:0005680	anaphase-promoting complex
c13037_g1	--	--	GO:0000166//GO:0003676//GO:0016787	nucleotide binding//nucleic acid binding//hydrolase activity	--	--
c13040_g1	GO:0006412//GO:0042254//GO:0007067	translation//ribosome biogenesis//mitotic nuclear division	GO:0051536//GO:0016989//GO:0003824//GO:0003735	iron-sulfur cluster binding//sigma factor antagonist activity//catalytic activity//structural constituent of ribosome	GO:0000775//GO:0005622//GO:0005840	chromosome, centromeric region//intracellular//ribosome
c13041_g1	GO:0006468//GO:0009103	protein phosphorylation//lipopolysaccharide biosynthetic process	GO:0005524//GO:0005515//GO:0004672//GO:0016773	ATP binding//protein binding//protein kinase activity//phosphotransferase activity, alcohol group as acceptor	GO:0016020	membrane
c13042_g1	GO:0009103//GO:0006468//GO:0006486	lipopolysaccharide biosynthetic process//protein phosphorylation//protein glycosylation	GO:0005524//GO:0016757//GO:0008378//GO:0004672//GO:0003824//GO:0016773	ATP binding//transferase activity, transferring glycosyl groups//galactosyltransferase activity//protein kinase activity//catalytic activity//phosphotransferase activity, alcohol group as acceptor	GO:0016020	membrane
c13044_g1	GO:0008152//GO:0055114//GO:0000042	metabolic process//oxidation-reduction process//protein targeting to Golgi	GO:0016714//GO:0005515//GO:0016597	oxidoreductase activity, acting on paired donors, with incorporation or reduction of molecular oxygen, reduced pteridine as one donor, and incorporation of one atom of oxygen//protein binding//amino acid binding	--	--
c13049_g1	GO:0006303//GO:0019467	double-strand break repair via nonhomologous end joining//ornithine catabolic process, by decarboxylation	GO:0004857//GO:0003677//GO:0005515//GO:0046872//GO:0008073//GO:0008270//GO:0004190	enzyme inhibitor activity//DNA binding//protein binding//metal ion binding//ornithine decarboxylase inhibitor activity//zinc ion binding//aspartic-type endopeptidase activity	GO:0016021//GO:0031011//GO:0005634	integral component of membrane//Ino80 complex//nucleus
c13051_g1	GO:0007165//GO:0006508//GO:0009405	signal transduction//proteolysis//pathogenesis	GO:0008234//GO:0005509//GO:0004197	cysteine-type peptidase activity//calcium ion binding//cysteine-type endopeptidase activity	GO:0005578	proteinaceous extracellular matrix
c13052_g1	GO:0006206//GO:0006351//GO:0006464//GO:0006144	pyrimidine nucleobase metabolic process//transcription, DNA-templated//cellular protein modification process//purine nucleobase metabolic process	GO:0008270//GO:0003899//GO:0016151//GO:0003677	zinc ion binding//DNA-directed RNA polymerase activity//nickel cation binding//DNA binding	GO:0005730	nucleolus
c13053_g1	GO:0006886	intracellular protein transport	GO:0008430//GO:0008270//GO:0003676	selenium binding//zinc ion binding//nucleic acid binding	GO:0005634//GO:0016021//GO:0030176	nucleus//integral component of membrane//integral component of endoplasmic reticulum membrane
c13056_g1	GO:0015976//GO:0006098//GO:0009052//GO:0006030	carbon utilization//pentose-phosphate shunt//pentose-phosphate shunt, non-oxidative branch//chitin metabolic process	GO:0004751//GO:0008061	ribose-5-phosphate isomerase activity//chitin binding	GO:0005576	extracellular region
c13057_g1	--	--	GO:0005515	protein binding	--	--
c13059_g1	GO:0006886//GO:0006888	intracellular protein transport//ER to Golgi vesicle-mediated transport	GO:0008270	zinc ion binding	GO:0030127	COPII vesicle coat
c13060_g1	--	--	GO:0005515	protein binding	--	--
c13061_g1	GO:0006144//GO:0006351//GO:0006206	purine nucleobase metabolic process//transcription, DNA-templated//pyrimidine nucleobase metabolic process	GO:0003899//GO:0046983	DNA-directed RNA polymerase activity//protein dimerization activity	GO:0005730	nucleolus
c13062_g1	--	--	GO:0004866	endopeptidase inhibitor activity	--	--
c13063_g1	GO:0016568//GO:0006355	chromatin modification//regulation of transcription, DNA-templated	GO:0004386//GO:0005515	helicase activity//protein binding	GO:0005634	nucleus
c13065_g2	GO:0030168//GO:0007165//GO:0051258	platelet activation//signal transduction//protein polymerization	GO:0005102//GO:0030674	receptor binding//protein binding, bridging	GO:0005577	fibrinogen complex
c13067_g1	GO:0006508	proteolysis	GO:0004252	serine-type endopeptidase activity	--	--
c13070_g1	--	--	GO:0046872	metal ion binding	--	--
c13071_g1	GO:0042254//GO:0006414	ribosome biogenesis//translational elongation	GO:0003735	structural constituent of ribosome	GO:0005622//GO:0005840	intracellular//ribosome
c13073_g1	--	--	GO:0005515	protein binding	--	--
c13077_g1	GO:0007049//GO:0034453	cell cycle//microtubule anchoring	--	--	GO:0005815	microtubule organizing center
c13081_g1	GO:0006206//GO:0006351//GO:0006144	pyrimidine nucleobase metabolic process//transcription, DNA-templated//purine nucleobase metabolic process	GO:0005515//GO:0003677//GO:0003899	protein binding//DNA binding//DNA-directed RNA polymerase activity	GO:0005730	nucleolus
c13085_g1	--	--	GO:0019955//GO:0003723	cytokine binding//RNA binding	--	--
c13089_g1	GO:0018149//GO:0055114	peptide cross-linking//oxidation-reduction process	GO:0003810//GO:0003885	protein-glutamine gamma-glutamyltransferase activity//D-arabinono-1,4-lactone oxidase activity	GO:0016020	membrane
c13092_g1	GO:0006807//GO:0009058	nitrogen compound metabolic process//biosynthetic process	GO:0016813	hydrolase activity, acting on carbon-nitrogen (but not peptide) bonds, in linear amidines	GO:0005737	cytoplasm
c13095_g1	GO:0048870	cell motility	GO:0005198	structural molecule activity	GO:0019031//GO:0031514//GO:0019028//GO:0005882	viral envelope//motile cilium//viral capsid//intermediate filament
c13101_g2	--	--	--	--	GO:0005739//GO:0005747//GO:0016020	mitochondrion//mitochondrial respiratory chain complex I//membrane
c13102_g1	GO:0008152	metabolic process	GO:0016746//GO:0005515	transferase activity, transferring acyl groups//protein binding	--	--
c13104_g1	--	--	GO:0005515	protein binding	--	--
c13107_g1	--	--	GO:0005515	protein binding	--	--
c13109_g2	GO:0051260	protein homooligomerization	GO:0005515	protein binding	--	--
c13110_g1	GO:0006807//GO:0055114//GO:0006206//GO:0016311//GO:0046087//GO:0006470//GO:0009972	nitrogen compound metabolic process//oxidation-reduction process//pyrimidine nucleobase metabolic process//dephosphorylation//cytidine metabolic process//protein dephosphorylation//cytidine deamination	GO:0016791//GO:0008270//GO:0004126//GO:0016714//GO:0008138//GO:0016763	phosphatase activity//zinc ion binding//cytidine deaminase activity//oxidoreductase activity, acting on paired donors, with incorporation or reduction of molecular oxygen, reduced pteridine as one donor, and incorporation of one atom of oxygen//protein tyrosine/serine/threonine phosphatase activity//transferase activity, transferring pentosyl groups	--	--
c13111_g1	GO:0006508//GO:0042318	proteolysis//penicillin biosynthetic process	GO:0016805	dipeptidase activity	--	--
c13112_g1	GO:0003333//GO:0045892	amino acid transmembrane transport//negative regulation of transcription, DNA-templated	GO:0005515//GO:0008270	protein binding//zinc ion binding	GO:0005737//GO:0031966	cytoplasm//mitochondrial membrane
c13113_g1	GO:0005975	carbohydrate metabolic process	GO:0004553	hydrolase activity, hydrolyzing O-glycosyl compounds	--	--
c13125_g1	--	--	GO:0003682	chromatin binding	GO:0019028//GO:0000785	viral capsid//chromatin
c13137_g1	GO:0008152	metabolic process	GO:0003824	catalytic activity	--	--
c13148_g1	GO:0007264//GO:0015684//GO:0006260	small GTPase mediated signal transduction//ferrous iron transport//DNA replication	GO:0005525//GO:0004003//GO:0005524//GO:0015093//GO:0003677//GO:0003924	GTP binding//ATP-dependent DNA helicase activity//ATP binding//ferrous iron transmembrane transporter activity//DNA binding//GTPase activity	GO:0005657//GO:0016021//GO:0005622	replication fork//integral component of membrane//intracellular
c13188_g1	GO:0006508	proteolysis	GO:0008233	peptidase activity	--	--
c131_g1	GO:0055085	transmembrane transport	--	--	GO:0016021	integral component of membrane
c13210_g1	GO:0006508	proteolysis	GO:0004252	serine-type endopeptidase activity	--	--
c13212_g1	GO:0006351//GO:0006810	transcription, DNA-templated//transport	--	--	GO:0005643	nuclear pore
c13220_g1	GO:0006278//GO:0005975	RNA-dependent DNA replication//carbohydrate metabolic process	GO:0003964//GO:0005524//GO:0016773//GO:0003723	RNA-directed DNA polymerase activity//ATP binding//phosphotransferase activity, alcohol group as acceptor//RNA binding	--	--
c13223_g1	GO:0006260	DNA replication	--	--	--	--
c13227_g1	GO:0015074//GO:0006310//GO:0006260	DNA integration//DNA recombination//DNA replication	GO:0003677	DNA binding	GO:0005634	nucleus
c13250_g1	GO:0006457	protein folding	GO:0051082	unfolded protein binding	GO:0005737	cytoplasm
c1326_g1	--	--	--	--	GO:0031224	intrinsic component of membrane
c13286_g1	GO:0007067//GO:0006935//GO:0007165	mitotic nuclear division//chemotaxis//signal transduction	GO:0004888	transmembrane signaling receptor activity	GO:0000775//GO:0016020//GO:0005634	chromosome, centromeric region//membrane//nucleus
c13314_g1	GO:0006281	DNA repair	GO:0003824	catalytic activity	--	--
c13317_g1	--	--	GO:0005515	protein binding	--	--
c13319_g1	GO:0006355	regulation of transcription, DNA-templated	GO:0003677	DNA binding	--	--
c13321_g1	GO:0006355	regulation of transcription, DNA-templated	GO:0043565//GO:0003700//GO:0003677	sequence-specific DNA binding//transcription factor activity, sequence-specific DNA binding//DNA binding	GO:0005667	transcription factor complex
c13381_g1	GO:0006464//GO:0006886	cellular protein modification process//intracellular protein transport	GO:0017137//GO:0008270//GO:0046872//GO:0005515//GO:0016151	Rab GTPase binding//zinc ion binding//metal ion binding//protein binding//nickel cation binding	GO:0005622	intracellular
c13403_g1	GO:0008643//GO:0046782//GO:0006810//GO:0009401	carbohydrate transport//regulation of viral transcription//transport//phosphoenolpyruvate-dependent sugar phosphotransferase system	GO:0005351	sugar:proton symporter activity	GO:0016020	membrane
c13407_g1	--	--	GO:0005198	structural molecule activity	GO:0045095	keratin filament
c13416_g1	--	--	GO:0003824	catalytic activity	--	--
c13423_g1	--	--	GO:0042302//GO:0030414	structural constituent of cuticle//peptidase inhibitor activity	--	--
c13426_g1	GO:0007165//GO:0007264//GO:0006576//GO:0007186	signal transduction//small GTPase mediated signal transduction//cellular biogenic amine metabolic process//G-protein coupled receptor signaling pathway	GO:0005525//GO:0031683//GO:0004871//GO:0005524//GO:0019001//GO:0003924	GTP binding//G-protein beta/gamma-subunit complex binding//signal transducer activity//ATP binding//guanyl nucleotide binding//GTPase activity	GO:0005634//GO:0005622//GO:0005737	nucleus//intracellular//cytoplasm
c13442_g1	GO:0006351	transcription, DNA-templated	--	--	--	--
c13446_g1	--	--	GO:0003950	NAD+ ADP-ribosyltransferase activity	--	--
c13452_g2	GO:0006810//GO:0055085	transport//transmembrane transport	GO:0022857//GO:0005215	transmembrane transporter activity//transporter activity	GO:0016021	integral component of membrane
c13453_g1	GO:0005975	carbohydrate metabolic process	GO:0016868	intramolecular transferase activity, phosphotransferases	--	--
c13455_g1	--	--	GO:0005515	protein binding	--	--
c13455_g2	GO:0006508	proteolysis	GO:0004252	serine-type endopeptidase activity	--	--
c13457_g1	--	--	--	--	GO:0019867	outer membrane
c13467_g1	GO:0007165	signal transduction	--	--	--	--
c13470_g1	--	--	GO:0005515	protein binding	--	--
c13492_g1	--	--	GO:0003676	nucleic acid binding	--	--
c134_g1	GO:0006566//GO:0006544//GO:0006563//GO:0006066//GO:0055114	threonine metabolic process//glycine metabolic process//L-serine metabolic process//alcohol metabolic process//oxidation-reduction process	GO:0050660//GO:0016614//GO:0008812	flavin adenine dinucleotide binding//oxidoreductase activity, acting on CH-OH group of donors//choline dehydrogenase activity	--	--
c134_g2	GO:0055114	oxidation-reduction process	GO:0016614	oxidoreductase activity, acting on CH-OH group of donors	--	--
c13500_g1	GO:0044267	cellular protein metabolic process	GO:0005524	ATP binding	--	--
c13517_g1	--	--	--	--	GO:0019013	viral nucleocapsid
c13530_g1	GO:0006278	RNA-dependent DNA replication	GO:0003964	RNA-directed DNA polymerase activity	--	--
c13546_g1	GO:0006164//GO:0006177//GO:0006536//GO:0006144	purine nucleotide biosynthetic process//GMP biosynthetic process//glutamate metabolic process//purine nucleobase metabolic process	GO:0003922//GO:0005524	GMP synthase (glutamine-hydrolyzing) activity//ATP binding	--	--
c13571_g1	GO:0007049//GO:0006810//GO:0015991//GO:0019069//GO:0006886//GO:0015992//GO:0006914	cell cycle//transport//ATP hydrolysis coupled proton transport//viral capsid assembly//intracellular protein transport//proton transport//autophagy	GO:0005515//GO:0015078	protein binding//hydrogen ion transmembrane transporter activity	GO:0033179//GO:0016020//GO:0016021//GO:0005886	proton-transporting V-type ATPase, V0 domain//membrane//integral component of membrane//plasma membrane
c13598_g1	GO:0006511//GO:0016579	ubiquitin-dependent protein catabolic process//protein deubiquitination	GO:0004221	obsolete ubiquitin thiolesterase activity	GO:0005622	intracellular
c13627_g1	GO:0006418	tRNA aminoacylation for protein translation	GO:0000166//GO:0004812//GO:0005524	nucleotide binding//aminoacyl-tRNA ligase activity//ATP binding	--	--
c13631_g1	GO:0043066	negative regulation of apoptotic process	--	--	--	--
c13641_g1	GO:0009103//GO:0006468	lipopolysaccharide biosynthetic process//protein phosphorylation	GO:0005525//GO:0005524//GO:0016773//GO:0004672	GTP binding//ATP binding//phosphotransferase activity, alcohol group as acceptor//protein kinase activity	GO:0005634//GO:0016020//GO:0005737	nucleus//membrane//cytoplasm
c13660_g1	--	--	GO:0016874	ligase activity	--	--
c13662_g1	GO:0042254//GO:0006412	ribosome biogenesis//translation	GO:0003735	structural constituent of ribosome	GO:0032040//GO:0005840	small-subunit processome//ribosome
c13672_g1	--	--	GO:0005515	protein binding	--	--
c13674_g1	GO:0009058	biosynthetic process	GO:0030170	pyridoxal phosphate binding	--	--
c13693_g1	GO:0003333//GO:0006865//GO:0006810//GO:0055085	amino acid transmembrane transport//amino acid transport//transport//transmembrane transport	GO:0015171	amino acid transmembrane transporter activity	GO:0016020	membrane
c13693_g2	GO:0003333//GO:0006865	amino acid transmembrane transport//amino acid transport	GO:0015171	amino acid transmembrane transporter activity	GO:0016020	membrane
c13719_g1	GO:0007131//GO:0006281//GO:0006260	reciprocal meiotic recombination//DNA repair//DNA replication	GO:0005524//GO:0003678//GO:0003684//GO:0008094	ATP binding//DNA helicase activity//damaged DNA binding//DNA-dependent ATPase activity	GO:0005634//GO:0005657	nucleus//replication fork
c13728_g1	GO:0006887	exocytosis	--	--	GO:0000145	exocyst
c1372_g2	GO:0006886//GO:0016192	intracellular protein transport//vesicle-mediated transport	GO:0005198	structural molecule activity	GO:0030126	COPI vesicle coat
c13736_g1	GO:0055114	oxidation-reduction process	GO:0005488//GO:0016616	binding//oxidoreductase activity, acting on the CH-OH group of donors, NAD or NADP as acceptor	--	--
c13743_g1	GO:0055085	transmembrane transport	GO:0022857	transmembrane transporter activity	GO:0016021	integral component of membrane
c1377_g1	GO:0006807	nitrogen compound metabolic process	GO:0016813//GO:0046872	hydrolase activity, acting on carbon-nitrogen (but not peptide) bonds, in linear amidines//metal ion binding	--	--
c13795_g1	GO:0042254//GO:0001522	ribosome biogenesis//pseudouridine synthesis	GO:0030515	snoRNA binding	GO:0072588	box H/ACA RNP complex
c13800_g1	GO:0006165//GO:0006241//GO:0006206//GO:0038032//GO:0006228//GO:0006629//GO:0006260//GO:0006144//GO:0006183	nucleoside diphosphate phosphorylation//CTP biosynthetic process//pyrimidine nucleobase metabolic process//termination of G-protein coupled receptor signaling pathway//UTP biosynthetic process//lipid metabolic process//DNA replication//purine nucleobase metabolic process//GTP biosynthetic process	GO:0005524//GO:0004550	ATP binding//nucleoside diphosphate kinase activity	GO:0005634	nucleus
c13817_g2	GO:0015979//GO:0042549	photosynthesis//photosystem II stabilization	--	--	GO:0009523//GO:0009539	photosystem II//photosystem II reaction center
c1382_g1	GO:0045227	capsule polysaccharide biosynthetic process	--	--	GO:0016020	membrane
c13845_g1	GO:0006555//GO:0055114//GO:0046653//GO:0009086	methionine metabolic process//oxidation-reduction process//tetrahydrofolate metabolic process//methionine biosynthetic process	GO:0004489	methylenetetrahydrofolate reductase (NAD(P)H) activity	GO:0005829	cytosol
c1384_g1	GO:0009405	pathogenesis	--	--	GO:0016020	membrane
c13850_g1	GO:0007186	G-protein coupled receptor signaling pathway	GO:0004930	G-protein coupled receptor activity	GO:0016021	integral component of membrane
c13852_g1	GO:0006397	mRNA processing	--	--	--	--
c1386_g1	GO:0045893	positive regulation of transcription, DNA-templated	--	--	GO:0005737	cytoplasm
c13875_g1	GO:0006298	mismatch repair	GO:0030983//GO:0005524	mismatched DNA binding//ATP binding	--	--
c1387_g1	GO:0000002	mitochondrial genome maintenance	--	--	GO:0000262	mitochondrial chromosome
c13881_g1	--	--	GO:0005515	protein binding	--	--
c13976_g1	GO:0009405//GO:0055114	pathogenesis//oxidation-reduction process	GO:0016491//GO:0008270	oxidoreductase activity//zinc ion binding	--	--
c14037_g1	GO:0055085	transmembrane transport	--	--	GO:0016021	integral component of membrane
c14037_g2	GO:0055085	transmembrane transport	--	--	GO:0016021	integral component of membrane
c14039_g1	GO:0008152	metabolic process	GO:0003824	catalytic activity	--	--
c14092_g1	GO:0006560//GO:0006090//GO:0006814//GO:0071436//GO:0006525	proline metabolic process//pyruvate metabolic process//sodium ion transport//sodium ion export//arginine metabolic process	GO:0015081//GO:0008948	sodium ion transmembrane transporter activity//oxaloacetate decarboxylase activity	GO:0016020	membrane
c14100_g1	GO:0051252//GO:0006396	regulation of RNA metabolic process//RNA processing	GO:0003723//GO:0004525	RNA binding//ribonuclease III activity	--	--
c1414_g1	GO:0006813	potassium ion transport	GO:0016286	small conductance calcium-activated potassium channel activity	GO:0016021	integral component of membrane
c14173_g2	GO:0006355	regulation of transcription, DNA-templated	GO:0003712	transcription cofactor activity	GO:0005667	transcription factor complex
c14192_g1	--	--	--	--	GO:0005856	cytoskeleton
c14196_g1	--	--	GO:0046872//GO:0005515	metal ion binding//protein binding	--	--
c14201_g1	--	--	--	--	GO:0005634	nucleus
c14202_g1	GO:0019082//GO:0016032	viral protein processing//viral process	--	--	--	--
c14211_g1	GO:0016192//GO:0006886	vesicle-mediated transport//intracellular protein transport	--	--	--	--
c14219_g1	GO:0055114//GO:0006118	oxidation-reduction process//obsolete electron transport	GO:0016655	oxidoreductase activity, acting on NAD(P)H, quinone or similar compound as acceptor	--	--
c14229_g1	GO:0006418	tRNA aminoacylation for protein translation	GO:0005524//GO:0004812//GO:0000166	ATP binding//aminoacyl-tRNA ligase activity//nucleotide binding	--	--
c14229_g2	GO:0006418	tRNA aminoacylation for protein translation	GO:0000166	nucleotide binding	--	--
c14240_g1	GO:0015979	photosynthesis	--	--	GO:0009522//GO:0005737//GO:0009538	photosystem I//cytoplasm//photosystem I reaction center
c14279_g1	GO:0015031	protein transport	--	--	--	--
c14281_g1	GO:0006468	protein phosphorylation	GO:0005524//GO:0004672	ATP binding//protein kinase activity	--	--
c14288_g1	GO:0055114//GO:0006633	oxidation-reduction process//fatty acid biosynthetic process	GO:0016705	oxidoreductase activity, acting on paired donors, with incorporation or reduction of molecular oxygen	GO:0016021	integral component of membrane
c14295_g1	--	--	GO:0016746	transferase activity, transferring acyl groups	--	--
c14304_g1	--	--	GO:0003676	nucleic acid binding	--	--
c14323_g1	GO:0015774	polysaccharide transport	GO:0015159	polysaccharide transmembrane transporter activity	GO:0016020	membrane
c14386_g1	GO:0006396//GO:0000154	RNA processing//rRNA modification	GO:0000179//GO:0008649	rRNA (adenine-N6,N6-)-dimethyltransferase activity//rRNA methyltransferase activity	--	--
c14393_g1	--	--	GO:0042302	structural constituent of cuticle	--	--
c14405_g1	--	--	GO:0005515	protein binding	--	--
c14409_g1	GO:0045454	cell redox homeostasis	--	--	--	--
c14420_g1	--	--	GO:0005524//GO:0004386//GO:0003676	ATP binding//helicase activity//nucleic acid binding	--	--
c14434_g1	GO:0050821//GO:0015979	protein stabilization//photosynthesis	GO:0042301	phosphate ion binding	GO:0016020//GO:0009523	membrane//photosystem II
c14446_g1	GO:0007165	signal transduction	--	--	--	--
c14478_g1	GO:0016024//GO:0046486//GO:0008654	CDP-diacylglycerol biosynthetic process//glycerolipid metabolic process//phospholipid biosynthetic process	GO:0008270//GO:0016772//GO:0005515//GO:0004605	zinc ion binding//transferase activity, transferring phosphorus-containing groups//protein binding//phosphatidate cytidylyltransferase activity	GO:0016020//GO:0016021	membrane//integral component of membrane
c14483_g1	--	--	GO:0005515//GO:0005201	protein binding//extracellular matrix structural constituent	GO:0005578//GO:0005581	proteinaceous extracellular matrix//collagen trimer
c14489_g2	GO:0050909//GO:0042246//GO:0007155	sensory perception of taste//tissue regeneration//cell adhesion	--	--	GO:0016021	integral component of membrane
c14529_g1	GO:0006836	neurotransmitter transport	GO:0019905	syntaxin binding	--	--
c14547_g1	GO:0051252	regulation of RNA metabolic process	GO:0004540//GO:0003723	ribonuclease activity//RNA binding	--	--
c14564_g1	GO:0055085	transmembrane transport	--	--	GO:0016020	membrane
c14566_g1	GO:0006313	transposition, DNA-mediated	GO:0003677//GO:0004803	DNA binding//transposase activity	--	--
c14571_g1	--	--	GO:0003824	catalytic activity	--	--
c14604_g1	--	--	--	--	GO:0016021	integral component of membrane
c14623_g1	GO:0040007//GO:0006914//GO:0010508//GO:0006355//GO:0048193//GO:0006904//GO:0007165//GO:0008283//GO:0015031	growth//autophagy//positive regulation of autophagy//regulation of transcription, DNA-templated//Golgi vesicle transport//vesicle docking involved in exocytosis//signal transduction//cell proliferation//protein transport	GO:0005515//GO:0003700//GO:0005096//GO:0003774//GO:0045502//GO:0008270//GO:0043565//GO:0005198//GO:0046872//GO:0008083//GO:0042803//GO:0008134	protein binding//transcription factor activity, sequence-specific DNA binding//GTPase activator activity//motor activity//dynein binding//zinc ion binding//sequence-specific DNA binding//structural molecule activity//metal ion binding//growth factor activity//protein homodimerization activity//transcription factor binding	GO:0005667//GO:0005622//GO:0016020//GO:0000145//GO:0016459//GO:0030286//GO:0005882	transcription factor complex//intracellular//membrane//exocyst//myosin complex//dynein complex//intermediate filament
c14632_g1	GO:0006260	DNA replication	GO:0003887	DNA-directed DNA polymerase activity	GO:0042575	DNA polymerase complex
c14648_g1	GO:0015992//GO:0006123	proton transport//mitochondrial electron transport, cytochrome c to oxygen	GO:0004129	cytochrome-c oxidase activity	GO:0045277	respiratory chain complex IV
c14687_g1	--	--	GO:0008168	methyltransferase activity	--	--
c14710_g1	--	--	GO:0004190	aspartic-type endopeptidase activity	GO:0016021	integral component of membrane
c14722_g1	GO:0009103	lipopolysaccharide biosynthetic process	GO:0008918	lipopolysaccharide 3-alpha-galactosyltransferase activity	--	--
c14746_g1	GO:0035556//GO:0042254//GO:0030001//GO:0055085//GO:0006412//GO:0006886	intracellular signal transduction//ribosome biogenesis//metal ion transport//transmembrane transport//translation//intracellular protein transport	GO:0016881//GO:0046873//GO:0005515//GO:0003735	acid-amino acid ligase activity//metal ion transmembrane transporter activity//protein binding//structural constituent of ribosome	GO:0005840//GO:0005622//GO:0016020	ribosome//intracellular//membrane
c14754_g1	--	--	--	--	GO:0016021	integral component of membrane
c14772_g1	--	--	GO:0005515	protein binding	--	--
c14821_g1	--	--	GO:0008270	zinc ion binding	--	--
c14829_g1	GO:0008152	metabolic process	GO:0016787	hydrolase activity	--	--
c14831_g1	GO:0007094	mitotic spindle assembly checkpoint	--	--	--	--
c14877_g1	GO:0015947//GO:0055114	methane metabolic process//oxidation-reduction process	GO:0005515//GO:0030058	protein binding//amine dehydrogenase activity	GO:0042597	periplasmic space
c14886_g1	--	--	--	--	GO:0000228	nuclear chromosome
c14888_g1	--	--	GO:0046983	protein dimerization activity	--	--
c14890_g1	GO:0006270	DNA replication initiation	--	--	--	--
c14898_g1	GO:0055114//GO:0008152	oxidation-reduction process//metabolic process	GO:0016491	oxidoreductase activity	--	--
c14898_g2	GO:0008152//GO:0055114	metabolic process//oxidation-reduction process	GO:0016491	oxidoreductase activity	--	--
c14909_g1	GO:0006412//GO:0042254	translation//ribosome biogenesis	GO:0003735	structural constituent of ribosome	GO:0005840	ribosome
c14921_g2	GO:0006813//GO:0007160	potassium ion transport//cell-matrix adhesion	GO:0016286//GO:0005509	small conductance calcium-activated potassium channel activity//calcium ion binding	GO:0005576//GO:0016021	extracellular region//integral component of membrane
c14925_g1	GO:0043401//GO:0006355//GO:0007165	steroid hormone mediated signaling pathway//regulation of transcription, DNA-templated//signal transduction	GO:0003700//GO:0003707//GO:0043565//GO:0008270	transcription factor activity, sequence-specific DNA binding//steroid hormone receptor activity//sequence-specific DNA binding//zinc ion binding	GO:0005667//GO:0005634	transcription factor complex//nucleus
c14939_g1	GO:0009306//GO:0055085//GO:0006810//GO:0006865//GO:0003333	protein secretion//transmembrane transport//transport//amino acid transport//amino acid transmembrane transport	GO:0015171	amino acid transmembrane transporter activity	GO:0016020	membrane
c14947_g1	GO:0006094//GO:0005982//GO:0006096//GO:0005985//GO:0006098	gluconeogenesis//starch metabolic process//glycolytic process//sucrose metabolic process//pentose-phosphate shunt	GO:0004347	glucose-6-phosphate isomerase activity	--	--
c14952_g1	GO:0007264//GO:0045893//GO:0006576//GO:0015684//GO:0055114	small GTPase mediated signal transduction//positive regulation of transcription, DNA-templated//cellular biogenic amine metabolic process//ferrous iron transport//oxidation-reduction process	GO:0005524//GO:0005525//GO:0016491//GO:0003924//GO:0046872//GO:0015093	ATP binding//GTP binding//oxidoreductase activity//GTPase activity//metal ion binding//ferrous iron transmembrane transporter activity	GO:0005634//GO:0005737//GO:0016021//GO:0005622	nucleus//cytoplasm//integral component of membrane//intracellular
c14953_g1	GO:0006278	RNA-dependent DNA replication	GO:0003964//GO:0003723	RNA-directed DNA polymerase activity//RNA binding	--	--
c14957_g1	GO:0006950	response to stress	--	--	--	--
c14979_g1	GO:0007165//GO:0008152	signal transduction//metabolic process	GO:0005509//GO:0003824	calcium ion binding//catalytic activity	GO:0005578	proteinaceous extracellular matrix
c14980_g1	GO:0006281//GO:0006260	DNA repair//DNA replication	GO:0003887//GO:0003950//GO:0003684	DNA-directed DNA polymerase activity//NAD+ ADP-ribosyltransferase activity//damaged DNA binding	GO:0042575	DNA polymerase complex
c14984_g1	GO:0009395//GO:0046486//GO:0007205//GO:0006413//GO:0006446	phospholipid catabolic process//glycerolipid metabolic process//protein kinase C-activating G-protein coupled receptor signaling pathway//translational initiation//regulation of translational initiation	GO:0003723//GO:0003743//GO:0004143	RNA binding//translation initiation factor activity//diacylglycerol kinase activity	GO:0005840	ribosome
c14990_g2	--	--	GO:0042302	structural constituent of cuticle	--	--
c15019_g1	GO:0007165	signal transduction	--	--	--	--
c15027_g1	GO:0007010	cytoskeleton organization	GO:0003779	actin binding	--	--
c15041_g1	GO:0006351//GO:0006206//GO:0055114//GO:0006144//GO:0006570	transcription, DNA-templated//pyrimidine nucleobase metabolic process//oxidation-reduction process//purine nucleobase metabolic process//tyrosine metabolic process	GO:0004511//GO:0003899//GO:0003677	tyrosine 3-monooxygenase activity//DNA-directed RNA polymerase activity//DNA binding	GO:0005730	nucleolus
c15044_g1	GO:0006355	regulation of transcription, DNA-templated	GO:0003677//GO:0003700//GO:0043565	DNA binding//transcription factor activity, sequence-specific DNA binding//sequence-specific DNA binding	GO:0005667	transcription factor complex
c15049_g1	--	--	--	--	GO:0019028	viral capsid
c15050_g1	GO:0006278	RNA-dependent DNA replication	GO:0003964//GO:0003676//GO:0003723	RNA-directed DNA polymerase activity//nucleic acid binding//RNA binding	--	--
c15052_g1	--	--	GO:0016491//GO:0010181	oxidoreductase activity//FMN binding	--	--
c15059_g1	GO:0006468	protein phosphorylation	GO:0004672//GO:0005524//GO:0005515//GO:0046872//GO:0008081	protein kinase activity//ATP binding//protein binding//metal ion binding//phosphoric diester hydrolase activity	--	--
c15068_g1	GO:0016567//GO:0006511	protein ubiquitination//ubiquitin-dependent protein catabolic process	GO:0004842//GO:0034450	ubiquitin-protein transferase activity//ubiquitin-ubiquitin ligase activity	GO:0000151	ubiquitin ligase complex
c15071_g1	GO:0045454//GO:0007067	cell redox homeostasis//mitotic nuclear division	GO:0005515	protein binding	GO:0005681	spliceosomal complex
c15076_g1	GO:0006355	regulation of transcription, DNA-templated	GO:0003677	DNA binding	--	--
c15082_g1	GO:0008152	metabolic process	GO:0003824	catalytic activity	--	--
c15086_g1	GO:0006464	cellular protein modification process	GO:0003824	catalytic activity	--	--
c15096_g2	GO:0006278	RNA-dependent DNA replication	GO:0003964//GO:0003723	RNA-directed DNA polymerase activity//RNA binding	--	--
c15098_g1	GO:0042254//GO:0006364//GO:0006412	ribosome biogenesis//rRNA processing//translation	GO:0003735	structural constituent of ribosome	GO:0005622//GO:0005840	intracellular//ribosome
c15108_g1	GO:0015031//GO:0019069//GO:0006914//GO:0016032//GO:0006355//GO:0009271//GO:0016485	protein transport//viral capsid assembly//autophagy//viral process//regulation of transcription, DNA-templated//phage shock//protein processing	GO:0003700//GO:0008565	transcription factor activity, sequence-specific DNA binding//protein transporter activity	GO:0042597//GO:0005667	periplasmic space//transcription factor complex
c15111_g1	GO:0015992//GO:0006118//GO:0055114//GO:0006119	proton transport//obsolete electron transport//oxidation-reduction process//oxidative phosphorylation	GO:0008121	ubiquinol-cytochrome-c reductase activity	--	--
c15116_g1	--	--	GO:0016791	phosphatase activity	--	--
c15117_g1	GO:0007186//GO:0006355	G-protein coupled receptor signaling pathway//regulation of transcription, DNA-templated	GO:0004930	G-protein coupled receptor activity	GO:0016021//GO:0005634	integral component of membrane//nucleus
c15123_g1	GO:0009247	glycolipid biosynthetic process	GO:0016758	transferase activity, transferring hexosyl groups	--	--
c15129_g1	GO:0032324//GO:0044267	molybdopterin cofactor biosynthetic process//cellular protein metabolic process	GO:0005524	ATP binding	--	--
c15177_g1	GO:0055114//GO:0005975	oxidation-reduction process//carbohydrate metabolic process	GO:0008270//GO:0016832//GO:0050662//GO:0016491	zinc ion binding//aldehyde-lyase activity//coenzyme binding//oxidoreductase activity	--	--
c15177_g2	GO:0005975//GO:0007165//GO:0007186	carbohydrate metabolic process//signal transduction//G-protein coupled receptor signaling pathway	GO:0016832//GO:0004871//GO:0008270	aldehyde-lyase activity//signal transducer activity//zinc ion binding	GO:0005834	heterotrimeric G-protein complex
c15202_g1	GO:0006355	regulation of transcription, DNA-templated	GO:0043565//GO:0003700	sequence-specific DNA binding//transcription factor activity, sequence-specific DNA binding	GO:0005634//GO:0005667	nucleus//transcription factor complex
c15208_g1	GO:0006260	DNA replication	GO:0003887//GO:0008408//GO:0003677	DNA-directed DNA polymerase activity//3'-5' exonuclease activity//DNA binding	GO:0009360//GO:0042575	DNA polymerase III complex//DNA polymerase complex
c15213_g1	--	--	GO:0004659	prenyltransferase activity	GO:0016021	integral component of membrane
c15229_g1	GO:0006878	cellular copper ion homeostasis	GO:0005507	copper ion binding	GO:0009279	cell outer membrane
c15237_g1	GO:0001558//GO:0005975	regulation of cell growth//carbohydrate metabolic process	GO:0004553//GO:0030248//GO:0005520	hydrolase activity, hydrolyzing O-glycosyl compounds//cellulose binding//insulin-like growth factor binding	GO:0016942//GO:0005576	insulin-like growth factor binding protein complex//extracellular region
c1524_g1	--	--	--	--	GO:0019031	viral envelope
c15256_g1	GO:0055114	oxidation-reduction process	GO:0051287//GO:0016616//GO:0016491	NAD binding//oxidoreductase activity, acting on the CH-OH group of donors, NAD or NADP as acceptor//oxidoreductase activity	--	--
c15258_g1	GO:0055114	oxidation-reduction process	GO:0016491	oxidoreductase activity	--	--
c15268_g1	GO:0006265	DNA topological change	GO:0003916//GO:0003677	DNA topoisomerase activity//DNA binding	--	--
c15270_g1	--	--	GO:0005507	copper ion binding	--	--
c15275_g1	GO:0006520	cellular amino acid metabolic process	--	--	--	--
c15285_g1	GO:0006030	chitin metabolic process	GO:0008061	chitin binding	GO:0005576	extracellular region
c15292_g1	GO:0006810//GO:0055085	transport//transmembrane transport	--	--	GO:0016021//GO:0016020	integral component of membrane//membrane
c15295_g1	GO:0006281	DNA repair	GO:0008270//GO:0003684//GO:0004519	zinc ion binding//damaged DNA binding//endonuclease activity	GO:0005634	nucleus
c15298_g1	--	--	GO:0003676	nucleic acid binding	--	--
c15308_g1	--	--	GO:0008270	zinc ion binding	--	--
c15310_g1	GO:0006355	regulation of transcription, DNA-templated	GO:0003700	transcription factor activity, sequence-specific DNA binding	GO:0005667	transcription factor complex
c15311_g1	GO:0006119//GO:0015992//GO:0015991	oxidative phosphorylation//proton transport//ATP hydrolysis coupled proton transport	GO:0046961	proton-transporting ATPase activity, rotational mechanism	GO:0000221	vacuolar proton-transporting V-type ATPase, V1 domain
c15313_g1	--	--	GO:0005524//GO:0003924//GO:0016887//GO:0005525	ATP binding//GTPase activity//ATPase activity//GTP binding	GO:0016020	membrane
c15318_g1	--	--	GO:0005515	protein binding	--	--
c15322_g1	--	--	GO:0005515	protein binding	GO:0016020	membrane
c15324_g1	GO:0006508//GO:0006457//GO:0009987	proteolysis//protein folding//cellular process	GO:0003755//GO:0046872//GO:0008235//GO:0008270//GO:0003676//GO:0004177	peptidyl-prolyl cis-trans isomerase activity//metal ion binding//metalloexopeptidase activity//zinc ion binding//nucleic acid binding//aminopeptidase activity	--	--
c15324_g2	--	--	GO:0003676	nucleic acid binding	--	--
c15325_g1	GO:0006412//GO:0042254	translation//ribosome biogenesis	GO:0003735	structural constituent of ribosome	GO:0005840//GO:0005622	ribosome//intracellular
c15326_g1	GO:0042545//GO:0005982//GO:0005985	cell wall modification//starch metabolic process//sucrose metabolic process	GO:0030599	pectinesterase activity	GO:0005618	cell wall
c15328_g1	GO:0042254//GO:0006412	ribosome biogenesis//translation	GO:0003735	structural constituent of ribosome	GO:0005622//GO:0005840	intracellular//ribosome
c15329_g1	GO:0015994//GO:0033014	chlorophyll metabolic process//tetrapyrrole biosynthetic process	GO:0046872//GO:0004655	metal ion binding//porphobilinogen synthase activity	--	--
c15331_g1	GO:0006979//GO:0055114//GO:0006804	response to oxidative stress//oxidation-reduction process//obsolete peroxidase reaction	GO:0004601//GO:0020037	peroxidase activity//heme binding	--	--
c15335_g1	GO:0015992//GO:0006123//GO:0045893//GO:0000398	proton transport//mitochondrial electron transport, cytochrome c to oxygen//positive regulation of transcription, DNA-templated//mRNA splicing, via spliceosome	GO:0004129//GO:0003677	cytochrome-c oxidase activity//DNA binding	GO:0005634//GO:0005681//GO:0045277	nucleus//spliceosomal complex//respiratory chain complex IV
c15343_g1	GO:0015684//GO:0007264	ferrous iron transport//small GTPase mediated signal transduction	GO:0015093//GO:0005525//GO:0003924	ferrous iron transmembrane transporter activity//GTP binding//GTPase activity	GO:0016021//GO:0005622	integral component of membrane//intracellular
c15345_g1	GO:0050790//GO:0006508	regulation of catalytic activity//proteolysis	GO:0004197//GO:0008234	cysteine-type endopeptidase activity//cysteine-type peptidase activity	--	--
c15345_g2	GO:0006278	RNA-dependent DNA replication	GO:0003964//GO:0003723	RNA-directed DNA polymerase activity//RNA binding	--	--
c15347_g1	GO:0006355	regulation of transcription, DNA-templated	GO:0003700//GO:0043565	transcription factor activity, sequence-specific DNA binding//sequence-specific DNA binding	GO:0005667	transcription factor complex
c15352_g1	GO:0008210//GO:0009058//GO:0009117//GO:0019872//GO:0019521//GO:0045226//GO:0044237//GO:0055114//GO:0006098//GO:0008152//GO:0006813//GO:0015940//GO:0046487//GO:0009225//GO:0006694//GO:0009396//GO:0030639//GO:0008209//GO:0008207	estrogen metabolic process//biosynthetic process//nucleotide metabolic process//streptomycin biosynthetic process//D-gluconate metabolic process//extracellular polysaccharide biosynthetic process//cellular metabolic process//oxidation-reduction process//pentose-phosphate shunt//metabolic process//potassium ion transport//pantothenate biosynthetic process//glyoxylate metabolic process//nucleotide-…	GO:0050662//GO:0003854//GO:0016616//GO:0008677//GO:0016491//GO:0003824//GO:0004488//GO:0008168//GO:0008831//GO:0008270//GO:0004616	coenzyme binding//3-beta-hydroxy-delta5-steroid dehydrogenase activity//oxidoreductase activity, acting on the CH-OH group of donors, NAD or NADP as acceptor//2-dehydropantoate 2-reductase activity//oxidoreductase activity//catalytic activity//methylenetetrahydrofolate dehydrogenase (NADP+) activity//methyltransferase activity//dTDP-4-dehydrorhamnose reductase activity//zinc ion binding//phosphog…	--	--
c15353_g1	GO:0051056	regulation of small GTPase mediated signal transduction	GO:0003677//GO:0005096	DNA binding//GTPase activator activity	GO:0005622//GO:0005634	intracellular//nucleus
c15354_g1	GO:0015979	photosynthesis	--	--	GO:0016020//GO:0009523//GO:0009539	membrane//photosystem II//photosystem II reaction center
c15356_g1	--	--	GO:0000166	nucleotide binding	--	--
c15362_g1	GO:0006281//GO:0007165//GO:0019064	DNA repair//signal transduction//fusion of virus membrane with host plasma membrane	GO:0008270//GO:0046789//GO:0046872	zinc ion binding//host cell surface receptor binding//metal ion binding	GO:0009986//GO:0019031	cell surface//viral envelope
c15363_g1	--	--	GO:0033926	glycopeptide alpha-N-acetylgalactosaminidase activity	--	--
c15365_g1	--	--	GO:0003824	catalytic activity	--	--
c15369_g1	GO:0006355//GO:0006366//GO:0006352	regulation of transcription, DNA-templated//transcription from RNA polymerase II promoter//DNA-templated transcription, initiation	GO:0003700//GO:0003677//GO:0016987//GO:0043565	transcription factor activity, sequence-specific DNA binding//DNA binding//sigma factor activity//sequence-specific DNA binding	GO:0005622//GO:0005667	intracellular//transcription factor complex
c15371_g1	--	--	GO:0005515	protein binding	--	--
c15374_g1	GO:0042254//GO:0006412	ribosome biogenesis//translation	GO:0003735	structural constituent of ribosome	GO:0005622//GO:0005840	intracellular//ribosome
c15375_g1	GO:0009311	oligosaccharide metabolic process	GO:0004573	mannosyl-oligosaccharide glucosidase activity	--	--
c15376_g1	GO:0006508	proteolysis	GO:0005515//GO:0004252	protein binding//serine-type endopeptidase activity	--	--
c15382_g1	GO:0009058//GO:0005992//GO:0006633//GO:0015940	biosynthetic process//trehalose biosynthetic process//fatty acid biosynthetic process//pantothenate biosynthetic process	GO:0008770//GO:0003824	[acyl-carrier-protein] phosphodiesterase activity//catalytic activity	--	--
c15387_g1	GO:0006511//GO:0006357//GO:0016579	ubiquitin-dependent protein catabolic process//regulation of transcription from RNA polymerase II promoter//protein deubiquitination	GO:0001104//GO:0004221//GO:0008270	RNA polymerase II transcription cofactor activity//obsolete ubiquitin thiolesterase activity//zinc ion binding	GO:0005634//GO:0016592	nucleus//mediator complex
c15387_g2	GO:0016579//GO:0006511	protein deubiquitination//ubiquitin-dependent protein catabolic process	GO:0005515//GO:0004221	protein binding//obsolete ubiquitin thiolesterase activity	--	--
c15388_g1	GO:0006810//GO:0006576	transport//cellular biogenic amine metabolic process	GO:0016887//GO:0005525//GO:0005524//GO:0003924	ATPase activity//GTP binding//ATP binding//GTPase activity	GO:0016020	membrane
c15389_g1	GO:0015991//GO:0006606//GO:0015031//GO:0006886//GO:0016192	ATP hydrolysis coupled proton transport//protein import into nucleus//protein transport//intracellular protein transport//vesicle-mediated transport	GO:0005515//GO:0008565//GO:0043565//GO:0016820	protein binding//protein transporter activity//sequence-specific DNA binding//hydrolase activity, acting on acid anhydrides, catalyzing transmembrane movement of substances	GO:0000221//GO:0005737//GO:0005634//GO:0030117	vacuolar proton-transporting V-type ATPase, V1 domain//cytoplasm//nucleus//membrane coat
c15391_g1	GO:0035023//GO:0043087	regulation of Rho protein signal transduction//regulation of GTPase activity	GO:0005089	Rho guanyl-nucleotide exchange factor activity	GO:0016021	integral component of membrane
c15395_g1	--	--	GO:0019901	protein kinase binding	--	--
c15398_g1	--	--	GO:0005515	protein binding	--	--
c15399_g1	GO:0006544//GO:0006566//GO:0055114//GO:0006563//GO:0006546	glycine metabolic process//threonine metabolic process//oxidation-reduction process//L-serine metabolic process//glycine catabolic process	GO:0003824//GO:0016491//GO:0004047	catalytic activity//oxidoreductase activity//aminomethyltransferase activity	GO:0005737//GO:0019028	cytoplasm//viral capsid
c15401_g1	--	--	GO:0008026//GO:0016787//GO:0005524//GO:0003677//GO:0003676	ATP-dependent helicase activity//hydrolase activity//ATP binding//DNA binding//nucleic acid binding	--	--
c15401_g2	GO:0043087	regulation of GTPase activity	GO:0008026//GO:0005524//GO:0004386//GO:0005089//GO:0003676	ATP-dependent helicase activity//ATP binding//helicase activity//Rho guanyl-nucleotide exchange factor activity//nucleic acid binding	GO:0005737	cytoplasm
c15403_g1	GO:0009069//GO:0016310	serine family amino acid metabolic process//phosphorylation	GO:0008384//GO:0005515	IkappaB kinase activity//protein binding	GO:0008385	IkappaB kinase complex
c15407_g1	GO:0007165//GO:0007186	signal transduction//G-protein coupled receptor signaling pathway	GO:0004871	signal transducer activity	GO:0005834	heterotrimeric G-protein complex
c15412_g1	GO:0006468//GO:0009103	protein phosphorylation//lipopolysaccharide biosynthetic process	GO:0005524//GO:0004672//GO:0016773	ATP binding//protein kinase activity//phosphotransferase activity, alcohol group as acceptor	GO:0016020	membrane
c15414_g1	--	--	GO:0005509	calcium ion binding	--	--
c15415_g1	GO:0015979	photosynthesis	--	--	--	--
c15419_g1	GO:0009103//GO:0006468	lipopolysaccharide biosynthetic process//protein phosphorylation	GO:0004672//GO:0005524//GO:0003824//GO:0016773	protein kinase activity//ATP binding//catalytic activity//phosphotransferase activity, alcohol group as acceptor	GO:0016020	membrane
c15421_g1	GO:0030436//GO:0006508//GO:0009103	asexual sporulation//proteolysis//lipopolysaccharide biosynthetic process	GO:0003723//GO:0004190//GO:0005515	RNA binding//aspartic-type endopeptidase activity//protein binding	GO:0000178	exosome (RNase complex)
c15426_g1	GO:0044780//GO:0006144//GO:0006355//GO:0006206//GO:0045893//GO:0006352//GO:0006260//GO:0006351//GO:0006281	bacterial-type flagellum assembly//purine nucleobase metabolic process//regulation of transcription, DNA-templated//pyrimidine nucleobase metabolic process//positive regulation of transcription, DNA-templated//DNA-templated transcription, initiation//DNA replication//transcription, DNA-templated//DNA repair	GO:0003677//GO:0016987//GO:0003899//GO:0003700//GO:0008017//GO:0043140	DNA binding//sigma factor activity//DNA-directed RNA polymerase activity//transcription factor activity, sequence-specific DNA binding//microtubule binding//ATP-dependent 3'-5' DNA helicase activity	GO:0005657//GO:0005730//GO:0005667//GO:0045298	replication fork//nucleolus//transcription factor complex//tubulin complex
c15436_g1	GO:0006355	regulation of transcription, DNA-templated	GO:0005509	calcium ion binding	GO:0005634	nucleus
c15445_g1	--	--	GO:0005515	protein binding	--	--
c15446_g1	GO:0006388//GO:0034968//GO:0006479//GO:0006554	tRNA splicing, via endonucleolytic cleavage and ligation//histone lysine methylation//protein methylation//lysine catabolic process	GO:0003972//GO:0018024//GO:0003924//GO:0005515//GO:0005525//GO:0008270//GO:0005524	RNA ligase (ATP) activity//histone-lysine N-methyltransferase activity//GTPase activity//protein binding//GTP binding//zinc ion binding//ATP binding	GO:0005634	nucleus
c15448_g1	GO:0042254//GO:0006412	ribosome biogenesis//translation	GO:0005515//GO:0003735//GO:0005509	protein binding//structural constituent of ribosome//calcium ion binding	GO:0005622//GO:0005840	intracellular//ribosome
c15452_g1	GO:0051603//GO:0006570//GO:0006355//GO:0006470//GO:0006508	proteolysis involved in cellular protein catabolic process//tyrosine metabolic process//regulation of transcription, DNA-templated//protein dephosphorylation//proteolysis	GO:0004197//GO:0003700//GO:0004725//GO:0043565//GO:0004298//GO:0003677//GO:0008138//GO:0008234	cysteine-type endopeptidase activity//transcription factor activity, sequence-specific DNA binding//protein tyrosine phosphatase activity//sequence-specific DNA binding//threonine-type endopeptidase activity//DNA binding//protein tyrosine/serine/threonine phosphatase activity//cysteine-type peptidase activity	GO:0005667//GO:0005634//GO:0005839	transcription factor complex//nucleus//proteasome core complex
c15453_g1	--	--	GO:0016787//GO:0003677	hydrolase activity//DNA binding	--	--
c15454_g1	GO:0016192//GO:0006886	vesicle-mediated transport//intracellular protein transport	GO:0005515	protein binding	GO:0030117	membrane coat
c15455_g1	GO:0006278	RNA-dependent DNA replication	GO:0003964//GO:0003723	RNA-directed DNA polymerase activity//RNA binding	--	--
c15456_g1	GO:0046907	intracellular transport	--	--	GO:0005643	nuclear pore
c15457_g1	GO:0044237	cellular metabolic process	GO:0050662//GO:0003824	coenzyme binding//catalytic activity	--	--
c15458_g1	--	--	GO:0008092//GO:0000062	cytoskeletal protein binding//fatty-acyl-CoA binding	GO:0005737//GO:0019028//GO:0019898	cytoplasm//viral capsid//extrinsic component of membrane
c15459_g1	GO:0006334//GO:0006144	nucleosome assembly//purine nucleobase metabolic process	GO:0003968	RNA-directed RNA polymerase activity	GO:0005634//GO:0031379	nucleus//RNA-directed RNA polymerase complex
c15460_g1	GO:0007155//GO:0055114//GO:0030193	cell adhesion//oxidation-reduction process//regulation of blood coagulation	GO:0005506//GO:0020037//GO:0016705	iron ion binding//heme binding//oxidoreductase activity, acting on paired donors, with incorporation or reduction of molecular oxygen	GO:0005576	extracellular region
c15462_g1	GO:0015684//GO:0007264//GO:0055114//GO:0042773//GO:0006184	ferrous iron transport//small GTPase mediated signal transduction//oxidation-reduction process//ATP synthesis coupled electron transport//obsolete GTP catabolic process	GO:0005525//GO:0003924//GO:0015093//GO:0016651	GTP binding//GTPase activity//ferrous iron transmembrane transporter activity//oxidoreductase activity, acting on NAD(P)H	GO:0005622//GO:0016021	intracellular//integral component of membrane
c15480_g1	GO:0016310//GO:0000160//GO:0007165	phosphorylation//phosphorelay signal transduction system//signal transduction	GO:0000155	phosphorelay sensor kinase activity	GO:0009365//GO:0016020	protein histidine kinase complex//membrane
c15481_g1	GO:0055085//GO:0009236//GO:0006812	transmembrane transport//cobalamin biosynthetic process//cation transport	GO:0008270//GO:0005515//GO:0048472//GO:0008324	zinc ion binding//protein binding//threonine-phosphate decarboxylase activity//cation transmembrane transporter activity	GO:0016021	integral component of membrane
c15487_g1	GO:0007165	signal transduction	GO:0005158	insulin receptor binding	GO:0005899	insulin receptor complex
c15488_g1	GO:0043039//GO:0006418	tRNA aminoacylation//tRNA aminoacylation for protein translation	GO:0004812//GO:0000049//GO:0005524	aminoacyl-tRNA ligase activity//tRNA binding//ATP binding	GO:0005737	cytoplasm
c15489_g1	GO:0016192	vesicle-mediated transport	--	--	GO:0016021//GO:0005634	integral component of membrane//nucleus
c15495_g2	GO:0007021	tubulin complex assembly	GO:0051082	unfolded protein binding	GO:0005874	microtubule
c15497_g1	--	--	GO:0003677//GO:0046983	DNA binding//protein dimerization activity	--	--
c15503_g1	GO:0015991//GO:0006418//GO:0015992//GO:0055114	ATP hydrolysis coupled proton transport//tRNA aminoacylation for protein translation//proton transport//oxidation-reduction process	GO:0015078//GO:0016151//GO:0051287//GO:0048038//GO:0000166//GO:0016651//GO:0005524//GO:0004812	hydrogen ion transmembrane transporter activity//nickel cation binding//NAD binding//quinone binding//nucleotide binding//oxidoreductase activity, acting on NAD(P)H//ATP binding//aminoacyl-tRNA ligase activity	GO:0033179	proton-transporting V-type ATPase, V0 domain
c15507_g1	GO:0006571//GO:0009094//GO:0000902//GO:0000162	tyrosine biosynthetic process//L-phenylalanine biosynthetic process//cell morphogenesis//tryptophan biosynthetic process	GO:0020037//GO:0003855	heme binding//3-dehydroquinate dehydratase activity	--	--
c15515_g1	GO:0050909//GO:0044699	sensory perception of taste//single-organism process	--	--	GO:0016021//GO:0016020	integral component of membrane//membrane
c15530_g1	GO:0043039	tRNA aminoacylation	GO:0016876//GO:0005524	ligase activity, forming aminoacyl-tRNA and related compounds//ATP binding	--	--
c15533_g1	GO:0016310//GO:0006109//GO:0000160	phosphorylation//regulation of carbohydrate metabolic process//phosphorelay signal transduction system	GO:0005524//GO:0000155//GO:0004672	ATP binding//phosphorelay sensor kinase activity//protein kinase activity	GO:0009365	protein histidine kinase complex
c15542_g1	--	--	--	--	GO:0016020	membrane
c15543_g1	GO:0006355	regulation of transcription, DNA-templated	--	--	GO:0005634//GO:0032040	nucleus//small-subunit processome
c15548_g1	GO:0006801//GO:0008152//GO:0055114	superoxide metabolic process//metabolic process//oxidation-reduction process	GO:0046872//GO:0016491	metal ion binding//oxidoreductase activity	--	--
c15550_g1	GO:0006886//GO:0006629//GO:0055114//GO:0006633//GO:0006888	intracellular protein transport//lipid metabolic process//oxidation-reduction process//fatty acid biosynthetic process//ER to Golgi vesicle-mediated transport	GO:0008270//GO:0016717	zinc ion binding//oxidoreductase activity, acting on paired donors, with oxidation of a pair of donors resulting in the reduction of molecular oxygen to two molecules of water	GO:0030127//GO:0016021	COPII vesicle coat//integral component of membrane
c15552_g1	--	--	GO:0005549	odorant binding	--	--
c15555_g1	GO:0006814//GO:0042773//GO:0055114//GO:0006744//GO:0006120//GO:0015992	sodium ion transport//ATP synthesis coupled electron transport//oxidation-reduction process//ubiquinone biosynthetic process//mitochondrial electron transport, NADH to ubiquinone//proton transport	GO:0008137//GO:0008092	NADH dehydrogenase (ubiquinone) activity//cytoskeletal protein binding	GO:0019898//GO:0005737//GO:0019028	extrinsic component of membrane//cytoplasm//viral capsid
c15556_g1	GO:0006397	mRNA processing	GO:0046872//GO:0003676	metal ion binding//nucleic acid binding	--	--
c15560_g1	GO:0006355	regulation of transcription, DNA-templated	GO:0003677	DNA binding	GO:0005634	nucleus
c15562_g1	GO:0016042//GO:0046486//GO:0006508//GO:0006629//GO:0015996//GO:0015994	lipid catabolic process//glycerolipid metabolic process//proteolysis//lipid metabolic process//chlorophyll catabolic process//chlorophyll metabolic process	GO:0004806//GO:0047746//GO:0008236	triglyceride lipase activity//chlorophyllase activity//serine-type peptidase activity	--	--
c15565_g1	--	--	GO:0005515	protein binding	--	--
c15568_g1	GO:0008380	RNA splicing	GO:0005524	ATP binding	GO:0005681	spliceosomal complex
c15576_g1	GO:0051028	mRNA transport	GO:0005515	protein binding	GO:0005634	nucleus
c15578_g1	GO:0007155//GO:0015979	cell adhesion//photosynthesis	--	--	GO:0016020//GO:0009523//GO:0009539	membrane//photosystem II//photosystem II reaction center
c15581_g1	GO:0016070	RNA metabolic process	GO:0003682	chromatin binding	GO:0000785	chromatin
c15584_g1	GO:0006420//GO:0030168//GO:0006560//GO:0051258//GO:0007165//GO:0006525//GO:0006418//GO:0030866	arginyl-tRNA aminoacylation//platelet activation//proline metabolic process//protein polymerization//signal transduction//arginine metabolic process//tRNA aminoacylation for protein translation//cortical actin cytoskeleton organization	GO:0004812//GO:0002161//GO:0005102//GO:0005524//GO:0000166//GO:0008092//GO:0004814//GO:0030674	aminoacyl-tRNA ligase activity//aminoacyl-tRNA editing activity//receptor binding//ATP binding//nucleotide binding//cytoskeletal protein binding//arginine-tRNA ligase activity//protein binding, bridging	GO:0005577//GO:0005856//GO:0016021	fibrinogen complex//cytoskeleton//integral component of membrane
c15589_g1	GO:0044267	cellular protein metabolic process	GO:0005524	ATP binding	--	--
c15597_g1	GO:0016567	protein ubiquitination	GO:0005515//GO:0004842//GO:0008270	protein binding//ubiquitin-protein transferase activity//zinc ion binding	GO:0016020	membrane
c15602_g1	--	--	GO:0005515	protein binding	--	--
c15605_g1	GO:0009435	NAD biosynthetic process	GO:0008987	quinolinate synthetase A activity	GO:0019804//GO:0016021	obsolete quinolinate synthetase complex//integral component of membrane
c15610_g1	GO:0008152//GO:0006413//GO:0006446//GO:0006281//GO:0007264	metabolic process//translational initiation//regulation of translational initiation//DNA repair//small GTPase mediated signal transduction	GO:0016746//GO:0003824//GO:0003743//GO:0005525	transferase activity, transferring acyl groups//catalytic activity//translation initiation factor activity//GTP binding	GO:0005840	ribosome
c15617_g1	GO:0055114//GO:0016117//GO:0008033	oxidation-reduction process//carotenoid biosynthetic process//tRNA processing	GO:0050660//GO:0016491//GO:0016614//GO:0016705	flavin adenine dinucleotide binding//oxidoreductase activity//oxidoreductase activity, acting on CH-OH group of donors//oxidoreductase activity, acting on paired donors, with incorporation or reduction of molecular oxygen	--	--
c15618_g1	GO:0042998	positive regulation of Golgi to plasma membrane protein transport	GO:0071253	connexin binding	GO:0005802	trans-Golgi network
c15624_g1	GO:0008152	metabolic process	GO:0003824//GO:0048037	catalytic activity//cofactor binding	--	--
c15634_g2	--	--	GO:0051536	iron-sulfur cluster binding	--	--
c1565_g1	--	--	GO:0005515	protein binding	--	--
c15688_g1	GO:0009069//GO:0006355//GO:0016310	serine family amino acid metabolic process//regulation of transcription, DNA-templated//phosphorylation	GO:0004674//GO:0003700//GO:0003677	protein serine/threonine kinase activity//transcription factor activity, sequence-specific DNA binding//DNA binding	GO:0005667//GO:0005622	transcription factor complex//intracellular
c15689_g1	GO:0016192//GO:0007165//GO:0006886	vesicle-mediated transport//signal transduction//intracellular protein transport	GO:0005515//GO:0005198//GO:0005179	protein binding//structural molecule activity//hormone activity	GO:0005576//GO:0030126	extracellular region//COPI vesicle coat
c15690_g1	--	--	GO:0008146//GO:0017056	sulfotransferase activity//structural constituent of nuclear pore	GO:0005643	nuclear pore
c15693_g1	GO:0006278	RNA-dependent DNA replication	GO:0003964//GO:0003723	RNA-directed DNA polymerase activity//RNA binding	--	--
c15711_g1	GO:0006139	nucleobase-containing compound metabolic process	GO:0008168	methyltransferase activity	GO:0031011	Ino80 complex
c15712_g2	GO:0006914	autophagy	--	--	GO:0005737	cytoplasm
c15717_g1	GO:0007165	signal transduction	GO:0004872	receptor activity	GO:0016021	integral component of membrane
c15727_g1	GO:0007067//GO:0007218//GO:0006904//GO:0008608	mitotic nuclear division//neuropeptide signaling pathway//vesicle docking involved in exocytosis//attachment of spindle microtubules to kinetochore	GO:0005184	neuropeptide hormone activity	GO:0042729//GO:0000145//GO:0005576//GO:0072686	DASH complex//exocyst//extracellular region//mitotic spindle
c15733_g1	GO:0005975	carbohydrate metabolic process	GO:0004553	hydrolase activity, hydrolyzing O-glycosyl compounds	--	--
c15742_g1	GO:0055114	oxidation-reduction process	GO:0016491	oxidoreductase activity	--	--
c15747_g1	GO:0006269//GO:0006351//GO:0006260	DNA replication, synthesis of RNA primer//transcription, DNA-templated//DNA replication	GO:0003896	DNA primase activity	GO:0005730//GO:0005657	nucleolus//replication fork
c15758_g1	GO:0055114	oxidation-reduction process	GO:0005506//GO:0016705//GO:0020037	iron ion binding//oxidoreductase activity, acting on paired donors, with incorporation or reduction of molecular oxygen//heme binding	--	--
c15758_g2	GO:0055114	oxidation-reduction process	GO:0020037//GO:0016705//GO:0005506	heme binding//oxidoreductase activity, acting on paired donors, with incorporation or reduction of molecular oxygen//iron ion binding	--	--
c15761_g1	GO:0015991//GO:0015992	ATP hydrolysis coupled proton transport//proton transport	GO:0015078	hydrogen ion transmembrane transporter activity	GO:0033179	proton-transporting V-type ATPase, V0 domain
c15763_g1	GO:0007165	signal transduction	GO:0005179	hormone activity	GO:0005576	extracellular region
c15777_g1	GO:0030154//GO:0006355	cell differentiation//regulation of transcription, DNA-templated	GO:0003677	DNA binding	GO:0016021	integral component of membrane
c15782_g1	GO:0006000//GO:0000154//GO:0006013//GO:0008152//GO:0006396//GO:0007165//GO:0006364//GO:0032259//GO:0007264//GO:0008033//GO:0007186//GO:0009452//GO:0001510	fructose metabolic process//rRNA modification//mannose metabolic process//metabolic process//RNA processing//signal transduction//rRNA processing//methylation//small GTPase mediated signal transduction//tRNA processing//G-protein coupled receptor signaling pathway//7-methylguanosine RNA capping//RNA methylation	GO:0000179//GO:0003723//GO:0003924//GO:0005525//GO:0003873//GO:0019001//GO:0031683//GO:0004871//GO:0005198//GO:0008649//GO:0005524//GO:0008168	rRNA (adenine-N6,N6-)-dimethyltransferase activity//RNA binding//GTPase activity//GTP binding//6-phosphofructo-2-kinase activity//guanyl nucleotide binding//G-protein beta/gamma-subunit complex binding//signal transducer activity//structural molecule activity//rRNA methyltransferase activity//ATP binding//methyltransferase activity	GO:0005737//GO:0005634//GO:0016020//GO:0005622	cytoplasm//nucleus//membrane//intracellular
c15793_g1	GO:0007049	cell cycle	GO:0005525	GTP binding	--	--
c15825_g1	GO:0007275//GO:0006511	multicellular organismal development//ubiquitin-dependent protein catabolic process	--	--	GO:0005634	nucleus
c15879_g1	GO:0007155	cell adhesion	--	--	GO:0016020	membrane
c15887_g1	GO:0006810//GO:0009405	transport//pathogenesis	GO:0008200	ion channel inhibitor activity	GO:0005576	extracellular region
c15889_g1	--	--	GO:0005524//GO:0046872	ATP binding//metal ion binding	--	--
c15889_g2	--	--	GO:0042302	structural constituent of cuticle	--	--
c15899_g1	GO:0009069//GO:0016310//GO:0007178	serine family amino acid metabolic process//phosphorylation//transmembrane receptor protein serine/threonine kinase signaling pathway	GO:0005024//GO:0004675	transforming growth factor beta-activated receptor activity//transmembrane receptor protein serine/threonine kinase activity	GO:0016020	membrane
c15904_g1	GO:0006119//GO:0055114//GO:0006118//GO:0015992	oxidative phosphorylation//oxidation-reduction process//obsolete electron transport//proton transport	GO:0051537//GO:0008121	2 iron, 2 sulfur cluster binding//ubiquinol-cytochrome-c reductase activity	--	--
c15942_g1	--	--	GO:0016887//GO:0005524	ATPase activity//ATP binding	--	--
c15956_g1	GO:0055114	oxidation-reduction process	GO:0016491//GO:0008270	oxidoreductase activity//zinc ion binding	--	--
c15967_g1	GO:0055085	transmembrane transport	--	--	GO:0005741	mitochondrial outer membrane
c15983_g1	--	--	--	--	GO:0019013	viral nucleocapsid
c1599_g1	GO:0006355	regulation of transcription, DNA-templated	--	--	GO:0005634	nucleus
c16002_g1	GO:0030036	actin cytoskeleton organization	GO:0017048//GO:0003779	Rho GTPase binding//actin binding	GO:0016021	integral component of membrane
c16018_g1	GO:0006355	regulation of transcription, DNA-templated	GO:0003676	nucleic acid binding	--	--
c16019_g1	--	--	GO:0005506//GO:0046872	iron ion binding//metal ion binding	--	--
c16039_g1	--	--	--	--	GO:0016021	integral component of membrane
c16041_g1	GO:0006118//GO:0055114//GO:0008152	obsolete electron transport//oxidation-reduction process//metabolic process	GO:0003995//GO:0016491//GO:0050660//GO:0016627	acyl-CoA dehydrogenase activity//oxidoreductase activity//flavin adenine dinucleotide binding//oxidoreductase activity, acting on the CH-CH group of donors	--	--
c16043_g1	GO:0007423	sensory organ development	GO:0005515//GO:0005212	protein binding//structural constituent of eye lens	--	--
c16057_g1	--	--	GO:0005515	protein binding	--	--
c1605_g1	GO:0006260	DNA replication	--	--	GO:0005634	nucleus
c16070_g1	GO:0019087	transformation of host cell by virus	--	--	GO:0016021	integral component of membrane
c16083_g1	GO:0006812//GO:0055114//GO:0019076//GO:0032801	cation transport//oxidation-reduction process//viral release from host cell//receptor catabolic process	GO:0020037//GO:0016705//GO:0005261//GO:0005506	heme binding//oxidoreductase activity, acting on paired donors, with incorporation or reduction of molecular oxygen//cation channel activity//iron ion binding	GO:0033644	host cell membrane
c16084_g1	GO:0032955//GO:0051301	regulation of barrier septum assembly//cell division	--	--	--	--
c16092_g1	--	--	GO:0003676//GO:0004519	nucleic acid binding//endonuclease activity	--	--
c16096_g1	GO:0006810	transport	GO:0016820//GO:0005215//GO:0005524	hydrolase activity, acting on acid anhydrides, catalyzing transmembrane movement of substances//transporter activity//ATP binding	GO:0043190	ATP-binding cassette (ABC) transporter complex
c16104_g1	GO:0019072	viral genome packaging	--	--	GO:0042025	host cell nucleus
c16118_g1	GO:0050912//GO:0007607//GO:0050909//GO:0007187	detection of chemical stimulus involved in sensory perception of taste//obsolete taste perception//sensory perception of taste//G-protein coupled receptor signaling pathway, coupled to cyclic nucleotide second messenger	GO:0008527	taste receptor activity	GO:0016021	integral component of membrane
c16128_g1	GO:0006629	lipid metabolic process	GO:0016788//GO:0016787	hydrolase activity, acting on ester bonds//hydrolase activity	--	--
c16131_g1	GO:0005975	carbohydrate metabolic process	GO:0004553	hydrolase activity, hydrolyzing O-glycosyl compounds	--	--
c16157_g1	GO:0008152	metabolic process	GO:0003824	catalytic activity	--	--
c16159_g1	--	--	--	--	GO:0005856	cytoskeleton
c16175_g1	GO:0006508	proteolysis	GO:0004190	aspartic-type endopeptidase activity	--	--
c16181_g1	GO:0006508	proteolysis	GO:0004252	serine-type endopeptidase activity	--	--
c16182_g1	--	--	GO:0046872	metal ion binding	--	--
c16185_g1	GO:0042254//GO:0006412	ribosome biogenesis//translation	GO:0019843//GO:0003735	rRNA binding//structural constituent of ribosome	GO:0005840	ribosome
c16187_g1	GO:0016567	protein ubiquitination	GO:0004842//GO:0005515//GO:0046872//GO:0008270	ubiquitin-protein transferase activity//protein binding//metal ion binding//zinc ion binding	GO:0005680	anaphase-promoting complex
c16191_g1	--	--	GO:0004659	prenyltransferase activity	GO:0016021//GO:0019028	integral component of membrane//viral capsid
c16199_g1	--	--	GO:0008144	drug binding	--	--
c16217_g1	--	--	GO:0046872//GO:0003677	metal ion binding//DNA binding	--	--
c16225_g1	GO:0042254//GO:0006412	ribosome biogenesis//translation	GO:0019843//GO:0003697//GO:0003735	rRNA binding//single-stranded DNA binding//structural constituent of ribosome	GO:0005840	ribosome
c16237_g1	--	--	GO:0003676	nucleic acid binding	--	--
c16239_g1	GO:0006094//GO:0006099//GO:0015976	gluconeogenesis//tricarboxylic acid cycle//carbon utilization	GO:0005524//GO:0004612	ATP binding//phosphoenolpyruvate carboxykinase (ATP) activity	--	--
c1624_g2	--	--	GO:0003676	nucleic acid binding	GO:0031083//GO:0030133	BLOC-1 complex//transport vesicle
c16262_g1	--	--	GO:0046872	metal ion binding	--	--
c16275_g1	GO:0055085//GO:0008643	transmembrane transport//carbohydrate transport	GO:0005351	sugar:proton symporter activity	GO:0016020//GO:0000139//GO:0016021	membrane//Golgi membrane//integral component of membrane
c16281_g1	GO:0006278	RNA-dependent DNA replication	GO:0003723//GO:0003964	RNA binding//RNA-directed DNA polymerase activity	--	--
c16281_g2	GO:0009307//GO:0006308	DNA restriction-modification system//DNA catabolic process	GO:0009036//GO:0003677//GO:0000287	Type II site-specific deoxyribonuclease activity//DNA binding//magnesium ion binding	GO:0009359	Type II site-specific deoxyribonuclease complex
c16282_g1	GO:0008033//GO:0009451	tRNA processing//RNA modification	GO:0009020//GO:0005515	tRNA (guanosine-2'-O-)-methyltransferase activity//protein binding	--	--
c16314_g2	GO:0051252	regulation of RNA metabolic process	GO:0004523//GO:0003676	RNA-DNA hybrid ribonuclease activity//nucleic acid binding	--	--
c16321_g1	GO:0006544//GO:0006566//GO:0006426//GO:0006525//GO:0006563//GO:0006418//GO:0006560//GO:0006420//GO:0043039	glycine metabolic process//threonine metabolic process//glycyl-tRNA aminoacylation//arginine metabolic process//L-serine metabolic process//tRNA aminoacylation for protein translation//proline metabolic process//arginyl-tRNA aminoacylation//tRNA aminoacylation	GO:0003723//GO:0004814//GO:0000166//GO:0004812//GO:0005524//GO:0000049//GO:0004820	RNA binding//arginine-tRNA ligase activity//nucleotide binding//aminoacyl-tRNA ligase activity//ATP binding//tRNA binding//glycine-tRNA ligase activity	GO:0005737//GO:0009345	cytoplasm//glycine-tRNA ligase complex
c16333_g1	--	--	GO:0043130	ubiquitin binding	--	--
c16343_g1	GO:0009878	nodule morphogenesis	GO:0030414//GO:0046872	peptidase inhibitor activity//metal ion binding	--	--
c16347_g1	GO:0006030	chitin metabolic process	GO:0008061	chitin binding	GO:0005576	extracellular region
c16366_g1	--	--	--	--	GO:0016021	integral component of membrane
c16370_g1	GO:0008033//GO:0019073	tRNA processing//viral DNA genome packaging	--	--	--	--
c16379_g1	--	--	GO:0005549	odorant binding	--	--
c16395_g1	--	--	GO:0005549//GO:0051536	odorant binding//iron-sulfur cluster binding	--	--
c16397_g1	GO:0006260	DNA replication	--	--	GO:0005634	nucleus
c16421_g1	GO:0006810	transport	GO:0005471//GO:0005524	ATP:ADP antiporter activity//ATP binding	GO:0016021	integral component of membrane
c16426_g1	GO:0015979	photosynthesis	--	--	--	--
c16434_g1	GO:0006446	regulation of translational initiation	GO:0005515//GO:0003743//GO:0003723	protein binding//translation initiation factor activity//RNA binding	GO:0005840//GO:0005850	ribosome//eukaryotic translation initiation factor 2 complex
c16456_g1	GO:0034453	microtubule anchoring	--	--	GO:0005815	microtubule organizing center
c16469_g1	GO:0007165	signal transduction	GO:0005158	insulin receptor binding	GO:0005899	insulin receptor complex
c16509_g1	--	--	GO:0046872	metal ion binding	--	--
c16513_g1	--	--	GO:0046872//GO:0000166	metal ion binding//nucleotide binding	--	--
c16516_g1	GO:0006302	double-strand break repair	GO:0005515	protein binding	--	--
c16519_g1	GO:0007029	endoplasmic reticulum organization	--	--	GO:0005789	endoplasmic reticulum membrane
c16532_g1	GO:0005975	carbohydrate metabolic process	GO:0004553	hydrolase activity, hydrolyzing O-glycosyl compounds	--	--
c16542_g1	GO:0015886//GO:0017004	heme transport//cytochrome complex assembly	--	--	GO:0016021	integral component of membrane
c16590_g1	--	--	GO:0035091	phosphatidylinositol binding	--	--
c16612_g1	GO:0007606//GO:0007186//GO:0007165	sensory perception of chemical stimulus//G-protein coupled receptor signaling pathway//signal transduction	GO:0004930//GO:0004888	G-protein coupled receptor activity//transmembrane signaling receptor activity	GO:0016021//GO:0016020	integral component of membrane//membrane
c16679_g1	--	--	GO:0005515	protein binding	--	--
c16695_g1	GO:0055085	transmembrane transport	GO:0004252	serine-type endopeptidase activity	GO:0016021//GO:0055036//GO:0019028	integral component of membrane//virion membrane//viral capsid
c16707_g1	GO:0019076//GO:0032801//GO:0006812	viral release from host cell//receptor catabolic process//cation transport	GO:0005261	cation channel activity	GO:0033644	host cell membrane
c16729_g1	GO:0042742//GO:0019543	defense response to bacterium//propionate catabolic process	GO:0047547	2-methylcitrate dehydratase activity	--	--
c16730_g1	GO:0006468	protein phosphorylation	GO:0005524//GO:0004672	ATP binding//protein kinase activity	--	--
c16734_g1	GO:0007017//GO:0007018	microtubule-based process//microtubule-based movement	GO:0003777//GO:0008017//GO:0005524	microtubule motor activity//microtubule binding//ATP binding	GO:0045298//GO:0005874	tubulin complex//microtubule
c16741_g1	GO:0008152	metabolic process	GO:0016491	oxidoreductase activity	--	--
c16751_g1	GO:0042254//GO:0006412	ribosome biogenesis//translation	GO:0003735	structural constituent of ribosome	GO:0005622//GO:0005840	intracellular//ribosome
c16754_g1	GO:0055114	oxidation-reduction process	GO:0016972	thiol oxidase activity	--	--
c16759_g1	GO:0006278	RNA-dependent DNA replication	GO:0003723//GO:0003964	RNA binding//RNA-directed DNA polymerase activity	--	--
c16772_g1	GO:0007264//GO:0015684	small GTPase mediated signal transduction//ferrous iron transport	GO:0005525//GO:0015093//GO:0003924	GTP binding//ferrous iron transmembrane transporter activity//GTPase activity	GO:0016021//GO:0005622	integral component of membrane//intracellular
c16778_g1	--	--	GO:0016787	hydrolase activity	--	--
c167_g1	GO:0015840//GO:0055114//GO:0071918	urea transport//oxidation-reduction process//urea transmembrane transport	GO:0050660//GO:0016614//GO:0015204	flavin adenine dinucleotide binding//oxidoreductase activity, acting on CH-OH group of donors//urea transmembrane transporter activity	GO:0016021	integral component of membrane
c16837_g1	--	--	GO:0003677	DNA binding	--	--
c16846_g1	GO:0009058	biosynthetic process	--	--	--	--
c16855_g1	GO:0007154//GO:0006810	cell communication//transport	GO:0005515//GO:0035091	protein binding//phosphatidylinositol binding	GO:0005886//GO:0005737	plasma membrane//cytoplasm
c16917_g1	GO:0006807//GO:0015991//GO:0015992	nitrogen compound metabolic process//ATP hydrolysis coupled proton transport//proton transport	GO:0008270//GO:0016814//GO:0015078	zinc ion binding//hydrolase activity, acting on carbon-nitrogen (but not peptide) bonds, in cyclic amidines//hydrogen ion transmembrane transporter activity	GO:0033180	proton-transporting V-type ATPase, V1 domain
c16962_g1	--	--	--	--	GO:0019028	viral capsid
c16988_g1	GO:0006123//GO:0015992//GO:0007186	mitochondrial electron transport, cytochrome c to oxygen//proton transport//G-protein coupled receptor signaling pathway	GO:0004129//GO:0004930	cytochrome-c oxidase activity//G-protein coupled receptor activity	GO:0045277//GO:0016021	respiratory chain complex IV//integral component of membrane
c16999_g1	GO:0007165//GO:0007166	signal transduction//cell surface receptor signaling pathway	GO:0004871	signal transducer activity	GO:0005634	nucleus
c16_g1	GO:0005982//GO:0005985//GO:0005980	starch metabolic process//sucrose metabolic process//glycogen catabolic process	GO:0004134//GO:0004135	4-alpha-glucanotransferase activity//amylo-alpha-1,6-glucosidase activity	--	--
c17013_g1	--	--	GO:0004659	prenyltransferase activity	GO:0016021	integral component of membrane
c17033_g1	--	--	GO:0005515//GO:0005509	protein binding//calcium ion binding	GO:0005634	nucleus
c17074_g1	GO:0006555//GO:0006556	methionine metabolic process//S-adenosylmethionine biosynthetic process	GO:0004478	methionine adenosyltransferase activity	--	--
c1709_g1	--	--	GO:0002161	aminoacyl-tRNA editing activity	--	--
c17104_g1	GO:0015743//GO:0006810	malate transport//transport	--	--	GO:0005886	plasma membrane
c17104_g2	GO:0006784//GO:0006810//GO:0055114	heme a biosynthetic process//transport//oxidation-reduction process	GO:0016627	oxidoreductase activity, acting on the CH-CH group of donors	GO:0016020//GO:0005886	membrane//plasma membrane
c17125_g1	GO:0006550//GO:0006568//GO:0006554//GO:0006631//GO:0055114//GO:0006574//GO:0006552//GO:0018874//GO:0006633	isoleucine catabolic process//tryptophan metabolic process//lysine catabolic process//fatty acid metabolic process//oxidation-reduction process//valine catabolic process//leucine catabolic process//benzoate metabolic process//fatty acid biosynthetic process	GO:0003857//GO:0016491	3-hydroxyacyl-CoA dehydrogenase activity//oxidoreductase activity	--	--
c17130_g1	GO:0006206//GO:0006412//GO:0006351//GO:0042254//GO:0006144	pyrimidine nucleobase metabolic process//translation//transcription, DNA-templated//ribosome biogenesis//purine nucleobase metabolic process	GO:0003899//GO:0003735//GO:0003677	DNA-directed RNA polymerase activity//structural constituent of ribosome//DNA binding	GO:0005730//GO:0005840//GO:0005622	nucleolus//ribosome//intracellular
c17139_g1	GO:0006260	DNA replication	GO:0003677	DNA binding	--	--
c17146_g1	--	--	GO:0005515	protein binding	--	--
c17165_g1	--	--	GO:0016788	hydrolase activity, acting on ester bonds	--	--
c17232_g1	GO:0051304	chromosome separation	--	--	--	--
c17243_g1	--	--	GO:0000062	fatty-acyl-CoA binding	--	--
c17247_g1	GO:0007186	G-protein coupled receptor signaling pathway	GO:0004930	G-protein coupled receptor activity	GO:0016021	integral component of membrane
c17254_g1	--	--	GO:0051536//GO:0003824	iron-sulfur cluster binding//catalytic activity	--	--
c17277_g1	GO:0042254	ribosome biogenesis	GO:0003723	RNA binding	GO:0030529//GO:0005730	ribonucleoprotein complex//nucleolus
c17282_g1	--	--	GO:0016874	ligase activity	--	--
c17288_g1	GO:0006508	proteolysis	GO:0004197//GO:0008242//GO:0016740	cysteine-type endopeptidase activity//omega peptidase activity//transferase activity	GO:0005634	nucleus
c17312_g1	GO:0006807//GO:0009252	nitrogen compound metabolic process//peptidoglycan biosynthetic process	GO:0004356	glutamate-ammonia ligase activity	--	--
c17330_g1	GO:0055114//GO:0006804//GO:0006568//GO:0015947//GO:0006979	oxidation-reduction process//obsolete peroxidase reaction//tryptophan metabolic process//methane metabolic process//response to oxidative stress	GO:0020037//GO:0004096	heme binding//catalase activity	--	--
c17359_g1	GO:0006260	DNA replication	GO:0003887//GO:0046872	DNA-directed DNA polymerase activity//metal ion binding	GO:0042575	DNA polymerase complex
c17361_g1	--	--	GO:0005515	protein binding	--	--
c17405_g1	GO:0009405//GO:0007186	pathogenesis//G-protein coupled receptor signaling pathway	GO:0004930	G-protein coupled receptor activity	GO:0016021//GO:0005576	integral component of membrane//extracellular region
c17427_g1	GO:0035556//GO:0046339//GO:0006629//GO:0009395//GO:0007165	intracellular signal transduction//diacylglycerol metabolic process//lipid metabolic process//phospholipid catabolic process//signal transduction	GO:0004435	phosphatidylinositol phospholipase C activity	--	--
c17434_g1	GO:0022904//GO:0030163	respiratory electron transport chain//protein catabolic process	--	--	GO:0016020	membrane
c17445_g1	GO:0031412	gas vesicle organization	--	--	GO:0031411	gas vesicle
c17474_g1	GO:0007186	G-protein coupled receptor signaling pathway	GO:0004930	G-protein coupled receptor activity	GO:0016021	integral component of membrane
c17506_g1	--	--	GO:0005515	protein binding	GO:0016021	integral component of membrane
c17524_g1	--	--	--	--	GO:0032040	small-subunit processome
c17529_g1	GO:0007165	signal transduction	GO:0005125	cytokine activity	GO:0016020	membrane
c17551_g1	GO:0006468	protein phosphorylation	GO:0004672//GO:0005524//GO:0000166	protein kinase activity//ATP binding//nucleotide binding	--	--
c17551_g2	GO:0016310//GO:0006468//GO:0009069	phosphorylation//protein phosphorylation//serine family amino acid metabolic process	GO:0005524//GO:0004674	ATP binding//protein serine/threonine kinase activity	--	--
c17552_g1	GO:0008643	carbohydrate transport	GO:0008982//GO:0016758	protein-N(PI)-phosphohistidine-sugar phosphotransferase activity//transferase activity, transferring hexosyl groups	GO:0009357//GO:0031227	protein-N(PI)-phosphohistidine-sugar phosphotransferase complex//intrinsic component of endoplasmic reticulum membrane
c17559_g1	--	--	GO:0016765	transferase activity, transferring alkyl or aryl (other than methyl) groups	--	--
c17560_g1	--	--	GO:0003824//GO:0043169	catalytic activity//cation binding	--	--
c17563_g1	--	--	--	--	GO:0016020	membrane
c1757_g1	GO:0006468	protein phosphorylation	GO:0004672//GO:0005524	protein kinase activity//ATP binding	--	--
c17598_g1	GO:0055114	oxidation-reduction process	GO:0016491//GO:0050661	oxidoreductase activity//NADP binding	--	--
c17641_g1	GO:0007165//GO:0007186	signal transduction//G-protein coupled receptor signaling pathway	GO:0031683//GO:0004871//GO:0019001//GO:0003924	G-protein beta/gamma-subunit complex binding//signal transducer activity//guanyl nucleotide binding//GTPase activity	--	--
c17653_g1	--	--	--	--	GO:0016021	integral component of membrane
c17713_g1	GO:0006013//GO:0006020//GO:0008152//GO:0006094//GO:0006096//GO:0046486//GO:0006000//GO:0015976//GO:0055070	mannose metabolic process//inositol metabolic process//metabolic process//gluconeogenesis//glycolytic process//glycerolipid metabolic process//fructose metabolic process//carbon utilization//copper ion homeostasis	GO:0005507//GO:0004807	copper ion binding//triose-phosphate isomerase activity	--	--
c17737_g1	GO:0007067	mitotic nuclear division	--	--	GO:0005681	spliceosomal complex
c17763_g1	GO:0008152//GO:0055114	metabolic process//oxidation-reduction process	GO:0016491	oxidoreductase activity	--	--
c17792_g1	GO:0006508	proteolysis	GO:0008236	serine-type peptidase activity	--	--
c17799_g1	GO:0006351	transcription, DNA-templated	GO:0046983	protein dimerization activity	--	--
c1779_g1	GO:0005985//GO:0005978//GO:0005982	sucrose metabolic process//glycogen biosynthetic process//starch metabolic process	GO:0004373	glycogen (starch) synthase activity	--	--
c17853_g1	GO:0006606//GO:0006886	protein import into nucleus//intracellular protein transport	--	--	GO:0016021//GO:0005643//GO:0005783	integral component of membrane//nuclear pore//endoplasmic reticulum
c17900_g1	GO:0042742	defense response to bacterium	GO:0046872	metal ion binding	--	--
c17908_g1	--	--	GO:0003723//GO:0005524//GO:0004386	RNA binding//ATP binding//helicase activity	GO:0005634	nucleus
c17908_g2	GO:0016032	viral process	--	--	--	--
c17914_g1	GO:0006810//GO:0006812//GO:0006811//GO:0007165	transport//cation transport//ion transport//signal transduction	GO:0005230//GO:0004889	extracellular ligand-gated ion channel activity//acetylcholine-activated cation-selective channel activity	GO:0016021//GO:0045211//GO:0016020//GO:0030054//GO:0005886	integral component of membrane//postsynaptic membrane//membrane//cell junction//plasma membrane
c17926_g1	GO:0043093//GO:0007165//GO:0015992//GO:0006355//GO:0010508//GO:0015991//GO:0030168//GO:0000917//GO:0006914//GO:0006606//GO:0055085//GO:0030001//GO:0051258	FtsZ-dependent cytokinesis//signal transduction//proton transport//regulation of transcription, DNA-templated//positive regulation of autophagy//ATP hydrolysis coupled proton transport//platelet activation//barrier septum assembly//autophagy//protein import into nucleus//transmembrane transport//metal ion transport//protein polymerization	GO:0003677//GO:0046873//GO:0015078//GO:0030674//GO:0043565//GO:0005102//GO:0003700	DNA binding//metal ion transmembrane transporter activity//hydrogen ion transmembrane transporter activity//protein binding, bridging//sequence-specific DNA binding//receptor binding//transcription factor activity, sequence-specific DNA binding	GO:0005634//GO:0005737//GO:0016020//GO:0005643//GO:0033179//GO:0005577//GO:0005667	nucleus//cytoplasm//membrane//nuclear pore//proton-transporting V-type ATPase, V0 domain//fibrinogen complex//transcription factor complex
c17935_g1	GO:0006118//GO:0008152//GO:0055114//GO:0008218	obsolete electron transport//metabolic process//oxidation-reduction process//bioluminescence	GO:0003995//GO:0016491	acyl-CoA dehydrogenase activity//oxidoreductase activity	--	--
c1793_g1	GO:0006302	double-strand break repair	GO:0030145//GO:0004519//GO:0005525	manganese ion binding//endonuclease activity//GTP binding	GO:0005634	nucleus
c1793_g2	GO:0006302//GO:0006487	double-strand break repair//protein N-linked glycosylation	GO:0004519//GO:0030145	endonuclease activity//manganese ion binding	GO:0016021//GO:0008250//GO:0005634	integral component of membrane//oligosaccharyltransferase complex//nucleus
c17946_g1	--	--	GO:0004867	serine-type endopeptidase inhibitor activity	--	--
c17950_g1	GO:0055085//GO:0006465	transmembrane transport//signal peptide processing	GO:0022857//GO:0008233	transmembrane transporter activity//peptidase activity	GO:0016021//GO:0005787	integral component of membrane//signal peptidase complex
c17977_g1	GO:0006909	phagocytosis	--	--	GO:0005856	cytoskeleton
c1797_g1	--	--	--	--	GO:0019033	viral tegument
c17987_g1	--	--	GO:0030554	adenyl nucleotide binding	--	--
c18016_g1	GO:0006260	DNA replication	--	--	--	--
c18051_g1	GO:0009395//GO:0016042//GO:0006644//GO:0006118//GO:0045454	phospholipid catabolic process//lipid catabolic process//phospholipid metabolic process//obsolete electron transport//cell redox homeostasis	GO:0004623//GO:0005515//GO:0015035//GO:0005509//GO:0009055	phospholipase A2 activity//protein binding//protein disulfide oxidoreductase activity//calcium ion binding//electron carrier activity	GO:0005576	extracellular region
c18060_g1	GO:0006183//GO:0006144//GO:0006241//GO:0006165//GO:0006206//GO:0006228	GTP biosynthetic process//purine nucleobase metabolic process//CTP biosynthetic process//nucleoside diphosphate phosphorylation//pyrimidine nucleobase metabolic process//UTP biosynthetic process	GO:0004550//GO:0005524	nucleoside diphosphate kinase activity//ATP binding	--	--
c18116_g1	GO:0006811//GO:0055085	ion transport//transmembrane transport	GO:0005216	ion channel activity	GO:0016020	membrane
c18119_g1	GO:0008152	metabolic process	GO:0003824	catalytic activity	--	--
c18170_g1	GO:0007067	mitotic nuclear division	--	--	GO:0072686//GO:0042729	mitotic spindle//DASH complex
c18192_g1	GO:0006364	rRNA processing	GO:0005515	protein binding	GO:0032040	small-subunit processome
c18230_g1	GO:0006281//GO:0006260	DNA repair//DNA replication	GO:0004003//GO:0003677//GO:0005524//GO:0004518	ATP-dependent DNA helicase activity//DNA binding//ATP binding//nuclease activity	GO:0005657	replication fork
c18233_g1	--	--	--	--	GO:0008537	proteasome activator complex
c18233_g2	GO:0006465	signal peptide processing	GO:0008233	peptidase activity	GO:0016021//GO:0005787	integral component of membrane//signal peptidase complex
c18234_g2	--	--	GO:0030234	enzyme regulator activity	GO:0016020	membrane
c18240_g1	GO:0016567	protein ubiquitination	GO:0004842	ubiquitin-protein transferase activity	--	--
c18252_g1	--	--	GO:0005525	GTP binding	--	--
c18253_g1	GO:0016598	protein arginylation	GO:0004057	arginyltransferase activity	--	--
c18267_g1	GO:0006605//GO:0006508//GO:0046486//GO:0016042//GO:0008152//GO:0007165	protein targeting//proteolysis//glycerolipid metabolic process//lipid catabolic process//metabolic process//signal transduction	GO:0016787//GO:0004806//GO:0008236	hydrolase activity//triglyceride lipase activity//serine-type peptidase activity	--	--
c18268_g1	--	--	GO:0008440	inositol-1,4,5-trisphosphate 3-kinase activity	--	--
c18281_g1	--	--	GO:0008168	methyltransferase activity	--	--
c18282_g1	--	--	GO:0046983	protein dimerization activity	--	--
c18289_g1	GO:0006260	DNA replication	GO:0005524//GO:0003677	ATP binding//DNA binding	--	--
c18313_g1	GO:0006308//GO:0016032//GO:0015074	DNA catabolic process//viral process//DNA integration	GO:0008833	deoxyribonuclease IV (phage-T4-induced) activity	--	--
c18314_g1	GO:0006554//GO:0006479	lysine catabolic process//protein methylation	GO:0018024	histone-lysine N-methyltransferase activity	--	--
c18321_g1	GO:0006412//GO:0042254	translation//ribosome biogenesis	GO:0003735	structural constituent of ribosome	GO:0005840	ribosome
c18348_g1	GO:0007010//GO:0048193	cytoskeleton organization//Golgi vesicle transport	GO:0003779	actin binding	GO:0016020	membrane
c18361_g1	--	--	GO:0003676	nucleic acid binding	--	--
c18368_g1	GO:0006804//GO:0055114//GO:0015947//GO:0006979//GO:0006568//GO:0009878	obsolete peroxidase reaction//oxidation-reduction process//methane metabolic process//response to oxidative stress//tryptophan metabolic process//nodule morphogenesis	GO:0020037//GO:0004096//GO:0046872	heme binding//catalase activity//metal ion binding	--	--
c18379_g2	GO:0040007//GO:0007165//GO:0008283	growth//signal transduction//cell proliferation	GO:0008083	growth factor activity	GO:0016020	membrane
c18393_g1	GO:0005975	carbohydrate metabolic process	GO:0004553	hydrolase activity, hydrolyzing O-glycosyl compounds	--	--
c18430_g1	GO:0006418	tRNA aminoacylation for protein translation	GO:0000166//GO:0004812//GO:0005524	nucleotide binding//aminoacyl-tRNA ligase activity//ATP binding	--	--
c18457_g1	GO:0006144//GO:0006508	purine nucleobase metabolic process//proteolysis	GO:0004197//GO:0017111//GO:0003968	cysteine-type endopeptidase activity//nucleoside-triphosphatase activity//RNA-directed RNA polymerase activity	GO:0031379	RNA-directed RNA polymerase complex
c18469_g1	GO:0050909//GO:0007187//GO:0007608	sensory perception of taste//G-protein coupled receptor signaling pathway, coupled to cyclic nucleotide second messenger//sensory perception of smell	GO:0005549//GO:0004984	odorant binding//olfactory receptor activity	GO:0016020//GO:0016021	membrane//integral component of membrane
c18488_g1	GO:0055085//GO:0046656//GO:0015948	transmembrane transport//folic acid biosynthetic process//methanogenesis	GO:0022857//GO:0030269	transmembrane transporter activity//tetrahydromethanopterin S-methyltransferase activity	GO:0016021	integral component of membrane
c18488_g2	GO:0055085	transmembrane transport	GO:0022857	transmembrane transporter activity	GO:0016021	integral component of membrane
c18517_g1	GO:0006412//GO:0042254	translation//ribosome biogenesis	GO:0003735	structural constituent of ribosome	GO:0005840//GO:0005622	ribosome//intracellular
c18521_g1	GO:0034477//GO:0006333	U6 snRNA 3'-end processing//chromatin assembly or disassembly	GO:0004518	nuclease activity	GO:0005634	nucleus
c18533_g1	--	--	GO:0005515	protein binding	--	--
c18548_g1	--	--	GO:0003676	nucleic acid binding	--	--
c18562_g1	GO:0016567	protein ubiquitination	GO:0008270//GO:0004842//GO:0005515//GO:0046872	zinc ion binding//ubiquitin-protein transferase activity//protein binding//metal ion binding	GO:0005680	anaphase-promoting complex
c18579_g1	--	--	GO:0005515	protein binding	--	--
c18592_g1	GO:0051726	regulation of cell cycle	--	--	GO:0005634	nucleus
c18595_g1	GO:0031221//GO:0005975//GO:0009117	arabinan metabolic process//carbohydrate metabolic process//nucleotide metabolic process	GO:0046556	alpha-L-arabinofuranosidase activity	--	--
c18635_g2	--	--	GO:0005515	protein binding	--	--
c18641_g1	GO:0055114//GO:0006396//GO:0006397	oxidation-reduction process//RNA processing//mRNA processing	GO:0016706//GO:0005515	oxidoreductase activity, acting on paired donors, with incorporation or reduction of molecular oxygen, 2-oxoglutarate as one donor, and incorporation of one atom each of oxygen into both donors//protein binding	GO:0005634//GO:0005622	nucleus//intracellular
c18655_g1	GO:0006396	RNA processing	--	--	--	--
c18682_g1	GO:0006357//GO:0010508//GO:0006886	regulation of transcription from RNA polymerase II promoter//positive regulation of autophagy//intracellular protein transport	GO:0001104	RNA polymerase II transcription cofactor activity	GO:0016021//GO:0016592//GO:0005783	integral component of membrane//mediator complex//endoplasmic reticulum
c18740_g1	--	--	GO:0005515	protein binding	--	--
c18774_g1	--	--	GO:0016887//GO:0005524	ATPase activity//ATP binding	--	--
c18800_g2	GO:0006302	double-strand break repair	GO:0005515	protein binding	--	--
c18802_g1	GO:0006479//GO:0046500//GO:0008152//GO:0006464	protein methylation//S-adenosylmethionine metabolic process//metabolic process//cellular protein modification process	GO:0004719//GO:0008168//GO:0008276	protein-L-isoaspartate (D-aspartate) O-methyltransferase activity//methyltransferase activity//protein methyltransferase activity	GO:0005737	cytoplasm
c18810_g1	--	--	GO:0005515	protein binding	--	--
c18832_g1	GO:0055114	oxidation-reduction process	GO:0005506//GO:0016705//GO:0020037	iron ion binding//oxidoreductase activity, acting on paired donors, with incorporation or reduction of molecular oxygen//heme binding	--	--
c18836_g1	--	--	GO:0005515	protein binding	--	--
c18838_g1	GO:0016568//GO:0006096//GO:0006094//GO:0009094//GO:0006571//GO:0000162	chromatin modification//glycolytic process//gluconeogenesis//L-phenylalanine biosynthetic process//tyrosine biosynthetic process//tryptophan biosynthetic process	GO:0004386//GO:0004634//GO:0000287	helicase activity//phosphopyruvate hydratase activity//magnesium ion binding	GO:0005634//GO:0000015	nucleus//phosphopyruvate hydratase complex
c18880_g1	GO:0042967//GO:0006355	acyl-carrier-protein biosynthetic process//regulation of transcription, DNA-templated	GO:0016747//GO:0008080	transferase activity, transferring acyl groups other than amino-acyl groups//N-acetyltransferase activity	GO:0005634	nucleus
c18889_g1	--	--	GO:0005515	protein binding	--	--
c18908_g1	--	--	GO:0046872	metal ion binding	--	--
c18911_g1	GO:0055114	oxidation-reduction process	GO:0016638	oxidoreductase activity, acting on the CH-NH2 group of donors	--	--
c1891_g1	GO:0006508	proteolysis	GO:0004252	serine-type endopeptidase activity	--	--
c18920_g1	--	--	GO:0042302	structural constituent of cuticle	--	--
c18923_g1	--	--	GO:0005515	protein binding	--	--
c18942_g1	GO:0008654	phospholipid biosynthetic process	GO:0016780//GO:0005198	phosphotransferase activity, for other substituted phosphate groups//structural molecule activity	GO:0019028//GO:0016020//GO:0019867	viral capsid//membrane//outer membrane
c18946_g1	GO:0009271//GO:0006355	phage shock//regulation of transcription, DNA-templated	--	--	--	--
c18961_g1	GO:0006468	protein phosphorylation	GO:0004672//GO:0005524	protein kinase activity//ATP binding	--	--
c18999_g1	--	--	GO:0003712	transcription cofactor activity	GO:0000124//GO:0005667	SAGA complex//transcription factor complex
c1900_g1	GO:0006511//GO:0016579	ubiquitin-dependent protein catabolic process//protein deubiquitination	GO:0004221	obsolete ubiquitin thiolesterase activity	--	--
c1901_g1	--	--	GO:0005515	protein binding	--	--
c19028_g1	GO:0009405	pathogenesis	--	--	--	--
c19041_g1	GO:0046836	glycolipid transport	GO:0051861//GO:0017089	glycolipid binding//glycolipid transporter activity	GO:0005737	cytoplasm
c19046_g1	GO:0015937//GO:0015940//GO:0009405	coenzyme A biosynthetic process//pantothenate biosynthetic process//pathogenesis	GO:0004140//GO:0005198//GO:0005524	dephospho-CoA kinase activity//structural molecule activity//ATP binding	--	--
c1906_g1	GO:0006811//GO:0055085	ion transport//transmembrane transport	GO:0005216	ion channel activity	GO:0016020	membrane
c1910_g1	--	--	GO:0003677//GO:0046872	DNA binding//metal ion binding	--	--
c19121_g1	GO:0003333//GO:0006865	amino acid transmembrane transport//amino acid transport	GO:0015171	amino acid transmembrane transporter activity	GO:0016020	membrane
c19147_g1	GO:0015031	protein transport	GO:0008565	protein transporter activity	GO:0016021	integral component of membrane
c19157_g1	GO:0055114	oxidation-reduction process	GO:0005506//GO:0020037//GO:0016705	iron ion binding//heme binding//oxidoreductase activity, acting on paired donors, with incorporation or reduction of molecular oxygen	--	--
c1915_g1	GO:0022900	electron transport chain	GO:0005515	protein binding	GO:0016021	integral component of membrane
c19169_g1	--	--	GO:0005515	protein binding	--	--
c1916_g1	--	--	GO:0046872	metal ion binding	--	--
c19218_g1	--	--	GO:0005515	protein binding	--	--
c19225_g1	GO:0007264	small GTPase mediated signal transduction	GO:0005525	GTP binding	GO:0005622//GO:0005737//GO:0019031//GO:0005634	intracellular//cytoplasm//viral envelope//nucleus
c19228_g1	--	--	--	--	GO:0016020	membrane
c19230_g1	GO:0006278	RNA-dependent DNA replication	GO:0003964//GO:0003723	RNA-directed DNA polymerase activity//RNA binding	--	--
c1926_g1	GO:0000724	double-strand break repair via homologous recombination	--	--	--	--
c19303_g1	GO:0016042//GO:0006629//GO:0046486//GO:0015996//GO:0015994	lipid catabolic process//lipid metabolic process//glycerolipid metabolic process//chlorophyll catabolic process//chlorophyll metabolic process	GO:0047746//GO:0004806	chlorophyllase activity//triglyceride lipase activity	--	--
c19327_g1	GO:0006468//GO:0007623	protein phosphorylation//circadian rhythm	--	--	--	--
c19328_g1	--	--	GO:0003824	catalytic activity	--	--
c19329_g1	GO:0006457	protein folding	GO:0051082	unfolded protein binding	GO:0016272	prefoldin complex
c19331_g1	GO:0019048//GO:0055114	modulation by virus of host morphology or physiology//oxidation-reduction process	GO:0016616	oxidoreductase activity, acting on the CH-OH group of donors, NAD or NADP as acceptor	--	--
c19336_g1	--	--	--	--	GO:0016021	integral component of membrane
c1934_g1	GO:0006508	proteolysis	GO:0004190	aspartic-type endopeptidase activity	--	--
c1936_g1	GO:0055085	transmembrane transport	--	--	GO:0016021	integral component of membrane
c19375_g1	GO:0006364	rRNA processing	GO:0008168	methyltransferase activity	--	--
c19377_g1	--	--	--	--	GO:0016021	integral component of membrane
c19389_g1	--	--	--	--	GO:0005639	integral component of nuclear inner membrane
c19390_g1	GO:0007165	signal transduction	GO:0003774//GO:0004871//GO:0005198	motor activity//signal transducer activity//structural molecule activity	GO:0016459//GO:0005882//GO:0016020	myosin complex//intermediate filament//membrane
c19399_g1	GO:0006206//GO:0006144//GO:0006351	pyrimidine nucleobase metabolic process//purine nucleobase metabolic process//transcription, DNA-templated	GO:0003677//GO:0008757//GO:0003899	DNA binding//S-adenosylmethionine-dependent methyltransferase activity//DNA-directed RNA polymerase activity	GO:0005730	nucleolus
c19415_g1	GO:0006119//GO:0015992//GO:0006118	oxidative phosphorylation//proton transport//obsolete electron transport	GO:0008121	ubiquinol-cytochrome-c reductase activity	--	--
c19430_g1	GO:0045454//GO:0006118	cell redox homeostasis//obsolete electron transport	GO:0005515//GO:0009055//GO:0015035	protein binding//electron carrier activity//protein disulfide oxidoreductase activity	--	--
c19446_g1	--	--	GO:0005515	protein binding	--	--
c19494_g1	--	--	--	--	GO:0019867	outer membrane
c19500_g1	GO:0031412	gas vesicle organization	--	--	GO:0031411	gas vesicle
c19512_g1	--	--	--	--	GO:0016020	membrane
c19632_g1	--	--	GO:0016740//GO:0005524	transferase activity//ATP binding	--	--
c19668_g1	--	--	GO:0005515	protein binding	--	--
c19674_g1	GO:0016192//GO:0006886	vesicle-mediated transport//intracellular protein transport	GO:0005515//GO:0005198	protein binding//structural molecule activity	GO:0030126	COPI vesicle coat
c19696_g1	GO:0044267	cellular protein metabolic process	GO:0005524	ATP binding	--	--
c196_g1	GO:0006434//GO:0006563//GO:0007264//GO:0006457//GO:0006544//GO:0006566//GO:0010508//GO:0006914//GO:0007049	seryl-tRNA aminoacylation//L-serine metabolic process//small GTPase mediated signal transduction//protein folding//glycine metabolic process//threonine metabolic process//positive regulation of autophagy//autophagy//cell cycle	GO:0008134//GO:0042803//GO:0004828//GO:0045502//GO:0051087//GO:0005524//GO:0000166//GO:0000774	transcription factor binding//protein homodimerization activity//serine-tRNA ligase activity//dynein binding//chaperone binding//ATP binding//nucleotide binding//adenyl-nucleotide exchange factor activity	GO:0030286//GO:0005737//GO:0005667//GO:0005622	dynein complex//cytoplasm//transcription factor complex//intracellular
c1971_g1	GO:0055085//GO:0006814//GO:0006813	transmembrane transport//sodium ion transport//potassium ion transport	--	--	GO:0005890	sodium:potassium-exchanging ATPase complex
c1972_g1	GO:0006355	regulation of transcription, DNA-templated	GO:0043565//GO:0003700	sequence-specific DNA binding//transcription factor activity, sequence-specific DNA binding	GO:0005667	transcription factor complex
c19730_g1	GO:0006810//GO:0009405	transport//pathogenesis	GO:0019871	sodium channel inhibitor activity	GO:0005576	extracellular region
c19732_g1	--	--	GO:0005515	protein binding	GO:0019031	viral envelope
c19754_g1	GO:0007165//GO:0007264//GO:0015684//GO:0007186	signal transduction//small GTPase mediated signal transduction//ferrous iron transport//G-protein coupled receptor signaling pathway	GO:0005525//GO:0031683//GO:0004871//GO:0019001//GO:0015093//GO:0003924	GTP binding//G-protein beta/gamma-subunit complex binding//signal transducer activity//guanyl nucleotide binding//ferrous iron transmembrane transporter activity//GTPase activity	GO:0005634//GO:0016021//GO:0005737//GO:0005622	nucleus//integral component of membrane//cytoplasm//intracellular
c19758_g1	--	--	GO:0046872	metal ion binding	--	--
c19792_g1	GO:0055114	oxidation-reduction process	GO:0016491//GO:0051537	oxidoreductase activity//2 iron, 2 sulfur cluster binding	--	--
c19812_g1	--	--	GO:0005515	protein binding	--	--
c1981_g1	GO:0015992//GO:0006118//GO:0055114//GO:0006119	proton transport//obsolete electron transport//oxidation-reduction process//oxidative phosphorylation	GO:0008121	ubiquinol-cytochrome-c reductase activity	--	--
c19822_g1	--	--	--	--	GO:0032040	small-subunit processome
c19830_g1	GO:0035434//GO:0006825	copper ion transmembrane transport//copper ion transport	GO:0005375	copper ion transmembrane transporter activity	GO:0016021	integral component of membrane
c19839_g1	GO:0006812//GO:0006836	cation transport//neurotransmitter transport	GO:0005328	neurotransmitter:sodium symporter activity	GO:0016021	integral component of membrane
c19850_g2	GO:0006536//GO:0009074//GO:0009821//GO:0000162//GO:0006103//GO:0006571//GO:0009094	glutamate metabolic process//aromatic amino acid family catabolic process//alkaloid biosynthetic process//tryptophan biosynthetic process//2-oxoglutarate metabolic process//tyrosine biosynthetic process//L-phenylalanine biosynthetic process	GO:0030170//GO:0004838	pyridoxal phosphate binding//L-tyrosine:2-oxoglutarate aminotransferase activity	--	--
c19858_g1	GO:0006506	GPI anchor biosynthetic process	GO:0017176	phosphatidylinositol N-acetylglucosaminyltransferase activity	GO:0016021	integral component of membrane
c19866_g1	GO:0015851	nucleobase transport	GO:0015205	nucleobase transmembrane transporter activity	GO:0016020	membrane
c19871_g1	GO:0006508	proteolysis	--	--	--	--
c19907_g1	GO:0042967	acyl-carrier-protein biosynthetic process	GO:0016747//GO:0008080	transferase activity, transferring acyl groups other than amino-acyl groups//N-acetyltransferase activity	GO:0005634	nucleus
c19909_g1	GO:0055114	oxidation-reduction process	GO:0020037//GO:0016705//GO:0005506	heme binding//oxidoreductase activity, acting on paired donors, with incorporation or reduction of molecular oxygen//iron ion binding	--	--
c19933_g1	GO:0016042//GO:0055114	lipid catabolic process//oxidation-reduction process	GO:0016614	oxidoreductase activity, acting on CH-OH group of donors	--	--
c19935_g1	--	--	GO:0003676//GO:0008026//GO:0005524	nucleic acid binding//ATP-dependent helicase activity//ATP binding	--	--
c19954_g1	GO:0055085//GO:0007268//GO:0007165//GO:0006811	transmembrane transport//synaptic transmission//signal transduction//ion transport	GO:0005216//GO:0005234//GO:0004970	ion channel activity//extracellular-glutamate-gated ion channel activity//ionotropic glutamate receptor activity	GO:0016020	membrane
c19967_g1	GO:0007010	cytoskeleton organization	GO:0003779	actin binding	GO:0005737	cytoplasm
c19982_g1	GO:0006298	mismatch repair	GO:0043565//GO:0005524//GO:0030983	sequence-specific DNA binding//ATP binding//mismatched DNA binding	--	--
c20013_g1	GO:0008152	metabolic process	GO:0003824	catalytic activity	--	--
c20020_g1	GO:0008152	metabolic process	GO:0003824	catalytic activity	--	--
c20023_g1	GO:0042254//GO:0006118//GO:0006123//GO:0006412//GO:0015992	ribosome biogenesis//obsolete electron transport//mitochondrial electron transport, cytochrome c to oxygen//translation//proton transport	GO:0003735//GO:0009055//GO:0004129	structural constituent of ribosome//electron carrier activity//cytochrome-c oxidase activity	GO:0005622//GO:0005840//GO:0005746//GO:0045277	intracellular//ribosome//mitochondrial respiratory chain//respiratory chain complex IV
c2002_g1	--	--	GO:0003677	DNA binding	GO:0005622	intracellular
c20032_g1	GO:0007218	neuropeptide signaling pathway	--	--	GO:0030141	secretory granule
c20038_g1	GO:0046497//GO:0009435	nicotinate nucleotide metabolic process//NAD biosynthetic process	GO:0004514	nicotinate-nucleotide diphosphorylase (carboxylating) activity	--	--
c20044_g1	GO:0007067	mitotic nuclear division	--	--	GO:0042729//GO:0072686	DASH complex//mitotic spindle
c2005_g1	GO:0006814	sodium ion transport	GO:0008270//GO:0005248	zinc ion binding//voltage-gated sodium channel activity	GO:0005634//GO:0032040//GO:0001518	nucleus//small-subunit processome//voltage-gated sodium channel complex
c20089_g1	GO:0006355//GO:0055114	regulation of transcription, DNA-templated//oxidation-reduction process	GO:0005515//GO:0010309	protein binding//acireductone dioxygenase [iron(II)-requiring] activity	--	--
c20093_g1	GO:0006508//GO:0008152	proteolysis//metabolic process	GO:0008236//GO:0016787	serine-type peptidase activity//hydrolase activity	--	--
c20094_g1	GO:0008033//GO:0008610//GO:0009452//GO:0006479//GO:0001510//GO:0009451//GO:0006306//GO:0008152//GO:0055114//GO:0006400//GO:0046500//GO:0031167//GO:0006464	tRNA processing//lipid biosynthetic process//7-methylguanosine RNA capping//protein methylation//RNA methylation//RNA modification//DNA methylation//metabolic process//oxidation-reduction process//tRNA modification//S-adenosylmethionine metabolic process//rRNA methylation//cellular protein modification process	GO:0008176//GO:0008276//GO:0005515//GO:0016491//GO:0008270//GO:0004719//GO:0008168//GO:0016740//GO:0003677//GO:0008170	tRNA (guanine-N7-)-methyltransferase activity//protein methyltransferase activity//protein binding//oxidoreductase activity//zinc ion binding//protein-L-isoaspartate (D-aspartate) O-methyltransferase activity//methyltransferase activity//transferase activity//DNA binding//N-methyltransferase activity	GO:0005886//GO:0005737	plasma membrane//cytoplasm
c20097_g1	--	--	GO:0004112	cyclic-nucleotide phosphodiesterase activity	--	--
c200_g2	GO:0006313	transposition, DNA-mediated	GO:0003677//GO:0004803	DNA binding//transposase activity	--	--
c20103_g1	GO:0000079//GO:0006525//GO:0006123//GO:0015992//GO:0006355	regulation of cyclin-dependent protein serine/threonine kinase activity//arginine metabolic process//mitochondrial electron transport, cytochrome c to oxygen//proton transport//regulation of transcription, DNA-templated	GO:0004129//GO:0019901//GO:0003700	cytochrome-c oxidase activity//protein kinase binding//transcription factor activity, sequence-specific DNA binding	GO:0005634//GO:0016591//GO:0045277//GO:0005740//GO:0005667	nucleus//DNA-directed RNA polymerase II, holoenzyme//respiratory chain complex IV//mitochondrial envelope//transcription factor complex
c20105_g1	GO:0046854	phosphatidylinositol phosphorylation	--	--	--	--
c20109_g1	GO:0042203//GO:0009712//GO:0046232//GO:0055114//GO:0042184//GO:0046497//GO:0006769//GO:0018874//GO:0019261	toluene catabolic process//catechol-containing compound metabolic process//carbazole catabolic process//oxidation-reduction process//xylene catabolic process//nicotinate nucleotide metabolic process//nicotinamide metabolic process//benzoate metabolic process//1,4-dichlorobenzene catabolic process	GO:0048037//GO:0016616//GO:0050661//GO:0016491//GO:0018576//GO:0005506//GO:0008270//GO:0008750	cofactor binding//oxidoreductase activity, acting on the CH-OH group of donors, NAD or NADP as acceptor//NADP binding//oxidoreductase activity//catechol 1,2-dioxygenase activity//iron ion binding//zinc ion binding//NAD(P)+ transhydrogenase (AB-specific) activity	GO:0016021	integral component of membrane
c20111_g1	--	--	--	--	GO:0019031	viral envelope
c20114_g1	--	--	GO:0030414//GO:0005515	peptidase inhibitor activity//protein binding	GO:0005576	extracellular region
c20115_g1	GO:0055114//GO:0006629//GO:0006633	oxidation-reduction process//lipid metabolic process//fatty acid biosynthetic process	GO:0016705	oxidoreductase activity, acting on paired donors, with incorporation or reduction of molecular oxygen	GO:0016021	integral component of membrane
c20117_g1	GO:0006470//GO:0009396//GO:0006570//GO:0055114//GO:0046487//GO:0035335	protein dephosphorylation//folic acid-containing compound biosynthetic process//tyrosine metabolic process//oxidation-reduction process//glyoxylate metabolic process//peptidyl-tyrosine dephosphorylation	GO:0003824//GO:0004488//GO:0004725//GO:0008138	catalytic activity//methylenetetrahydrofolate dehydrogenase (NADP+) activity//protein tyrosine phosphatase activity//protein tyrosine/serine/threonine phosphatase activity	--	--
c20123_g1	GO:0015031	protein transport	--	--	GO:0016020	membrane
c20129_g1	--	--	GO:0005515	protein binding	--	--
c20137_g1	GO:0055114	oxidation-reduction process	GO:0016491//GO:0010181	oxidoreductase activity//FMN binding	--	--
c2013_g1	--	--	GO:0051537	2 iron, 2 sulfur cluster binding	GO:0043231	intracellular membrane-bounded organelle
c20145_g1	GO:0006886	intracellular protein transport	GO:0005525//GO:0017137//GO:0003677//GO:0005515//GO:0046872	GTP binding//Rab GTPase binding//DNA binding//protein binding//metal ion binding	--	--
c20147_g1	GO:0055114	oxidation-reduction process	GO:0016616//GO:0048037//GO:0016620	oxidoreductase activity, acting on the CH-OH group of donors, NAD or NADP as acceptor//cofactor binding//oxidoreductase activity, acting on the aldehyde or oxo group of donors, NAD or NADP as acceptor	--	--
c20149_g1	GO:0055114	oxidation-reduction process	GO:0047134//GO:0046872	protein-disulfide reductase activity//metal ion binding	--	--
c20153_g1	GO:0006457//GO:0015031//GO:0055085	protein folding//protein transport//transmembrane transport	GO:0051087//GO:0042803//GO:0050660//GO:0000774	chaperone binding//protein homodimerization activity//flavin adenine dinucleotide binding//adenyl-nucleotide exchange factor activity	--	--
c20162_g1	GO:0000917//GO:0007049//GO:0007155//GO:0043093//GO:0006563//GO:0006434//GO:0006544//GO:0006355//GO:0006566	barrier septum assembly//cell cycle//cell adhesion//FtsZ-dependent cytokinesis//L-serine metabolic process//seryl-tRNA aminoacylation//glycine metabolic process//regulation of transcription, DNA-templated//threonine metabolic process	GO:0043565//GO:0005198//GO:0008270//GO:0005524//GO:0000166//GO:0003700//GO:0005515//GO:0004828	sequence-specific DNA binding//structural molecule activity//zinc ion binding//ATP binding//nucleotide binding//transcription factor activity, sequence-specific DNA binding//protein binding//serine-tRNA ligase activity	GO:0005667//GO:0005604//GO:0005737	transcription factor complex//basement membrane//cytoplasm
c20163_g1	GO:0006355	regulation of transcription, DNA-templated	GO:0003677//GO:0003676	DNA binding//nucleic acid binding	GO:0005634	nucleus
c20172_g1	--	--	GO:0005515	protein binding	--	--
c20175_g1	GO:0030001//GO:0045444//GO:0055085	metal ion transport//fat cell differentiation//transmembrane transport	GO:0046873	metal ion transmembrane transporter activity	GO:0016020//GO:0016012//GO:0016021	membrane//sarcoglycan complex//integral component of membrane
c20183_g1	GO:0015994//GO:0015979//GO:0015995	chlorophyll metabolic process//photosynthesis//chlorophyll biosynthetic process	GO:0005524//GO:0016851//GO:0003677//GO:0016787	ATP binding//magnesium chelatase activity//DNA binding//hydrolase activity	GO:0010007	magnesium chelatase complex
c20187_g1	GO:0009069//GO:0016310//GO:0007178	serine family amino acid metabolic process//phosphorylation//transmembrane receptor protein serine/threonine kinase signaling pathway	GO:0005024//GO:0004675	transforming growth factor beta-activated receptor activity//transmembrane receptor protein serine/threonine kinase activity	GO:0016020	membrane
c20188_g1	--	--	GO:0003676//GO:0016787//GO:0046872	nucleic acid binding//hydrolase activity//metal ion binding	--	--
c20195_g1	GO:0007165	signal transduction	GO:0004872	receptor activity	GO:0016021	integral component of membrane
c20204_g1	GO:0006783//GO:0006804//GO:0055114//GO:0006979//GO:0015994//GO:0033014	heme biosynthetic process//obsolete peroxidase reaction//oxidation-reduction process//response to oxidative stress//chlorophyll metabolic process//tetrapyrrole biosynthetic process	GO:0004852//GO:0020037//GO:0004601	uroporphyrinogen-III synthase activity//heme binding//peroxidase activity	--	--
c20205_g1	--	--	--	--	GO:0016021	integral component of membrane
c20206_g1	GO:0006468	protein phosphorylation	GO:0005524//GO:0004672//GO:0016818	ATP binding//protein kinase activity//hydrolase activity, acting on acid anhydrides, in phosphorus-containing anhydrides	--	--
c20215_g1	GO:0009306	protein secretion	--	--	GO:0016020//GO:0016021	membrane//integral component of membrane
c20219_g1	GO:0006810	transport	GO:0005215	transporter activity	GO:0016020//GO:0005861	membrane//troponin complex
c20227_g1	GO:0006571//GO:0006432//GO:0044267//GO:0019079//GO:0000162//GO:0009094//GO:0006810//GO:0006614//GO:0006281//GO:0006303//GO:0019069	tyrosine biosynthetic process//phenylalanyl-tRNA aminoacylation//cellular protein metabolic process//viral genome replication//tryptophan biosynthetic process//L-phenylalanine biosynthetic process//transport//SRP-dependent cotranslational protein targeting to membrane//DNA repair//double-strand break repair via nonhomologous end joining//viral capsid assembly	GO:0003677//GO:0004826//GO:0005525//GO:0003676//GO:0004386//GO:0008026//GO:0000166//GO:0016787//GO:0004519//GO:0005524	DNA binding//phenylalanine-tRNA ligase activity//GTP binding//nucleic acid binding//helicase activity//ATP-dependent helicase activity//nucleotide binding//hydrolase activity//endonuclease activity//ATP binding	GO:0005737//GO:0009328	cytoplasm//phenylalanine-tRNA ligase complex
c20230_g1	GO:0006418	tRNA aminoacylation for protein translation	GO:0005524//GO:0004812//GO:0000166	ATP binding//aminoacyl-tRNA ligase activity//nucleotide binding	--	--
c20232_g1	GO:0006886//GO:0016192	intracellular protein transport//vesicle-mediated transport	GO:0044183//GO:0005515	protein binding involved in protein folding//protein binding	GO:0030117	membrane coat
c20234_g1	--	--	GO:0003677	DNA binding	--	--
c20239_g1	GO:0007217	tachykinin receptor signaling pathway	--	--	--	--
c20240_g1	GO:0007606//GO:0007165	sensory perception of chemical stimulus//signal transduction	GO:0005515//GO:0004888//GO:0071771//GO:0051536	protein binding//transmembrane signaling receptor activity//aldehyde decarbonylase activity//iron-sulfur cluster binding	GO:0016020	membrane
c20243_g1	GO:0006412//GO:0042254	translation//ribosome biogenesis	GO:0003735//GO:0003723	structural constituent of ribosome//RNA binding	GO:0005840	ribosome
c20245_g1	GO:0007165	signal transduction	--	--	--	--
c20248_g1	GO:0015979//GO:0006281//GO:0006310//GO:0006355//GO:0015995//GO:0015994//GO:0019079	photosynthesis//DNA repair//DNA recombination//regulation of transcription, DNA-templated//chlorophyll biosynthetic process//chlorophyll metabolic process//viral genome replication	GO:0016301//GO:0003678//GO:0005524//GO:0016851//GO:0016887//GO:0009378//GO:0003723//GO:0043531//GO:0005525//GO:0008134//GO:0003724	kinase activity//DNA helicase activity//ATP binding//magnesium chelatase activity//ATPase activity//four-way junction helicase activity//RNA binding//ADP binding//GTP binding//transcription factor binding//RNA helicase activity	GO:0005667//GO:0009379//GO:0010007//GO:0005657	transcription factor complex//Holliday junction helicase complex//magnesium chelatase complex//replication fork
c20256_g1	--	--	GO:0005515//GO:0016740	protein binding//transferase activity	--	--
c2025_g1	--	--	GO:0005488//GO:0003723	binding//RNA binding	--	--
c20260_g1	GO:0006355	regulation of transcription, DNA-templated	--	--	--	--
c20278_g1	--	--	GO:0005515	protein binding	--	--
c20285_g1	--	--	GO:0042802	identical protein binding	--	--
c20290_g1	GO:0006355	regulation of transcription, DNA-templated	--	--	--	--
c20291_g1	GO:0006810//GO:0007049//GO:0019083//GO:0015684//GO:0007264	transport//cell cycle//viral transcription//ferrous iron transport//small GTPase mediated signal transduction	GO:0005524//GO:0016817//GO:0000166//GO:0016301//GO:0003724//GO:0005525//GO:0043531//GO:0003924//GO:0015093//GO:0003723//GO:0016887	ATP binding//hydrolase activity, acting on acid anhydrides//nucleotide binding//kinase activity//RNA helicase activity//GTP binding//ADP binding//GTPase activity//ferrous iron transmembrane transporter activity//RNA binding//ATPase activity	GO:0005622//GO:0016020//GO:0016021	intracellular//membrane//integral component of membrane
c20297_g1	GO:0055114//GO:0016042	oxidation-reduction process//lipid catabolic process	GO:0070008//GO:0005509//GO:0016671//GO:0004252//GO:0003756	serine-type exopeptidase activity//calcium ion binding//oxidoreductase activity, acting on a sulfur group of donors, disulfide as acceptor//serine-type endopeptidase activity//protein disulfide isomerase activity	GO:0005783	endoplasmic reticulum
c2029_g1	GO:0030261//GO:0007059	chromosome condensation//chromosome segregation	GO:0005524//GO:0003677	ATP binding//DNA binding	GO:0009295	nucleoid
c20300_g1	GO:0006355//GO:0030036	regulation of transcription, DNA-templated//actin cytoskeleton organization	GO:0003700//GO:0003779	transcription factor activity, sequence-specific DNA binding//actin binding	GO:0009288//GO:0005667	bacterial-type flagellum//transcription factor complex
c20309_g1	GO:0006817//GO:0055085//GO:0006576//GO:0006812//GO:0046740//GO:0007264//GO:0015684	phosphate ion transport//transmembrane transport//cellular biogenic amine metabolic process//cation transport//transport of virus in host, cell to cell//small GTPase mediated signal transduction//ferrous iron transport	GO:0008324//GO:0005524//GO:0003924//GO:0005315//GO:0016887//GO:0015093//GO:0005525	cation transmembrane transporter activity//ATP binding//GTPase activity//inorganic phosphate transmembrane transporter activity//ATPase activity//ferrous iron transmembrane transporter activity//GTP binding	GO:0005622//GO:0016020//GO:0005737//GO:0016021//GO:0005634	intracellular//membrane//cytoplasm//integral component of membrane//nucleus
c20319_g1	--	--	GO:0042302	structural constituent of cuticle	--	--
c20321_g1	GO:0015684//GO:0007264//GO:0006396	ferrous iron transport//small GTPase mediated signal transduction//RNA processing	GO:0005515//GO:0003924//GO:0015093//GO:0003723//GO:0005525//GO:0008270	protein binding//GTPase activity//ferrous iron transmembrane transporter activity//RNA binding//GTP binding//zinc ion binding	GO:0005622//GO:0016021//GO:0000176	intracellular//integral component of membrane//nuclear exosome (RNase complex)
c20322_g1	--	--	GO:0005515	protein binding	--	--
c20326_g1	GO:0018342//GO:0030682//GO:0006468	protein prenylation//evasion or tolerance of host defense response//protein phosphorylation	GO:0008318//GO:0005524//GO:0004672	protein prenyltransferase activity//ATP binding//protein kinase activity	--	--
c20329_g1	GO:0030150//GO:0046488	protein import into mitochondrial matrix//phosphatidylinositol metabolic process	GO:0016307	phosphatidylinositol phosphate kinase activity	GO:0005742//GO:0031224	mitochondrial outer membrane translocase complex//intrinsic component of membrane
c20346_g1	GO:0006397//GO:0009966	mRNA processing//regulation of signal transduction	GO:0003676	nucleic acid binding	GO:0005634	nucleus
c20348_g1	GO:0016579//GO:0006511	protein deubiquitination//ubiquitin-dependent protein catabolic process	GO:0004221	obsolete ubiquitin thiolesterase activity	--	--
c20360_g1	GO:0006024	glycosaminoglycan biosynthetic process	GO:0016857//GO:0005515	racemase and epimerase activity, acting on carbohydrates and derivatives//protein binding	GO:0016021	integral component of membrane
c20364_g1	GO:0006629	lipid metabolic process	--	--	--	--
c20367_g1	--	--	GO:0046872//GO:0003677	metal ion binding//DNA binding	--	--
c20374_g1	--	--	GO:0046872//GO:0008270	metal ion binding//zinc ion binding	--	--
c20375_g1	--	--	GO:0005509//GO:0005515	calcium ion binding//protein binding	GO:0005576	extracellular region
c20376_g1	--	--	--	--	GO:0016021	integral component of membrane
c20376_g2	--	--	--	--	GO:0016021	integral component of membrane
c20387_g1	GO:0055114	oxidation-reduction process	GO:0016972	thiol oxidase activity	--	--
c20424_g1	--	--	GO:0005198	structural molecule activity	GO:0019028//GO:0019031	viral capsid//viral envelope
c20437_g1	GO:0009405	pathogenesis	--	--	GO:0005576	extracellular region
c20439_g1	GO:0055114	oxidation-reduction process	GO:0016616	oxidoreductase activity, acting on the CH-OH group of donors, NAD or NADP as acceptor	--	--
c2043_g1	GO:0006508	proteolysis	GO:0004252	serine-type endopeptidase activity	--	--
c20443_g1	GO:0006826//GO:0034755	iron ion transport//iron ion transmembrane transport	GO:0005381	iron ion transmembrane transporter activity	GO:0016021	integral component of membrane
c20454_g1	GO:0050790//GO:0006508	regulation of catalytic activity//proteolysis	GO:0004197//GO:0008234	cysteine-type endopeptidase activity//cysteine-type peptidase activity	--	--
c20460_g1	GO:0006955//GO:0007165	immune response//signal transduction	GO:0005164	tumor necrosis factor receptor binding	GO:0016020	membrane
c20472_g1	GO:0006465//GO:0022904	signal peptide processing//respiratory electron transport chain	GO:0008233	peptidase activity	GO:0005787//GO:0016020//GO:0016021	signal peptidase complex//membrane//integral component of membrane
c20481_g1	GO:0006355	regulation of transcription, DNA-templated	GO:0003700//GO:0008270	transcription factor activity, sequence-specific DNA binding//zinc ion binding	GO:0005667//GO:0005634	transcription factor complex//nucleus
c20491_g1	GO:0006810//GO:0006260//GO:0015979//GO:0006310//GO:0006281//GO:0015995//GO:0006355//GO:0015994//GO:0019079	transport//DNA replication//photosynthesis//DNA recombination//DNA repair//chlorophyll biosynthetic process//regulation of transcription, DNA-templated//chlorophyll metabolic process//viral genome replication	GO:0003678//GO:0016787//GO:0003910//GO:0016301//GO:0005524//GO:0016851//GO:0043531//GO:0003677//GO:0016887//GO:0009378//GO:0003723//GO:0098519//GO:0003724//GO:0008134	DNA helicase activity//hydrolase activity//DNA ligase (ATP) activity//kinase activity//ATP binding//magnesium chelatase activity//ADP binding//DNA binding//ATPase activity//four-way junction helicase activity//RNA binding//nucleotide phosphatase activity, acting on free nucleotides//RNA helicase activity//transcription factor binding	GO:0005667//GO:0009379//GO:0010007//GO:0005657	transcription factor complex//Holliday junction helicase complex//magnesium chelatase complex//replication fork
c20492_g1	GO:0015940//GO:0055114//GO:0008152//GO:0006813//GO:0006098//GO:0006694//GO:0006574//GO:0019521//GO:0006633//GO:0006552//GO:0008210//GO:0006811//GO:0008207//GO:0008209//GO:0006550//GO:0006568//GO:0006554//GO:0006631//GO:0018874//GO:0046168	pantothenate biosynthetic process//oxidation-reduction process//metabolic process//potassium ion transport//pentose-phosphate shunt//steroid biosynthetic process//valine catabolic process//D-gluconate metabolic process//fatty acid biosynthetic process//leucine catabolic process//estrogen metabolic process//ion transport//C21-steroid hormone metabolic process//androgen metabolic process//isoleucin…	GO:0008677//GO:0016616//GO:0003854//GO:0048037//GO:0004616//GO:0003857//GO:0051287//GO:0016491	2-dehydropantoate 2-reductase activity//oxidoreductase activity, acting on the CH-OH group of donors, NAD or NADP as acceptor//3-beta-hydroxy-delta5-steroid dehydrogenase activity//cofactor binding//phosphogluconate dehydrogenase (decarboxylating) activity//3-hydroxyacyl-CoA dehydrogenase activity//NAD binding//oxidoreductase activity	GO:0005737//GO:0016020	cytoplasm//membrane
c20495_g1	--	--	GO:0016773	phosphotransferase activity, alcohol group as acceptor	--	--
c20498_g1	GO:0006687//GO:0006525//GO:0006814//GO:0006090//GO:0006665//GO:0006560//GO:0006680//GO:0071436//GO:0006807//GO:0005975	glycosphingolipid metabolic process//arginine metabolic process//sodium ion transport//pyruvate metabolic process//sphingolipid metabolic process//proline metabolic process//glucosylceramide catabolic process//sodium ion export//nitrogen compound metabolic process//carbohydrate metabolic process	GO:0015081//GO:0008948//GO:0004348//GO:0005515//GO:0008270	sodium ion transmembrane transporter activity//oxaloacetate decarboxylase activity//glucosylceramidase activity//protein binding//zinc ion binding	GO:0016021//GO:0016020//GO:0005886	integral component of membrane//membrane//plasma membrane
c20498_g2	GO:0007166	cell surface receptor signaling pathway	--	--	GO:0016020	membrane
c20499_g2	GO:0051258//GO:0006184	protein polymerization//obsolete GTP catabolic process	GO:0003924//GO:0005525	GTPase activity//GTP binding	GO:0043234	protein complex
c20500_g1	GO:0006810//GO:0019079	transport//viral genome replication	GO:0003723//GO:0016887//GO:0016787//GO:0003677//GO:0003676//GO:0008026//GO:0005524//GO:0004386	RNA binding//ATPase activity//hydrolase activity//DNA binding//nucleic acid binding//ATP-dependent helicase activity//ATP binding//helicase activity	--	--
c20517_g1	--	--	--	--	GO:0042765//GO:0016021	GPI-anchor transamidase complex//integral component of membrane
c20521_g1	GO:0006470	protein dephosphorylation	GO:0004721//GO:0000287//GO:0030145//GO:0004722//GO:0003824	phosphoprotein phosphatase activity//magnesium ion binding//manganese ion binding//protein serine/threonine phosphatase activity//catalytic activity	GO:0008287	protein serine/threonine phosphatase complex
c20522_g1	GO:0007155	cell adhesion	GO:0005515	protein binding	GO:0016020//GO:0009289	membrane//pilus
c20524_g1	GO:0006030	chitin metabolic process	GO:0008061	chitin binding	GO:0005576	extracellular region
c20533_g1	GO:0006281	DNA repair	GO:0003677//GO:0004518//GO:0046872//GO:0005524//GO:0008270	DNA binding//nuclease activity//metal ion binding//ATP binding//zinc ion binding	GO:0005634	nucleus
c20537_g1	GO:0006508	proteolysis	GO:0004190	aspartic-type endopeptidase activity	GO:0016020	membrane
c20541_g2	--	--	GO:0042302	structural constituent of cuticle	--	--
c20545_g1	GO:0015992//GO:0006118//GO:0006119	proton transport//obsolete electron transport//oxidative phosphorylation	GO:0009055//GO:0008121	electron carrier activity//ubiquinol-cytochrome-c reductase activity	--	--
c20549_g1	GO:0005975	carbohydrate metabolic process	GO:0016868//GO:0042302	intramolecular transferase activity, phosphotransferases//structural constituent of cuticle	--	--
c20551_g1	GO:0008152//GO:0006626	metabolic process//protein targeting to mitochondrion	GO:0003824//GO:0000166	catalytic activity//nucleotide binding	GO:0005741	mitochondrial outer membrane
c20551_g2	GO:0006351//GO:0006206//GO:0006144	transcription, DNA-templated//pyrimidine nucleobase metabolic process//purine nucleobase metabolic process	GO:0003899//GO:0003676//GO:0008270//GO:0003677	DNA-directed RNA polymerase activity//nucleic acid binding//zinc ion binding//DNA binding	GO:0005730	nucleolus
c20555_g1	GO:0015992//GO:0015991	proton transport//ATP hydrolysis coupled proton transport	GO:0015078	hydrogen ion transmembrane transporter activity	GO:0033179	proton-transporting V-type ATPase, V0 domain
c20556_g1	--	--	GO:0046983	protein dimerization activity	--	--
c20559_g1	--	--	GO:0005515	protein binding	--	--
c20560_g1	GO:0015979	photosynthesis	--	--	GO:0009523//GO:0016020//GO:0009539	photosystem II//membrane//photosystem II reaction center
c20563_g1	GO:0007155	cell adhesion	GO:0003723	RNA binding	GO:0005604	basement membrane
c20565_g1	GO:0050852//GO:0030168//GO:0007165//GO:0006470//GO:0045980//GO:0007049//GO:0051258//GO:0006570	T cell receptor signaling pathway//platelet activation//signal transduction//protein dephosphorylation//negative regulation of nucleotide metabolic process//cell cycle//protein polymerization//tyrosine metabolic process	GO:0005102//GO:0004725//GO:0004857//GO:0030674//GO:0005515	receptor binding//protein tyrosine phosphatase activity//enzyme inhibitor activity//protein binding, bridging//protein binding	GO:0005577//GO:0005739	fibrinogen complex//mitochondrion
c20570_g1	GO:0006886//GO:0006468	intracellular protein transport//protein phosphorylation	GO:0017137//GO:0005524//GO:0003779//GO:0035091//GO:0004672	Rab GTPase binding//ATP binding//actin binding//phosphatidylinositol binding//protein kinase activity	--	--
c20578_g1	--	--	GO:0005515//GO:0016817	protein binding//hydrolase activity, acting on acid anhydrides	--	--
c20580_g1	--	--	GO:0044183	protein binding involved in protein folding	--	--
c20584_g1	GO:0007165	signal transduction	GO:0005515//GO:0005179	protein binding//hormone activity	--	--
c20588_g1	GO:0005975//GO:0005985//GO:0005982	carbohydrate metabolic process//sucrose metabolic process//starch metabolic process	GO:0008810//GO:0004859	cellulase activity//phospholipase inhibitor activity	GO:0005576	extracellular region
c20594_g2	GO:0046677	response to antibiotic	--	--	--	--
c20595_g1	GO:0000045	autophagosome assembly	--	--	GO:0005737	cytoplasm
c20601_g1	GO:0043303//GO:0009405	mast cell degranulation//pathogenesis	--	--	GO:0005576	extracellular region
c20607_g1	GO:0006807	nitrogen compound metabolic process	GO:0016787//GO:0016814//GO:0008270	hydrolase activity//hydrolase activity, acting on carbon-nitrogen (but not peptide) bonds, in cyclic amidines//zinc ion binding	--	--
c20610_g1	GO:0044237//GO:0006694//GO:0055114//GO:0009085//GO:0009089//GO:0008210//GO:0008209//GO:0008207	cellular metabolic process//steroid biosynthetic process//oxidation-reduction process//lysine biosynthetic process//lysine biosynthetic process via diaminopimelate//estrogen metabolic process//androgen metabolic process//C21-steroid hormone metabolic process	GO:0016616//GO:0016620//GO:0008839//GO:0050662//GO:0003854//GO:0016491//GO:0051287//GO:0003824	oxidoreductase activity, acting on the CH-OH group of donors, NAD or NADP as acceptor//oxidoreductase activity, acting on the aldehyde or oxo group of donors, NAD or NADP as acceptor//4-hydroxy-tetrahydrodipicolinate reductase//coenzyme binding//3-beta-hydroxy-delta5-steroid dehydrogenase activity//oxidoreductase activity//NAD binding//catalytic activity	--	--
c20612_g1	GO:0006352	DNA-templated transcription, initiation	GO:0003677	DNA binding	--	--
c20615_g1	GO:0006412//GO:0042254	translation//ribosome biogenesis	GO:0003735	structural constituent of ribosome	GO:0005840	ribosome
c2061_g1	GO:0006810	transport	--	--	GO:0016020	membrane
c20634_g1	GO:0055114	oxidation-reduction process	GO:0016705//GO:0020037//GO:0005506	oxidoreductase activity, acting on paired donors, with incorporation or reduction of molecular oxygen//heme binding//iron ion binding	--	--
c20638_g1	GO:0006355	regulation of transcription, DNA-templated	GO:0043565	sequence-specific DNA binding	--	--
c2063_g1	--	--	--	--	GO:0016020	membrane
c20652_g1	GO:0042254//GO:0006260//GO:0006281//GO:0006412	ribosome biogenesis//DNA replication//DNA repair//translation	GO:0003911//GO:0003735	DNA ligase (NAD+) activity//structural constituent of ribosome	GO:0005840//GO:0005622	ribosome//intracellular
c20653_g1	--	--	GO:0004222	metalloendopeptidase activity	GO:0031012	extracellular matrix
c20672_g1	GO:0006118	obsolete electron transport	GO:0003954	NADH dehydrogenase activity	GO:0005739	mitochondrion
c20689_g1	GO:0007165	signal transduction	GO:0008201//GO:0046983//GO:0050750	heparin binding//protein dimerization activity//low-density lipoprotein particle receptor binding	GO:0005783	endoplasmic reticulum
c20690_g1	GO:0051090	regulation of sequence-specific DNA binding transcription factor activity	--	--	GO:0005634	nucleus
c20701_g1	GO:0015979	photosynthesis	--	--	GO:0016020//GO:0009523//GO:0009539	membrane//photosystem II//photosystem II reaction center
c20704_g1	GO:0042254//GO:0006412	ribosome biogenesis//translation	GO:0019843//GO:0003735	rRNA binding//structural constituent of ribosome	GO:0005622//GO:0005840	intracellular//ribosome
c20713_g1	GO:0006826//GO:0015979//GO:0055085//GO:0034755	iron ion transport//photosynthesis//transmembrane transport//iron ion transmembrane transport	GO:0005381//GO:0022857	iron ion transmembrane transporter activity//transmembrane transporter activity	GO:0016021	integral component of membrane
c20721_g1	GO:0006352//GO:0006414//GO:0042254	DNA-templated transcription, initiation//translational elongation//ribosome biogenesis	GO:0003735	structural constituent of ribosome	GO:0005634//GO:0005840//GO:0005622//GO:0071203	nucleus//ribosome//intracellular//WASH complex
c20724_g1	--	--	--	--	GO:0016021	integral component of membrane
c20732_g1	GO:0006118	obsolete electron transport	GO:0005507//GO:0009055	copper ion binding//electron carrier activity	--	--
c20734_g1	GO:0006355//GO:0009395//GO:0046486//GO:0007205	regulation of transcription, DNA-templated//phospholipid catabolic process//glycerolipid metabolic process//protein kinase C-activating G-protein coupled receptor signaling pathway	GO:0003700//GO:0008270//GO:0043565//GO:0004143	transcription factor activity, sequence-specific DNA binding//zinc ion binding//sequence-specific DNA binding//diacylglycerol kinase activity	GO:0005667	transcription factor complex
c20749_g1	GO:0006810	transport	GO:0015288	porin activity	GO:0005886	plasma membrane
c2074_g1	GO:0055085//GO:0030001	transmembrane transport//metal ion transport	GO:0046873	metal ion transmembrane transporter activity	GO:0016020	membrane
c20758_g1	GO:0006355//GO:0006511//GO:0045892	regulation of transcription, DNA-templated//ubiquitin-dependent protein catabolic process//negative regulation of transcription, DNA-templated	GO:0003677//GO:0003700//GO:0031625	DNA binding//transcription factor activity, sequence-specific DNA binding//ubiquitin protein ligase binding	GO:0031461//GO:0005622//GO:0005667	cullin-RING ubiquitin ligase complex//intracellular//transcription factor complex
c2076_g1	GO:0006355	regulation of transcription, DNA-templated	--	--	--	--
c20773_g1	GO:0046677	response to antibiotic	--	--	--	--
c20777_g1	GO:0007155	cell adhesion	--	--	GO:0016020	membrane
c20784_g1	GO:0006418	tRNA aminoacylation for protein translation	GO:0004812//GO:0005524	aminoacyl-tRNA ligase activity//ATP binding	--	--
c20813_g1	GO:0008299	isoprenoid biosynthetic process	--	--	--	--
c20826_g1	GO:0006412//GO:0042254	translation//ribosome biogenesis	GO:0003735	structural constituent of ribosome	GO:0005840	ribosome
c20843_g1	GO:0006865//GO:0003333	amino acid transport//amino acid transmembrane transport	GO:0015171	amino acid transmembrane transporter activity	GO:0016020	membrane
c20866_g1	GO:0006333	chromatin assembly or disassembly	--	--	GO:0005634	nucleus
c20883_g1	GO:0016570//GO:0006352	histone modification//DNA-templated transcription, initiation	GO:0003677	DNA binding	GO:0005634	nucleus
c20885_g1	GO:0005975//GO:0008218	carbohydrate metabolic process//bioluminescence	GO:0047474//GO:0004553	long-chain fatty acid luciferin component ligase activity//hydrolase activity, hydrolyzing O-glycosyl compounds	--	--
c2089_g1	GO:0045947//GO:0017004//GO:0006118	negative regulation of translational initiation//cytochrome complex assembly//obsolete electron transport	GO:0045158//GO:0008190	electron transporter, transferring electrons within cytochrome b6/f complex of photosystem II activity//eukaryotic initiation factor 4E binding	GO:0009512	cytochrome b6f complex
c20902_g2	GO:0006568//GO:0006571//GO:0009094//GO:0000162	tryptophan metabolic process//tyrosine biosynthetic process//L-phenylalanine biosynthetic process//tryptophan biosynthetic process	GO:0005524//GO:0008773//GO:0016846//GO:0004834	ATP binding//[protein-PII] uridylyltransferase activity//carbon-sulfur lyase activity//tryptophan synthase activity	--	--
c2091_g1	GO:0006278	RNA-dependent DNA replication	GO:0003964//GO:0003723	RNA-directed DNA polymerase activity//RNA binding	--	--
c20949_g1	GO:0042254//GO:0006364//GO:0006412	ribosome biogenesis//rRNA processing//translation	GO:0003735	structural constituent of ribosome	GO:0005840//GO:0005622	ribosome//intracellular
c20951_g1	--	--	--	--	GO:0005634	nucleus
c20972_g1	--	--	GO:0005515	protein binding	--	--
c20994_g1	--	--	GO:0051536	iron-sulfur cluster binding	--	--
c2099_g1	GO:0055085	transmembrane transport	GO:0022857	transmembrane transporter activity	GO:0016021	integral component of membrane
c2100_g1	GO:0006206//GO:0006351//GO:0006144	pyrimidine nucleobase metabolic process//transcription, DNA-templated//purine nucleobase metabolic process	GO:0003899//GO:0046872//GO:0003677	DNA-directed RNA polymerase activity//metal ion binding//DNA binding	GO:0005730	nucleolus
c21011_g1	GO:0006468	protein phosphorylation	GO:0004672//GO:0005524	protein kinase activity//ATP binding	--	--
c21016_g1	GO:0006308//GO:0009307	DNA catabolic process//DNA restriction-modification system	GO:0003677//GO:0009036	DNA binding//Type II site-specific deoxyribonuclease activity	GO:0009359	Type II site-specific deoxyribonuclease complex
c21018_g1	GO:0042254//GO:0006412//GO:0050829//GO:0019835	ribosome biogenesis//translation//defense response to Gram-negative bacterium//cytolysis	GO:0003735//GO:0003723	structural constituent of ribosome//RNA binding	GO:0016021//GO:0005840//GO:0015934	integral component of membrane//ribosome//large ribosomal subunit
c21027_g1	GO:0006123//GO:0015992	mitochondrial electron transport, cytochrome c to oxygen//proton transport	GO:0004129	cytochrome-c oxidase activity	GO:0045277	respiratory chain complex IV
c21029_g1	GO:0055085//GO:0015876	transmembrane transport//acetyl-CoA transport	GO:0008521	acetyl-CoA transporter activity	GO:0016021	integral component of membrane
c21043_g1	GO:0019058//GO:0007155//GO:0006511//GO:0007275//GO:0019062	viral life cycle//cell adhesion//ubiquitin-dependent protein catabolic process//multicellular organismal development//virion attachment to host cell	--	--	GO:0005634	nucleus
c21047_g1	GO:0055085	transmembrane transport	GO:0022857	transmembrane transporter activity	GO:0016021	integral component of membrane
c2107_g1	GO:0006281	DNA repair	GO:0046872//GO:0003677//GO:0008270	metal ion binding//DNA binding//zinc ion binding	--	--
c21090_g1	GO:0035434//GO:0006817//GO:0006825	copper ion transmembrane transport//phosphate ion transport//copper ion transport	GO:0005315//GO:0005375	inorganic phosphate transmembrane transporter activity//copper ion transmembrane transporter activity	GO:0016021//GO:0016020	integral component of membrane//membrane
c2109_g2	GO:0045596	negative regulation of cell differentiation	--	--	--	--
c21113_g1	--	--	--	--	GO:0019013	viral nucleocapsid
c2111_g1	GO:0006397	mRNA processing	GO:0003723	RNA binding	GO:0005634//GO:0005737	nucleus//cytoplasm
c21150_g1	--	--	GO:0005509	calcium ion binding	--	--
c21158_g1	GO:0051252	regulation of RNA metabolic process	GO:0004523	RNA-DNA hybrid ribonuclease activity	--	--
c21161_g1	--	--	GO:0008270	zinc ion binding	--	--
c21181_g1	GO:0007165//GO:0006811//GO:0007268//GO:0006810	signal transduction//ion transport//synaptic transmission//transport	GO:0005234//GO:0004970//GO:0005215	extracellular-glutamate-gated ion channel activity//ionotropic glutamate receptor activity//transporter activity	GO:0016020	membrane
c21184_g1	GO:0007165	signal transduction	GO:0005179	hormone activity	GO:0005576	extracellular region
c21209_g1	--	--	GO:0008270//GO:0046872	zinc ion binding//metal ion binding	--	--
c21211_g1	GO:0006508	proteolysis	GO:0004190	aspartic-type endopeptidase activity	--	--
c21214_g1	GO:0006357	regulation of transcription from RNA polymerase II promoter	GO:0005198//GO:0001104	structural molecule activity//RNA polymerase II transcription cofactor activity	GO:0016592//GO:0019028	mediator complex//viral capsid
c21222_g2	--	--	GO:0005198	structural molecule activity	--	--
c21230_g1	GO:0042967	acyl-carrier-protein biosynthetic process	GO:0016747//GO:0008080	transferase activity, transferring acyl groups other than amino-acyl groups//N-acetyltransferase activity	--	--
c21239_g1	--	--	GO:0005543	phospholipid binding	--	--
c21254_g1	GO:0055085	transmembrane transport	GO:0022857	transmembrane transporter activity	GO:0016021	integral component of membrane
c21285_g1	GO:0006281//GO:0006310//GO:0016579//GO:0006511	DNA repair//DNA recombination//protein deubiquitination//ubiquitin-dependent protein catabolic process	GO:0008270//GO:0004221//GO:0005524//GO:0009378//GO:0005515	zinc ion binding//obsolete ubiquitin thiolesterase activity//ATP binding//four-way junction helicase activity//protein binding	GO:0009379//GO:0005657	Holliday junction helicase complex//replication fork
c21287_g1	GO:0006813//GO:0006814	potassium ion transport//sodium ion transport	--	--	GO:0005890	sodium:potassium-exchanging ATPase complex
c2128_g1	GO:0008152	metabolic process	GO:0003824	catalytic activity	--	--
c21295_g1	--	--	GO:0005515//GO:0003677	protein binding//DNA binding	--	--
c21298_g1	GO:0008033//GO:0009451//GO:0032259//GO:0006464//GO:0006364//GO:0030488//GO:0006479//GO:0046500	tRNA processing//RNA modification//methylation//cellular protein modification process//rRNA processing//tRNA methylation//protein methylation//S-adenosylmethionine metabolic process	GO:0016429//GO:0046872//GO:0003723//GO:0008168//GO:0004719	tRNA (adenine-N1-)-methyltransferase activity//metal ion binding//RNA binding//methyltransferase activity//protein-L-isoaspartate (D-aspartate) O-methyltransferase activity	GO:0031515	tRNA (m1A) methyltransferase complex
c21311_g1	GO:0005975	carbohydrate metabolic process	GO:0003824//GO:0043169	catalytic activity//cation binding	--	--
c21311_g2	GO:0005975	carbohydrate metabolic process	GO:0043169//GO:0003824	cation binding//catalytic activity	--	--
c21321_g1	GO:0005975	carbohydrate metabolic process	GO:0016773	phosphotransferase activity, alcohol group as acceptor	--	--
c21338_g1	GO:0016192//GO:0006904	vesicle-mediated transport//vesicle docking involved in exocytosis	--	--	--	--
c2133_g1	GO:0007186//GO:0007165	G-protein coupled receptor signaling pathway//signal transduction	GO:0003924//GO:0019001//GO:0004871//GO:0031683	GTPase activity//guanyl nucleotide binding//signal transducer activity//G-protein beta/gamma-subunit complex binding	--	--
c21351_g1	GO:0006468	protein phosphorylation	GO:0004672	protein kinase activity	--	--
c21370_g1	GO:0009405	pathogenesis	--	--	GO:0005576	extracellular region
c21375_g1	GO:0016125//GO:0006694	sterol metabolic process//steroid biosynthetic process	GO:0047750	cholestenol delta-isomerase activity	GO:0016021//GO:0005783	integral component of membrane//endoplasmic reticulum
c21389_g1	GO:0055085	transmembrane transport	GO:0022857	transmembrane transporter activity	GO:0016021	integral component of membrane
c21391_g1	--	--	GO:0008270	zinc ion binding	GO:0005622	intracellular
c21395_g1	--	--	--	--	GO:0016021	integral component of membrane
c21405_g1	GO:0055085	transmembrane transport	GO:0022857	transmembrane transporter activity	GO:0016021	integral component of membrane
c21421_g1	GO:0055114	oxidation-reduction process	--	--	GO:0016020	membrane
c21423_g1	--	--	GO:0004190	aspartic-type endopeptidase activity	GO:0016021	integral component of membrane
c21427_g1	GO:0009405//GO:0008608	pathogenesis//attachment of spindle microtubules to kinetochore	--	--	GO:0016020//GO:0072686//GO:0042729	membrane//mitotic spindle//DASH complex
c21430_g1	GO:0006470	protein dephosphorylation	GO:0016787//GO:0004721	hydrolase activity//phosphoprotein phosphatase activity	--	--
c21431_g1	GO:0006566//GO:0009097//GO:0009099//GO:0009098//GO:0006544//GO:0019521//GO:0015940//GO:0008152//GO:0006098//GO:0055114//GO:0006813//GO:0006564//GO:0008652	threonine metabolic process//isoleucine biosynthetic process//valine biosynthetic process//leucine biosynthetic process//glycine metabolic process//D-gluconate metabolic process//pantothenate biosynthetic process//metabolic process//pentose-phosphate shunt//oxidation-reduction process//potassium ion transport//L-serine biosynthetic process//cellular amino acid biosynthetic process	GO:0048037//GO:0004617//GO:0016616//GO:0004455//GO:0051287//GO:0003824//GO:0004616	cofactor binding//phosphoglycerate dehydrogenase activity//oxidoreductase activity, acting on the CH-OH group of donors, NAD or NADP as acceptor//ketol-acid reductoisomerase activity//NAD binding//catalytic activity//phosphogluconate dehydrogenase (decarboxylating) activity	--	--
c21432_g1	GO:0015940//GO:0006633	pantothenate biosynthetic process//fatty acid biosynthetic process	GO:0008770	[acyl-carrier-protein] phosphodiesterase activity	--	--
c2143_g1	--	--	GO:0016787	hydrolase activity	--	--
c21442_g1	GO:0055085	transmembrane transport	--	--	GO:0016021	integral component of membrane
c21445_g1	--	--	GO:0046872//GO:0046983	metal ion binding//protein dimerization activity	--	--
c21461_g1	GO:0009166	nucleotide catabolic process	GO:0016787	hydrolase activity	--	--
c21466_g1	GO:0008152	metabolic process	--	--	--	--
c21470_g1	GO:0005975//GO:0006457	carbohydrate metabolic process//protein folding	GO:0004252//GO:0051082//GO:0004553	serine-type endopeptidase activity//unfolded protein binding//hydrolase activity, hydrolyzing O-glycosyl compounds	GO:0016272//GO:0005886	prefoldin complex//plasma membrane
c21475_g1	--	--	GO:0005525//GO:0016887//GO:0005524//GO:0003924	GTP binding//ATPase activity//ATP binding//GTPase activity	GO:0016020	membrane
c21478_g1	GO:0006520	cellular amino acid metabolic process	GO:0008851	ethanolamine ammonia-lyase activity	GO:0009350	ethanolamine ammonia-lyase complex
c21482_g1	--	--	GO:0008146	sulfotransferase activity	GO:0016021	integral component of membrane
c21486_g1	GO:0055085	transmembrane transport	--	--	GO:0016020//GO:0016021	membrane//integral component of membrane
c21509_g2	GO:0006206//GO:0006144//GO:0006351	pyrimidine nucleobase metabolic process//purine nucleobase metabolic process//transcription, DNA-templated	GO:0003677//GO:0003899	DNA binding//DNA-directed RNA polymerase activity	GO:0005730	nucleolus
c21513_g1	GO:0006206//GO:0006144//GO:0006351	pyrimidine nucleobase metabolic process//purine nucleobase metabolic process//transcription, DNA-templated	GO:0016779//GO:0003899//GO:0003677	nucleotidyltransferase activity//DNA-directed RNA polymerase activity//DNA binding	GO:0005730	nucleolus
c21540_g1	GO:0006355	regulation of transcription, DNA-templated	GO:0003700	transcription factor activity, sequence-specific DNA binding	GO:0005667	transcription factor complex
c21553_g1	GO:0006464	cellular protein modification process	GO:0016151	nickel cation binding	--	--
c21557_g1	GO:0016051//GO:0006364	carbohydrate biosynthetic process//rRNA processing	--	--	GO:0032040	small-subunit processome
c21572_g1	GO:0006355	regulation of transcription, DNA-templated	GO:0043565//GO:0003700	sequence-specific DNA binding//transcription factor activity, sequence-specific DNA binding	GO:0005667	transcription factor complex
c21574_g1	GO:0007264//GO:0046813//GO:0061025	small GTPase mediated signal transduction//receptor-mediated virion attachment to host cell//membrane fusion	GO:0005525//GO:0003924	GTP binding//GTPase activity	GO:0019031//GO:0016021//GO:0005622	viral envelope//integral component of membrane//intracellular
c21577_g1	GO:0009254//GO:0005975	peptidoglycan turnover//carbohydrate metabolic process	GO:0004553	hydrolase activity, hydrolyzing O-glycosyl compounds	GO:0019867	outer membrane
c2158_g1	--	--	GO:0005515	protein binding	--	--
c21591_g1	GO:0051056	regulation of small GTPase mediated signal transduction	GO:0005096	GTPase activator activity	GO:0016020//GO:0005622	membrane//intracellular
c21594_g1	--	--	--	--	GO:0016020	membrane
c21598_g1	GO:0007165//GO:0009416//GO:0055085//GO:0006887//GO:0006891//GO:0006470	signal transduction//response to light stimulus//transmembrane transport//exocytosis//intra-Golgi vesicle-mediated transport//protein dephosphorylation	GO:0030145//GO:0022857//GO:0004721//GO:0005179//GO:0000287	manganese ion binding//transmembrane transporter activity//phosphoprotein phosphatase activity//hormone activity//magnesium ion binding	GO:0005576//GO:0017119//GO:0000145//GO:0016021	extracellular region//Golgi transport complex//exocyst//integral component of membrane
c21606_g1	GO:0006508	proteolysis	GO:0004190	aspartic-type endopeptidase activity	--	--
c21609_g1	GO:0006351//GO:0006260//GO:0006269	transcription, DNA-templated//DNA replication//DNA replication, synthesis of RNA primer	GO:0003896	DNA primase activity	GO:0005657//GO:0005730	replication fork//nucleolus
c21645_g1	GO:0044267	cellular protein metabolic process	GO:0005524	ATP binding	--	--
c21648_g1	GO:0006355	regulation of transcription, DNA-templated	GO:0003700//GO:0043565	transcription factor activity, sequence-specific DNA binding//sequence-specific DNA binding	GO:0005667	transcription factor complex
c21660_g1	--	--	GO:0005488//GO:0016491	binding//oxidoreductase activity	--	--
c21667_g1	--	--	GO:0016758	transferase activity, transferring hexosyl groups	GO:0016021	integral component of membrane
c21672_g1	GO:0006486	protein glycosylation	GO:0016787//GO:0008378//GO:0016757	hydrolase activity//galactosyltransferase activity//transferase activity, transferring glycosyl groups	GO:0016020	membrane
c21676_g1	--	--	GO:0005509//GO:0005544	calcium ion binding//calcium-dependent phospholipid binding	--	--
c21679_g1	GO:0009451//GO:0001522	RNA modification//pseudouridine synthesis	GO:0003723//GO:0009982	RNA binding//pseudouridine synthase activity	--	--
c21687_g1	--	--	GO:0005515	protein binding	--	--
c21705_g1	GO:0000154//GO:0006364//GO:0006396	rRNA modification//rRNA processing//RNA processing	GO:0008990	rRNA (guanine-N2-)-methyltransferase activity	--	--
c21706_g1	GO:0006144//GO:0006351//GO:0006206	purine nucleobase metabolic process//transcription, DNA-templated//pyrimidine nucleobase metabolic process	GO:0003899//GO:0003677	DNA-directed RNA polymerase activity//DNA binding	GO:0005730	nucleolus
c21706_g2	GO:0006351//GO:0006144//GO:0006206	transcription, DNA-templated//purine nucleobase metabolic process//pyrimidine nucleobase metabolic process	GO:0003899//GO:0003677	DNA-directed RNA polymerase activity//DNA binding	GO:0005730	nucleolus
c21712_g1	GO:0055114	oxidation-reduction process	GO:0016491//GO:0016706	oxidoreductase activity//oxidoreductase activity, acting on paired donors, with incorporation or reduction of molecular oxygen, 2-oxoglutarate as one donor, and incorporation of one atom each of oxygen into both donors	--	--
c21723_g1	--	--	--	--	GO:0016021	integral component of membrane
c21723_g2	GO:0031412	gas vesicle organization	--	--	--	--
c21745_g1	GO:0042158//GO:0009249	lipoprotein biosynthetic process//protein lipoylation	GO:0016757	transferase activity, transferring glycosyl groups	GO:0016020	membrane
c21764_g1	GO:0006508	proteolysis	GO:0004222//GO:0008237	metalloendopeptidase activity//metallopeptidase activity	--	--
c21792_g1	GO:0006629//GO:0046486//GO:0009968	lipid metabolic process//glycerolipid metabolic process//negative regulation of signal transduction	GO:0008962	phosphatidylglycerophosphatase activity	GO:0005737	cytoplasm
c21805_g1	GO:0006629//GO:0009395	lipid metabolic process//phospholipid catabolic process	GO:0035091//GO:0004620	phosphatidylinositol binding//phospholipase activity	GO:0016020	membrane
c21808_g1	GO:0055085	transmembrane transport	GO:0022857	transmembrane transporter activity	GO:0016021	integral component of membrane
c21810_g1	GO:0006508	proteolysis	GO:0004252	serine-type endopeptidase activity	--	--
c21829_g1	GO:0006465	signal peptide processing	GO:0008233	peptidase activity	GO:0005787//GO:0016021	signal peptidase complex//integral component of membrane
c21836_g1	GO:0042254//GO:0006412	ribosome biogenesis//translation	GO:0003735	structural constituent of ribosome	GO:0005840//GO:0005622	ribosome//intracellular
c21843_g1	GO:0008152//GO:0006184//GO:0051258	metabolic process//obsolete GTP catabolic process//protein polymerization	GO:0005525//GO:0016746//GO:0003924	GTP binding//transferase activity, transferring acyl groups//GTPase activity	GO:0043234	protein complex
c21846_g1	--	--	GO:0005515	protein binding	--	--
c21864_g1	GO:0009058//GO:0008210//GO:0009117//GO:0019872//GO:0044237//GO:0045226//GO:0055114//GO:0008152//GO:0009225//GO:0006694//GO:0030639//GO:0008209//GO:0008207	biosynthetic process//estrogen metabolic process//nucleotide metabolic process//streptomycin biosynthetic process//cellular metabolic process//extracellular polysaccharide biosynthetic process//oxidation-reduction process//metabolic process//nucleotide-sugar metabolic process//steroid biosynthetic process//polyketide biosynthetic process//androgen metabolic process//C21-steroid hormone metabolic …	GO:0050662//GO:0003854//GO:0016616//GO:0016491//GO:0003824//GO:0080019//GO:0008831	coenzyme binding//3-beta-hydroxy-delta5-steroid dehydrogenase activity//oxidoreductase activity, acting on the CH-OH group of donors, NAD or NADP as acceptor//oxidoreductase activity//catalytic activity//fatty-acyl-CoA reductase (alcohol-forming) activity//dTDP-4-dehydrorhamnose reductase activity	--	--
c21868_g1	--	--	GO:0005515	protein binding	--	--
c21880_g1	--	--	GO:0005515	protein binding	--	--
c2188_g1	GO:0008152//GO:0030036	metabolic process//actin cytoskeleton organization	GO:0016746//GO:0003779	transferase activity, transferring acyl groups//actin binding	GO:0071203//GO:0008290	WASH complex//F-actin capping protein complex
c21895_g1	GO:0006260	DNA replication	--	--	GO:0005634	nucleus
c21902_g1	--	--	GO:0042302	structural constituent of cuticle	--	--
c21903_g1	GO:0042742//GO:0006396//GO:0006376//GO:0006952	defense response to bacterium//RNA processing//mRNA splice site selection//defense response	GO:0003729	mRNA binding	GO:0005576//GO:0005622//GO:0005685	extracellular region//intracellular//U1 snRNP
c21922_g1	GO:0007268//GO:0007165	synaptic transmission//signal transduction	GO:0030550	acetylcholine receptor inhibitor activity	GO:0005576	extracellular region
c21922_g2	--	--	--	--	GO:0016021	integral component of membrane
c21924_g1	GO:0007165	signal transduction	GO:0004864	protein phosphatase inhibitor activity	--	--
c21929_g1	--	--	GO:0005515	protein binding	--	--
c2192_g1	--	--	--	--	GO:0005737//GO:0005634	cytoplasm//nucleus
c21932_g1	GO:0016579//GO:0006511	protein deubiquitination//ubiquitin-dependent protein catabolic process	GO:0008270//GO:0004221	zinc ion binding//obsolete ubiquitin thiolesterase activity	--	--
c21941_g1	--	--	GO:0046872//GO:0008270	metal ion binding//zinc ion binding	GO:0005634	nucleus
c21951_g1	GO:0008152	metabolic process	GO:0003824	catalytic activity	--	--
c21967_g1	GO:0006206//GO:0006351//GO:0006144	pyrimidine nucleobase metabolic process//transcription, DNA-templated//purine nucleobase metabolic process	GO:0003899//GO:0003677	DNA-directed RNA polymerase activity//DNA binding	GO:0005730	nucleolus
c21971_g1	GO:0007050//GO:0045859	cell cycle arrest//regulation of protein kinase activity	GO:0004861	cyclin-dependent protein serine/threonine kinase inhibitor activity	GO:0005634	nucleus
c2198_g1	GO:0007049	cell cycle	GO:0005515//GO:0046872//GO:0008270	protein binding//metal ion binding//zinc ion binding	GO:0005634	nucleus
c21999_g1	GO:0007049//GO:0007264//GO:0015684	cell cycle//small GTPase mediated signal transduction//ferrous iron transport	GO:0003924//GO:0015093//GO:0005525	GTPase activity//ferrous iron transmembrane transporter activity//GTP binding	GO:0005622//GO:0016021	intracellular//integral component of membrane
c22004_g1	GO:0018874//GO:0046168//GO:0006550//GO:0006568//GO:0006779//GO:0006554//GO:0006631//GO:0019354//GO:0006633//GO:0006552//GO:0015940//GO:0055114//GO:0006098//GO:0006813//GO:0006574//GO:0019521	benzoate metabolic process//glycerol-3-phosphate catabolic process//isoleucine catabolic process//tryptophan metabolic process//porphyrin-containing compound biosynthetic process//lysine catabolic process//fatty acid metabolic process//siroheme biosynthetic process//fatty acid biosynthetic process//leucine catabolic process//pantothenate biosynthetic process//oxidation-reduction process//pentose-…	GO:0051287//GO:0016491//GO:0003857//GO:0004616//GO:0048037//GO:0008677//GO:0043115//GO:0016616	NAD binding//oxidoreductase activity//3-hydroxyacyl-CoA dehydrogenase activity//phosphogluconate dehydrogenase (decarboxylating) activity//cofactor binding//2-dehydropantoate 2-reductase activity//precorrin-2 dehydrogenase activity//oxidoreductase activity, acting on the CH-OH group of donors, NAD or NADP as acceptor	GO:0005737	cytoplasm
c22007_g1	--	--	--	--	GO:0009289	pilus
c22010_g1	--	--	GO:0008270	zinc ion binding	--	--
c2201_g1	GO:0055114//GO:0007264//GO:0006184//GO:0016055	oxidation-reduction process//small GTPase mediated signal transduction//obsolete GTP catabolic process//Wnt signaling pathway	GO:0005525//GO:0008013//GO:0016616//GO:0003924	GTP binding//beta-catenin binding//oxidoreductase activity, acting on the CH-OH group of donors, NAD or NADP as acceptor//GTPase activity	GO:0016342//GO:0016020//GO:0005622	catenin complex//membrane//intracellular
c22023_g1	GO:0006481//GO:0006479	C-terminal protein methylation//protein methylation	GO:0004671	protein C-terminal S-isoprenylcysteine carboxyl O-methyltransferase activity	GO:0016021//GO:0016020	integral component of membrane//membrane
c22033_g1	GO:0015031//GO:0042147	protein transport//retrograde transport, endosome to Golgi	--	--	GO:0030904	retromer complex
c22036_g1	GO:0006351//GO:0006144//GO:0006206	transcription, DNA-templated//purine nucleobase metabolic process//pyrimidine nucleobase metabolic process	GO:0003677//GO:0003899	DNA binding//DNA-directed RNA polymerase activity	GO:0005730	nucleolus
c22036_g2	GO:0006144//GO:0006351//GO:0006206	purine nucleobase metabolic process//transcription, DNA-templated//pyrimidine nucleobase metabolic process	GO:0003677//GO:0003899	DNA binding//DNA-directed RNA polymerase activity	GO:0005730	nucleolus
c22040_g1	GO:0045454//GO:0006118	cell redox homeostasis//obsolete electron transport	GO:0015035//GO:0009055	protein disulfide oxidoreductase activity//electron carrier activity	--	--
c22047_g1	GO:0006355//GO:0055114//GO:0015940	regulation of transcription, DNA-templated//oxidation-reduction process//pantothenate biosynthetic process	GO:0043565//GO:0008677//GO:0003700	sequence-specific DNA binding//2-dehydropantoate 2-reductase activity//transcription factor activity, sequence-specific DNA binding	GO:0005667	transcription factor complex
c2204_g1	GO:0051205//GO:0006614	protein insertion into membrane//SRP-dependent cotranslational protein targeting to membrane	GO:0008312	7S RNA binding	GO:0016021//GO:0048500	integral component of membrane//signal recognition particle
c22052_g1	GO:0006412//GO:0042254	translation//ribosome biogenesis	GO:0003735	structural constituent of ribosome	GO:0005840//GO:0016021//GO:0005622	ribosome//integral component of membrane//intracellular
c22057_g1	--	--	GO:0003723	RNA binding	--	--
c22058_g1	GO:0006122	mitochondrial electron transport, ubiquinol to cytochrome c	--	--	GO:0005740//GO:0005750	mitochondrial envelope//mitochondrial respiratory chain complex III
c22060_g1	GO:0006355	regulation of transcription, DNA-templated	GO:0003700//GO:0003677//GO:0043565	transcription factor activity, sequence-specific DNA binding//DNA binding//sequence-specific DNA binding	GO:0005667	transcription factor complex
c22064_g1	GO:0045444	fat cell differentiation	GO:2001070//GO:0005515	starch binding//protein binding	--	--
c22065_g1	GO:0001745//GO:0030162//GO:0007476//GO:0045475//GO:0006511//GO:0016567//GO:0045187//GO:0007409//GO:0006919//GO:0007291//GO:0048813	compound eye morphogenesis//regulation of proteolysis//imaginal disc-derived wing morphogenesis//locomotor rhythm//ubiquitin-dependent protein catabolic process//protein ubiquitination//regulation of circadian sleep/wake cycle, sleep//axonogenesis//activation of cysteine-type endopeptidase activity involved in apoptotic process//sperm individualization//dendrite morphogenesis	GO:0031625//GO:0004842	ubiquitin protein ligase binding//ubiquitin-protein transferase activity	GO:0019005//GO:0000152//GO:0031463//GO:0031461	SCF ubiquitin ligase complex//nuclear ubiquitin ligase complex//Cul3-RING ubiquitin ligase complex//cullin-RING ubiquitin ligase complex
c22070_g1	--	--	GO:0000049	tRNA binding	--	--
c22086_g1	GO:0015031//GO:0009306	protein transport//protein secretion	GO:0015450	P-P-bond-hydrolysis-driven protein transmembrane transporter activity	GO:0016021//GO:0009941	integral component of membrane//chloroplast envelope
c22093_g1	--	--	--	--	GO:0016021	integral component of membrane
c22094_g1	GO:0006461//GO:0019627	protein complex assembly//urea metabolic process	GO:0016151	nickel cation binding	--	--
c22101_g1	GO:0006412//GO:0042254	translation//ribosome biogenesis	GO:0003735	structural constituent of ribosome	GO:0005622//GO:0005840	intracellular//ribosome
c22103_g1	GO:0006396//GO:0006364//GO:0000154	RNA processing//rRNA processing//rRNA modification	GO:0003824//GO:0008649	catalytic activity//rRNA methyltransferase activity	GO:0005737	cytoplasm
c22109_g1	GO:0044262	cellular carbohydrate metabolic process	GO:0046912	transferase activity, transferring acyl groups, acyl groups converted into alkyl on transfer	--	--
c2210_g1	GO:0006281//GO:0006289//GO:0043161//GO:0042981	DNA repair//nucleotide-excision repair//proteasome-mediated ubiquitin-dependent protein catabolic process//regulation of apoptotic process	GO:0003684	damaged DNA binding	--	--
c22120_g1	GO:0006351//GO:0006144//GO:0006206	transcription, DNA-templated//purine nucleobase metabolic process//pyrimidine nucleobase metabolic process	GO:0003677//GO:0003899	DNA binding//DNA-directed RNA polymerase activity	GO:0005730	nucleolus
c22124_g1	GO:0055085	transmembrane transport	--	--	GO:0016021	integral component of membrane
c22129_g1	GO:0006508	proteolysis	GO:0008236	serine-type peptidase activity	--	--
c22143_g1	GO:0006260	DNA replication	--	--	GO:0005634	nucleus
c22158_g1	GO:0006516	glycoprotein catabolic process	--	--	GO:0005737	cytoplasm
c22176_g1	GO:0009085//GO:0006430//GO:0006418	lysine biosynthetic process//lysyl-tRNA aminoacylation//tRNA aminoacylation for protein translation	GO:0000166//GO:0004824//GO:0005524//GO:0004812	nucleotide binding//lysine-tRNA ligase activity//ATP binding//aminoacyl-tRNA ligase activity	GO:0005737	cytoplasm
c22196_g1	--	--	GO:0003676	nucleic acid binding	--	--
c22213_g1	GO:0007165//GO:0007608	signal transduction//sensory perception of smell	GO:0004871	signal transducer activity	--	--
c22235_g1	--	--	GO:0005509	calcium ion binding	--	--
c22247_g1	GO:0042967	acyl-carrier-protein biosynthetic process	GO:0004379	glycylpeptide N-tetradecanoyltransferase activity	--	--
c2224_g1	GO:0015994//GO:0006783	chlorophyll metabolic process//heme biosynthetic process	GO:0004325	ferrochelatase activity	--	--
c22267_g1	--	--	GO:0005515	protein binding	--	--
c2226_g1	GO:0009086	methionine biosynthetic process	GO:0003871	5-methyltetrahydropteroyltriglutamate-homocysteine S-methyltransferase activity	--	--
c22284_g1	GO:0006850	mitochondrial pyruvate transport	--	--	GO:0005743	mitochondrial inner membrane
c22289_g1	GO:0010038//GO:0006281//GO:0006310//GO:0016032//GO:0006260//GO:0019082	response to metal ion//DNA repair//DNA recombination//viral process//DNA replication//viral protein processing	GO:0005524//GO:0016301//GO:0004252//GO:0003689//GO:1901363//GO:0016887//GO:0009378//GO:0097159	ATP binding//kinase activity//serine-type endopeptidase activity//DNA clamp loader activity//heterocyclic compound binding//ATPase activity//four-way junction helicase activity//organic cyclic compound binding	GO:0042575//GO:0009379//GO:0005657//GO:0005663	DNA polymerase complex//Holliday junction helicase complex//replication fork//DNA replication factor C complex
c22295_g1	GO:0016192	vesicle-mediated transport	GO:0008270//GO:0005509//GO:0005515	zinc ion binding//calcium ion binding//protein binding	GO:0016020//GO:0016021	membrane//integral component of membrane
c22336_g1	GO:0050832//GO:0042742	defense response to fungus//defense response to bacterium	--	--	GO:0016020	membrane
c2233_g1	GO:0030001//GO:0055085	metal ion transport//transmembrane transport	GO:0005198//GO:0046873	structural molecule activity//metal ion transmembrane transporter activity	GO:0019031//GO:0016020//GO:0019028	viral envelope//membrane//viral capsid
c22357_g1	GO:0015031	protein transport	--	--	GO:0016021	integral component of membrane
c22359_g1	GO:0006810//GO:0009405	transport//pathogenesis	GO:0016787//GO:0008200	hydrolase activity//ion channel inhibitor activity	GO:0005576	extracellular region
c22361_g1	GO:0006508	proteolysis	GO:0008236//GO:0070008//GO:0004252	serine-type peptidase activity//serine-type exopeptidase activity//serine-type endopeptidase activity	--	--
c22372_g1	--	--	GO:0003676	nucleic acid binding	--	--
c22376_g1	GO:0006771//GO:0019497	riboflavin metabolic process//hexachlorocyclohexane metabolic process	GO:0003993	acid phosphatase activity	--	--
c2237_g1	GO:0006298//GO:0006200//GO:0006810//GO:0055085	mismatch repair//obsolete ATP catabolic process//transport//transmembrane transport	GO:0042626//GO:0016887//GO:0003924//GO:0005525//GO:0005524//GO:0030983	ATPase activity, coupled to transmembrane movement of substances//ATPase activity//GTPase activity//GTP binding//ATP binding//mismatched DNA binding	GO:0016020//GO:0016021	membrane//integral component of membrane
c22382_g1	GO:0015979	photosynthesis	GO:0046872	metal ion binding	GO:0009523//GO:0016021	photosystem II//integral component of membrane
c2238_g1	GO:0007165//GO:0006891	signal transduction//intra-Golgi vesicle-mediated transport	GO:0005198//GO:0008158	structural molecule activity//hedgehog receptor activity	GO:0016020//GO:0019031//GO:0019028//GO:0017119	membrane//viral envelope//viral capsid//Golgi transport complex
c22393_g1	GO:0015031//GO:0007264//GO:0015684//GO:0006576	protein transport//small GTPase mediated signal transduction//ferrous iron transport//cellular biogenic amine metabolic process	GO:0015093//GO:0016740//GO:0003924//GO:0005525//GO:0005524	ferrous iron transmembrane transporter activity//transferase activity//GTPase activity//GTP binding//ATP binding	GO:0005737//GO:0005622//GO:0016021//GO:0005634	cytoplasm//intracellular//integral component of membrane//nucleus
c22412_g1	GO:0055114//GO:0006801	oxidation-reduction process//superoxide metabolic process	GO:0046872//GO:0005515//GO:0004784	metal ion binding//protein binding//superoxide dismutase activity	--	--
c22415_g1	GO:0035556//GO:0006184//GO:0042967//GO:0006355//GO:0006886//GO:0006352	intracellular signal transduction//obsolete GTP catabolic process//acyl-carrier-protein biosynthetic process//regulation of transcription, DNA-templated//intracellular protein transport//DNA-templated transcription, initiation	GO:0003700//GO:0005515//GO:0005047//GO:0008080//GO:0003677//GO:0016747//GO:0003924//GO:0016987//GO:0005525	transcription factor activity, sequence-specific DNA binding//protein binding//signal recognition particle binding//N-acetyltransferase activity//DNA binding//transferase activity, transferring acyl groups other than amino-acyl groups//GTPase activity//sigma factor activity//GTP binding	GO:0005786//GO:0005667//GO:0005785//GO:0043189//GO:0005634	signal recognition particle, endoplasmic reticulum targeting//transcription factor complex//signal recognition particle receptor complex//H4/H2A histone acetyltransferase complex//nucleus
c22423_g1	GO:0006508	proteolysis	GO:0004222//GO:0008270	metalloendopeptidase activity//zinc ion binding	GO:0005576	extracellular region
c22425_g1	--	--	--	--	GO:0016020	membrane
c22434_g1	GO:0055085	transmembrane transport	--	--	GO:0005741	mitochondrial outer membrane
c22438_g1	GO:0006144//GO:0009116//GO:0009165//GO:0006098	purine nucleobase metabolic process//nucleoside metabolic process//nucleotide biosynthetic process//pentose-phosphate shunt	GO:0000287//GO:0004749	magnesium ion binding//ribose phosphate diphosphokinase activity	--	--
c22440_g1	GO:0006950//GO:0007165//GO:0007586//GO:0006508	response to stress//signal transduction//digestion//proteolysis	GO:0051431//GO:0004190	corticotropin-releasing hormone receptor 2 binding//aspartic-type endopeptidase activity	GO:0005615	extracellular space
c22441_g1	GO:0006260	DNA replication	GO:0003677//GO:0003676//GO:0003887	DNA binding//nucleic acid binding//DNA-directed DNA polymerase activity	GO:0042575//GO:0016020	DNA polymerase complex//membrane
c22442_g1	GO:0006355//GO:0006306	regulation of transcription, DNA-templated//DNA methylation	GO:0003700//GO:0003677//GO:0003682//GO:0008168//GO:0008270	transcription factor activity, sequence-specific DNA binding//DNA binding//chromatin binding//methyltransferase activity//zinc ion binding	GO:0000785//GO:0005667	chromatin//transcription factor complex
c22443_g2	--	--	GO:0016787	hydrolase activity	--	--
c22450_g1	GO:0006118//GO:0045454//GO:0008152	obsolete electron transport//cell redox homeostasis//metabolic process	GO:0009055//GO:0015035	electron carrier activity//protein disulfide oxidoreductase activity	--	--
c22457_g1	GO:0007155//GO:0042246	cell adhesion//tissue regeneration	--	--	GO:0016021	integral component of membrane
c2246_g1	GO:0006468//GO:0009103	protein phosphorylation//lipopolysaccharide biosynthetic process	GO:0005515//GO:0004672//GO:0003824//GO:0016773//GO:0005524	protein binding//protein kinase activity//catalytic activity//phosphotransferase activity, alcohol group as acceptor//ATP binding	GO:0016020	membrane
c22478_g1	--	--	GO:0008270//GO:0005515	zinc ion binding//protein binding	GO:0016021	integral component of membrane
c22485_g1	GO:0007186//GO:0006950	G-protein coupled receptor signaling pathway//response to stress	GO:0004930	G-protein coupled receptor activity	--	--
c22487_g1	GO:0006811	ion transport	GO:0005216//GO:0016817	ion channel activity//hydrolase activity, acting on acid anhydrides	GO:0016020	membrane
c22491_g1	GO:0016192//GO:0006886	vesicle-mediated transport//intracellular protein transport	GO:0005515//GO:0005198	protein binding//structural molecule activity	GO:0030117	membrane coat
c22495_g1	--	--	GO:0005515	protein binding	--	--
c22519_g1	--	--	GO:0003676//GO:0005515	nucleic acid binding//protein binding	--	--
c22522_g1	--	--	GO:0000287//GO:0030976	magnesium ion binding//thiamine pyrophosphate binding	--	--
c22526_g1	--	--	GO:0005515	protein binding	--	--
c22527_g1	GO:0000079	regulation of cyclin-dependent protein serine/threonine kinase activity	GO:0019901	protein kinase binding	--	--
c22532_g1	GO:0006807//GO:0055114//GO:0046087//GO:0006206//GO:0009972	nitrogen compound metabolic process//oxidation-reduction process//cytidine metabolic process//pyrimidine nucleobase metabolic process//cytidine deamination	GO:0008270//GO:0004126//GO:0016787//GO:0016491	zinc ion binding//cytidine deaminase activity//hydrolase activity//oxidoreductase activity	--	--
c22533_g1	GO:0006457	protein folding	GO:0046872//GO:0005515//GO:0008270//GO:0003755	metal ion binding//protein binding//zinc ion binding//peptidyl-prolyl cis-trans isomerase activity	GO:0005622	intracellular
c22544_g1	--	--	--	--	GO:0019028	viral capsid
c22552_g1	GO:0007165//GO:0007186	signal transduction//G-protein coupled receptor signaling pathway	GO:0004871//GO:0031683//GO:0003924//GO:0019001	signal transducer activity//G-protein beta/gamma-subunit complex binding//GTPase activity//guanyl nucleotide binding	--	--
c22556_g1	--	--	GO:0016491	oxidoreductase activity	--	--
c22557_g1	GO:0055085	transmembrane transport	--	--	--	--
c22574_g1	GO:0008218	bioluminescence	GO:0016874	ligase activity	--	--
c22609_g1	GO:0051603//GO:0006511	proteolysis involved in cellular protein catabolic process//ubiquitin-dependent protein catabolic process	GO:0004298//GO:0004175	threonine-type endopeptidase activity//endopeptidase activity	GO:0019773//GO:0005839	proteasome core complex, alpha-subunit complex//proteasome core complex
c22612_g1	GO:0008152	metabolic process	GO:0016787	hydrolase activity	--	--
c22613_g1	GO:0005985//GO:0006011//GO:0005982//GO:0030244	sucrose metabolic process//UDP-glucose metabolic process//starch metabolic process//cellulose biosynthetic process	GO:0008270//GO:0016760	zinc ion binding//cellulose synthase (UDP-forming) activity	GO:0016020	membrane
c22615_g1	GO:0006811//GO:0006810	ion transport//transport	GO:0005230	extracellular ligand-gated ion channel activity	GO:0016020	membrane
c2262_g1	GO:0006810//GO:0055085//GO:0006865//GO:0003333	transport//transmembrane transport//amino acid transport//amino acid transmembrane transport	GO:0015171	amino acid transmembrane transporter activity	GO:0016020	membrane
c22633_g1	GO:0006352//GO:0007031	DNA-templated transcription, initiation//peroxisome organization	--	--	GO:0005634//GO:0005779	nucleus//integral component of peroxisomal membrane
c22643_g1	GO:0016117//GO:0055114	carotenoid biosynthetic process//oxidation-reduction process	GO:0016705//GO:0016614//GO:0050660	oxidoreductase activity, acting on paired donors, with incorporation or reduction of molecular oxygen//oxidoreductase activity, acting on CH-OH group of donors//flavin adenine dinucleotide binding	--	--
c22646_g1	GO:0006626	protein targeting to mitochondrion	GO:0005515	protein binding	GO:0005741	mitochondrial outer membrane
c22652_g1	GO:0006807//GO:0005975	nitrogen compound metabolic process//carbohydrate metabolic process	GO:0016810	hydrolase activity, acting on carbon-nitrogen (but not peptide) bonds	--	--
c22660_g1	GO:0006850	mitochondrial pyruvate transport	--	--	GO:0005743	mitochondrial inner membrane
c22692_g1	GO:0006099//GO:0006090//GO:0006097	tricarboxylic acid cycle//pyruvate metabolic process//glyoxylate cycle	GO:0004474	malate synthase activity	--	--
c22695_g1	GO:0055114	oxidation-reduction process	GO:0050660//GO:0016491	flavin adenine dinucleotide binding//oxidoreductase activity	--	--
c22711_g1	GO:0005975//GO:0006281//GO:0045493//GO:0035556	carbohydrate metabolic process//DNA repair//xylan catabolic process//intracellular signal transduction	GO:0008270//GO:0046872//GO:0005515//GO:0046559	zinc ion binding//metal ion binding//protein binding//alpha-glucuronidase activity	GO:0005576//GO:0030915	extracellular region//Smc5-Smc6 complex
c22739_g1	GO:0006278	RNA-dependent DNA replication	GO:0003964//GO:0003723	RNA-directed DNA polymerase activity//RNA binding	--	--
c2274_g1	--	--	GO:0005515	protein binding	--	--
c2276_g1	GO:0042773//GO:0055114	ATP synthesis coupled electron transport//oxidation-reduction process	GO:0005515//GO:0016651	protein binding//oxidoreductase activity, acting on NAD(P)H	--	--
c22771_g1	GO:0006355	regulation of transcription, DNA-templated	GO:0003677//GO:0003700//GO:0043565	DNA binding//transcription factor activity, sequence-specific DNA binding//sequence-specific DNA binding	GO:0005667	transcription factor complex
c22774_g1	--	--	GO:0032934	sterol binding	--	--
c2277_g1	GO:0006457//GO:0045893	protein folding//positive regulation of transcription, DNA-templated	GO:0003677	DNA binding	GO:0005634	nucleus
c22783_g1	--	--	GO:0005515//GO:0008270	protein binding//zinc ion binding	--	--
c22821_g1	--	--	--	--	GO:0016021	integral component of membrane
c2284_g1	GO:0006561//GO:0006525//GO:0055114//GO:0006537//GO:0045893//GO:1902208//GO:0006562	proline biosynthetic process//arginine metabolic process//oxidation-reduction process//glutamate biosynthetic process//positive regulation of transcription, DNA-templated//regulation of bacterial-type flagellum assembly//proline catabolic process	GO:0008270//GO:0016740//GO:0004657//GO:0048037//GO:0003677//GO:0005515//GO:0046872	zinc ion binding//transferase activity//proline dehydrogenase activity//cofactor binding//DNA binding//protein binding//metal ion binding	--	--
c22850_g1	GO:0055085//GO:0030001	transmembrane transport//metal ion transport	GO:0046873	metal ion transmembrane transporter activity	GO:0016020	membrane
c22870_g1	GO:0055085	transmembrane transport	GO:0022857	transmembrane transporter activity	GO:0016021	integral component of membrane
c22873_g1	GO:0006418	tRNA aminoacylation for protein translation	GO:0005524//GO:0000166//GO:0004812	ATP binding//nucleotide binding//aminoacyl-tRNA ligase activity	--	--
c22890_g1	--	--	GO:0008146//GO:0016787//GO:0015016	sulfotransferase activity//hydrolase activity//[heparan sulfate]-glucosamine N-sulfotransferase activity	--	--
c2290_g1	GO:0006470//GO:0009878//GO:0006570	protein dephosphorylation//nodule morphogenesis//tyrosine metabolic process	GO:0004725//GO:0008138//GO:0046872//GO:0005515	protein tyrosine phosphatase activity//protein tyrosine/serine/threonine phosphatase activity//metal ion binding//protein binding	--	--
c2291_g1	GO:0006098//GO:0006013//GO:0006096//GO:0015976//GO:0006000//GO:0005975//GO:0006606//GO:0006094//GO:0046854	pentose-phosphate shunt//mannose metabolic process//glycolytic process//carbon utilization//fructose metabolic process//carbohydrate metabolic process//protein import into nucleus//gluconeogenesis//phosphatidylinositol phosphorylation	GO:0042578//GO:0042132//GO:0005198//GO:0005515	phosphoric ester hydrolase activity//fructose 1,6-bisphosphate 1-phosphatase activity//structural molecule activity//protein binding	GO:0019028//GO:0019031//GO:0005643	viral capsid//viral envelope//nuclear pore
c22929_g1	GO:0055114//GO:0015992//GO:0006123	oxidation-reduction process//proton transport//mitochondrial electron transport, cytochrome c to oxygen	GO:0004129//GO:0016491	cytochrome-c oxidase activity//oxidoreductase activity	GO:0045277	respiratory chain complex IV
c22945_g1	GO:0032065//GO:0009098	cortical protein anchoring//leucine biosynthetic process	GO:0008270//GO:0005198//GO:0005543//GO:0019904//GO:0005515	zinc ion binding//structural molecule activity//phospholipid binding//protein domain specific binding//protein binding	GO:0019028//GO:0005938//GO:0005737	viral capsid//cell cortex//cytoplasm
c2302_g1	GO:0005991//GO:0005982//GO:0005985	trehalose metabolic process//starch metabolic process//sucrose metabolic process	GO:0004555	alpha,alpha-trehalase activity	--	--
c23093_g1	GO:0006508	proteolysis	GO:0004252	serine-type endopeptidase activity	--	--
c23116_g1	GO:0007155	cell adhesion	GO:0005515	protein binding	--	--
c23118_g1	GO:0055114	oxidation-reduction process	GO:0016491	oxidoreductase activity	--	--
c23124_g1	GO:0016579//GO:0006511	protein deubiquitination//ubiquitin-dependent protein catabolic process	GO:0004221	obsolete ubiquitin thiolesterase activity	--	--
c2312_g1	GO:0009058	biosynthetic process	GO:0030170	pyridoxal phosphate binding	--	--
c23147_g1	GO:0006278	RNA-dependent DNA replication	GO:0003723//GO:0003964	RNA binding//RNA-directed DNA polymerase activity	--	--
c2314_g1	GO:0007017//GO:0007018	microtubule-based process//microtubule-based movement	GO:0003777//GO:0005524//GO:0005515//GO:0035091//GO:0008017	microtubule motor activity//ATP binding//protein binding//phosphatidylinositol binding//microtubule binding	GO:0045298//GO:0005874	tubulin complex//microtubule
c2316_g1	GO:0055085	transmembrane transport	GO:0022857	transmembrane transporter activity	GO:0016021	integral component of membrane
c23173_g1	GO:0006400//GO:0018342	tRNA modification//protein prenylation	GO:0008318//GO:0008193//GO:0000287	protein prenyltransferase activity//tRNA guanylyltransferase activity//magnesium ion binding	--	--
c23178_g1	GO:0015774//GO:0005975//GO:0007165	polysaccharide transport//carbohydrate metabolic process//signal transduction	GO:0015159//GO:0004553//GO:0005509	polysaccharide transmembrane transporter activity//hydrolase activity, hydrolyzing O-glycosyl compounds//calcium ion binding	GO:0016020//GO:0005578	membrane//proteinaceous extracellular matrix
c23190_g1	GO:0006508	proteolysis	GO:0005515//GO:0003723//GO:0033897//GO:0003676//GO:0005198	protein binding//RNA binding//ribonuclease T2 activity//nucleic acid binding//structural molecule activity	GO:0016020//GO:0019031//GO:0005634	membrane//viral envelope//nucleus
c2319_g1	GO:0030001	metal ion transport	GO:0046872	metal ion binding	--	--
c23206_g1	GO:0006278	RNA-dependent DNA replication	GO:0003723//GO:0003964	RNA binding//RNA-directed DNA polymerase activity	--	--
c2322_g1	GO:0008033//GO:0006531//GO:0006522//GO:0006529//GO:0015992//GO:0015986	tRNA processing//aspartate metabolic process//alanine metabolic process//asparagine biosynthetic process//proton transport//ATP synthesis coupled proton transport	GO:0016740//GO:0004066//GO:0015078	transferase activity//asparagine synthase (glutamine-hydrolyzing) activity//hydrogen ion transmembrane transporter activity	GO:0005737//GO:0000276	cytoplasm//mitochondrial proton-transporting ATP synthase complex, coupling factor F(o)
c23248_g1	GO:0006817	phosphate ion transport	GO:0008270	zinc ion binding	--	--
c2325_g1	--	--	GO:0003676	nucleic acid binding	--	--
c23260_g1	--	--	GO:0008270	zinc ion binding	GO:0005634	nucleus
c23274_g1	GO:0044710	single-organism metabolic process	GO:0005488//GO:0016491	binding//oxidoreductase activity	--	--
c23279_g1	--	--	GO:0005515	protein binding	--	--
c23295_g1	GO:0006468	protein phosphorylation	GO:0005524//GO:0004672	ATP binding//protein kinase activity	--	--
c2329_g1	--	--	GO:0042302	structural constituent of cuticle	--	--
c23304_g1	GO:0005975	carbohydrate metabolic process	GO:0004553	hydrolase activity, hydrolyzing O-glycosyl compounds	--	--
c23310_g1	GO:0006278	RNA-dependent DNA replication	GO:0003723//GO:0003964	RNA binding//RNA-directed DNA polymerase activity	--	--
c23338_g1	--	--	GO:0016765	transferase activity, transferring alkyl or aryl (other than methyl) groups	--	--
c23344_g1	--	--	GO:0005515	protein binding	--	--
c23345_g1	GO:0046677	response to antibiotic	--	--	--	--
c2334_g1	GO:0051056	regulation of small GTPase mediated signal transduction	GO:0005096	GTPase activator activity	GO:0005622	intracellular
c23359_g1	--	--	GO:0051537	2 iron, 2 sulfur cluster binding	GO:0043231	intracellular membrane-bounded organelle
c23370_g1	--	--	GO:0005515	protein binding	--	--
c2341_g1	GO:0019049	evasion or tolerance of host defenses by virus	--	--	--	--
c23448_g1	GO:0007016//GO:0055114	cytoskeletal anchoring at plasma membrane//oxidation-reduction process	GO:0016491//GO:0005200//GO:0008270	oxidoreductase activity//structural constituent of cytoskeleton//zinc ion binding	GO:0001726//GO:0005856//GO:0005925	ruffle//cytoskeleton//focal adhesion
c23524_g1	--	--	GO:0046872	metal ion binding	--	--
c23571_g1	GO:0006098//GO:0055114//GO:0019521	pentose-phosphate shunt//oxidation-reduction process//D-gluconate metabolic process	GO:0004616//GO:0050661	phosphogluconate dehydrogenase (decarboxylating) activity//NADP binding	--	--
c23571_g2	GO:0019521//GO:0006098//GO:0055114	D-gluconate metabolic process//pentose-phosphate shunt//oxidation-reduction process	GO:0050661//GO:0004616	NADP binding//phosphogluconate dehydrogenase (decarboxylating) activity	--	--
c23610_g1	GO:0006461//GO:0008535	protein complex assembly//respiratory chain complex IV assembly	--	--	GO:0016020	membrane
c23617_g1	GO:0019058	viral life cycle	--	--	GO:0019031	viral envelope
c23668_g1	--	--	GO:0003779	actin binding	GO:0016021	integral component of membrane
c23690_g1	GO:0006139	nucleobase-containing compound metabolic process	GO:0005524//GO:0004386//GO:0030976//GO:0003676//GO:0016773//GO:0003824	ATP binding//helicase activity//thiamine pyrophosphate binding//nucleic acid binding//phosphotransferase activity, alcohol group as acceptor//catalytic activity	--	--
c23725_g1	GO:0042254//GO:0006412	ribosome biogenesis//translation	GO:0003735	structural constituent of ribosome	GO:0005840//GO:0005622	ribosome//intracellular
c23733_g1	GO:0015992//GO:0006123	proton transport//mitochondrial electron transport, cytochrome c to oxygen	GO:0004129	cytochrome-c oxidase activity	GO:0005751//GO:0045277//GO:0005743	mitochondrial respiratory chain complex IV//respiratory chain complex IV//mitochondrial inner membrane
c23757_g1	GO:0006468	protein phosphorylation	GO:0004672//GO:0005524	protein kinase activity//ATP binding	--	--
c23760_g1	GO:0006313	transposition, DNA-mediated	GO:0046872//GO:0008270	metal ion binding//zinc ion binding	GO:0005622	intracellular
c23761_g1	GO:0042254//GO:0006412	ribosome biogenesis//translation	GO:0003735	structural constituent of ribosome	GO:0005840	ribosome
c23767_g1	GO:0009190//GO:0035556	cyclic nucleotide biosynthetic process//intracellular signal transduction	GO:0016849	phosphorus-oxygen lyase activity	--	--
c2376_g1	--	--	GO:0003682	chromatin binding	GO:0000785	chromatin
c23795_g1	--	--	GO:0005515	protein binding	--	--
c23803_g1	GO:0006511	ubiquitin-dependent protein catabolic process	GO:0031625	ubiquitin protein ligase binding	GO:0031461	cullin-RING ubiquitin ligase complex
c23808_g2	--	--	GO:0003676	nucleic acid binding	--	--
c23836_g1	GO:0000154//GO:0006396	rRNA modification//RNA processing	GO:0008649//GO:0000179	rRNA methyltransferase activity//rRNA (adenine-N6,N6-)-dimethyltransferase activity	--	--
c23840_g1	GO:0006508	proteolysis	GO:0004190	aspartic-type endopeptidase activity	--	--
c2385_g1	--	--	--	--	GO:0016020	membrane
c2390_g1	GO:0009405//GO:0006810//GO:0007155//GO:0019062//GO:0055085//GO:0007264//GO:0019083	pathogenesis//transport//cell adhesion//virion attachment to host cell//transmembrane transport//small GTPase mediated signal transduction//viral transcription	GO:0016301//GO:0016887//GO:0042626//GO:0003924//GO:0005525//GO:0005524	kinase activity//ATPase activity//ATPase activity, coupled to transmembrane movement of substances//GTPase activity//GTP binding//ATP binding	GO:0005622//GO:0016021	intracellular//integral component of membrane
c23914_g1	GO:0006560//GO:0006420//GO:0006525	proline metabolic process//arginyl-tRNA aminoacylation//arginine metabolic process	GO:0004814//GO:0016787//GO:0005524	arginine-tRNA ligase activity//hydrolase activity//ATP binding	--	--
c23945_g1	GO:0007165	signal transduction	GO:0005179	hormone activity	GO:0005576	extracellular region
c23958_g1	GO:0006396//GO:0000154	RNA processing//rRNA modification	GO:0000179//GO:0008649	rRNA (adenine-N6,N6-)-dimethyltransferase activity//rRNA methyltransferase activity	--	--
c24010_g1	GO:0007165//GO:0007059//GO:0051301//GO:0007049//GO:0007186	signal transduction//chromosome segregation//cell division//cell cycle//G-protein coupled receptor signaling pathway	GO:0031683//GO:0004871//GO:0005525//GO:0019001//GO:0005524//GO:0000166//GO:0003924//GO:0003677	G-protein beta/gamma-subunit complex binding//signal transducer activity//GTP binding//guanyl nucleotide binding//ATP binding//nucleotide binding//GTPase activity//DNA binding	GO:0016021	integral component of membrane
c24013_g1	GO:0055085	transmembrane transport	GO:0005515//GO:0016829	protein binding//lyase activity	GO:0005576//GO:0016020	extracellular region//membrane
c24018_g1	--	--	GO:0008168	methyltransferase activity	--	--
c24036_g1	GO:0007049//GO:0006508	cell cycle//proteolysis	GO:0003924//GO:0004180//GO:0004181//GO:0008270//GO:0005525	GTPase activity//carboxypeptidase activity//metallocarboxypeptidase activity//zinc ion binding//GTP binding	GO:0005576	extracellular region
c24039_g1	--	--	GO:0005515	protein binding	--	--
c24064_g1	GO:0008152	metabolic process	--	--	--	--
c2410_g1	GO:0046813//GO:0061025	receptor-mediated virion attachment to host cell//membrane fusion	--	--	GO:0016021//GO:0019031	integral component of membrane//viral envelope
c24117_g1	GO:0006364//GO:0009451//GO:0006030//GO:0008033	rRNA processing//RNA modification//chitin metabolic process//tRNA processing	GO:0008061//GO:0008270//GO:0005515//GO:0016429	chitin binding//zinc ion binding//protein binding//tRNA (adenine-N1-)-methyltransferase activity	GO:0005576	extracellular region
c24133_g1	--	--	GO:0016491	oxidoreductase activity	--	--
c24148_g1	--	--	--	--	GO:0005634	nucleus
c24151_g1	GO:0006355	regulation of transcription, DNA-templated	--	--	GO:0005634	nucleus
c24197_g1	GO:0006836//GO:0006812	neurotransmitter transport//cation transport	GO:0005328	neurotransmitter:sodium symporter activity	GO:0016021	integral component of membrane
c24208_g1	GO:0006801//GO:0048193//GO:0055114	superoxide metabolic process//Golgi vesicle transport//oxidation-reduction process	GO:0004784//GO:0046872//GO:0015631	superoxide dismutase activity//metal ion binding//tubulin binding	GO:0045298//GO:0016020	tubulin complex//membrane
c24214_g1	GO:0006123//GO:0015992	mitochondrial electron transport, cytochrome c to oxygen//proton transport	GO:0004129	cytochrome-c oxidase activity	GO:0045277//GO:0005739	respiratory chain complex IV//mitochondrion
c24235_g1	GO:0006413//GO:0006446	translational initiation//regulation of translational initiation	GO:0003743	translation initiation factor activity	GO:0005840	ribosome
c24235_g2	GO:0006413//GO:0006446	translational initiation//regulation of translational initiation	GO:0003743	translation initiation factor activity	GO:0005840	ribosome
c24251_g1	GO:0006446//GO:0006413//GO:0006576//GO:0007264	regulation of translational initiation//translational initiation//cellular biogenic amine metabolic process//small GTPase mediated signal transduction	GO:0003743//GO:0005525//GO:0005524//GO:0003924	translation initiation factor activity//GTP binding//ATP binding//GTPase activity	GO:0005840//GO:0005622	ribosome//intracellular
c24267_g1	GO:0006260	DNA replication	--	--	GO:0005634	nucleus
c24271_g1	GO:0006811	ion transport	GO:0008381	mechanically-gated ion channel activity	GO:0016021	integral component of membrane
c24280_g1	GO:0007010	cytoskeleton organization	GO:0003779	actin binding	GO:0005737	cytoplasm
c24338_g1	--	--	GO:0003723	RNA binding	--	--
c24358_g1	GO:0007165	signal transduction	GO:0005515	protein binding	--	--
c2435_g1	--	--	GO:0008270//GO:0003676	zinc ion binding//nucleic acid binding	--	--
c24402_g1	GO:0006355	regulation of transcription, DNA-templated	GO:0003700//GO:0008270//GO:0043565	transcription factor activity, sequence-specific DNA binding//zinc ion binding//sequence-specific DNA binding	GO:0005667	transcription factor complex
c24442_g1	GO:0006412//GO:0055085//GO:0006811//GO:0042254	translation//transmembrane transport//ion transport//ribosome biogenesis	GO:0003735//GO:0016787//GO:0005216	structural constituent of ribosome//hydrolase activity//ion channel activity	GO:0005739//GO:0005840//GO:0016020	mitochondrion//ribosome//membrane
c24448_g1	--	--	--	--	GO:0005634	nucleus
c24452_g1	GO:0015995//GO:0015979//GO:0055114	chlorophyll biosynthetic process//photosynthesis//oxidation-reduction process	GO:0016491//GO:0010277	oxidoreductase activity//chlorophyllide a oxygenase [overall] activity	--	--
c24478_g1	--	--	GO:0005515	protein binding	--	--
c244_g2	--	--	GO:0008168	methyltransferase activity	--	--
c24515_g1	GO:0055114	oxidation-reduction process	GO:0016491	oxidoreductase activity	--	--
c24537_g1	--	--	GO:0003677	DNA binding	--	--
c2453_g1	--	--	GO:0016747	transferase activity, transferring acyl groups other than amino-acyl groups	--	--
c24563_g1	GO:0015992//GO:0015986	proton transport//ATP synthesis coupled proton transport	GO:0015078	hydrogen ion transmembrane transporter activity	GO:0000276	mitochondrial proton-transporting ATP synthase complex, coupling factor F(o)
c24584_g1	GO:0006396//GO:0045122//GO:0006355	RNA processing//aflatoxin biosynthetic process//regulation of transcription, DNA-templated	GO:0003723//GO:0005515//GO:0003682//GO:0003677	RNA binding//protein binding//chromatin binding//DNA binding	GO:0005634//GO:0000785	nucleus//chromatin
c24604_g1	GO:0005975//GO:0046497//GO:0009435	carbohydrate metabolic process//nicotinate nucleotide metabolic process//NAD biosynthetic process	GO:0051536//GO:0003824//GO:0004514//GO:0016857	iron-sulfur cluster binding//catalytic activity//nicotinate-nucleotide diphosphorylase (carboxylating) activity//racemase and epimerase activity, acting on carbohydrates and derivatives	--	--
c24635_g1	GO:0006206//GO:0006351//GO:0006144	pyrimidine nucleobase metabolic process//transcription, DNA-templated//purine nucleobase metabolic process	GO:0008270//GO:0003676//GO:0003899//GO:0003677	zinc ion binding//nucleic acid binding//DNA-directed RNA polymerase activity//DNA binding	GO:0005730	nucleolus
c24675_g1	GO:0009405	pathogenesis	--	--	GO:0005576	extracellular region
c24693_g1	--	--	--	--	GO:0030430	host cell cytoplasm
c24726_g1	GO:0008299	isoprenoid biosynthetic process	--	--	--	--
c24728_g1	GO:0008033//GO:0051252	tRNA processing//regulation of RNA metabolic process	GO:0004526//GO:0000049	ribonuclease P activity//tRNA binding	GO:0030677	ribonuclease P complex
c24750_g1	GO:0005982//GO:0006012//GO:0005985	starch metabolic process//galactose metabolic process//sucrose metabolic process	GO:0004575//GO:0004564	sucrose alpha-glucosidase activity//beta-fructofuranosidase activity	GO:0016021//GO:0017177//GO:0016020	integral component of membrane//glucosidase II complex//membrane
c24795_g1	GO:0015979	photosynthesis	--	--	GO:0009523//GO:0016020//GO:0009654	photosystem II//membrane//photosystem II oxygen evolving complex
c24796_g1	--	--	GO:0005515	protein binding	--	--
c24799_g1	--	--	GO:0005515	protein binding	--	--
c24812_g1	GO:0006508	proteolysis	GO:0004185	serine-type carboxypeptidase activity	--	--
c24821_g1	GO:0042967	acyl-carrier-protein biosynthetic process	GO:0004379	glycylpeptide N-tetradecanoyltransferase activity	--	--
c24824_g1	GO:0006308	DNA catabolic process	GO:0003676//GO:0004519	nucleic acid binding//endonuclease activity	--	--
c24829_g1	GO:0000390	spliceosomal complex disassembly	--	--	GO:0071008	U2-type post-mRNA release spliceosomal complex
c24841_g1	--	--	GO:0003723	RNA binding	--	--
c24853_g1	GO:0009186//GO:0006260//GO:0006144//GO:0055114//GO:0006206	deoxyribonucleoside diphosphate metabolic process//DNA replication//purine nucleobase metabolic process//oxidation-reduction process//pyrimidine nucleobase metabolic process	GO:0004748//GO:0005524	ribonucleoside-diphosphate reductase activity, thioredoxin disulfide as acceptor//ATP binding	GO:0005971	ribonucleoside-diphosphate reductase complex
c24877_g1	GO:0008152//GO:0030259//GO:0005975//GO:0007339	metabolic process//lipid glycosylation//carbohydrate metabolic process//binding of sperm to zona pellucida	GO:0016758//GO:0030246	transferase activity, transferring hexosyl groups//carbohydrate binding	GO:0005576	extracellular region
c24922_g1	GO:0006206//GO:0006351//GO:0006144	pyrimidine nucleobase metabolic process//transcription, DNA-templated//purine nucleobase metabolic process	GO:0003677//GO:0003899	DNA binding//DNA-directed RNA polymerase activity	GO:0005730	nucleolus
c24929_g1	GO:0051252	regulation of RNA metabolic process	GO:0003676//GO:0004523	nucleic acid binding//RNA-DNA hybrid ribonuclease activity	--	--
c24933_g1	GO:0006364	rRNA processing	GO:0004222	metalloendopeptidase activity	--	--
c24955_g1	GO:0046034//GO:0015992//GO:0008360	ATP metabolic process//proton transport//regulation of cell shape	--	--	--	--
c25013_g1	GO:0006522//GO:0006529//GO:0008033//GO:0006526//GO:0006560//GO:0006531	alanine metabolic process//asparagine biosynthetic process//tRNA processing//arginine biosynthetic process//proline metabolic process//aspartate metabolic process	GO:0004055//GO:0005524//GO:0016740//GO:0004066	argininosuccinate synthase activity//ATP binding//transferase activity//asparagine synthase (glutamine-hydrolyzing) activity	GO:0005737	cytoplasm
c25028_g1	GO:0055085//GO:0015992//GO:0015986	transmembrane transport//proton transport//ATP synthesis coupled proton transport	GO:0015078//GO:0022857	hydrogen ion transmembrane transporter activity//transmembrane transporter activity	GO:0016021//GO:0000276	integral component of membrane//mitochondrial proton-transporting ATP synthase complex, coupling factor F(o)
c25061_g1	GO:0007016	cytoskeletal anchoring at plasma membrane	--	--	GO:0016010	dystrophin-associated glycoprotein complex
c25070_g1	GO:0015940//GO:0015937	pantothenate biosynthetic process//coenzyme A biosynthetic process	GO:0005524//GO:0004594	ATP binding//pantothenate kinase activity	--	--
c25159_g1	--	--	GO:0008270	zinc ion binding	GO:0005634	nucleus
c25212_g1	GO:0006468	protein phosphorylation	GO:0004672//GO:0005524	protein kinase activity//ATP binding	--	--
c25217_g1	GO:0006508	proteolysis	GO:0004222	metalloendopeptidase activity	--	--
c2521_g1	GO:0006355	regulation of transcription, DNA-templated	GO:0043565//GO:0003677//GO:0003700	sequence-specific DNA binding//DNA binding//transcription factor activity, sequence-specific DNA binding	GO:0005667	transcription factor complex
c25247_g1	--	--	GO:0003676	nucleic acid binding	--	--
c2524_g1	GO:0000051//GO:0019627//GO:0019381//GO:0006144	obsolete urea cycle intermediate metabolic process//urea metabolic process//atrazine catabolic process//purine nucleobase metabolic process	GO:0009039//GO:0016151	urease activity//nickel cation binding	--	--
c2524_g2	GO:0043419//GO:0019627//GO:0006486//GO:0000051//GO:0019381//GO:0006144	urea catabolic process//urea metabolic process//protein glycosylation//obsolete urea cycle intermediate metabolic process//atrazine catabolic process//purine nucleobase metabolic process	GO:0008373//GO:0009039//GO:0016787//GO:0016151	sialyltransferase activity//urease activity//hydrolase activity//nickel cation binding	GO:0030173	integral component of Golgi membrane
c25252_g1	--	--	--	--	GO:0016021	integral component of membrane
c25267_g1	GO:0006508	proteolysis	GO:0008236	serine-type peptidase activity	--	--
c25290_g1	--	--	GO:0008270//GO:0005515//GO:0046872	zinc ion binding//protein binding//metal ion binding	--	--
c25297_g1	GO:0005975	carbohydrate metabolic process	GO:0005509//GO:0004571	calcium ion binding//mannosyl-oligosaccharide 1,2-alpha-mannosidase activity	GO:0016020	membrane
c25305_g1	GO:0006468	protein phosphorylation	GO:0005524//GO:0004672	ATP binding//protein kinase activity	--	--
c2530_g1	GO:0017038	protein import	GO:0005524//GO:0046872	ATP binding//metal ion binding	GO:0016020	membrane
c25312_g1	GO:0006508	proteolysis	GO:0008270//GO:0004181	zinc ion binding//metallocarboxypeptidase activity	--	--
c25313_g1	--	--	GO:0005524	ATP binding	GO:0009507	chloroplast
c25316_g1	GO:0007155	cell adhesion	--	--	GO:0005604//GO:0016021	basement membrane//integral component of membrane
c25355_g1	--	--	GO:0003824	catalytic activity	--	--
c25366_g1	GO:0007131	reciprocal meiotic recombination	GO:0005515	protein binding	--	--
c25367_g2	--	--	--	--	GO:0016021	integral component of membrane
c25394_g1	GO:0055085	transmembrane transport	GO:0003677//GO:0022857//GO:0003824	DNA binding//transmembrane transporter activity//catalytic activity	GO:0016021//GO:0016020	integral component of membrane//membrane
c25457_g1	GO:0044780//GO:0045893	bacterial-type flagellum assembly//positive regulation of transcription, DNA-templated	--	--	--	--
c25473_g1	GO:0030683	evasion or tolerance by virus of host immune response	--	--	--	--
c25477_g1	GO:0055114	oxidation-reduction process	GO:0016705//GO:0020037//GO:0005506	oxidoreductase activity, acting on paired donors, with incorporation or reduction of molecular oxygen//heme binding//iron ion binding	--	--
c25492_g1	GO:0006118//GO:0006537//GO:0008152//GO:0055114	obsolete electron transport//glutamate biosynthetic process//metabolic process//oxidation-reduction process	GO:0016491//GO:0050660//GO:0010181//GO:0005506//GO:0051536//GO:0016040	oxidoreductase activity//flavin adenine dinucleotide binding//FMN binding//iron ion binding//iron-sulfur cluster binding//glutamate synthase (NADH) activity	--	--
c25497_g1	GO:0006629	lipid metabolic process	--	--	--	--
c2552_g1	GO:0016032//GO:0006511//GO:0007275	viral process//ubiquitin-dependent protein catabolic process//multicellular organismal development	GO:0008270	zinc ion binding	GO:0019033//GO:0005634	viral tegument//nucleus
c25531_g1	GO:0006144//GO:0006206//GO:0009186//GO:0055114	purine nucleobase metabolic process//pyrimidine nucleobase metabolic process//deoxyribonucleoside diphosphate metabolic process//oxidation-reduction process	GO:0050897//GO:0004748	cobalt ion binding//ribonucleoside-diphosphate reductase activity, thioredoxin disulfide as acceptor	GO:0005971	ribonucleoside-diphosphate reductase complex
c25558_g1	GO:0006278	RNA-dependent DNA replication	GO:0003964//GO:0003723	RNA-directed DNA polymerase activity//RNA binding	--	--
c25591_g1	GO:0006030//GO:0009291	chitin metabolic process//unidirectional conjugation	GO:0008061	chitin binding	GO:0016020//GO:0005576	membrane//extracellular region
c2559_g1	--	--	--	--	GO:0019031	viral envelope
c25603_g1	--	--	GO:0005198	structural molecule activity	GO:0005578	proteinaceous extracellular matrix
c25622_g1	GO:0006139	nucleobase-containing compound metabolic process	GO:0003676//GO:0008408	nucleic acid binding//3'-5' exonuclease activity	--	--
c25623_g1	--	--	GO:0008270//GO:0003677	zinc ion binding//DNA binding	--	--
c25635_g1	GO:0006355	regulation of transcription, DNA-templated	--	--	GO:0005634	nucleus
c25653_g1	--	--	GO:0005515	protein binding	--	--
c25678_g1	--	--	GO:0005515	protein binding	--	--
c25679_g1	GO:0042967	acyl-carrier-protein biosynthetic process	GO:0016407	acetyltransferase activity	--	--
c25689_g1	GO:0042157	lipoprotein metabolic process	--	--	GO:0005576	extracellular region
c25701_g1	--	--	--	--	GO:0030120//GO:0016021	vesicle coat//integral component of membrane
c25722_g1	GO:0015992//GO:0048193//GO:0015991//GO:0006355//GO:0007049	proton transport//Golgi vesicle transport//ATP hydrolysis coupled proton transport//regulation of transcription, DNA-templated//cell cycle	GO:0043565//GO:0015078//GO:0003677//GO:0003700	sequence-specific DNA binding//hydrogen ion transmembrane transporter activity//DNA binding//transcription factor activity, sequence-specific DNA binding	GO:0005634//GO:0005667//GO:0016020//GO:0033179	nucleus//transcription factor complex//membrane//proton-transporting V-type ATPase, V0 domain
c25726_g1	GO:0042254//GO:0006412	ribosome biogenesis//translation	GO:0003735//GO:0046872//GO:0003677//GO:0008270	structural constituent of ribosome//metal ion binding//DNA binding//zinc ion binding	GO:0005840//GO:0005622	ribosome//intracellular
c25727_g1	GO:0006807//GO:0006164//GO:0006144	nitrogen compound metabolic process//purine nucleotide biosynthetic process//purine nucleobase metabolic process	GO:0004643//GO:0003937	phosphoribosylaminoimidazolecarboxamide formyltransferase activity//IMP cyclohydrolase activity	GO:0042720	mitochondrial inner membrane peptidase complex
c25749_g1	--	--	GO:0016884	carbon-nitrogen ligase activity, with glutamine as amido-N-donor	--	--
c25776_g1	GO:0006412//GO:0042254	translation//ribosome biogenesis	GO:0003735	structural constituent of ribosome	GO:0005622//GO:0005840	intracellular//ribosome
c25798_g1	GO:0008152	metabolic process	GO:0016491	oxidoreductase activity	--	--
c25799_g1	--	--	GO:0097159//GO:0003676//GO:1901363	organic cyclic compound binding//nucleic acid binding//heterocyclic compound binding	GO:0016021	integral component of membrane
c25806_g1	--	--	GO:0005515	protein binding	--	--
c25814_g1	--	--	GO:0008270	zinc ion binding	--	--
c25827_g1	GO:0016192//GO:0006886	vesicle-mediated transport//intracellular protein transport	GO:0005515	protein binding	GO:0030117	membrane coat
c25831_g1	GO:0007049//GO:0006355	cell cycle//regulation of transcription, DNA-templated	GO:0003700//GO:0043565	transcription factor activity, sequence-specific DNA binding//sequence-specific DNA binding	GO:0005667	transcription factor complex
c2583_g1	GO:0006508	proteolysis	GO:0004190	aspartic-type endopeptidase activity	--	--
c25849_g1	--	--	GO:0016491	oxidoreductase activity	--	--
c25866_g1	--	--	GO:0042302	structural constituent of cuticle	--	--
c25871_g1	GO:0008152	metabolic process	GO:0003824	catalytic activity	--	--
c25877_g1	GO:0006352//GO:0006355	DNA-templated transcription, initiation//regulation of transcription, DNA-templated	GO:0016987//GO:0003700//GO:0003677	sigma factor activity//transcription factor activity, sequence-specific DNA binding//DNA binding	GO:0005667	transcription factor complex
c25888_g1	--	--	GO:0046872	metal ion binding	--	--
c25894_g1	GO:0009236//GO:0006281//GO:0051188//GO:0009432//GO:0006230//GO:0006206	cobalamin biosynthetic process//DNA repair//cofactor biosynthetic process//SOS response//TMP biosynthetic process//pyrimidine nucleobase metabolic process	GO:0000166//GO:0016887//GO:0003697//GO:0043531//GO:0043752//GO:0004797//GO:0005524	nucleotide binding//ATPase activity//single-stranded DNA binding//ADP binding//adenosylcobinamide kinase activity//thymidine kinase activity//ATP binding	--	--
c25935_g1	GO:0006412//GO:0042254	translation//ribosome biogenesis	GO:0003735	structural constituent of ribosome	GO:0005622//GO:0005840	intracellular//ribosome
c25966_g1	--	--	GO:0005515	protein binding	--	--
c2596_g1	GO:0006886//GO:0016192	intracellular protein transport//vesicle-mediated transport	--	--	GO:0030117	membrane coat
c25979_g1	GO:0008152//GO:0044237	metabolic process//cellular metabolic process	GO:0003824//GO:0005549//GO:0016491//GO:0005524//GO:0050662	catalytic activity//odorant binding//oxidoreductase activity//ATP binding//coenzyme binding	--	--
c25988_g1	GO:0006075//GO:0005982//GO:0005985	(1->3)-beta-D-glucan biosynthetic process//starch metabolic process//sucrose metabolic process	GO:0003843	1,3-beta-D-glucan synthase activity	GO:0000148//GO:0016020	1,3-beta-D-glucan synthase complex//membrane
c25993_g1	GO:0055114	oxidation-reduction process	GO:0016972	thiol oxidase activity	--	--
c25995_g1	GO:0055085	transmembrane transport	GO:0022857	transmembrane transporter activity	GO:0016021	integral component of membrane
c25997_g2	GO:0006355	regulation of transcription, DNA-templated	GO:0003700//GO:0043565	transcription factor activity, sequence-specific DNA binding//sequence-specific DNA binding	GO:0005667	transcription factor complex
c26034_g1	GO:0042254//GO:0000184//GO:0006412	ribosome biogenesis//nuclear-transcribed mRNA catabolic process, nonsense-mediated decay//translation	GO:0003677//GO:0003735//GO:0004386//GO:0005524//GO:0008270	DNA binding//structural constituent of ribosome//helicase activity//ATP binding//zinc ion binding	GO:0005840//GO:0005737	ribosome//cytoplasm
c26035_g1	GO:0006412//GO:0042254	translation//ribosome biogenesis	GO:0003735	structural constituent of ribosome	GO:0005840	ribosome
c26053_g1	GO:0008152	metabolic process	GO:0005509//GO:0016746	calcium ion binding//transferase activity, transferring acyl groups	--	--
c26058_g1	GO:0007264	small GTPase mediated signal transduction	GO:0005525//GO:0003924	GTP binding//GTPase activity	GO:0005622	intracellular
c26067_g1	--	--	GO:0003677//GO:0003824	DNA binding//catalytic activity	--	--
c26096_g1	GO:0055114	oxidation-reduction process	GO:0016491	oxidoreductase activity	--	--
c26164_g1	--	--	--	--	GO:0016020	membrane
c26169_g1	--	--	GO:0005515	protein binding	--	--
c26196_g1	GO:0043039	tRNA aminoacylation	GO:0005524//GO:0016876	ATP binding//ligase activity, forming aminoacyl-tRNA and related compounds	--	--
c26200_g1	GO:0055085//GO:0006812	transmembrane transport//cation transport	GO:0008324	cation transmembrane transporter activity	GO:0016021	integral component of membrane
c26211_g1	GO:0006810//GO:0008152	transport//metabolic process	GO:0003824	catalytic activity	GO:0005886	plasma membrane
c26218_g1	--	--	GO:0046872	metal ion binding	--	--
c26248_g1	GO:0006073	cellular glucan metabolic process	GO:0016762	xyloglucan:xyloglucosyl transferase activity	GO:0048046//GO:0005618	apoplast//cell wall
c26264_g1	GO:0009401//GO:0006000//GO:0006144//GO:0006281//GO:0007049//GO:0006810//GO:0007059//GO:0006013//GO:0007264//GO:0008643//GO:0051301//GO:0000103//GO:0006310//GO:0006260	phosphoenolpyruvate-dependent sugar phosphotransferase system//fructose metabolic process//purine nucleobase metabolic process//DNA repair//cell cycle//transport//chromosome segregation//mannose metabolic process//small GTPase mediated signal transduction//carbohydrate transport//cell division//sulfate assimilation//DNA recombination//DNA replication	GO:0005525//GO:0008982//GO:0016887//GO:0003723//GO:0098519//GO:0003677//GO:0005524//GO:0003724//GO:0003873//GO:0009378//GO:0043531//GO:0004020//GO:0000166//GO:0003678	GTP binding//protein-N(PI)-phosphohistidine-sugar phosphotransferase activity//ATPase activity//RNA binding//nucleotide phosphatase activity, acting on free nucleotides//DNA binding//ATP binding//RNA helicase activity//6-phosphofructo-2-kinase activity//four-way junction helicase activity//ADP binding//adenylylsulfate kinase activity//nucleotide binding//DNA helicase activity	GO:0016021//GO:0009379//GO:0005622//GO:0009357//GO:0005657	integral component of membrane//Holliday junction helicase complex//intracellular//protein-N(PI)-phosphohistidine-sugar phosphotransferase complex//replication fork
c2627_g1	GO:0006355//GO:0006352	regulation of transcription, DNA-templated//DNA-templated transcription, initiation	GO:0003677//GO:0003700//GO:0016987	DNA binding//transcription factor activity, sequence-specific DNA binding//sigma factor activity	GO:0005667	transcription factor complex
c26298_g2	GO:0055114//GO:0006040	oxidation-reduction process//amino sugar metabolic process	GO:0050660//GO:0008762//GO:0016491	flavin adenine dinucleotide binding//UDP-N-acetylmuramate dehydrogenase activity//oxidoreductase activity	--	--
c26308_g1	--	--	GO:0005515	protein binding	GO:0019028//GO:0005737	viral capsid//cytoplasm
c26370_g1	GO:0015991//GO:0007155//GO:0006098//GO:0055114//GO:0015992//GO:0019521	ATP hydrolysis coupled proton transport//cell adhesion//pentose-phosphate shunt//oxidation-reduction process//proton transport//D-gluconate metabolic process	GO:0015078//GO:0004616	hydrogen ion transmembrane transporter activity//phosphogluconate dehydrogenase (decarboxylating) activity	GO:0033179//GO:0005604	proton-transporting V-type ATPase, V0 domain//basement membrane
c26378_g1	GO:0008152	metabolic process	GO:0016491	oxidoreductase activity	--	--
c26385_g1	--	--	GO:0003824//GO:0051536	catalytic activity//iron-sulfur cluster binding	--	--
c26400_g1	GO:0030036	actin cytoskeleton organization	GO:0017048//GO:0003779	Rho GTPase binding//actin binding	--	--
c26405_g1	GO:0007304//GO:0000746	chorion-containing eggshell formation//conjugation	GO:0005213	structural constituent of chorion	GO:0005576//GO:0042600	extracellular region//chorion
c26428_g1	--	--	GO:0005515	protein binding	--	--
c26434_g1	--	--	GO:0003677	DNA binding	GO:0005634	nucleus
c26437_g1	GO:0015979	photosynthesis	--	--	GO:0009523//GO:0016020//GO:0009539	photosystem II//membrane//photosystem II reaction center
c2643_g1	--	--	GO:0016829	lyase activity	--	--
c26451_g1	GO:0008652//GO:0009086	cellular amino acid biosynthetic process//methionine biosynthetic process	GO:0008270//GO:0003871	zinc ion binding//5-methyltetrahydropteroyltriglutamate-homocysteine S-methyltransferase activity	--	--
c26465_g1	--	--	GO:0008168	methyltransferase activity	--	--
c26493_g1	GO:0006811//GO:0055085	ion transport//transmembrane transport	GO:0005216	ion channel activity	GO:0016020//GO:0016021	membrane//integral component of membrane
c26497_g1	GO:0006508	proteolysis	GO:0004197	cysteine-type endopeptidase activity	--	--
c2649_g1	GO:0015696	ammonium transport	GO:0008519	ammonium transmembrane transporter activity	GO:0016020	membrane
c2651_g1	GO:0016032//GO:0019082	viral process//viral protein processing	GO:0005525	GTP binding	--	--
c26537_g1	GO:0006812//GO:0055085	cation transport//transmembrane transport	GO:0008324	cation transmembrane transporter activity	GO:0016021	integral component of membrane
c26537_g2	GO:0055085//GO:0006812	transmembrane transport//cation transport	GO:0008324	cation transmembrane transporter activity	GO:0016021	integral component of membrane
c26563_g1	GO:0007186//GO:0050909	G-protein coupled receptor signaling pathway//sensory perception of taste	GO:0004930	G-protein coupled receptor activity	GO:0005886//GO:0016021	plasma membrane//integral component of membrane
c26568_g1	GO:0055085	transmembrane transport	--	--	--	--
c26601_g1	GO:0015833	peptide transport	GO:0016773//GO:0000166//GO:0005524	phosphotransferase activity, alcohol group as acceptor//nucleotide binding//ATP binding	--	--
c26631_g1	GO:0019076//GO:0032801//GO:0006812//GO:0006355	viral release from host cell//receptor catabolic process//cation transport//regulation of transcription, DNA-templated	GO:0005507//GO:0005261//GO:0008270//GO:0003677//GO:0003700	copper ion binding//cation channel activity//zinc ion binding//DNA binding//transcription factor activity, sequence-specific DNA binding	GO:0033644//GO:0005634//GO:0005667	host cell membrane//nucleus//transcription factor complex
c26637_g1	GO:0008152	metabolic process	GO:0010333//GO:0016829	terpene synthase activity//lyase activity	--	--
c26647_g1	--	--	GO:0016757	transferase activity, transferring glycosyl groups	--	--
c26659_g1	--	--	GO:0005515	protein binding	--	--
c26668_g1	GO:0016032//GO:0006888//GO:0006886	viral process//ER to Golgi vesicle-mediated transport//intracellular protein transport	GO:0008270	zinc ion binding	GO:0019031//GO:0030127	viral envelope//COPII vesicle coat
c26672_g1	GO:0016055//GO:0006508//GO:0030436	Wnt signaling pathway//proteolysis//asexual sporulation	GO:0004190//GO:0003824	aspartic-type endopeptidase activity//catalytic activity	GO:0016020	membrane
c26701_g1	GO:0006396//GO:0030488//GO:0006139//GO:0009451//GO:0008033	RNA processing//tRNA methylation//nucleobase-containing compound metabolic process//RNA modification//tRNA processing	GO:0003676//GO:0016429//GO:0008408	nucleic acid binding//tRNA (adenine-N1-)-methyltransferase activity//3'-5' exonuclease activity	GO:0000176//GO:0031515//GO:0005622	nuclear exosome (RNase complex)//tRNA (m1A) methyltransferase complex//intracellular
c26709_g1	GO:0010508	positive regulation of autophagy	--	--	--	--
c26719_g1	GO:0030001//GO:0055085	metal ion transport//transmembrane transport	GO:0046873	metal ion transmembrane transporter activity	GO:0016020	membrane
c26732_g2	GO:0055114	oxidation-reduction process	GO:0016706//GO:0008168	oxidoreductase activity, acting on paired donors, with incorporation or reduction of molecular oxygen, 2-oxoglutarate as one donor, and incorporation of one atom each of oxygen into both donors//methyltransferase activity	--	--
c26734_g1	GO:0055085	transmembrane transport	--	--	GO:0016021	integral component of membrane
c26751_g1	GO:0006139	nucleobase-containing compound metabolic process	GO:0008168	methyltransferase activity	--	--
c26755_g1	--	--	GO:0046872	metal ion binding	--	--
c26779_g2	GO:0034508//GO:0007059	centromere complex assembly//chromosome segregation	--	--	--	--
c26791_g1	GO:0009405//GO:0007049	pathogenesis//cell cycle	--	--	GO:0017053//GO:0016020	transcriptional repressor complex//membrane
c26817_g1	--	--	GO:0003676	nucleic acid binding	--	--
c26858_g1	--	--	GO:0005525	GTP binding	GO:0005634//GO:0005737	nucleus//cytoplasm
c26871_g1	GO:0045893	positive regulation of transcription, DNA-templated	--	--	GO:0042025	host cell nucleus
c2688_g1	GO:0006366//GO:0006352	transcription from RNA polymerase II promoter//DNA-templated transcription, initiation	GO:0003677//GO:0043565	DNA binding//sequence-specific DNA binding	GO:0005622//GO:0005669	intracellular//transcription factor TFIID complex
c26900_g1	--	--	GO:0005515	protein binding	--	--
c26902_g1	--	--	--	--	GO:0016020	membrane
c26904_g1	GO:0008152	metabolic process	GO:0003824	catalytic activity	--	--
c26906_g1	--	--	GO:0005509	calcium ion binding	--	--
c26908_g1	GO:0006777	Mo-molybdopterin cofactor biosynthetic process	--	--	--	--
c26927_g1	GO:0006355//GO:0006118	regulation of transcription, DNA-templated//obsolete electron transport	GO:0003700//GO:0008270//GO:0015035	transcription factor activity, sequence-specific DNA binding//zinc ion binding//protein disulfide oxidoreductase activity	GO:0005667//GO:0016020//GO:0005634	transcription factor complex//membrane//nucleus
c26928_g1	GO:0051056//GO:0043087	regulation of small GTPase mediated signal transduction//regulation of GTPase activity	GO:0005085	guanyl-nucleotide exchange factor activity	GO:0005622	intracellular
c26940_g1	--	--	GO:0016881	acid-amino acid ligase activity	--	--
c26941_g1	--	--	GO:0005515	protein binding	--	--
c26966_g1	--	--	GO:0004064	arylesterase activity	--	--
c26986_g1	GO:0006804//GO:0055114//GO:0006979	obsolete peroxidase reaction//oxidation-reduction process//response to oxidative stress	GO:0020037//GO:0004601	heme binding//peroxidase activity	--	--
c2699_g1	GO:0019530//GO:0006749//GO:0006691//GO:0006693	taurine metabolic process//glutathione metabolic process//leukotriene metabolic process//prostaglandin metabolic process	GO:0003840	gamma-glutamyltransferase activity	--	--
c27017_g1	GO:0008610	lipid biosynthetic process	GO:0003676//GO:0008168	nucleic acid binding//methyltransferase activity	--	--
c27073_g1	GO:0006139	nucleobase-containing compound metabolic process	GO:0004386//GO:0005524//GO:0008026//GO:0003676//GO:0016818	helicase activity//ATP binding//ATP-dependent helicase activity//nucleic acid binding//hydrolase activity, acting on acid anhydrides, in phosphorus-containing anhydrides	--	--
c27094_g1	GO:0006032//GO:0016998	chitin catabolic process//cell wall macromolecule catabolic process	GO:0004568	chitinase activity	--	--
c27103_g1	GO:0006468	protein phosphorylation	GO:0005524//GO:0004672	ATP binding//protein kinase activity	--	--
c2711_g1	GO:0006450	regulation of translational fidelity	--	--	--	--
c27139_g1	GO:0006418//GO:0019079	tRNA aminoacylation for protein translation//viral genome replication	GO:0003676//GO:0004812//GO:0008026//GO:0005524//GO:0004386//GO:0000166//GO:0016787//GO:0003677	nucleic acid binding//aminoacyl-tRNA ligase activity//ATP-dependent helicase activity//ATP binding//helicase activity//nucleotide binding//hydrolase activity//DNA binding	GO:0005634	nucleus
c27148_g1	--	--	GO:0000166	nucleotide binding	--	--
c27155_g1	--	--	GO:0046872	metal ion binding	--	--
c27202_g1	--	--	GO:0008270	zinc ion binding	--	--
c27223_g1	GO:0006614	SRP-dependent cotranslational protein targeting to membrane	GO:0008312	7S RNA binding	GO:0048500	signal recognition particle
c27237_g2	--	--	GO:0008168	methyltransferase activity	--	--
c27248_g1	GO:0006508//GO:0008152	proteolysis//metabolic process	GO:0003824//GO:0004252//GO:0008270	catalytic activity//serine-type endopeptidase activity//zinc ion binding	GO:0005576	extracellular region
c27253_g2	GO:0019058	viral life cycle	--	--	GO:0042025	host cell nucleus
c27279_g1	--	--	GO:0017176	phosphatidylinositol N-acetylglucosaminyltransferase activity	--	--
c27284_g1	GO:0005975//GO:0001575//GO:0009247//GO:0042546	carbohydrate metabolic process//globoside metabolic process//glycolipid biosynthetic process//cell wall biogenesis	GO:0008107	galactoside 2-alpha-L-fucosyltransferase activity	GO:0016020	membrane
c27289_g1	GO:0044267	cellular protein metabolic process	GO:0005524	ATP binding	--	--
c27291_g1	GO:0006281	DNA repair	GO:0008270//GO:0005524//GO:0004518	zinc ion binding//ATP binding//nuclease activity	--	--
c27304_g1	GO:0055114	oxidation-reduction process	GO:0016491//GO:0016209	oxidoreductase activity//antioxidant activity	--	--
c27308_g1	GO:0006419//GO:0006522//GO:0006531	alanyl-tRNA aminoacylation//alanine metabolic process//aspartate metabolic process	GO:0000166//GO:0004813//GO:0005524	nucleotide binding//alanine-tRNA ligase activity//ATP binding	--	--
c27329_g1	GO:0006810//GO:0008152	transport//metabolic process	GO:0008233	peptidase activity	--	--
c27342_g1	GO:0000042	protein targeting to Golgi	GO:0003676//GO:0005509//GO:0005515	nucleic acid binding//calcium ion binding//protein binding	--	--
c2737_g1	GO:0006570//GO:0009072//GO:0042207	tyrosine metabolic process//aromatic amino acid family metabolic process//styrene catabolic process	GO:0004334	fumarylacetoacetase activity	--	--
c27395_g1	GO:0009103//GO:0006468	lipopolysaccharide biosynthetic process//protein phosphorylation	GO:0016773//GO:0003824//GO:0004672//GO:0005524	phosphotransferase activity, alcohol group as acceptor//catalytic activity//protein kinase activity//ATP binding	GO:0016020	membrane
c273_g1	GO:0006468	protein phosphorylation	GO:0005524//GO:0004672	ATP binding//protein kinase activity	--	--
c27424_g1	--	--	GO:0005515	protein binding	--	--
c27457_g1	GO:0006570//GO:0006470	tyrosine metabolic process//protein dephosphorylation	GO:0016787//GO:0004721//GO:0008138//GO:0004725	hydrolase activity//phosphoprotein phosphatase activity//protein tyrosine/serine/threonine phosphatase activity//protein tyrosine phosphatase activity	--	--
c27481_g1	GO:0008152	metabolic process	GO:0016746	transferase activity, transferring acyl groups	--	--
c27500_g1	--	--	GO:0016787	hydrolase activity	--	--
c27518_g1	--	--	GO:0046983	protein dimerization activity	--	--
c27521_g1	GO:0006355	regulation of transcription, DNA-templated	GO:0016818//GO:0005524	hydrolase activity, acting on acid anhydrides, in phosphorus-containing anhydrides//ATP binding	GO:0005634	nucleus
c27566_g1	GO:0006123//GO:0015992	mitochondrial electron transport, cytochrome c to oxygen//proton transport	GO:0004129	cytochrome-c oxidase activity	GO:0045277//GO:0005746	respiratory chain complex IV//mitochondrial respiratory chain
c27586_g1	GO:0016192//GO:0006886	vesicle-mediated transport//intracellular protein transport	--	--	GO:0030117	membrane coat
c2758_g1	GO:0006468	protein phosphorylation	GO:0004672//GO:0005515//GO:0005524	protein kinase activity//protein binding//ATP binding	--	--
c2760_g1	GO:0006355//GO:0055114	regulation of transcription, DNA-templated//oxidation-reduction process	GO:0010309//GO:0045735	acireductone dioxygenase [iron(II)-requiring] activity//nutrient reservoir activity	--	--
c27610_g1	--	--	GO:0020037	heme binding	--	--
c27625_g2	GO:0009247	glycolipid biosynthetic process	GO:0016758	transferase activity, transferring hexosyl groups	--	--
c27686_g1	GO:0006412//GO:0042254	translation//ribosome biogenesis	GO:0003735	structural constituent of ribosome	GO:0005840	ribosome
c276_g1	--	--	GO:0051015//GO:0030674	actin filament binding//protein binding, bridging	--	--
c27701_g1	GO:0006281//GO:0055085//GO:0006260	DNA repair//transmembrane transport//DNA replication	GO:0043140	ATP-dependent 3'-5' DNA helicase activity	GO:0005657	replication fork
c27725_g1	GO:0035556//GO:0006464	intracellular signal transduction//cellular protein modification process	GO:0008270//GO:0016151//GO:0046872	zinc ion binding//nickel cation binding//metal ion binding	--	--
c27746_g1	--	--	GO:0005515	protein binding	--	--
c27777_g1	GO:0006486	protein glycosylation	GO:0004576	oligosaccharyl transferase activity	GO:0016020//GO:0008250	membrane//oligosaccharyltransferase complex
c27785_g1	GO:0006206//GO:0006230	pyrimidine nucleobase metabolic process//TMP biosynthetic process	GO:0005524//GO:0004797	ATP binding//thymidine kinase activity	--	--
c27836_g1	GO:0055114	oxidation-reduction process	GO:0016491	oxidoreductase activity	--	--
c27857_g1	GO:0006278	RNA-dependent DNA replication	GO:0003723//GO:0003964	RNA binding//RNA-directed DNA polymerase activity	--	--
c2788_g1	GO:0006400//GO:0006479//GO:0009452//GO:0006396//GO:0001510//GO:0009451//GO:0008033	tRNA modification//protein methylation//7-methylguanosine RNA capping//RNA processing//RNA methylation//RNA modification//tRNA processing	GO:0008168//GO:0008176//GO:0008276//GO:0008173	methyltransferase activity//tRNA (guanine-N7-)-methyltransferase activity//protein methyltransferase activity//RNA methyltransferase activity	GO:0005737	cytoplasm
c27929_g1	GO:0006508	proteolysis	GO:0008234//GO:0004197	cysteine-type peptidase activity//cysteine-type endopeptidase activity	--	--
c27930_g1	GO:0006614//GO:0006206//GO:0006230//GO:0007264	SRP-dependent cotranslational protein targeting to membrane//pyrimidine nucleobase metabolic process//TMP biosynthetic process//small GTPase mediated signal transduction	GO:0005525//GO:0004797//GO:0005524	GTP binding//thymidine kinase activity//ATP binding	GO:0005622	intracellular
c27932_g1	GO:0006206//GO:0006228//GO:0006165//GO:0006241//GO:0006183//GO:0006144	pyrimidine nucleobase metabolic process//UTP biosynthetic process//nucleoside diphosphate phosphorylation//CTP biosynthetic process//GTP biosynthetic process//purine nucleobase metabolic process	GO:0005524//GO:0004550	ATP binding//nucleoside diphosphate kinase activity	--	--
c27963_g1	--	--	GO:0004185	serine-type carboxypeptidase activity	GO:0005773	vacuole
c2799_g1	GO:0055114//GO:0006814//GO:0015992//GO:0006120//GO:0006744	oxidation-reduction process//sodium ion transport//proton transport//mitochondrial electron transport, NADH to ubiquinone//ubiquinone biosynthetic process	GO:0008137	NADH dehydrogenase (ubiquinone) activity	--	--
c279_g1	GO:0055085	transmembrane transport	GO:0022857	transmembrane transporter activity	GO:0016021//GO:0016020	integral component of membrane//membrane
c28005_g1	GO:0006213	pyrimidine nucleoside metabolic process	GO:0016763	transferase activity, transferring pentosyl groups	--	--
c28010_g1	GO:0006123//GO:0015992//GO:0006118//GO:0015991	mitochondrial electron transport, cytochrome c to oxygen//proton transport//obsolete electron transport//ATP hydrolysis coupled proton transport	GO:0004129//GO:0009055//GO:0015078	cytochrome-c oxidase activity//electron carrier activity//hydrogen ion transmembrane transporter activity	GO:0045277//GO:0033179//GO:0005746	respiratory chain complex IV//proton-transporting V-type ATPase, V0 domain//mitochondrial respiratory chain
c28028_g1	GO:0006355	regulation of transcription, DNA-templated	--	--	--	--
c28031_g1	GO:0006118//GO:0019684	obsolete electron transport//photosynthesis, light reaction	GO:0045156	electron transporter, transferring electrons within the cyclic electron transport pathway of photosynthesis activity	GO:0030077	plasma membrane light-harvesting complex
c28040_g1	GO:0015074	DNA integration	--	--	--	--
c28079_g1	--	--	GO:0005515	protein binding	--	--
c28094_g1	GO:0006886	intracellular protein transport	--	--	GO:0005737	cytoplasm
c28120_g1	GO:0006139	nucleobase-containing compound metabolic process	GO:0008408//GO:0003676	3'-5' exonuclease activity//nucleic acid binding	--	--
c28123_g1	GO:0015979	photosynthesis	--	--	GO:0016021//GO:0009523	integral component of membrane//photosystem II
c28135_g1	GO:0006468//GO:0006811//GO:0007165//GO:0007268	protein phosphorylation//ion transport//signal transduction//synaptic transmission	GO:0004672//GO:0005234//GO:0004970//GO:0005524	protein kinase activity//extracellular-glutamate-gated ion channel activity//ionotropic glutamate receptor activity//ATP binding	GO:0016020	membrane
c2814_g1	--	--	--	--	GO:0016020	membrane
c28151_g1	GO:0006397//GO:0006370	mRNA processing//7-methylguanosine mRNA capping	GO:0004484	mRNA guanylyltransferase activity	--	--
c28153_g1	--	--	GO:0003676//GO:0016788	nucleic acid binding//hydrolase activity, acting on ester bonds	--	--
c28153_g2	GO:0006397	mRNA processing	GO:0003723	RNA binding	GO:0005634//GO:0005737	nucleus//cytoplasm
c28157_g1	--	--	--	--	GO:0016021	integral component of membrane
c28222_g1	GO:0006412//GO:0042254	translation//ribosome biogenesis	GO:0003735	structural constituent of ribosome	GO:0005840//GO:0005622	ribosome//intracellular
c28274_g1	GO:0055085	transmembrane transport	GO:0022857	transmembrane transporter activity	GO:0016021	integral component of membrane
c28289_g2	GO:0055114	oxidation-reduction process	GO:0016715//GO:0004497//GO:0005507	oxidoreductase activity, acting on paired donors, with incorporation or reduction of molecular oxygen, reduced ascorbate as one donor, and incorporation of one atom of oxygen//monooxygenase activity//copper ion binding	--	--
c28369_g1	--	--	GO:0005515	protein binding	--	--
c28369_g2	GO:0006935//GO:0001539	chemotaxis//cilium or flagellum-dependent cell motility	GO:0003774//GO:0003682	motor activity//chromatin binding	GO:0000785//GO:0009425	chromatin//bacterial-type flagellum basal body
c28388_g1	GO:0005975	carbohydrate metabolic process	GO:0030246	carbohydrate binding	--	--
c28396_g1	GO:0006468	protein phosphorylation	GO:0005524//GO:0004672	ATP binding//protein kinase activity	--	--
c28409_g1	--	--	GO:0003700	transcription factor activity, sequence-specific DNA binding	GO:0005667	transcription factor complex
c28468_g1	GO:0030001//GO:0055085	metal ion transport//transmembrane transport	GO:0046873//GO:0022857	metal ion transmembrane transporter activity//transmembrane transporter activity	GO:0016020//GO:0019031//GO:0016021	membrane//viral envelope//integral component of membrane
c2847_g1	--	--	--	--	GO:0016021	integral component of membrane
c28480_g1	GO:0048268//GO:0015992//GO:0015986//GO:0007212	clathrin coat assembly//proton transport//ATP synthesis coupled proton transport//dopamine receptor signaling pathway	GO:0015078//GO:0032051//GO:0008270	hydrogen ion transmembrane transporter activity//clathrin light chain binding//zinc ion binding	GO:0016021//GO:0000276	integral component of membrane//mitochondrial proton-transporting ATP synthase complex, coupling factor F(o)
c28489_g1	GO:0006508	proteolysis	GO:0008270//GO:0004222	zinc ion binding//metalloendopeptidase activity	GO:0031012	extracellular matrix
c28503_g1	GO:0055114	oxidation-reduction process	GO:0010277	chlorophyllide a oxygenase [overall] activity	--	--
c28505_g1	GO:0007049//GO:0045859	cell cycle//regulation of protein kinase activity	GO:0016538	cyclin-dependent protein serine/threonine kinase regulator activity	--	--
c2853_g1	GO:0006811//GO:0007268//GO:0015937//GO:0006576//GO:0007049//GO:0006810//GO:0015940//GO:0007059//GO:0007165//GO:0007264//GO:0051301	ion transport//synaptic transmission//coenzyme A biosynthetic process//cellular biogenic amine metabolic process//cell cycle//transport//pantothenate biosynthetic process//chromosome segregation//signal transduction//small GTPase mediated signal transduction//cell division	GO:0005234//GO:0004140//GO:0005524//GO:0016301//GO:0000166//GO:0016787//GO:0008144//GO:0005525//GO:0004970//GO:0016887//GO:0098519//GO:0003677	extracellular-glutamate-gated ion channel activity//dephospho-CoA kinase activity//ATP binding//kinase activity//nucleotide binding//hydrolase activity//drug binding//GTP binding//ionotropic glutamate receptor activity//ATPase activity//nucleotide phosphatase activity, acting on free nucleotides//DNA binding	GO:0016020//GO:0005622//GO:0016021	membrane//intracellular//integral component of membrane
c28556_g1	GO:0016192//GO:0006904	vesicle-mediated transport//vesicle docking involved in exocytosis	--	--	--	--
c28564_g1	GO:0006998//GO:0006406//GO:0006611//GO:0019251//GO:0006783	nuclear envelope organization//mRNA export from nucleus//protein export from nucleus//anaerobic cobalamin biosynthetic process//heme biosynthetic process	GO:0016852	sirohydrochlorin cobaltochelatase activity	GO:0031965	nuclear membrane
c28573_g1	GO:0042742	defense response to bacterium	--	--	--	--
c28601_g1	GO:0006508//GO:0008152	proteolysis//metabolic process	GO:0008236//GO:0016787	serine-type peptidase activity//hydrolase activity	--	--
c28627_g1	GO:0006412//GO:0042254	translation//ribosome biogenesis	GO:0003735	structural constituent of ribosome	GO:0005840	ribosome
c2863_g1	--	--	GO:0005525//GO:0000166	GTP binding//nucleotide binding	--	--
c28693_g1	--	--	--	--	GO:0016020	membrane
c28735_g1	GO:0009058	biosynthetic process	GO:0016779	nucleotidyltransferase activity	--	--
c28751_g1	GO:0006807//GO:0005975	nitrogen compound metabolic process//carbohydrate metabolic process	GO:0016810	hydrolase activity, acting on carbon-nitrogen (but not peptide) bonds	--	--
c28780_g1	GO:0019058	viral life cycle	--	--	GO:0019031	viral envelope
c287_g1	GO:0007187//GO:0007608	G-protein coupled receptor signaling pathway, coupled to cyclic nucleotide second messenger//sensory perception of smell	GO:0005549//GO:0004984	odorant binding//olfactory receptor activity	GO:0016020	membrane
c28808_g1	GO:0044780//GO:0030036	bacterial-type flagellum assembly//actin cytoskeleton organization	GO:0003779	actin binding	GO:0008290//GO:0071203	F-actin capping protein complex//WASH complex
c28824_g1	--	--	GO:0005515	protein binding	--	--
c28826_g1	GO:0046677	response to antibiotic	--	--	--	--
c2882_g1	--	--	GO:0000166//GO:0046872	nucleotide binding//metal ion binding	--	--
c28840_g1	GO:0006281//GO:0006629//GO:0006310	DNA repair//lipid metabolic process//DNA recombination	--	--	--	--
c28844_g1	GO:0006260//GO:0035556	DNA replication//intracellular signal transduction	GO:0003677//GO:0016787//GO:0046872//GO:0003678//GO:0003887//GO:0005524//GO:0008270	DNA binding//hydrolase activity//metal ion binding//DNA helicase activity//DNA-directed DNA polymerase activity//ATP binding//zinc ion binding	GO:0005657//GO:0009360//GO:0042575//GO:0005634	replication fork//DNA polymerase III complex//DNA polymerase complex//nucleus
c28845_g1	GO:0006486	protein glycosylation	GO:0008378	galactosyltransferase activity	GO:0016020	membrane
c28846_g1	GO:0006694//GO:0044710//GO:0055114//GO:0015936	steroid biosynthetic process//single-organism metabolic process//oxidation-reduction process//coenzyme A metabolic process	GO:0004420//GO:0016491//GO:0050662	hydroxymethylglutaryl-CoA reductase (NADPH) activity//oxidoreductase activity//coenzyme binding	--	--
c28846_g2	GO:0015936//GO:0006694//GO:0055114	coenzyme A metabolic process//steroid biosynthetic process//oxidation-reduction process	GO:0050662//GO:0004420	coenzyme binding//hydroxymethylglutaryl-CoA reductase (NADPH) activity	--	--
c28857_g1	GO:0006355	regulation of transcription, DNA-templated	GO:0003677//GO:0003713	DNA binding//transcription coactivator activity	GO:0005667	transcription factor complex
c28858_g1	--	--	--	--	GO:0019867	outer membrane
c28883_g1	GO:0006554//GO:0006631//GO:0006550//GO:0006568//GO:0046168//GO:0018874//GO:0019521//GO:0006574//GO:0006098//GO:0055114//GO:0006552//GO:0006633	lysine catabolic process//fatty acid metabolic process//isoleucine catabolic process//tryptophan metabolic process//glycerol-3-phosphate catabolic process//benzoate metabolic process//D-gluconate metabolic process//valine catabolic process//pentose-phosphate shunt//oxidation-reduction process//leucine catabolic process//fatty acid biosynthetic process	GO:0004616//GO:0003857//GO:0050660//GO:0016491//GO:0051287//GO:0016616//GO:0048037	phosphogluconate dehydrogenase (decarboxylating) activity//3-hydroxyacyl-CoA dehydrogenase activity//flavin adenine dinucleotide binding//oxidoreductase activity//NAD binding//oxidoreductase activity, acting on the CH-OH group of donors, NAD or NADP as acceptor//cofactor binding	GO:0019028//GO:0005737	viral capsid//cytoplasm
c2890_g1	GO:0034477	U6 snRNA 3'-end processing	GO:0004518	nuclease activity	--	--
c28919_g1	--	--	GO:0005515	protein binding	--	--
c28926_g1	GO:0045893//GO:0055085	positive regulation of transcription, DNA-templated//transmembrane transport	--	--	GO:0016021//GO:0005634	integral component of membrane//nucleus
c28927_g1	--	--	GO:0046872	metal ion binding	--	--
c28932_g1	--	--	GO:0005515	protein binding	--	--
c28951_g1	GO:0015986//GO:0015992	ATP synthesis coupled proton transport//proton transport	GO:0015078	hydrogen ion transmembrane transporter activity	GO:0000276	mitochondrial proton-transporting ATP synthase complex, coupling factor F(o)
c28964_g1	GO:0055114//GO:0008207//GO:0006694//GO:0008209//GO:0008210	oxidation-reduction process//C21-steroid hormone metabolic process//steroid biosynthetic process//androgen metabolic process//estrogen metabolic process	GO:0016616//GO:0016491//GO:0003854	oxidoreductase activity, acting on the CH-OH group of donors, NAD or NADP as acceptor//oxidoreductase activity//3-beta-hydroxy-delta5-steroid dehydrogenase activity	--	--
c28972_g1	--	--	GO:0003677//GO:0046872//GO:0005515	DNA binding//metal ion binding//protein binding	--	--
c2898_g1	GO:0006355	regulation of transcription, DNA-templated	--	--	--	--
c28_g1	GO:0005975	carbohydrate metabolic process	GO:0008184	glycogen phosphorylase activity	--	--
c2900_g1	--	--	--	--	GO:0016021	integral component of membrane
c29012_g1	--	--	GO:0005524//GO:0016887	ATP binding//ATPase activity	--	--
c29038_g1	GO:0055114	oxidation-reduction process	GO:0016491	oxidoreductase activity	--	--
c29050_g1	GO:0006278	RNA-dependent DNA replication	GO:0003964//GO:0003723	RNA-directed DNA polymerase activity//RNA binding	--	--
c29058_g1	--	--	GO:0004866//GO:0016773	endopeptidase inhibitor activity//phosphotransferase activity, alcohol group as acceptor	--	--
c29066_g1	GO:0005975	carbohydrate metabolic process	GO:0003824//GO:0043169	catalytic activity//cation binding	--	--
c29083_g1	--	--	GO:0046872	metal ion binding	--	--
c29101_g1	GO:0009058	biosynthetic process	GO:0016841	ammonia-lyase activity	--	--
c29106_g1	GO:0006206//GO:0006228//GO:0006165//GO:0006241//GO:0006144//GO:0006183	pyrimidine nucleobase metabolic process//UTP biosynthetic process//nucleoside diphosphate phosphorylation//CTP biosynthetic process//purine nucleobase metabolic process//GTP biosynthetic process	GO:0005524//GO:0004550	ATP binding//nucleoside diphosphate kinase activity	--	--
c29109_g1	GO:0006355	regulation of transcription, DNA-templated	--	--	GO:0005634	nucleus
c29126_g1	GO:0006465	signal peptide processing	GO:0008233	peptidase activity	GO:0005787//GO:0016021	signal peptidase complex//integral component of membrane
c29158_g1	GO:0006281//GO:0006464	DNA repair//cellular protein modification process	GO:0008270//GO:0003824//GO:0016151	zinc ion binding//catalytic activity//nickel cation binding	--	--
c29183_g1	GO:0007165	signal transduction	--	--	--	--
c29191_g1	GO:0006030	chitin metabolic process	GO:0008061	chitin binding	GO:0005576	extracellular region
c29209_g1	GO:0006278	RNA-dependent DNA replication	GO:0003723//GO:0003964	RNA binding//RNA-directed DNA polymerase activity	--	--
c29216_g1	--	--	GO:0005515	protein binding	--	--
c29219_g1	GO:0009103//GO:0006468	lipopolysaccharide biosynthetic process//protein phosphorylation	GO:0003824//GO:0016773//GO:0005524//GO:0004672	catalytic activity//phosphotransferase activity, alcohol group as acceptor//ATP binding//protein kinase activity	GO:0016020	membrane
c29237_g1	--	--	GO:0005549	odorant binding	--	--
c29239_g1	--	--	--	--	GO:0019033	viral tegument
c29247_g1	GO:0006364//GO:0051056	rRNA processing//regulation of small GTPase mediated signal transduction	GO:0005515//GO:0005096	protein binding//GTPase activator activity	GO:0005622//GO:0005730	intracellular//nucleolus
c29254_g1	GO:0055114//GO:0008152//GO:0006637//GO:0006635	oxidation-reduction process//metabolic process//acyl-CoA metabolic process//fatty acid beta-oxidation	GO:0003997	acyl-CoA oxidase activity	GO:0005777	peroxisome
c29254_g2	GO:0055114//GO:0006637//GO:0006635	oxidation-reduction process//acyl-CoA metabolic process//fatty acid beta-oxidation	GO:0003997	acyl-CoA oxidase activity	GO:0005777	peroxisome
c29259_g1	GO:0006355	regulation of transcription, DNA-templated	GO:0003700	transcription factor activity, sequence-specific DNA binding	GO:0005856//GO:0005667	cytoskeleton//transcription factor complex
c2926_g1	--	--	--	--	GO:0016021	integral component of membrane
c29299_g1	GO:0016192//GO:0006904	vesicle-mediated transport//vesicle docking involved in exocytosis	--	--	--	--
c2929_g1	GO:0042254//GO:0006414	ribosome biogenesis//translational elongation	GO:0003735	structural constituent of ribosome	GO:0005622//GO:0005840	intracellular//ribosome
c29344_g1	GO:0046836//GO:0006355	glycolipid transport//regulation of transcription, DNA-templated	GO:0043565//GO:0017089//GO:0051861//GO:0005515	sequence-specific DNA binding//glycolipid transporter activity//glycolipid binding//protein binding	GO:0005634//GO:0005737	nucleus//cytoplasm
c29357_g1	--	--	--	--	GO:0005576	extracellular region
c2938_g1	--	--	GO:0016881//GO:0005515	acid-amino acid ligase activity//protein binding	--	--
c29437_g1	--	--	GO:0005524	ATP binding	--	--
c2944_g1	--	--	GO:0005509	calcium ion binding	--	--
c29481_g1	GO:0016032	viral process	--	--	--	--
c29512_g1	GO:0030154	cell differentiation	--	--	GO:0016021	integral component of membrane
c29521_g1	GO:0006355//GO:0006449//GO:0006306//GO:0055114//GO:0006415	regulation of transcription, DNA-templated//regulation of translational termination//DNA methylation//oxidation-reduction process//translational termination	GO:0003747//GO:0016491//GO:0030151//GO:0003677//GO:0008168	translation release factor activity//oxidoreductase activity//molybdenum ion binding//DNA binding//methyltransferase activity	GO:0005840//GO:0018444//GO:0005634	ribosome//translation release factor complex//nucleus
c29576_g1	GO:0006355//GO:0006749//GO:0006804//GO:0055114//GO:0006979	regulation of transcription, DNA-templated//glutathione metabolic process//obsolete peroxidase reaction//oxidation-reduction process//response to oxidative stress	GO:0016209//GO:0004602//GO:0016491//GO:0003676//GO:0004601	antioxidant activity//glutathione peroxidase activity//oxidoreductase activity//nucleic acid binding//peroxidase activity	GO:0005622	intracellular
c29584_g1	GO:0006694//GO:0016125	steroid biosynthetic process//sterol metabolic process	GO:0047750	cholestenol delta-isomerase activity	GO:0005783//GO:0016021	endoplasmic reticulum//integral component of membrane
c29608_g1	GO:0006420//GO:0006525//GO:0006560	arginyl-tRNA aminoacylation//arginine metabolic process//proline metabolic process	GO:0000166//GO:0005524//GO:0004814	nucleotide binding//ATP binding//arginine-tRNA ligase activity	--	--
c29640_g1	--	--	GO:0005515	protein binding	--	--
c2969_g1	--	--	GO:0008270	zinc ion binding	GO:0016021	integral component of membrane
c29715_g1	--	--	GO:0003677	DNA binding	--	--
c29715_g2	--	--	GO:0004190	aspartic-type endopeptidase activity	GO:0016021	integral component of membrane
c2972_g1	GO:0008152	metabolic process	--	--	--	--
c29737_g1	GO:0055114	oxidation-reduction process	GO:0016616	oxidoreductase activity, acting on the CH-OH group of donors, NAD or NADP as acceptor	--	--
c29738_g1	--	--	GO:0046872//GO:0005515	metal ion binding//protein binding	--	--
c2973_g1	GO:0055085//GO:0030001	transmembrane transport//metal ion transport	GO:0046873//GO:0016788	metal ion transmembrane transporter activity//hydrolase activity, acting on ester bonds	GO:0016020	membrane
c29744_g2	--	--	--	--	GO:0016021	integral component of membrane
c29745_g1	GO:0006000//GO:0006013	fructose metabolic process//mannose metabolic process	GO:0003873//GO:0005524	6-phosphofructo-2-kinase activity//ATP binding	--	--
c29781_g1	--	--	GO:0046872	metal ion binding	--	--
c29783_g1	--	--	GO:0016758	transferase activity, transferring hexosyl groups	GO:0016021//GO:0005783	integral component of membrane//endoplasmic reticulum
c29784_g1	GO:0006270	DNA replication initiation	--	--	--	--
c29791_g1	GO:0007016	cytoskeletal anchoring at plasma membrane	--	--	GO:0016010	dystrophin-associated glycoprotein complex
c29799_g1	--	--	GO:0005515	protein binding	--	--
c29823_g1	--	--	GO:0005509	calcium ion binding	--	--
c29826_g1	GO:0055114	oxidation-reduction process	GO:0016616	oxidoreductase activity, acting on the CH-OH group of donors, NAD or NADP as acceptor	--	--
c29844_g1	--	--	GO:0005515	protein binding	--	--
c29858_g1	GO:0055114	oxidation-reduction process	GO:0016705//GO:0020037//GO:0005506	oxidoreductase activity, acting on paired donors, with incorporation or reduction of molecular oxygen//heme binding//iron ion binding	--	--
c29876_g1	GO:0006508	proteolysis	GO:0008234	cysteine-type peptidase activity	--	--
c2988_g1	GO:0015074//GO:0055085	DNA integration//transmembrane transport	GO:0008907//GO:0003677	integrase activity//DNA binding	GO:0016020//GO:0016021	membrane//integral component of membrane
c29899_g1	--	--	GO:0016773	phosphotransferase activity, alcohol group as acceptor	--	--
[truncated: 15,214 more rows]
