# Supplementary material for: The developmental transcriptome of the bamboo snout beetle Cyrtotrachelus buqueti and insights into candidate pheromone-binding proteins
Source: PLoS One. 2017 Jun 29;12(6):e0179807. doi: 10.1371/journal.pone.0179807 (PMC5491049; doi:10.1371/journal.pone.0179807)
Supplement: S17 Text — (XLS) [file pone.0179807.s017.xls]

Gene ID	1st-level(pathway)	2nd-level(pathway)	3rd-level(pathway)	Pathway id	KO id	KO Description	EC
c66473_g4	Metabolism	Overview	Carbon metabolism	ko01200	K00844	hexokinase	2.7.1.1
c13220_g1	Metabolism	Overview	Carbon metabolism	ko01200	K00844	hexokinase	2.7.1.1
c61612_g1	Metabolism	Overview	Carbon metabolism	ko01200	K00844	hexokinase	2.7.1.1
c76837_g1	Metabolism	Overview	Carbon metabolism	ko01200	K00844	hexokinase	2.7.1.1
c11090_g1	Metabolism	Overview	Carbon metabolism	ko01200	K01810	glucose-6-phosphate isomerase	5.3.1.9
c97285_g1	Metabolism	Overview	Carbon metabolism	ko01200	K01810	glucose-6-phosphate isomerase	5.3.1.9
c51123_g1	Metabolism	Overview	Carbon metabolism	ko01200	K00850	6-phosphofructokinase 1	2.7.1.11
c101950_g1	Metabolism	Overview	Carbon metabolism	ko01200	K00850	6-phosphofructokinase 1	2.7.1.11
c312_g1	Metabolism	Overview	Carbon metabolism	ko01200	K00850	6-phosphofructokinase 1	2.7.1.11
c91512_g1	Metabolism	Overview	Carbon metabolism	ko01200	K01623	fructose-bisphosphate aldolase, class I	4.1.2.13
c81639_g1	Metabolism	Overview	Carbon metabolism	ko01200	K01623	fructose-bisphosphate aldolase, class I	4.1.2.13
c69866_g1	Metabolism	Overview	Carbon metabolism	ko01200	K01624	fructose-bisphosphate aldolase, class II	4.1.2.13
c15177_g2	Metabolism	Overview	Carbon metabolism	ko01200	K01624	fructose-bisphosphate aldolase, class II	4.1.2.13
c59319_g1	Metabolism	Overview	Carbon metabolism	ko01200	K01624	fructose-bisphosphate aldolase, class II	4.1.2.13
c15177_g1	Metabolism	Overview	Carbon metabolism	ko01200	K01624	fructose-bisphosphate aldolase, class II	4.1.2.13
c61780_g1	Metabolism	Overview	Carbon metabolism	ko01200	K01803	triosephosphate isomerase (TIM)	5.3.1.1
c50568_g1	Metabolism	Overview	Carbon metabolism	ko01200	K01803	triosephosphate isomerase (TIM)	5.3.1.1
c17713_g1	Metabolism	Overview	Carbon metabolism	ko01200	K01803	triosephosphate isomerase (TIM)	5.3.1.1
c63396_g1	Metabolism	Overview	Carbon metabolism	ko01200	K00134	glyceraldehyde 3-phosphate dehydrogenase	1.2.1.12
c101488_g1	Metabolism	Overview	Carbon metabolism	ko01200	K00134	glyceraldehyde 3-phosphate dehydrogenase	1.2.1.12
c50636_g1	Metabolism	Overview	Carbon metabolism	ko01200	K00134	glyceraldehyde 3-phosphate dehydrogenase	1.2.1.12
c63396_g2	Metabolism	Overview	Carbon metabolism	ko01200	K00134	glyceraldehyde 3-phosphate dehydrogenase	1.2.1.12
c50566_g1	Metabolism	Overview	Carbon metabolism	ko01200	K00134	glyceraldehyde 3-phosphate dehydrogenase	1.2.1.12
c20147_g1	Metabolism	Overview	Carbon metabolism	ko01200	K00134	glyceraldehyde 3-phosphate dehydrogenase	1.2.1.12
c91693_g1	Metabolism	Overview	Carbon metabolism	ko01200	K00134	glyceraldehyde 3-phosphate dehydrogenase	1.2.1.12
c63670_g1	Metabolism	Overview	Carbon metabolism	ko01200	K00927	phosphoglycerate kinase	2.7.2.3
c9731_g1	Metabolism	Overview	Carbon metabolism	ko01200	K00927	phosphoglycerate kinase	2.7.2.3
c77335_g1	Metabolism	Overview	Carbon metabolism	ko01200	K00927	phosphoglycerate kinase	2.7.2.3
c50061_g1	Metabolism	Overview	Carbon metabolism	ko01200	K00927	phosphoglycerate kinase	2.7.2.3
c44007_g1	Metabolism	Overview	Carbon metabolism	ko01200	K00927	phosphoglycerate kinase	2.7.2.3
c68732_g1	Metabolism	Overview	Carbon metabolism	ko01200	K01834	2,3-bisphosphoglycerate-dependent phosphoglycerate mutase	5.4.2.11
c5016_g1	Metabolism	Overview	Carbon metabolism	ko01200	K01834	2,3-bisphosphoglycerate-dependent phosphoglycerate mutase	5.4.2.11
c97341_g1	Metabolism	Overview	Carbon metabolism	ko01200	K01834	2,3-bisphosphoglycerate-dependent phosphoglycerate mutase	5.4.2.11
c91400_g1	Metabolism	Overview	Carbon metabolism	ko01200	K15633	2,3-bisphosphoglycerate-independent phosphoglycerate mutase	5.4.2.12
c79861_g1	Metabolism	Overview	Carbon metabolism	ko01200	K15633	2,3-bisphosphoglycerate-independent phosphoglycerate mutase	5.4.2.12
c51272_g1	Metabolism	Overview	Carbon metabolism	ko01200	K15634	probable phosphoglycerate mutase	5.4.2.12
c78104_g1	Metabolism	Overview	Carbon metabolism	ko01200	K15634	probable phosphoglycerate mutase	5.4.2.12
c89257_g1	Metabolism	Overview	Carbon metabolism	ko01200	K15634	probable phosphoglycerate mutase	5.4.2.12
c63829_g3	Metabolism	Overview	Carbon metabolism	ko01200	K15634	probable phosphoglycerate mutase	5.4.2.12
c50126_g1	Metabolism	Overview	Carbon metabolism	ko01200	K01689	enolase	4.2.1.11
c39573_g1	Metabolism	Overview	Carbon metabolism	ko01200	K01689	enolase	4.2.1.11
c41556_g1	Metabolism	Overview	Carbon metabolism	ko01200	K01689	enolase	4.2.1.11
c18838_g1	Metabolism	Overview	Carbon metabolism	ko01200	K01689	enolase	4.2.1.11
c57481_g1	Metabolism	Overview	Carbon metabolism	ko01200	K01689	enolase	4.2.1.11
c97524_g1	Metabolism	Overview	Carbon metabolism	ko01200	K01689	enolase	4.2.1.11
c12117_g1	Metabolism	Overview	Carbon metabolism	ko01200	K00873	pyruvate kinase	2.7.1.40
c75378_g1	Metabolism	Overview	Carbon metabolism	ko01200	K00873	pyruvate kinase	2.7.1.40
c58298_g1	Metabolism	Overview	Carbon metabolism	ko01200	K00873	pyruvate kinase	2.7.1.40
c74142_g1	Metabolism	Overview	Carbon metabolism	ko01200	K00873	pyruvate kinase	2.7.1.40
c49434_g1	Metabolism	Overview	Carbon metabolism	ko01200	K00873	pyruvate kinase	2.7.1.40
c30757_g1	Metabolism	Overview	Carbon metabolism	ko01200	K00873	pyruvate kinase	2.7.1.40
c82228_g1	Metabolism	Overview	Carbon metabolism	ko01200	K00873	pyruvate kinase	2.7.1.40
c64769_g1	Metabolism	Overview	Carbon metabolism	ko01200	K00873	pyruvate kinase	2.7.1.40
c90545_g1	Metabolism	Overview	Carbon metabolism	ko01200	K12406	pyruvate kinase isozymes R/L	2.7.1.40
c68439_g1	Metabolism	Overview	Carbon metabolism	ko01200	K00161	pyruvate dehydrogenase E1 component alpha subunit	1.2.4.1
c66492_g2	Metabolism	Overview	Carbon metabolism	ko01200	K00161	pyruvate dehydrogenase E1 component alpha subunit	1.2.4.1
c52420_g1	Metabolism	Overview	Carbon metabolism	ko01200	K00161	pyruvate dehydrogenase E1 component alpha subunit	1.2.4.1
c65878_g1	Metabolism	Overview	Carbon metabolism	ko01200	K00162	pyruvate dehydrogenase E1 component beta subunit	1.2.4.1
c57535_g1	Metabolism	Overview	Carbon metabolism	ko01200	K00162	pyruvate dehydrogenase E1 component beta subunit	1.2.4.1
c63289_g1	Metabolism	Overview	Carbon metabolism	ko01200	K00627	pyruvate dehydrogenase E2 component (dihydrolipoamide acetyltransferase)	2.3.1.12
c60537_g1	Metabolism	Overview	Carbon metabolism	ko01200	K00627	pyruvate dehydrogenase E2 component (dihydrolipoamide acetyltransferase)	2.3.1.12
c65732_g1	Metabolism	Overview	Carbon metabolism	ko01200	K00627	pyruvate dehydrogenase E2 component (dihydrolipoamide acetyltransferase)	2.3.1.12
c66580_g1	Metabolism	Overview	Carbon metabolism	ko01200	K00382	dihydrolipoamide dehydrogenase	1.8.1.4
c82965_g1	Metabolism	Overview	Carbon metabolism	ko01200	K00382	dihydrolipoamide dehydrogenase	1.8.1.4
c51096_g1	Metabolism	Overview	Carbon metabolism	ko01200	K00382	dihydrolipoamide dehydrogenase	1.8.1.4
c85711_g1	Metabolism	Overview	Carbon metabolism	ko01200	K00382	dihydrolipoamide dehydrogenase	1.8.1.4
c91083_g1	Metabolism	Overview	Carbon metabolism	ko01200	K00027	malate dehydrogenase (oxaloacetate-decarboxylating)	1.1.1.38
c56037_g1	Metabolism	Overview	Carbon metabolism	ko01200	K00029	malate dehydrogenase (oxaloacetate-decarboxylating)(NADP+)	1.1.1.40
c64279_g1	Metabolism	Overview	Carbon metabolism	ko01200	K00029	malate dehydrogenase (oxaloacetate-decarboxylating)(NADP+)	1.1.1.40
c74015_g1	Metabolism	Overview	Carbon metabolism	ko01200	K00029	malate dehydrogenase (oxaloacetate-decarboxylating)(NADP+)	1.1.1.40
c100981_g1	Metabolism	Overview	Carbon metabolism	ko01200	K00029	malate dehydrogenase (oxaloacetate-decarboxylating)(NADP+)	1.1.1.40
c59729_g1	Metabolism	Overview	Carbon metabolism	ko01200	K00036	glucose-6-phosphate 1-dehydrogenase	1.1.1.49
c67525_g1	Metabolism	Overview	Carbon metabolism	ko01200	K01057	6-phosphogluconolactonase	3.1.1.31
c64690_g1	Metabolism	Overview	Carbon metabolism	ko01200	K01057	6-phosphogluconolactonase	3.1.1.31
c4806_g1	Metabolism	Overview	Carbon metabolism	ko01200	K00033	6-phosphogluconate dehydrogenase	1.1.1.44
c40320_g1	Metabolism	Overview	Carbon metabolism	ko01200	K00033	6-phosphogluconate dehydrogenase	1.1.1.44
c23571_g1	Metabolism	Overview	Carbon metabolism	ko01200	K00033	6-phosphogluconate dehydrogenase	1.1.1.44
c23571_g2	Metabolism	Overview	Carbon metabolism	ko01200	K00033	6-phosphogluconate dehydrogenase	1.1.1.44
c54264_g1	Metabolism	Overview	Carbon metabolism	ko01200	K00033	6-phosphogluconate dehydrogenase	1.1.1.44
c74019_g1	Metabolism	Overview	Carbon metabolism	ko01200	K00033	6-phosphogluconate dehydrogenase	1.1.1.44
c50960_g1	Metabolism	Overview	Carbon metabolism	ko01200	K00033	6-phosphogluconate dehydrogenase	1.1.1.44
c69415_g1	Metabolism	Overview	Carbon metabolism	ko01200	K00033	6-phosphogluconate dehydrogenase	1.1.1.44
c24604_g1	Metabolism	Overview	Carbon metabolism	ko01200	K01783	ribulose-phosphate 3-epimerase	5.1.3.1
c37621_g1	Metabolism	Overview	Carbon metabolism	ko01200	K00615	transketolase	2.2.1.1
c87157_g1	Metabolism	Overview	Carbon metabolism	ko01200	K00615	transketolase	2.2.1.1
c47373_g1	Metabolism	Overview	Carbon metabolism	ko01200	K00615	transketolase	2.2.1.1
c72524_g1	Metabolism	Overview	Carbon metabolism	ko01200	K00615	transketolase	2.2.1.1
c7078_g1	Metabolism	Overview	Carbon metabolism	ko01200	K00615	transketolase	2.2.1.1
c3503_g1	Metabolism	Overview	Carbon metabolism	ko01200	K00615	transketolase	2.2.1.1
c71515_g1	Metabolism	Overview	Carbon metabolism	ko01200	K00615	transketolase	2.2.1.1
c89314_g1	Metabolism	Overview	Carbon metabolism	ko01200	K00615	transketolase	2.2.1.1
c39602_g1	Metabolism	Overview	Carbon metabolism	ko01200	K00615	transketolase	2.2.1.1
c55779_g1	Metabolism	Overview	Carbon metabolism	ko01200	K00616	transaldolase	2.2.1.2
c79765_g1	Metabolism	Overview	Carbon metabolism	ko01200	K00616	transaldolase	2.2.1.2
c55779_g2	Metabolism	Overview	Carbon metabolism	ko01200	K00616	transaldolase	2.2.1.2
c45107_g1	Metabolism	Overview	Carbon metabolism	ko01200	K00616	transaldolase	2.2.1.2
c55361_g1	Metabolism	Overview	Carbon metabolism	ko01200	K00616	transaldolase	2.2.1.2
c22438_g1	Metabolism	Overview	Carbon metabolism	ko01200	K00948	ribose-phosphate pyrophosphokinase	2.7.6.1
c75770_g1	Metabolism	Overview	Carbon metabolism	ko01200	K00948	ribose-phosphate pyrophosphokinase	2.7.6.1
c95198_g1	Metabolism	Overview	Carbon metabolism	ko01200	K00948	ribose-phosphate pyrophosphokinase	2.7.6.1
c53841_g1	Metabolism	Overview	Carbon metabolism	ko01200	K00948	ribose-phosphate pyrophosphokinase	2.7.6.1
c74219_g1	Metabolism	Overview	Carbon metabolism	ko01200	K01053	gluconolactonase	3.1.1.17
c67451_g2	Metabolism	Overview	Carbon metabolism	ko01200	K01053	gluconolactonase	3.1.1.17
c76903_g1	Metabolism	Overview	Carbon metabolism	ko01200	K01647	citrate synthase	2.3.3.1
c12351_g1	Metabolism	Overview	Carbon metabolism	ko01200	K01647	citrate synthase	2.3.3.1
c97335_g1	Metabolism	Overview	Carbon metabolism	ko01200	K01647	citrate synthase	2.3.3.1
c91300_g1	Metabolism	Overview	Carbon metabolism	ko01200	K01647	citrate synthase	2.3.3.1
c48999_g1	Metabolism	Overview	Carbon metabolism	ko01200	K01647	citrate synthase	2.3.3.1
c22109_g1	Metabolism	Overview	Carbon metabolism	ko01200	K01647	citrate synthase	2.3.3.1
c98774_g1	Metabolism	Overview	Carbon metabolism	ko01200	K01647	citrate synthase	2.3.3.1
c66739_g1	Metabolism	Overview	Carbon metabolism	ko01200	K01647	citrate synthase	2.3.3.1
c54920_g4	Metabolism	Overview	Carbon metabolism	ko01200	K01681	aconitate hydratase	4.2.1.3
c65033_g1	Metabolism	Overview	Carbon metabolism	ko01200	K01681	aconitate hydratase	4.2.1.3
c54920_g1	Metabolism	Overview	Carbon metabolism	ko01200	K01681	aconitate hydratase	4.2.1.3
c24064_g1	Metabolism	Overview	Carbon metabolism	ko01200	K01681	aconitate hydratase	4.2.1.3
c54920_g2	Metabolism	Overview	Carbon metabolism	ko01200	K01681	aconitate hydratase	4.2.1.3
c97849_g1	Metabolism	Overview	Carbon metabolism	ko01200	K01681	aconitate hydratase	4.2.1.3
c54920_g3	Metabolism	Overview	Carbon metabolism	ko01200	K01681	aconitate hydratase	4.2.1.3
c72404_g1	Metabolism	Overview	Carbon metabolism	ko01200	K01681	aconitate hydratase	4.2.1.3
c66364_g1	Metabolism	Overview	Carbon metabolism	ko01200	K01681	aconitate hydratase	4.2.1.3
c67237_g1	Metabolism	Overview	Carbon metabolism	ko01200	K01681	aconitate hydratase	4.2.1.3
c90253_g1	Metabolism	Overview	Carbon metabolism	ko01200	K00031	isocitrate dehydrogenase	1.1.1.42
c20439_g1	Metabolism	Overview	Carbon metabolism	ko01200	K00031	isocitrate dehydrogenase	1.1.1.42
c102959_g1	Metabolism	Overview	Carbon metabolism	ko01200	K00031	isocitrate dehydrogenase	1.1.1.42
c55906_g1	Metabolism	Overview	Carbon metabolism	ko01200	K00031	isocitrate dehydrogenase	1.1.1.42
c19331_g1	Metabolism	Overview	Carbon metabolism	ko01200	K00031	isocitrate dehydrogenase	1.1.1.42
c91534_g1	Metabolism	Overview	Carbon metabolism	ko01200	K00031	isocitrate dehydrogenase	1.1.1.42
c63806_g1	Metabolism	Overview	Carbon metabolism	ko01200	K00030	isocitrate dehydrogenase (NAD+)	1.1.1.41
c64025_g1	Metabolism	Overview	Carbon metabolism	ko01200	K00030	isocitrate dehydrogenase (NAD+)	1.1.1.41
c47561_g1	Metabolism	Overview	Carbon metabolism	ko01200	K00030	isocitrate dehydrogenase (NAD+)	1.1.1.41
c64073_g1	Metabolism	Overview	Carbon metabolism	ko01200	K00030	isocitrate dehydrogenase (NAD+)	1.1.1.41
c64107_g1	Metabolism	Overview	Carbon metabolism	ko01200	K00030	isocitrate dehydrogenase (NAD+)	1.1.1.41
c29826_g1	Metabolism	Overview	Carbon metabolism	ko01200	K00030	isocitrate dehydrogenase (NAD+)	1.1.1.41
c13736_g1	Metabolism	Overview	Carbon metabolism	ko01200	K00030	isocitrate dehydrogenase (NAD+)	1.1.1.41
c65167_g1	Metabolism	Overview	Carbon metabolism	ko01200	K00164	2-oxoglutarate dehydrogenase E1 component	1.2.4.2
c64649_g1	Metabolism	Overview	Carbon metabolism	ko01200	K00164	2-oxoglutarate dehydrogenase E1 component	1.2.4.2
c45239_g1	Metabolism	Overview	Carbon metabolism	ko01200	K00164	2-oxoglutarate dehydrogenase E1 component	1.2.4.2
c61444_g1	Metabolism	Overview	Carbon metabolism	ko01200	K00164	2-oxoglutarate dehydrogenase E1 component	1.2.4.2
c92834_g1	Metabolism	Overview	Carbon metabolism	ko01200	K00164	2-oxoglutarate dehydrogenase E1 component	1.2.4.2
c61444_g2	Metabolism	Overview	Carbon metabolism	ko01200	K00164	2-oxoglutarate dehydrogenase E1 component	1.2.4.2
c64990_g1	Metabolism	Overview	Carbon metabolism	ko01200	K00658	2-oxoglutarate dehydrogenase E2 component (dihydrolipoamide succinyltransferase)	2.3.1.61
c76684_g1	Metabolism	Overview	Carbon metabolism	ko01200	K00174	2-oxoglutarate ferredoxin oxidoreductase subunit alpha	1.2.7.3
c9703_g1	Metabolism	Overview	Carbon metabolism	ko01200	K01899	succinyl-CoA synthetase alpha subunit	6.2.1.4 6.2.1.5
c86117_g1	Metabolism	Overview	Carbon metabolism	ko01200	K01899	succinyl-CoA synthetase alpha subunit	6.2.1.4 6.2.1.5
c15624_g1	Metabolism	Overview	Carbon metabolism	ko01200	K01899	succinyl-CoA synthetase alpha subunit	6.2.1.4 6.2.1.5
c65803_g1	Metabolism	Overview	Carbon metabolism	ko01200	K01899	succinyl-CoA synthetase alpha subunit	6.2.1.4 6.2.1.5
c61689_g1	Metabolism	Overview	Carbon metabolism	ko01200	K01899	succinyl-CoA synthetase alpha subunit	6.2.1.4 6.2.1.5
c80923_g1	Metabolism	Overview	Carbon metabolism	ko01200	K01900	succinyl-CoA synthetase beta subunit	6.2.1.4 6.2.1.5
c67926_g5	Metabolism	Overview	Carbon metabolism	ko01200	K01900	succinyl-CoA synthetase beta subunit	6.2.1.4 6.2.1.5
c66703_g1	Metabolism	Overview	Carbon metabolism	ko01200	K01900	succinyl-CoA synthetase beta subunit	6.2.1.4 6.2.1.5
c79826_g1	Metabolism	Overview	Carbon metabolism	ko01200	K01900	succinyl-CoA synthetase beta subunit	6.2.1.4 6.2.1.5
c58726_g1	Metabolism	Overview	Carbon metabolism	ko01200	K01900	succinyl-CoA synthetase beta subunit	6.2.1.4 6.2.1.5
c66423_g1	Metabolism	Overview	Carbon metabolism	ko01200	K00234	succinate dehydrogenase (ubiquinone) flavoprotein subunit	1.3.5.1
c23726_g1	Metabolism	Overview	Carbon metabolism	ko01200	K00234	succinate dehydrogenase (ubiquinone) flavoprotein subunit	1.3.5.1
c67050_g8	Metabolism	Overview	Carbon metabolism	ko01200	K00234	succinate dehydrogenase (ubiquinone) flavoprotein subunit	1.3.5.1
c90023_g1	Metabolism	Overview	Carbon metabolism	ko01200	K00234	succinate dehydrogenase (ubiquinone) flavoprotein subunit	1.3.5.1
c45975_g1	Metabolism	Overview	Carbon metabolism	ko01200	K00234	succinate dehydrogenase (ubiquinone) flavoprotein subunit	1.3.5.1
c54230_g1	Metabolism	Overview	Carbon metabolism	ko01200	K00235	succinate dehydrogenase (ubiquinone) iron-sulfur subunit	1.3.5.1
c60269_g1	Metabolism	Overview	Carbon metabolism	ko01200	K00236	succinate dehydrogenase (ubiquinone) cytochrome b560 subunit
c79892_g1	Metabolism	Overview	Carbon metabolism	ko01200	K00236	succinate dehydrogenase (ubiquinone) cytochrome b560 subunit
c5121_g1	Metabolism	Overview	Carbon metabolism	ko01200	K01679	fumarate hydratase, class II	4.2.1.2
c28427_g1	Metabolism	Overview	Carbon metabolism	ko01200	K01679	fumarate hydratase, class II	4.2.1.2
c20610_g1	Metabolism	Overview	Carbon metabolism	ko01200	K00026	malate dehydrogenase	1.1.1.37
c37058_g1	Metabolism	Overview	Carbon metabolism	ko01200	K00026	malate dehydrogenase	1.1.1.37
c63136_g1	Metabolism	Overview	Carbon metabolism	ko01200	K00026	malate dehydrogenase	1.1.1.37
c74290_g1	Metabolism	Overview	Carbon metabolism	ko01200	K00026	malate dehydrogenase	1.1.1.37
c91993_g1	Metabolism	Overview	Carbon metabolism	ko01200	K00026	malate dehydrogenase	1.1.1.37
c80805_g1	Metabolism	Overview	Carbon metabolism	ko01200	K00026	malate dehydrogenase	1.1.1.37
c65683_g1	Metabolism	Overview	Carbon metabolism	ko01200	K00026	malate dehydrogenase	1.1.1.37
c73629_g1	Metabolism	Overview	Carbon metabolism	ko01200	K00026	malate dehydrogenase	1.1.1.37
c7458_g1	Metabolism	Overview	Carbon metabolism	ko01200	K00026	malate dehydrogenase	1.1.1.37
c28964_g1	Metabolism	Overview	Carbon metabolism	ko01200	K00026	malate dehydrogenase	1.1.1.37
c61862_g1	Metabolism	Overview	Carbon metabolism	ko01200	K00025	malate dehydrogenase	1.1.1.37
c53914_g1	Metabolism	Overview	Carbon metabolism	ko01200	K01637	isocitrate lyase	4.1.3.1
c52814_g1	Metabolism	Overview	Carbon metabolism	ko01200	K01637	isocitrate lyase	4.1.3.1
c91196_g1	Metabolism	Overview	Carbon metabolism	ko01200	K01637	isocitrate lyase	4.1.3.1
c7163_g1	Metabolism	Overview	Carbon metabolism	ko01200	K01637	isocitrate lyase	4.1.3.1
c58085_g1	Metabolism	Overview	Carbon metabolism	ko01200	K01637	isocitrate lyase	4.1.3.1
c64536_g1	Metabolism	Overview	Carbon metabolism	ko01200	K01637	isocitrate lyase	4.1.3.1
c84076_g1	Metabolism	Overview	Carbon metabolism	ko01200	K01638	malate synthase	2.3.3.9
c4995_g1	Metabolism	Overview	Carbon metabolism	ko01200	K01638	malate synthase	2.3.3.9
c22692_g1	Metabolism	Overview	Carbon metabolism	ko01200	K01638	malate synthase	2.3.3.9
c69693_g1	Metabolism	Overview	Carbon metabolism	ko01200	K01638	malate synthase	2.3.3.9
c64742_g4	Metabolism	Overview	Carbon metabolism	ko01200	K01601	ribulose-bisphosphate carboxylase large chain	4.1.1.39
c2291_g1	Metabolism	Overview	Carbon metabolism	ko01200	K03841	fructose-1,6-bisphosphatase I	3.1.3.11
c2312_g1	Metabolism	Overview	Carbon metabolism	ko01200	K14454	aspartate aminotransferase, cytoplasmic	2.6.1.1
c53610_g1	Metabolism	Overview	Carbon metabolism	ko01200	K14454	aspartate aminotransferase, cytoplasmic	2.6.1.1
c79940_g1	Metabolism	Overview	Carbon metabolism	ko01200	K14455	aspartate aminotransferase, mitochondrial	2.6.1.1
c62864_g1	Metabolism	Overview	Carbon metabolism	ko01200	K14455	aspartate aminotransferase, mitochondrial	2.6.1.1
c66357_g1	Metabolism	Overview	Carbon metabolism	ko01200	K14455	aspartate aminotransferase, mitochondrial	2.6.1.1
c64320_g1	Metabolism	Overview	Carbon metabolism	ko01200	K00814	alanine transaminase	2.6.1.2
c91626_g1	Metabolism	Overview	Carbon metabolism	ko01200	K00814	alanine transaminase	2.6.1.2
c64320_g2	Metabolism	Overview	Carbon metabolism	ko01200	K00814	alanine transaminase	2.6.1.2
c7854_g2	Metabolism	Overview	Carbon metabolism	ko01200	K01610	phosphoenolpyruvate carboxykinase (ATP)	4.1.1.49
c43365_g1	Metabolism	Overview	Carbon metabolism	ko01200	K01610	phosphoenolpyruvate carboxykinase (ATP)	4.1.1.49
c55799_g1	Metabolism	Overview	Carbon metabolism	ko01200	K01610	phosphoenolpyruvate carboxykinase (ATP)	4.1.1.49
c55799_g2	Metabolism	Overview	Carbon metabolism	ko01200	K01610	phosphoenolpyruvate carboxykinase (ATP)	4.1.1.49
c16239_g1	Metabolism	Overview	Carbon metabolism	ko01200	K01610	phosphoenolpyruvate carboxykinase (ATP)	4.1.1.49
c7854_g1	Metabolism	Overview	Carbon metabolism	ko01200	K01610	phosphoenolpyruvate carboxykinase (ATP)	4.1.1.49
c72138_g1	Metabolism	Overview	Carbon metabolism	ko01200	K01610	phosphoenolpyruvate carboxykinase (ATP)	4.1.1.49
c40041_g1	Metabolism	Overview	Carbon metabolism	ko01200	K01007	pyruvate, water dikinase	2.7.9.2
c22574_g1	Metabolism	Overview	Carbon metabolism	ko01200	K01958	pyruvate carboxylase	6.4.1.1
c89123_g1	Metabolism	Overview	Carbon metabolism	ko01200	K01958	pyruvate carboxylase	6.4.1.1
c81235_g1	Metabolism	Overview	Carbon metabolism	ko01200	K01958	pyruvate carboxylase	6.4.1.1
c97379_g1	Metabolism	Overview	Carbon metabolism	ko01200	K01958	pyruvate carboxylase	6.4.1.1
c75095_g1	Metabolism	Overview	Carbon metabolism	ko01200	K01958	pyruvate carboxylase	6.4.1.1
c50761_g1	Metabolism	Overview	Carbon metabolism	ko01200	K01965	propionyl-CoA carboxylase alpha chain	6.4.1.3
c63244_g1	Metabolism	Overview	Carbon metabolism	ko01200	K01966	propionyl-CoA carboxylase beta chain	6.4.1.3
c43102_g2	Metabolism	Overview	Carbon metabolism	ko01200	K00626	acetyl-CoA C-acetyltransferase	2.3.1.9
c61585_g1	Metabolism	Overview	Carbon metabolism	ko01200	K00626	acetyl-CoA C-acetyltransferase	2.3.1.9
c64543_g1	Metabolism	Overview	Carbon metabolism	ko01200	K00626	acetyl-CoA C-acetyltransferase	2.3.1.9
c100404_g1	Metabolism	Overview	Carbon metabolism	ko01200	K01938	formate--tetrahydrofolate ligase	6.3.4.3
c70149_g1	Metabolism	Overview	Carbon metabolism	ko01200	K01938	formate--tetrahydrofolate ligase	6.3.4.3
c95495_g1	Metabolism	Overview	Carbon metabolism	ko01200	K00297	methylenetetrahydrofolate reductase (NADPH)	1.5.1.20
c30922_g1	Metabolism	Overview	Carbon metabolism	ko01200	K00297	methylenetetrahydrofolate reductase (NADPH)	1.5.1.20
c50883_g1	Metabolism	Overview	Carbon metabolism	ko01200	K00297	methylenetetrahydrofolate reductase (NADPH)	1.5.1.20
c13845_g1	Metabolism	Overview	Carbon metabolism	ko01200	K00297	methylenetetrahydrofolate reductase (NADPH)	1.5.1.20
c98263_g1	Metabolism	Overview	Carbon metabolism	ko01200	K00297	methylenetetrahydrofolate reductase (NADPH)	1.5.1.20
c61926_g1	Metabolism	Overview	Carbon metabolism	ko01200	K00121	S-(hydroxymethyl)glutathione dehydrogenase / alcohol dehydrogenase	1.1.1.284 1.1.1.1
c15562_g1	Metabolism	Overview	Carbon metabolism	ko01200	K01070	S-formylglutathione hydrolase	3.1.2.12
c85221_g1	Metabolism	Overview	Carbon metabolism	ko01200	K00122	formate dehydrogenase	1.2.1.2
c70958_g1	Metabolism	Overview	Carbon metabolism	ko01200	K00122	formate dehydrogenase	1.2.1.2
c24852_g1	Metabolism	Overview	Carbon metabolism	ko01200	K00122	formate dehydrogenase	1.2.1.2
c83761_g1	Metabolism	Overview	Carbon metabolism	ko01200	K00122	formate dehydrogenase	1.2.1.2
c43618_g2	Metabolism	Overview	Carbon metabolism	ko01200	K00122	formate dehydrogenase	1.2.1.2
c62762_g1	Metabolism	Overview	Carbon metabolism	ko01200	K00122	formate dehydrogenase	1.2.1.2
c43618_g1	Metabolism	Overview	Carbon metabolism	ko01200	K00122	formate dehydrogenase	1.2.1.2
c83796_g1	Metabolism	Overview	Carbon metabolism	ko01200	K00122	formate dehydrogenase	1.2.1.2
c77672_g1	Metabolism	Overview	Carbon metabolism	ko01200	K01895	acetyl-CoA synthetase	6.2.1.1
c80187_g1	Metabolism	Overview	Carbon metabolism	ko01200	K01895	acetyl-CoA synthetase	6.2.1.1
c69065_g1	Metabolism	Overview	Carbon metabolism	ko01200	K01895	acetyl-CoA synthetase	6.2.1.1
c69396_g1	Metabolism	Overview	Carbon metabolism	ko01200	K01895	acetyl-CoA synthetase	6.2.1.1
c26211_g1	Metabolism	Overview	Carbon metabolism	ko01200	K01895	acetyl-CoA synthetase	6.2.1.1
c96924_g1	Metabolism	Overview	Carbon metabolism	ko01200	K01895	acetyl-CoA synthetase	6.2.1.1
c99592_g1	Metabolism	Overview	Carbon metabolism	ko01200	K00863	dihydroxyacetone kinase	2.7.1.29
c55334_g1	Metabolism	Overview	Carbon metabolism	ko01200	K00600	glycine hydroxymethyltransferase	2.1.2.1
c43974_g1	Metabolism	Overview	Carbon metabolism	ko01200	K00600	glycine hydroxymethyltransferase	2.1.2.1
c84877_g1	Metabolism	Overview	Carbon metabolism	ko01200	K00600	glycine hydroxymethyltransferase	2.1.2.1
c21466_g1	Metabolism	Overview	Carbon metabolism	ko01200	K00830	alanine-glyoxylate transaminase / serine-glyoxylate transaminase / serine-pyruvate transaminase	2.6.1.44 2.6.1.45 2.6.1.51
c6323_g1	Metabolism	Overview	Carbon metabolism	ko01200	K00830	alanine-glyoxylate transaminase / serine-glyoxylate transaminase / serine-pyruvate transaminase	2.6.1.44 2.6.1.45 2.6.1.51
c90133_g1	Metabolism	Overview	Carbon metabolism	ko01200	K00058	D-3-phosphoglycerate dehydrogenase	1.1.1.95
c21431_g1	Metabolism	Overview	Carbon metabolism	ko01200	K00058	D-3-phosphoglycerate dehydrogenase	1.1.1.95
c68562_g1	Metabolism	Overview	Carbon metabolism	ko01200	K00058	D-3-phosphoglycerate dehydrogenase	1.1.1.95
c85338_g1	Metabolism	Overview	Carbon metabolism	ko01200	K00058	D-3-phosphoglycerate dehydrogenase	1.1.1.95
c45666_g1	Metabolism	Overview	Carbon metabolism	ko01200	K00831	phosphoserine aminotransferase	2.6.1.52
c51354_g1	Metabolism	Overview	Carbon metabolism	ko01200	K00831	phosphoserine aminotransferase	2.6.1.52
c99500_g1	Metabolism	Overview	Carbon metabolism	ko01200	K00831	phosphoserine aminotransferase	2.6.1.52
c42782_g1	Metabolism	Overview	Carbon metabolism	ko01200	K01754	threonine dehydratase	4.3.1.19
c68552_g1	Metabolism	Overview	Carbon metabolism	ko01200	K00281	glycine dehydrogenase	1.4.4.2
c102089_g1	Metabolism	Overview	Carbon metabolism	ko01200	K00281	glycine dehydrogenase	1.4.4.2
c91051_g1	Metabolism	Overview	Carbon metabolism	ko01200	K00281	glycine dehydrogenase	1.4.4.2
c65405_g1	Metabolism	Overview	Carbon metabolism	ko01200	K00281	glycine dehydrogenase	1.4.4.2
c91115_g1	Metabolism	Overview	Carbon metabolism	ko01200	K00281	glycine dehydrogenase	1.4.4.2
c62936_g1	Metabolism	Overview	Carbon metabolism	ko01200	K00605	aminomethyltransferase	2.1.2.10
c58669_g1	Metabolism	Overview	Carbon metabolism	ko01200	K00605	aminomethyltransferase	2.1.2.10
c67965_g1	Metabolism	Overview	Carbon metabolism	ko01200	K00605	aminomethyltransferase	2.1.2.10
c58643_g2	Metabolism	Overview	Carbon metabolism	ko01200	K01948	carbamoyl-phosphate synthase (ammonia)	6.3.4.16
c58643_g1	Metabolism	Overview	Carbon metabolism	ko01200	K01948	carbamoyl-phosphate synthase (ammonia)	6.3.4.16
c54898_g1	Metabolism	Overview	Carbon metabolism	ko01200	K01738	cysteine synthase A	2.5.1.47
c2213_g1	Metabolism	Overview	Carbon metabolism	ko01200	K01738	cysteine synthase A	2.5.1.47
c72024_g1	Metabolism	Overview	Carbon metabolism	ko01200	K01738	cysteine synthase A	2.5.1.47
c50945_g1	Metabolism	Overview	Carbon metabolism	ko01200	K01738	cysteine synthase A	2.5.1.47
c3794_g1	Metabolism	Overview	Carbon metabolism	ko01200	K13034	L-3-cyanoalanine synthase/ cysteine synthase	2.5.1.47 4.4.1.9
c74131_g1	Metabolism	Overview	Carbon metabolism	ko01200	K00249	acyl-CoA dehydrogenase	1.3.8.7
c95212_g1	Metabolism	Overview	Carbon metabolism	ko01200	K00249	acyl-CoA dehydrogenase	1.3.8.7
c4370_g1	Metabolism	Overview	Carbon metabolism	ko01200	K00249	acyl-CoA dehydrogenase	1.3.8.7
c61504_g1	Metabolism	Overview	Carbon metabolism	ko01200	K07511	enoyl-CoA hydratase	4.2.1.17
c57680_g1	Metabolism	Overview	Carbon metabolism	ko01200	K07511	enoyl-CoA hydratase	4.2.1.17
c59938_g1	Metabolism	Overview	Carbon metabolism	ko01200	K07515	enoyl-CoA hydratase / long-chain 3-hydroxyacyl-CoA dehydrogenase	4.2.1.17 1.1.1.211
c26904_g1	Metabolism	Overview	Carbon metabolism	ko01200	K05605	3-hydroxyisobutyryl-CoA hydrolase	3.1.2.4
c8037_g1	Metabolism	Overview	Carbon metabolism	ko01200	K05605	3-hydroxyisobutyryl-CoA hydrolase	3.1.2.4
c38185_g1	Metabolism	Overview	Carbon metabolism	ko01200	K05605	3-hydroxyisobutyryl-CoA hydrolase	3.1.2.4
c11662_g1	Metabolism	Overview	Carbon metabolism	ko01200	K00140	malonate-semialdehyde dehydrogenase (acetylating) / methylmalonate-semialdehyde dehydrogenase	1.2.1.18 1.2.1.27
c6243_g1	Metabolism	Overview	Carbon metabolism	ko01200	K00140	malonate-semialdehyde dehydrogenase (acetylating) / methylmalonate-semialdehyde dehydrogenase	1.2.1.18 1.2.1.27
c73981_g1	Metabolism	Overview	Carbon metabolism	ko01200	K00140	malonate-semialdehyde dehydrogenase (acetylating) / methylmalonate-semialdehyde dehydrogenase	1.2.1.18 1.2.1.27
c17935_g1	Metabolism	Overview	Carbon metabolism	ko01200	K00140	malonate-semialdehyde dehydrogenase (acetylating) / methylmalonate-semialdehyde dehydrogenase	1.2.1.18 1.2.1.27
c4798_g1	Metabolism	Overview	Carbon metabolism	ko01200	K00248	butyryl-CoA dehydrogenase	1.3.8.1
c16041_g1	Metabolism	Overview	Carbon metabolism	ko01200	K00248	butyryl-CoA dehydrogenase	1.3.8.1
c76903_g1	Metabolism	Overview	2-Oxocarboxylic acid metabolism	ko01210	K01647	citrate synthase	2.3.3.1
c12351_g1	Metabolism	Overview	2-Oxocarboxylic acid metabolism	ko01210	K01647	citrate synthase	2.3.3.1
c97335_g1	Metabolism	Overview	2-Oxocarboxylic acid metabolism	ko01210	K01647	citrate synthase	2.3.3.1
c91300_g1	Metabolism	Overview	2-Oxocarboxylic acid metabolism	ko01210	K01647	citrate synthase	2.3.3.1
c48999_g1	Metabolism	Overview	2-Oxocarboxylic acid metabolism	ko01210	K01647	citrate synthase	2.3.3.1
c22109_g1	Metabolism	Overview	2-Oxocarboxylic acid metabolism	ko01210	K01647	citrate synthase	2.3.3.1
c98774_g1	Metabolism	Overview	2-Oxocarboxylic acid metabolism	ko01210	K01647	citrate synthase	2.3.3.1
c66739_g1	Metabolism	Overview	2-Oxocarboxylic acid metabolism	ko01210	K01647	citrate synthase	2.3.3.1
c54920_g4	Metabolism	Overview	2-Oxocarboxylic acid metabolism	ko01210	K01681	aconitate hydratase	4.2.1.3
c65033_g1	Metabolism	Overview	2-Oxocarboxylic acid metabolism	ko01210	K01681	aconitate hydratase	4.2.1.3
c54920_g1	Metabolism	Overview	2-Oxocarboxylic acid metabolism	ko01210	K01681	aconitate hydratase	4.2.1.3
c24064_g1	Metabolism	Overview	2-Oxocarboxylic acid metabolism	ko01210	K01681	aconitate hydratase	4.2.1.3
c54920_g2	Metabolism	Overview	2-Oxocarboxylic acid metabolism	ko01210	K01681	aconitate hydratase	4.2.1.3
c97849_g1	Metabolism	Overview	2-Oxocarboxylic acid metabolism	ko01210	K01681	aconitate hydratase	4.2.1.3
c54920_g3	Metabolism	Overview	2-Oxocarboxylic acid metabolism	ko01210	K01681	aconitate hydratase	4.2.1.3
c72404_g1	Metabolism	Overview	2-Oxocarboxylic acid metabolism	ko01210	K01681	aconitate hydratase	4.2.1.3
c66364_g1	Metabolism	Overview	2-Oxocarboxylic acid metabolism	ko01210	K01681	aconitate hydratase	4.2.1.3
c67237_g1	Metabolism	Overview	2-Oxocarboxylic acid metabolism	ko01210	K01681	aconitate hydratase	4.2.1.3
c90253_g1	Metabolism	Overview	2-Oxocarboxylic acid metabolism	ko01210	K00031	isocitrate dehydrogenase	1.1.1.42
c20439_g1	Metabolism	Overview	2-Oxocarboxylic acid metabolism	ko01210	K00031	isocitrate dehydrogenase	1.1.1.42
c102959_g1	Metabolism	Overview	2-Oxocarboxylic acid metabolism	ko01210	K00031	isocitrate dehydrogenase	1.1.1.42
c55906_g1	Metabolism	Overview	2-Oxocarboxylic acid metabolism	ko01210	K00031	isocitrate dehydrogenase	1.1.1.42
c19331_g1	Metabolism	Overview	2-Oxocarboxylic acid metabolism	ko01210	K00031	isocitrate dehydrogenase	1.1.1.42
c91534_g1	Metabolism	Overview	2-Oxocarboxylic acid metabolism	ko01210	K00031	isocitrate dehydrogenase	1.1.1.42
c63806_g1	Metabolism	Overview	2-Oxocarboxylic acid metabolism	ko01210	K00030	isocitrate dehydrogenase (NAD+)	1.1.1.41
c64025_g1	Metabolism	Overview	2-Oxocarboxylic acid metabolism	ko01210	K00030	isocitrate dehydrogenase (NAD+)	1.1.1.41
c47561_g1	Metabolism	Overview	2-Oxocarboxylic acid metabolism	ko01210	K00030	isocitrate dehydrogenase (NAD+)	1.1.1.41
c64073_g1	Metabolism	Overview	2-Oxocarboxylic acid metabolism	ko01210	K00030	isocitrate dehydrogenase (NAD+)	1.1.1.41
c64107_g1	Metabolism	Overview	2-Oxocarboxylic acid metabolism	ko01210	K00030	isocitrate dehydrogenase (NAD+)	1.1.1.41
c29826_g1	Metabolism	Overview	2-Oxocarboxylic acid metabolism	ko01210	K00030	isocitrate dehydrogenase (NAD+)	1.1.1.41
c13736_g1	Metabolism	Overview	2-Oxocarboxylic acid metabolism	ko01210	K00030	isocitrate dehydrogenase (NAD+)	1.1.1.41
c42661_g1	Metabolism	Overview	2-Oxocarboxylic acid metabolism	ko01210	K01655	homocitrate synthase	2.3.3.14
c48719_g1	Metabolism	Overview	2-Oxocarboxylic acid metabolism	ko01210	K17450	homoaconitase	4.2.1.-
c22450_g1	Metabolism	Overview	2-Oxocarboxylic acid metabolism	ko01210	K17450	homoaconitase	4.2.1.-
c44969_g1	Metabolism	Overview	2-Oxocarboxylic acid metabolism	ko01210	K01705	homoaconitate hydratase	4.2.1.36
c44969_g2	Metabolism	Overview	2-Oxocarboxylic acid metabolism	ko01210	K01705	homoaconitate hydratase	4.2.1.36
c87634_g1	Metabolism	Overview	2-Oxocarboxylic acid metabolism	ko01210	K01705	homoaconitate hydratase	4.2.1.36
c49323_g1	Metabolism	Overview	2-Oxocarboxylic acid metabolism	ko01210	K05824	homoisocitrate dehydrogenase	1.1.1.87
c29737_g1	Metabolism	Overview	2-Oxocarboxylic acid metabolism	ko01210	K05824	homoisocitrate dehydrogenase	1.1.1.87
c2312_g1	Metabolism	Overview	2-Oxocarboxylic acid metabolism	ko01210	K14454	aspartate aminotransferase, cytoplasmic	2.6.1.1
c53610_g1	Metabolism	Overview	2-Oxocarboxylic acid metabolism	ko01210	K14454	aspartate aminotransferase, cytoplasmic	2.6.1.1
c79940_g1	Metabolism	Overview	2-Oxocarboxylic acid metabolism	ko01210	K14455	aspartate aminotransferase, mitochondrial	2.6.1.1
c62864_g1	Metabolism	Overview	2-Oxocarboxylic acid metabolism	ko01210	K14455	aspartate aminotransferase, mitochondrial	2.6.1.1
c66357_g1	Metabolism	Overview	2-Oxocarboxylic acid metabolism	ko01210	K14455	aspartate aminotransferase, mitochondrial	2.6.1.1
c56960_g1	Metabolism	Overview	2-Oxocarboxylic acid metabolism	ko01210	K00811	aspartate aminotransferase, chloroplastic	2.6.1.1
c70320_g1	Metabolism	Overview	2-Oxocarboxylic acid metabolism	ko01210	K00928	aspartate kinase	2.7.2.4
c91217_g1	Metabolism	Overview	2-Oxocarboxylic acid metabolism	ko01210	K00928	aspartate kinase	2.7.2.4
c4333_g1	Metabolism	Overview	2-Oxocarboxylic acid metabolism	ko01210	K00133	aspartate-semialdehyde dehydrogenase	1.2.1.11
c73582_g1	Metabolism	Overview	2-Oxocarboxylic acid metabolism	ko01210	K00133	aspartate-semialdehyde dehydrogenase	1.2.1.11
c64320_g1	Metabolism	Overview	2-Oxocarboxylic acid metabolism	ko01210	K00814	alanine transaminase	2.6.1.2
c91626_g1	Metabolism	Overview	2-Oxocarboxylic acid metabolism	ko01210	K00814	alanine transaminase	2.6.1.2
c64320_g2	Metabolism	Overview	2-Oxocarboxylic acid metabolism	ko01210	K00814	alanine transaminase	2.6.1.2
c37625_g1	Metabolism	Overview	2-Oxocarboxylic acid metabolism	ko01210	K00620	glutamate N-acetyltransferase / amino-acid N-acetyltransferase	2.3.1.35 2.3.1.1
c54105_g1	Metabolism	Overview	2-Oxocarboxylic acid metabolism	ko01210	K00620	glutamate N-acetyltransferase / amino-acid N-acetyltransferase	2.3.1.35 2.3.1.1
c35936_g1	Metabolism	Overview	2-Oxocarboxylic acid metabolism	ko01210	K00620	glutamate N-acetyltransferase / amino-acid N-acetyltransferase	2.3.1.35 2.3.1.1
c50720_g1	Metabolism	Overview	2-Oxocarboxylic acid metabolism	ko01210	K00618	amino-acid N-acetyltransferase	2.3.1.1
c66477_g2	Metabolism	Overview	2-Oxocarboxylic acid metabolism	ko01210	K12659	N-acetyl-gamma-glutamyl-phosphate reductase / acetylglutamate kinase	1.2.1.38 2.7.2.8
c11415_g1	Metabolism	Overview	2-Oxocarboxylic acid metabolism	ko01210	K12659	N-acetyl-gamma-glutamyl-phosphate reductase / acetylglutamate kinase	1.2.1.38 2.7.2.8
c79918_g1	Metabolism	Overview	2-Oxocarboxylic acid metabolism	ko01210	K12659	N-acetyl-gamma-glutamyl-phosphate reductase / acetylglutamate kinase	1.2.1.38 2.7.2.8
c66477_g1	Metabolism	Overview	2-Oxocarboxylic acid metabolism	ko01210	K12659	N-acetyl-gamma-glutamyl-phosphate reductase / acetylglutamate kinase	1.2.1.38 2.7.2.8
c44202_g1	Metabolism	Overview	2-Oxocarboxylic acid metabolism	ko01210	K00818	acetylornithine aminotransferase	2.6.1.11
c67877_g5	Metabolism	Overview	2-Oxocarboxylic acid metabolism	ko01210	K14677	aminoacylase	3.5.1.14
c78083_g1	Metabolism	Overview	2-Oxocarboxylic acid metabolism	ko01210	K00825	kynurenine/2-aminoadipate aminotransferase	2.6.1.7 2.6.1.39
c91570_g1	Metabolism	Overview	2-Oxocarboxylic acid metabolism	ko01210	K00825	kynurenine/2-aminoadipate aminotransferase	2.6.1.7 2.6.1.39
c74757_g1	Metabolism	Overview	2-Oxocarboxylic acid metabolism	ko01210	K00838	aromatic amino acid aminotransferase I	2.6.1.57 2.6.1.27 2.6.1.5
c71339_g1	Metabolism	Overview	2-Oxocarboxylic acid metabolism	ko01210	K00052	3-isopropylmalate dehydrogenase	1.1.1.85
c56057_g1	Metabolism	Overview	2-Oxocarboxylic acid metabolism	ko01210	K01652	acetolactate synthase I/II/III large subunit	2.2.1.6
c92355_g1	Metabolism	Overview	2-Oxocarboxylic acid metabolism	ko01210	K01652	acetolactate synthase I/II/III large subunit	2.2.1.6
c22522_g1	Metabolism	Overview	2-Oxocarboxylic acid metabolism	ko01210	K01652	acetolactate synthase I/II/III large subunit	2.2.1.6
c41908_g1	Metabolism	Overview	2-Oxocarboxylic acid metabolism	ko01210	K01652	acetolactate synthase I/II/III large subunit	2.2.1.6
c63489_g1	Metabolism	Overview	2-Oxocarboxylic acid metabolism	ko01210	K01653	acetolactate synthase I/III small subunit	2.2.1.6
c46308_g2	Metabolism	Overview	2-Oxocarboxylic acid metabolism	ko01210	K00053	ketol-acid reductoisomerase	1.1.1.86
c46308_g1	Metabolism	Overview	2-Oxocarboxylic acid metabolism	ko01210	K00053	ketol-acid reductoisomerase	1.1.1.86
c66727_g1	Metabolism	Overview	2-Oxocarboxylic acid metabolism	ko01210	K00053	ketol-acid reductoisomerase	1.1.1.86
c20020_g1	Metabolism	Overview	2-Oxocarboxylic acid metabolism	ko01210	K01687	dihydroxy-acid dehydratase	4.2.1.9
c96709_g1	Metabolism	Overview	2-Oxocarboxylic acid metabolism	ko01210	K01687	dihydroxy-acid dehydratase	4.2.1.9
c45352_g1	Metabolism	Overview	2-Oxocarboxylic acid metabolism	ko01210	K01687	dihydroxy-acid dehydratase	4.2.1.9
c75366_g1	Metabolism	Overview	2-Oxocarboxylic acid metabolism	ko01210	K01687	dihydroxy-acid dehydratase	4.2.1.9
c59122_g1	Metabolism	Overview	2-Oxocarboxylic acid metabolism	ko01210	K00826	branched-chain amino acid aminotransferase	2.6.1.42
c68233_g1	Metabolism	Overview	2-Oxocarboxylic acid metabolism	ko01210	K00826	branched-chain amino acid aminotransferase	2.6.1.42
c45713_g1	Metabolism	Overview	2-Oxocarboxylic acid metabolism	ko01210	K01702	3-isopropylmalate dehydratase	4.2.1.33
c13660_g1	Metabolism	Overview	Fatty acid metabolism	ko01212	K11262	acetyl-CoA carboxylase / biotin carboxylase	6.4.1.2 6.3.4.14
c93711_g1	Metabolism	Overview	Fatty acid metabolism	ko01212	K11262	acetyl-CoA carboxylase / biotin carboxylase	6.4.1.2 6.3.4.14
c7504_g1	Metabolism	Overview	Fatty acid metabolism	ko01212	K11262	acetyl-CoA carboxylase / biotin carboxylase	6.4.1.2 6.3.4.14
c68624_g1	Metabolism	Overview	Fatty acid metabolism	ko01212	K11262	acetyl-CoA carboxylase / biotin carboxylase	6.4.1.2 6.3.4.14
c89420_g1	Metabolism	Overview	Fatty acid metabolism	ko01212	K11262	acetyl-CoA carboxylase / biotin carboxylase	6.4.1.2 6.3.4.14
c64165_g1	Metabolism	Overview	Fatty acid metabolism	ko01212	K11262	acetyl-CoA carboxylase / biotin carboxylase	6.4.1.2 6.3.4.14
c69372_g1	Metabolism	Overview	Fatty acid metabolism	ko01212	K11262	acetyl-CoA carboxylase / biotin carboxylase	6.4.1.2 6.3.4.14
c80951_g1	Metabolism	Overview	Fatty acid metabolism	ko01212	K11262	acetyl-CoA carboxylase / biotin carboxylase	6.4.1.2 6.3.4.14
c91668_g1	Metabolism	Overview	Fatty acid metabolism	ko01212	K11262	acetyl-CoA carboxylase / biotin carboxylase	6.4.1.2 6.3.4.14
c52751_g1	Metabolism	Overview	Fatty acid metabolism	ko01212	K00645	[acyl-carrier-protein] S-malonyltransferase	2.3.1.39
c66382_g1	Metabolism	Overview	Fatty acid metabolism	ko01212	K00665	fatty acid synthase, animal type	2.3.1.85
c67707_g1	Metabolism	Overview	Fatty acid metabolism	ko01212	K00665	fatty acid synthase, animal type	2.3.1.85
c50419_g1	Metabolism	Overview	Fatty acid metabolism	ko01212	K00665	fatty acid synthase, animal type	2.3.1.85
c8009_g1	Metabolism	Overview	Fatty acid metabolism	ko01212	K00665	fatty acid synthase, animal type	2.3.1.85
c11208_g2	Metabolism	Overview	Fatty acid metabolism	ko01212	K00665	fatty acid synthase, animal type	2.3.1.85
c102301_g1	Metabolism	Overview	Fatty acid metabolism	ko01212	K00665	fatty acid synthase, animal type	2.3.1.85
c63167_g1	Metabolism	Overview	Fatty acid metabolism	ko01212	K00665	fatty acid synthase, animal type	2.3.1.85
c63846_g1	Metabolism	Overview	Fatty acid metabolism	ko01212	K00665	fatty acid synthase, animal type	2.3.1.85
c11208_g1	Metabolism	Overview	Fatty acid metabolism	ko01212	K00665	fatty acid synthase, animal type	2.3.1.85
c72836_g1	Metabolism	Overview	Fatty acid metabolism	ko01212	K00668	fatty acid synthase subunit beta, fungi type	2.3.1.86
c100467_g1	Metabolism	Overview	Fatty acid metabolism	ko01212	K00667	fatty acid synthase subunit alpha, fungi type	2.3.1.86
c76073_g1	Metabolism	Overview	Fatty acid metabolism	ko01212	K00667	fatty acid synthase subunit alpha, fungi type	2.3.1.86
c45880_g1	Metabolism	Overview	Fatty acid metabolism	ko01212	K00667	fatty acid synthase subunit alpha, fungi type	2.3.1.86
c55502_g1	Metabolism	Overview	Fatty acid metabolism	ko01212	K00667	fatty acid synthase subunit alpha, fungi type	2.3.1.86
c43999_g2	Metabolism	Overview	Fatty acid metabolism	ko01212	K00667	fatty acid synthase subunit alpha, fungi type	2.3.1.86
c43999_g1	Metabolism	Overview	Fatty acid metabolism	ko01212	K00667	fatty acid synthase subunit alpha, fungi type	2.3.1.86
c72084_g1	Metabolism	Overview	Fatty acid metabolism	ko01212	K00667	fatty acid synthase subunit alpha, fungi type	2.3.1.86
c102824_g1	Metabolism	Overview	Fatty acid metabolism	ko01212	K00059	3-oxoacyl-[acyl-carrier protein] reductase	1.1.1.100
c50983_g1	Metabolism	Overview	Fatty acid metabolism	ko01212	K00059	3-oxoacyl-[acyl-carrier protein] reductase	1.1.1.100
c73131_g1	Metabolism	Overview	Fatty acid metabolism	ko01212	K00059	3-oxoacyl-[acyl-carrier protein] reductase	1.1.1.100
c65281_g1	Metabolism	Overview	Fatty acid metabolism	ko01212	K00059	3-oxoacyl-[acyl-carrier protein] reductase	1.1.1.100
c63493_g1	Metabolism	Overview	Fatty acid metabolism	ko01212	K00059	3-oxoacyl-[acyl-carrier protein] reductase	1.1.1.100
c76593_g1	Metabolism	Overview	Fatty acid metabolism	ko01212	K00059	3-oxoacyl-[acyl-carrier protein] reductase	1.1.1.100
c51012_g1	Metabolism	Overview	Fatty acid metabolism	ko01212	K02371	enoyl-[acyl-carrier protein] reductase II	1.3.1.-
c63089_g2	Metabolism	Overview	Fatty acid metabolism	ko01212	K07512	mitochondrial trans-2-enoyl-CoA reductase	1.3.1.38
c55477_g1	Metabolism	Overview	Fatty acid metabolism	ko01212	K07512	mitochondrial trans-2-enoyl-CoA reductase	1.3.1.38
c74426_g1	Metabolism	Overview	Fatty acid metabolism	ko01212	K01074	palmitoyl-protein thioesterase	3.1.2.22
c86832_g1	Metabolism	Overview	Fatty acid metabolism	ko01212	K01074	palmitoyl-protein thioesterase	3.1.2.22
c92083_g1	Metabolism	Overview	Fatty acid metabolism	ko01212	K01074	palmitoyl-protein thioesterase	3.1.2.22
c43102_g2	Metabolism	Overview	Fatty acid metabolism	ko01212	K00626	acetyl-CoA C-acetyltransferase	2.3.1.9
c61585_g1	Metabolism	Overview	Fatty acid metabolism	ko01212	K00626	acetyl-CoA C-acetyltransferase	2.3.1.9
c64543_g1	Metabolism	Overview	Fatty acid metabolism	ko01212	K00626	acetyl-CoA C-acetyltransferase	2.3.1.9
c43102_g1	Metabolism	Overview	Fatty acid metabolism	ko01212	K07513	acetyl-CoA acyltransferase 1	2.3.1.16
c55139_g1	Metabolism	Overview	Fatty acid metabolism	ko01212	K07513	acetyl-CoA acyltransferase 1	2.3.1.16
c62906_g1	Metabolism	Overview	Fatty acid metabolism	ko01212	K07513	acetyl-CoA acyltransferase 1	2.3.1.16
c62552_g1	Metabolism	Overview	Fatty acid metabolism	ko01212	K07513	acetyl-CoA acyltransferase 1	2.3.1.16
c51010_g1	Metabolism	Overview	Fatty acid metabolism	ko01212	K07513	acetyl-CoA acyltransferase 1	2.3.1.16
c87189_g1	Metabolism	Overview	Fatty acid metabolism	ko01212	K07513	acetyl-CoA acyltransferase 1	2.3.1.16
c53998_g1	Metabolism	Overview	Fatty acid metabolism	ko01212	K07513	acetyl-CoA acyltransferase 1	2.3.1.16
c62392_g2	Metabolism	Overview	Fatty acid metabolism	ko01212	K07509	acetyl-CoA acyltransferase	2.3.1.16
c66015_g1	Metabolism	Overview	Fatty acid metabolism	ko01212	K00022	3-hydroxyacyl-CoA dehydrogenase	1.1.1.35
c61504_g1	Metabolism	Overview	Fatty acid metabolism	ko01212	K07511	enoyl-CoA hydratase	4.2.1.17
c57680_g1	Metabolism	Overview	Fatty acid metabolism	ko01212	K07511	enoyl-CoA hydratase	4.2.1.17
c59938_g1	Metabolism	Overview	Fatty acid metabolism	ko01212	K07515	enoyl-CoA hydratase / long-chain 3-hydroxyacyl-CoA dehydrogenase	4.2.1.17 1.1.1.211
c29254_g1	Metabolism	Overview	Fatty acid metabolism	ko01212	K00232	acyl-CoA oxidase	1.3.3.6
c26149_g1	Metabolism	Overview	Fatty acid metabolism	ko01212	K00232	acyl-CoA oxidase	1.3.3.6
c32949_g1	Metabolism	Overview	Fatty acid metabolism	ko01212	K00232	acyl-CoA oxidase	1.3.3.6
c79916_g1	Metabolism	Overview	Fatty acid metabolism	ko01212	K00232	acyl-CoA oxidase	1.3.3.6
c67998_g1	Metabolism	Overview	Fatty acid metabolism	ko01212	K00232	acyl-CoA oxidase	1.3.3.6
c50073_g2	Metabolism	Overview	Fatty acid metabolism	ko01212	K00232	acyl-CoA oxidase	1.3.3.6
c50073_g3	Metabolism	Overview	Fatty acid metabolism	ko01212	K00232	acyl-CoA oxidase	1.3.3.6
c92546_g1	Metabolism	Overview	Fatty acid metabolism	ko01212	K00232	acyl-CoA oxidase	1.3.3.6
c38882_g1	Metabolism	Overview	Fatty acid metabolism	ko01212	K00232	acyl-CoA oxidase	1.3.3.6
c50073_g1	Metabolism	Overview	Fatty acid metabolism	ko01212	K00232	acyl-CoA oxidase	1.3.3.6
c4798_g1	Metabolism	Overview	Fatty acid metabolism	ko01212	K00248	butyryl-CoA dehydrogenase	1.3.8.1
c16041_g1	Metabolism	Overview	Fatty acid metabolism	ko01212	K00248	butyryl-CoA dehydrogenase	1.3.8.1
c74131_g1	Metabolism	Overview	Fatty acid metabolism	ko01212	K00249	acyl-CoA dehydrogenase	1.3.8.7
c95212_g1	Metabolism	Overview	Fatty acid metabolism	ko01212	K00249	acyl-CoA dehydrogenase	1.3.8.7
c4370_g1	Metabolism	Overview	Fatty acid metabolism	ko01212	K00249	acyl-CoA dehydrogenase	1.3.8.7
c56531_g1	Metabolism	Overview	Fatty acid metabolism	ko01212	K09478	short/branched chain acyl-CoA dehydrogenase	1.3.99.12
c51418_g1	Metabolism	Overview	Fatty acid metabolism	ko01212	K09478	short/branched chain acyl-CoA dehydrogenase	1.3.99.12
c51418_g2	Metabolism	Overview	Fatty acid metabolism	ko01212	K09478	short/branched chain acyl-CoA dehydrogenase	1.3.99.12
c67060_g2	Metabolism	Overview	Fatty acid metabolism	ko01212	K09479	very long chain acyl-CoA dehydrogenase	1.3.8.9
c32621_g1	Metabolism	Overview	Fatty acid metabolism	ko01212	K01897	long-chain acyl-CoA synthetase	6.2.1.3
c54976_g1	Metabolism	Overview	Fatty acid metabolism	ko01212	K01897	long-chain acyl-CoA synthetase	6.2.1.3
c57169_g1	Metabolism	Overview	Fatty acid metabolism	ko01212	K01897	long-chain acyl-CoA synthetase	6.2.1.3
c15082_g1	Metabolism	Overview	Fatty acid metabolism	ko01212	K01897	long-chain acyl-CoA synthetase	6.2.1.3
c64591_g1	Metabolism	Overview	Fatty acid metabolism	ko01212	K01897	long-chain acyl-CoA synthetase	6.2.1.3
c9665_g1	Metabolism	Overview	Fatty acid metabolism	ko01212	K01897	long-chain acyl-CoA synthetase	6.2.1.3
c21951_g1	Metabolism	Overview	Fatty acid metabolism	ko01212	K01897	long-chain acyl-CoA synthetase	6.2.1.3
c98878_g1	Metabolism	Overview	Fatty acid metabolism	ko01212	K01897	long-chain acyl-CoA synthetase	6.2.1.3
c45698_g1	Metabolism	Overview	Fatty acid metabolism	ko01212	K01897	long-chain acyl-CoA synthetase	6.2.1.3
c64799_g1	Metabolism	Overview	Fatty acid metabolism	ko01212	K08765	carnitine O-palmitoyltransferase 1	2.3.1.21
c86053_g1	Metabolism	Overview	Fatty acid metabolism	ko01212	K08766	carnitine O-palmitoyltransferase 2	2.3.1.21
c91719_g1	Metabolism	Overview	Fatty acid metabolism	ko01212	K10203	elongation of very long chain fatty acids protein 6	2.3.1.199
c65429_g1	Metabolism	Overview	Fatty acid metabolism	ko01212	K10245	fatty acid elongase 2	2.3.1.199
c91932_g1	Metabolism	Overview	Fatty acid metabolism	ko01212	K10251	17beta-estradiol 17-dehydrogenase / very-long-chain 3-oxoacyl-CoA reductase	1.1.1.62 1.1.1.330
c59857_g1	Metabolism	Overview	Fatty acid metabolism	ko01212	K10251	17beta-estradiol 17-dehydrogenase / very-long-chain 3-oxoacyl-CoA reductase	1.1.1.62 1.1.1.330
c66562_g2	Metabolism	Overview	Fatty acid metabolism	ko01212	K10703	very-long-chain (3R)-3-hydroxyacyl-[acyl-carrier protein] dehydratase	4.2.1.134
c81477_g1	Metabolism	Overview	Fatty acid metabolism	ko01212	K10703	very-long-chain (3R)-3-hydroxyacyl-[acyl-carrier protein] dehydratase	4.2.1.134
c38473_g1	Metabolism	Overview	Fatty acid metabolism	ko01212	K10258	very-long-chain enoyl-CoA reductase	1.3.1.93
c37562_g1	Metabolism	Overview	Fatty acid metabolism	ko01212	K00507	stearoyl-CoA desaturase (delta-9 desaturase)	1.14.19.1
c67186_g1	Metabolism	Overview	Fatty acid metabolism	ko01212	K00507	stearoyl-CoA desaturase (delta-9 desaturase)	1.14.19.1
c28840_g1	Metabolism	Overview	Fatty acid metabolism	ko01212	K00507	stearoyl-CoA desaturase (delta-9 desaturase)	1.14.19.1
c56762_g1	Metabolism	Overview	Fatty acid metabolism	ko01212	K00507	stearoyl-CoA desaturase (delta-9 desaturase)	1.14.19.1
c49877_g1	Metabolism	Overview	Fatty acid metabolism	ko01212	K00507	stearoyl-CoA desaturase (delta-9 desaturase)	1.14.19.1
c7530_g1	Metabolism	Overview	Fatty acid metabolism	ko01212	K00507	stearoyl-CoA desaturase (delta-9 desaturase)	1.14.19.1
c64015_g1	Metabolism	Overview	Fatty acid metabolism	ko01212	K00507	stearoyl-CoA desaturase (delta-9 desaturase)	1.14.19.1
c67817_g5	Metabolism	Overview	Fatty acid metabolism	ko01212	K00507	stearoyl-CoA desaturase (delta-9 desaturase)	1.14.19.1
c20364_g1	Metabolism	Overview	Fatty acid metabolism	ko01212	K00507	stearoyl-CoA desaturase (delta-9 desaturase)	1.14.19.1
c66797_g3	Metabolism	Overview	Fatty acid metabolism	ko01212	K00507	stearoyl-CoA desaturase (delta-9 desaturase)	1.14.19.1
c67817_g3	Metabolism	Overview	Fatty acid metabolism	ko01212	K00507	stearoyl-CoA desaturase (delta-9 desaturase)	1.14.19.1
c52608_g1	Metabolism	Overview	Fatty acid metabolism	ko01212	K00507	stearoyl-CoA desaturase (delta-9 desaturase)	1.14.19.1
c52608_g2	Metabolism	Overview	Fatty acid metabolism	ko01212	K00507	stearoyl-CoA desaturase (delta-9 desaturase)	1.14.19.1
c49487_g2	Metabolism	Overview	Fatty acid metabolism	ko01212	K00507	stearoyl-CoA desaturase (delta-9 desaturase)	1.14.19.1
c15550_g1	Metabolism	Overview	Fatty acid metabolism	ko01212	K00507	stearoyl-CoA desaturase (delta-9 desaturase)	1.14.19.1
c91567_g1	Metabolism	Overview	Fatty acid metabolism	ko01212	K00507	stearoyl-CoA desaturase (delta-9 desaturase)	1.14.19.1
c80001_g1	Metabolism	Overview	Fatty acid metabolism	ko01212	K00507	stearoyl-CoA desaturase (delta-9 desaturase)	1.14.19.1
c84475_g1	Metabolism	Overview	Fatty acid metabolism	ko01212	K00507	stearoyl-CoA desaturase (delta-9 desaturase)	1.14.19.1
c67189_g17	Metabolism	Overview	Fatty acid metabolism	ko01212	K00507	stearoyl-CoA desaturase (delta-9 desaturase)	1.14.19.1
c89861_g1	Metabolism	Overview	Fatty acid metabolism	ko01212	K00507	stearoyl-CoA desaturase (delta-9 desaturase)	1.14.19.1
c23274_g1	Metabolism	Overview	Fatty acid metabolism	ko01212	K00507	stearoyl-CoA desaturase (delta-9 desaturase)	1.14.19.1
c40601_g1	Metabolism	Overview	Fatty acid metabolism	ko01212	K10256	omega-6 fatty acid desaturase (delta-12 desaturase)	1.14.19.-
c67156_g1	Metabolism	Overview	Fatty acid metabolism	ko01212	K10256	omega-6 fatty acid desaturase (delta-12 desaturase)	1.14.19.-
c35576_g1	Metabolism	Overview	Fatty acid metabolism	ko01212	K10256	omega-6 fatty acid desaturase (delta-12 desaturase)	1.14.19.-
c70707_g1	Metabolism	Overview	Fatty acid metabolism	ko01212	K10226	fatty acid desaturase 2 (delta-6 desaturase)	1.14.19.-
c36449_g1	Metabolism	Overview	Fatty acid metabolism	ko01212	K10226	fatty acid desaturase 2 (delta-6 desaturase)	1.14.19.-
c61780_g1	Metabolism	Overview	Biosynthesis of amino acids	ko01230	K01803	triosephosphate isomerase (TIM)	5.3.1.1
c50568_g1	Metabolism	Overview	Biosynthesis of amino acids	ko01230	K01803	triosephosphate isomerase (TIM)	5.3.1.1
c17713_g1	Metabolism	Overview	Biosynthesis of amino acids	ko01230	K01803	triosephosphate isomerase (TIM)	5.3.1.1
c63396_g1	Metabolism	Overview	Biosynthesis of amino acids	ko01230	K00134	glyceraldehyde 3-phosphate dehydrogenase	1.2.1.12
c101488_g1	Metabolism	Overview	Biosynthesis of amino acids	ko01230	K00134	glyceraldehyde 3-phosphate dehydrogenase	1.2.1.12
c50636_g1	Metabolism	Overview	Biosynthesis of amino acids	ko01230	K00134	glyceraldehyde 3-phosphate dehydrogenase	1.2.1.12
c63396_g2	Metabolism	Overview	Biosynthesis of amino acids	ko01230	K00134	glyceraldehyde 3-phosphate dehydrogenase	1.2.1.12
c50566_g1	Metabolism	Overview	Biosynthesis of amino acids	ko01230	K00134	glyceraldehyde 3-phosphate dehydrogenase	1.2.1.12
c20147_g1	Metabolism	Overview	Biosynthesis of amino acids	ko01230	K00134	glyceraldehyde 3-phosphate dehydrogenase	1.2.1.12
c91693_g1	Metabolism	Overview	Biosynthesis of amino acids	ko01230	K00134	glyceraldehyde 3-phosphate dehydrogenase	1.2.1.12
c63670_g1	Metabolism	Overview	Biosynthesis of amino acids	ko01230	K00927	phosphoglycerate kinase	2.7.2.3
c9731_g1	Metabolism	Overview	Biosynthesis of amino acids	ko01230	K00927	phosphoglycerate kinase	2.7.2.3
c77335_g1	Metabolism	Overview	Biosynthesis of amino acids	ko01230	K00927	phosphoglycerate kinase	2.7.2.3
c50061_g1	Metabolism	Overview	Biosynthesis of amino acids	ko01230	K00927	phosphoglycerate kinase	2.7.2.3
c44007_g1	Metabolism	Overview	Biosynthesis of amino acids	ko01230	K00927	phosphoglycerate kinase	2.7.2.3
c68732_g1	Metabolism	Overview	Biosynthesis of amino acids	ko01230	K01834	2,3-bisphosphoglycerate-dependent phosphoglycerate mutase	5.4.2.11
c5016_g1	Metabolism	Overview	Biosynthesis of amino acids	ko01230	K01834	2,3-bisphosphoglycerate-dependent phosphoglycerate mutase	5.4.2.11
c97341_g1	Metabolism	Overview	Biosynthesis of amino acids	ko01230	K01834	2,3-bisphosphoglycerate-dependent phosphoglycerate mutase	5.4.2.11
c91400_g1	Metabolism	Overview	Biosynthesis of amino acids	ko01230	K15633	2,3-bisphosphoglycerate-independent phosphoglycerate mutase	5.4.2.12
c79861_g1	Metabolism	Overview	Biosynthesis of amino acids	ko01230	K15633	2,3-bisphosphoglycerate-independent phosphoglycerate mutase	5.4.2.12
c51272_g1	Metabolism	Overview	Biosynthesis of amino acids	ko01230	K15634	probable phosphoglycerate mutase	5.4.2.12
c78104_g1	Metabolism	Overview	Biosynthesis of amino acids	ko01230	K15634	probable phosphoglycerate mutase	5.4.2.12
c89257_g1	Metabolism	Overview	Biosynthesis of amino acids	ko01230	K15634	probable phosphoglycerate mutase	5.4.2.12
c63829_g3	Metabolism	Overview	Biosynthesis of amino acids	ko01230	K15634	probable phosphoglycerate mutase	5.4.2.12
c50126_g1	Metabolism	Overview	Biosynthesis of amino acids	ko01230	K01689	enolase	4.2.1.11
c39573_g1	Metabolism	Overview	Biosynthesis of amino acids	ko01230	K01689	enolase	4.2.1.11
c41556_g1	Metabolism	Overview	Biosynthesis of amino acids	ko01230	K01689	enolase	4.2.1.11
c18838_g1	Metabolism	Overview	Biosynthesis of amino acids	ko01230	K01689	enolase	4.2.1.11
c57481_g1	Metabolism	Overview	Biosynthesis of amino acids	ko01230	K01689	enolase	4.2.1.11
c97524_g1	Metabolism	Overview	Biosynthesis of amino acids	ko01230	K01689	enolase	4.2.1.11
c12117_g1	Metabolism	Overview	Biosynthesis of amino acids	ko01230	K00873	pyruvate kinase	2.7.1.40
c75378_g1	Metabolism	Overview	Biosynthesis of amino acids	ko01230	K00873	pyruvate kinase	2.7.1.40
c58298_g1	Metabolism	Overview	Biosynthesis of amino acids	ko01230	K00873	pyruvate kinase	2.7.1.40
c74142_g1	Metabolism	Overview	Biosynthesis of amino acids	ko01230	K00873	pyruvate kinase	2.7.1.40
c49434_g1	Metabolism	Overview	Biosynthesis of amino acids	ko01230	K00873	pyruvate kinase	2.7.1.40
c30757_g1	Metabolism	Overview	Biosynthesis of amino acids	ko01230	K00873	pyruvate kinase	2.7.1.40
c82228_g1	Metabolism	Overview	Biosynthesis of amino acids	ko01230	K00873	pyruvate kinase	2.7.1.40
c64769_g1	Metabolism	Overview	Biosynthesis of amino acids	ko01230	K00873	pyruvate kinase	2.7.1.40
c90545_g1	Metabolism	Overview	Biosynthesis of amino acids	ko01230	K12406	pyruvate kinase isozymes R/L	2.7.1.40
c91512_g1	Metabolism	Overview	Biosynthesis of amino acids	ko01230	K01623	fructose-bisphosphate aldolase, class I	4.1.2.13
c81639_g1	Metabolism	Overview	Biosynthesis of amino acids	ko01230	K01623	fructose-bisphosphate aldolase, class I	4.1.2.13
c69866_g1	Metabolism	Overview	Biosynthesis of amino acids	ko01230	K01624	fructose-bisphosphate aldolase, class II	4.1.2.13
c15177_g2	Metabolism	Overview	Biosynthesis of amino acids	ko01230	K01624	fructose-bisphosphate aldolase, class II	4.1.2.13
c59319_g1	Metabolism	Overview	Biosynthesis of amino acids	ko01230	K01624	fructose-bisphosphate aldolase, class II	4.1.2.13
c15177_g1	Metabolism	Overview	Biosynthesis of amino acids	ko01230	K01624	fructose-bisphosphate aldolase, class II	4.1.2.13
c51123_g1	Metabolism	Overview	Biosynthesis of amino acids	ko01230	K00850	6-phosphofructokinase 1	2.7.1.11
c101950_g1	Metabolism	Overview	Biosynthesis of amino acids	ko01230	K00850	6-phosphofructokinase 1	2.7.1.11
c312_g1	Metabolism	Overview	Biosynthesis of amino acids	ko01230	K00850	6-phosphofructokinase 1	2.7.1.11
c37621_g1	Metabolism	Overview	Biosynthesis of amino acids	ko01230	K00615	transketolase	2.2.1.1
c87157_g1	Metabolism	Overview	Biosynthesis of amino acids	ko01230	K00615	transketolase	2.2.1.1
c47373_g1	Metabolism	Overview	Biosynthesis of amino acids	ko01230	K00615	transketolase	2.2.1.1
c72524_g1	Metabolism	Overview	Biosynthesis of amino acids	ko01230	K00615	transketolase	2.2.1.1
c7078_g1	Metabolism	Overview	Biosynthesis of amino acids	ko01230	K00615	transketolase	2.2.1.1
c3503_g1	Metabolism	Overview	Biosynthesis of amino acids	ko01230	K00615	transketolase	2.2.1.1
c71515_g1	Metabolism	Overview	Biosynthesis of amino acids	ko01230	K00615	transketolase	2.2.1.1
c89314_g1	Metabolism	Overview	Biosynthesis of amino acids	ko01230	K00615	transketolase	2.2.1.1
c39602_g1	Metabolism	Overview	Biosynthesis of amino acids	ko01230	K00615	transketolase	2.2.1.1
c55779_g1	Metabolism	Overview	Biosynthesis of amino acids	ko01230	K00616	transaldolase	2.2.1.2
c79765_g1	Metabolism	Overview	Biosynthesis of amino acids	ko01230	K00616	transaldolase	2.2.1.2
c55779_g2	Metabolism	Overview	Biosynthesis of amino acids	ko01230	K00616	transaldolase	2.2.1.2
c45107_g1	Metabolism	Overview	Biosynthesis of amino acids	ko01230	K00616	transaldolase	2.2.1.2
c55361_g1	Metabolism	Overview	Biosynthesis of amino acids	ko01230	K00616	transaldolase	2.2.1.2
c24604_g1	Metabolism	Overview	Biosynthesis of amino acids	ko01230	K01783	ribulose-phosphate 3-epimerase	5.1.3.1
c22438_g1	Metabolism	Overview	Biosynthesis of amino acids	ko01230	K00948	ribose-phosphate pyrophosphokinase	2.7.6.1
c75770_g1	Metabolism	Overview	Biosynthesis of amino acids	ko01230	K00948	ribose-phosphate pyrophosphokinase	2.7.6.1
c95198_g1	Metabolism	Overview	Biosynthesis of amino acids	ko01230	K00948	ribose-phosphate pyrophosphokinase	2.7.6.1
c53841_g1	Metabolism	Overview	Biosynthesis of amino acids	ko01230	K00948	ribose-phosphate pyrophosphokinase	2.7.6.1
c71339_g1	Metabolism	Overview	Biosynthesis of amino acids	ko01230	K00052	3-isopropylmalate dehydrogenase	1.1.1.85
c56057_g1	Metabolism	Overview	Biosynthesis of amino acids	ko01230	K01652	acetolactate synthase I/II/III large subunit	2.2.1.6
c92355_g1	Metabolism	Overview	Biosynthesis of amino acids	ko01230	K01652	acetolactate synthase I/II/III large subunit	2.2.1.6
c22522_g1	Metabolism	Overview	Biosynthesis of amino acids	ko01230	K01652	acetolactate synthase I/II/III large subunit	2.2.1.6
c41908_g1	Metabolism	Overview	Biosynthesis of amino acids	ko01230	K01652	acetolactate synthase I/II/III large subunit	2.2.1.6
c63489_g1	Metabolism	Overview	Biosynthesis of amino acids	ko01230	K01653	acetolactate synthase I/III small subunit	2.2.1.6
c46308_g2	Metabolism	Overview	Biosynthesis of amino acids	ko01230	K00053	ketol-acid reductoisomerase	1.1.1.86
c46308_g1	Metabolism	Overview	Biosynthesis of amino acids	ko01230	K00053	ketol-acid reductoisomerase	1.1.1.86
c66727_g1	Metabolism	Overview	Biosynthesis of amino acids	ko01230	K00053	ketol-acid reductoisomerase	1.1.1.86
c20020_g1	Metabolism	Overview	Biosynthesis of amino acids	ko01230	K01687	dihydroxy-acid dehydratase	4.2.1.9
c96709_g1	Metabolism	Overview	Biosynthesis of amino acids	ko01230	K01687	dihydroxy-acid dehydratase	4.2.1.9
c45352_g1	Metabolism	Overview	Biosynthesis of amino acids	ko01230	K01687	dihydroxy-acid dehydratase	4.2.1.9
c75366_g1	Metabolism	Overview	Biosynthesis of amino acids	ko01230	K01687	dihydroxy-acid dehydratase	4.2.1.9
c59122_g1	Metabolism	Overview	Biosynthesis of amino acids	ko01230	K00826	branched-chain amino acid aminotransferase	2.6.1.42
c68233_g1	Metabolism	Overview	Biosynthesis of amino acids	ko01230	K00826	branched-chain amino acid aminotransferase	2.6.1.42
c45713_g1	Metabolism	Overview	Biosynthesis of amino acids	ko01230	K01702	3-isopropylmalate dehydratase	4.2.1.33
c42782_g1	Metabolism	Overview	Biosynthesis of amino acids	ko01230	K01754	threonine dehydratase	4.3.1.19
c55334_g1	Metabolism	Overview	Biosynthesis of amino acids	ko01230	K00600	glycine hydroxymethyltransferase	2.1.2.1
c43974_g1	Metabolism	Overview	Biosynthesis of amino acids	ko01230	K00600	glycine hydroxymethyltransferase	2.1.2.1
c84877_g1	Metabolism	Overview	Biosynthesis of amino acids	ko01230	K00600	glycine hydroxymethyltransferase	2.1.2.1
c67621_g3	Metabolism	Overview	Biosynthesis of amino acids	ko01230	K01620	threonine aldolase	4.1.2.5
c67621_g4	Metabolism	Overview	Biosynthesis of amino acids	ko01230	K01620	threonine aldolase	4.1.2.5
c90133_g1	Metabolism	Overview	Biosynthesis of amino acids	ko01230	K00058	D-3-phosphoglycerate dehydrogenase	1.1.1.95
c21431_g1	Metabolism	Overview	Biosynthesis of amino acids	ko01230	K00058	D-3-phosphoglycerate dehydrogenase	1.1.1.95
c68562_g1	Metabolism	Overview	Biosynthesis of amino acids	ko01230	K00058	D-3-phosphoglycerate dehydrogenase	1.1.1.95
c85338_g1	Metabolism	Overview	Biosynthesis of amino acids	ko01230	K00058	D-3-phosphoglycerate dehydrogenase	1.1.1.95
c45666_g1	Metabolism	Overview	Biosynthesis of amino acids	ko01230	K00831	phosphoserine aminotransferase	2.6.1.52
c51354_g1	Metabolism	Overview	Biosynthesis of amino acids	ko01230	K00831	phosphoserine aminotransferase	2.6.1.52
c99500_g1	Metabolism	Overview	Biosynthesis of amino acids	ko01230	K00831	phosphoserine aminotransferase	2.6.1.52
c54898_g1	Metabolism	Overview	Biosynthesis of amino acids	ko01230	K01738	cysteine synthase A	2.5.1.47
c2213_g1	Metabolism	Overview	Biosynthesis of amino acids	ko01230	K01738	cysteine synthase A	2.5.1.47
c72024_g1	Metabolism	Overview	Biosynthesis of amino acids	ko01230	K01738	cysteine synthase A	2.5.1.47
c50945_g1	Metabolism	Overview	Biosynthesis of amino acids	ko01230	K01738	cysteine synthase A	2.5.1.47
c3794_g1	Metabolism	Overview	Biosynthesis of amino acids	ko01230	K13034	L-3-cyanoalanine synthase/ cysteine synthase	2.5.1.47 4.4.1.9
c64078_g1	Metabolism	Overview	Biosynthesis of amino acids	ko01230	K01697	cystathionine beta-synthase	4.2.1.22
c91781_g1	Metabolism	Overview	Biosynthesis of amino acids	ko01230	K01697	cystathionine beta-synthase	4.2.1.22
c68163_g1	Metabolism	Overview	Biosynthesis of amino acids	ko01230	K01697	cystathionine beta-synthase	4.2.1.22
c44570_g1	Metabolism	Overview	Biosynthesis of amino acids	ko01230	K01697	cystathionine beta-synthase	4.2.1.22
c35296_g1	Metabolism	Overview	Biosynthesis of amino acids	ko01230	K01758	cystathionine gamma-lyase	4.4.1.1
c60908_g1	Metabolism	Overview	Biosynthesis of amino acids	ko01230	K01758	cystathionine gamma-lyase	4.4.1.1
c70320_g1	Metabolism	Overview	Biosynthesis of amino acids	ko01230	K00928	aspartate kinase	2.7.2.4
c91217_g1	Metabolism	Overview	Biosynthesis of amino acids	ko01230	K00928	aspartate kinase	2.7.2.4
c4333_g1	Metabolism	Overview	Biosynthesis of amino acids	ko01230	K00133	aspartate-semialdehyde dehydrogenase	1.2.1.11
c73582_g1	Metabolism	Overview	Biosynthesis of amino acids	ko01230	K00133	aspartate-semialdehyde dehydrogenase	1.2.1.11
c79602_g1	Metabolism	Overview	Biosynthesis of amino acids	ko01230	K00872	homoserine kinase	2.7.1.39
c71298_g1	Metabolism	Overview	Biosynthesis of amino acids	ko01230	K01733	threonine synthase	4.2.3.1
c8069_g1	Metabolism	Overview	Biosynthesis of amino acids	ko01230	K01733	threonine synthase	4.2.3.1
c64320_g1	Metabolism	Overview	Biosynthesis of amino acids	ko01230	K00814	alanine transaminase	2.6.1.2
c91626_g1	Metabolism	Overview	Biosynthesis of amino acids	ko01230	K00814	alanine transaminase	2.6.1.2
c64320_g2	Metabolism	Overview	Biosynthesis of amino acids	ko01230	K00814	alanine transaminase	2.6.1.2
c2312_g1	Metabolism	Overview	Biosynthesis of amino acids	ko01230	K14454	aspartate aminotransferase, cytoplasmic	2.6.1.1
c53610_g1	Metabolism	Overview	Biosynthesis of amino acids	ko01230	K14454	aspartate aminotransferase, cytoplasmic	2.6.1.1
c79940_g1	Metabolism	Overview	Biosynthesis of amino acids	ko01230	K14455	aspartate aminotransferase, mitochondrial	2.6.1.1
c62864_g1	Metabolism	Overview	Biosynthesis of amino acids	ko01230	K14455	aspartate aminotransferase, mitochondrial	2.6.1.1
c66357_g1	Metabolism	Overview	Biosynthesis of amino acids	ko01230	K14455	aspartate aminotransferase, mitochondrial	2.6.1.1
c56960_g1	Metabolism	Overview	Biosynthesis of amino acids	ko01230	K00811	aspartate aminotransferase, chloroplastic	2.6.1.1
c55696_g1	Metabolism	Overview	Biosynthesis of amino acids	ko01230	K01915	glutamine synthetase	6.3.1.2
c62891_g1	Metabolism	Overview	Biosynthesis of amino acids	ko01230	K01915	glutamine synthetase	6.3.1.2
c97355_g1	Metabolism	Overview	Biosynthesis of amino acids	ko01230	K01915	glutamine synthetase	6.3.1.2
c50172_g1	Metabolism	Overview	Biosynthesis of amino acids	ko01230	K01915	glutamine synthetase	6.3.1.2
c50172_g2	Metabolism	Overview	Biosynthesis of amino acids	ko01230	K01915	glutamine synthetase	6.3.1.2
c75444_g1	Metabolism	Overview	Biosynthesis of amino acids	ko01230	K00264	glutamate synthase (NADPH/NADH)	1.4.1.13 1.4.1.14
c66057_g1	Metabolism	Overview	Biosynthesis of amino acids	ko01230	K00264	glutamate synthase (NADPH/NADH)	1.4.1.13 1.4.1.14
c38910_g2	Metabolism	Overview	Biosynthesis of amino acids	ko01230	K00264	glutamate synthase (NADPH/NADH)	1.4.1.13 1.4.1.14
c38910_g1	Metabolism	Overview	Biosynthesis of amino acids	ko01230	K00264	glutamate synthase (NADPH/NADH)	1.4.1.13 1.4.1.14
c25492_g1	Metabolism	Overview	Biosynthesis of amino acids	ko01230	K00264	glutamate synthase (NADPH/NADH)	1.4.1.13 1.4.1.14
c100302_g1	Metabolism	Overview	Biosynthesis of amino acids	ko01230	K00264	glutamate synthase (NADPH/NADH)	1.4.1.13 1.4.1.14
c91771_g1	Metabolism	Overview	Biosynthesis of amino acids	ko01230	K00265	glutamate synthase (NADPH/NADH) large chain	1.4.1.13 1.4.1.14
c5134_g1	Metabolism	Overview	Biosynthesis of amino acids	ko01230	K01739	cystathionine gamma-synthase	2.5.1.48
c5857_g1	Metabolism	Overview	Biosynthesis of amino acids	ko01230	K01760	cystathionine beta-lyase	4.4.1.8
c26451_g1	Metabolism	Overview	Biosynthesis of amino acids	ko01230	K00549	5-methyltetrahydropteroyltriglutamate--homocysteine methyltransferase	2.1.1.14
c96222_g1	Metabolism	Overview	Biosynthesis of amino acids	ko01230	K00549	5-methyltetrahydropteroyltriglutamate--homocysteine methyltransferase	2.1.1.14
c86464_g1	Metabolism	Overview	Biosynthesis of amino acids	ko01230	K00549	5-methyltetrahydropteroyltriglutamate--homocysteine methyltransferase	2.1.1.14
c53042_g2	Metabolism	Overview	Biosynthesis of amino acids	ko01230	K00549	5-methyltetrahydropteroyltriglutamate--homocysteine methyltransferase	2.1.1.14
c53042_g1	Metabolism	Overview	Biosynthesis of amino acids	ko01230	K00549	5-methyltetrahydropteroyltriglutamate--homocysteine methyltransferase	2.1.1.14
c97740_g1	Metabolism	Overview	Biosynthesis of amino acids	ko01230	K00549	5-methyltetrahydropteroyltriglutamate--homocysteine methyltransferase	2.1.1.14
c65118_g1	Metabolism	Overview	Biosynthesis of amino acids	ko01230	K00789	S-adenosylmethionine synthetase	2.5.1.6
c73648_g1	Metabolism	Overview	Biosynthesis of amino acids	ko01230	K00789	S-adenosylmethionine synthetase	2.5.1.6
c47208_g1	Metabolism	Overview	Biosynthesis of amino acids	ko01230	K00789	S-adenosylmethionine synthetase	2.5.1.6
c101585_g1	Metabolism	Overview	Biosynthesis of amino acids	ko01230	K00789	S-adenosylmethionine synthetase	2.5.1.6
c17074_g1	Metabolism	Overview	Biosynthesis of amino acids	ko01230	K00789	S-adenosylmethionine synthetase	2.5.1.6
c22574_g1	Metabolism	Overview	Biosynthesis of amino acids	ko01230	K01958	pyruvate carboxylase	6.4.1.1
c89123_g1	Metabolism	Overview	Biosynthesis of amino acids	ko01230	K01958	pyruvate carboxylase	6.4.1.1
c81235_g1	Metabolism	Overview	Biosynthesis of amino acids	ko01230	K01958	pyruvate carboxylase	6.4.1.1
c97379_g1	Metabolism	Overview	Biosynthesis of amino acids	ko01230	K01958	pyruvate carboxylase	6.4.1.1
c75095_g1	Metabolism	Overview	Biosynthesis of amino acids	ko01230	K01958	pyruvate carboxylase	6.4.1.1
c76903_g1	Metabolism	Overview	Biosynthesis of amino acids	ko01230	K01647	citrate synthase	2.3.3.1
c12351_g1	Metabolism	Overview	Biosynthesis of amino acids	ko01230	K01647	citrate synthase	2.3.3.1
c97335_g1	Metabolism	Overview	Biosynthesis of amino acids	ko01230	K01647	citrate synthase	2.3.3.1
c91300_g1	Metabolism	Overview	Biosynthesis of amino acids	ko01230	K01647	citrate synthase	2.3.3.1
c48999_g1	Metabolism	Overview	Biosynthesis of amino acids	ko01230	K01647	citrate synthase	2.3.3.1
c22109_g1	Metabolism	Overview	Biosynthesis of amino acids	ko01230	K01647	citrate synthase	2.3.3.1
c98774_g1	Metabolism	Overview	Biosynthesis of amino acids	ko01230	K01647	citrate synthase	2.3.3.1
c66739_g1	Metabolism	Overview	Biosynthesis of amino acids	ko01230	K01647	citrate synthase	2.3.3.1
c54920_g4	Metabolism	Overview	Biosynthesis of amino acids	ko01230	K01681	aconitate hydratase	4.2.1.3
c65033_g1	Metabolism	Overview	Biosynthesis of amino acids	ko01230	K01681	aconitate hydratase	4.2.1.3
c54920_g1	Metabolism	Overview	Biosynthesis of amino acids	ko01230	K01681	aconitate hydratase	4.2.1.3
c24064_g1	Metabolism	Overview	Biosynthesis of amino acids	ko01230	K01681	aconitate hydratase	4.2.1.3
c54920_g2	Metabolism	Overview	Biosynthesis of amino acids	ko01230	K01681	aconitate hydratase	4.2.1.3
c97849_g1	Metabolism	Overview	Biosynthesis of amino acids	ko01230	K01681	aconitate hydratase	4.2.1.3
c54920_g3	Metabolism	Overview	Biosynthesis of amino acids	ko01230	K01681	aconitate hydratase	4.2.1.3
c72404_g1	Metabolism	Overview	Biosynthesis of amino acids	ko01230	K01681	aconitate hydratase	4.2.1.3
c66364_g1	Metabolism	Overview	Biosynthesis of amino acids	ko01230	K01681	aconitate hydratase	4.2.1.3
c67237_g1	Metabolism	Overview	Biosynthesis of amino acids	ko01230	K01681	aconitate hydratase	4.2.1.3
c90253_g1	Metabolism	Overview	Biosynthesis of amino acids	ko01230	K00031	isocitrate dehydrogenase	1.1.1.42
c20439_g1	Metabolism	Overview	Biosynthesis of amino acids	ko01230	K00031	isocitrate dehydrogenase	1.1.1.42
c102959_g1	Metabolism	Overview	Biosynthesis of amino acids	ko01230	K00031	isocitrate dehydrogenase	1.1.1.42
c55906_g1	Metabolism	Overview	Biosynthesis of amino acids	ko01230	K00031	isocitrate dehydrogenase	1.1.1.42
c19331_g1	Metabolism	Overview	Biosynthesis of amino acids	ko01230	K00031	isocitrate dehydrogenase	1.1.1.42
c91534_g1	Metabolism	Overview	Biosynthesis of amino acids	ko01230	K00031	isocitrate dehydrogenase	1.1.1.42
c63806_g1	Metabolism	Overview	Biosynthesis of amino acids	ko01230	K00030	isocitrate dehydrogenase (NAD+)	1.1.1.41
c64025_g1	Metabolism	Overview	Biosynthesis of amino acids	ko01230	K00030	isocitrate dehydrogenase (NAD+)	1.1.1.41
c47561_g1	Metabolism	Overview	Biosynthesis of amino acids	ko01230	K00030	isocitrate dehydrogenase (NAD+)	1.1.1.41
c64073_g1	Metabolism	Overview	Biosynthesis of amino acids	ko01230	K00030	isocitrate dehydrogenase (NAD+)	1.1.1.41
c64107_g1	Metabolism	Overview	Biosynthesis of amino acids	ko01230	K00030	isocitrate dehydrogenase (NAD+)	1.1.1.41
c29826_g1	Metabolism	Overview	Biosynthesis of amino acids	ko01230	K00030	isocitrate dehydrogenase (NAD+)	1.1.1.41
c13736_g1	Metabolism	Overview	Biosynthesis of amino acids	ko01230	K00030	isocitrate dehydrogenase (NAD+)	1.1.1.41
c42661_g1	Metabolism	Overview	Biosynthesis of amino acids	ko01230	K01655	homocitrate synthase	2.3.3.14
c48719_g1	Metabolism	Overview	Biosynthesis of amino acids	ko01230	K17450	homoaconitase	4.2.1.-
c22450_g1	Metabolism	Overview	Biosynthesis of amino acids	ko01230	K17450	homoaconitase	4.2.1.-
c44969_g1	Metabolism	Overview	Biosynthesis of amino acids	ko01230	K01705	homoaconitate hydratase	4.2.1.36
c44969_g2	Metabolism	Overview	Biosynthesis of amino acids	ko01230	K01705	homoaconitate hydratase	4.2.1.36
c87634_g1	Metabolism	Overview	Biosynthesis of amino acids	ko01230	K01705	homoaconitate hydratase	4.2.1.36
c49323_g1	Metabolism	Overview	Biosynthesis of amino acids	ko01230	K05824	homoisocitrate dehydrogenase	1.1.1.87
c29737_g1	Metabolism	Overview	Biosynthesis of amino acids	ko01230	K05824	homoisocitrate dehydrogenase	1.1.1.87
c78083_g1	Metabolism	Overview	Biosynthesis of amino acids	ko01230	K00825	kynurenine/2-aminoadipate aminotransferase	2.6.1.7 2.6.1.39
c91570_g1	Metabolism	Overview	Biosynthesis of amino acids	ko01230	K00825	kynurenine/2-aminoadipate aminotransferase	2.6.1.7 2.6.1.39
c74757_g1	Metabolism	Overview	Biosynthesis of amino acids	ko01230	K00838	aromatic amino acid aminotransferase I	2.6.1.57 2.6.1.27 2.6.1.5
c43049_g1	Metabolism	Overview	Biosynthesis of amino acids	ko01230	K14085	aldehyde dehydrogenase family 7 member A1	1.2.1.31 1.2.1.8 1.2.1.3
c20094_g1	Metabolism	Overview	Biosynthesis of amino acids	ko01230	K14085	aldehyde dehydrogenase family 7 member A1	1.2.1.31 1.2.1.8 1.2.1.3
c34186_g1	Metabolism	Overview	Biosynthesis of amino acids	ko01230	K00293	saccharopine dehydrogenase (NADP+, L-glutamate forming)	1.5.1.10
c46595_g1	Metabolism	Overview	Biosynthesis of amino acids	ko01230	K00290	saccharopine dehydrogenase (NAD+, L-lysine forming)	1.5.1.7
c46595_g2	Metabolism	Overview	Biosynthesis of amino acids	ko01230	K00290	saccharopine dehydrogenase (NAD+, L-lysine forming)	1.5.1.7
c50720_g1	Metabolism	Overview	Biosynthesis of amino acids	ko01230	K00618	amino-acid N-acetyltransferase	2.3.1.1
c37625_g1	Metabolism	Overview	Biosynthesis of amino acids	ko01230	K00620	glutamate N-acetyltransferase / amino-acid N-acetyltransferase	2.3.1.35 2.3.1.1
c54105_g1	Metabolism	Overview	Biosynthesis of amino acids	ko01230	K00620	glutamate N-acetyltransferase / amino-acid N-acetyltransferase	2.3.1.35 2.3.1.1
c35936_g1	Metabolism	Overview	Biosynthesis of amino acids	ko01230	K00620	glutamate N-acetyltransferase / amino-acid N-acetyltransferase	2.3.1.35 2.3.1.1
c66477_g2	Metabolism	Overview	Biosynthesis of amino acids	ko01230	K12659	N-acetyl-gamma-glutamyl-phosphate reductase / acetylglutamate kinase	1.2.1.38 2.7.2.8
c11415_g1	Metabolism	Overview	Biosynthesis of amino acids	ko01230	K12659	N-acetyl-gamma-glutamyl-phosphate reductase / acetylglutamate kinase	1.2.1.38 2.7.2.8
c79918_g1	Metabolism	Overview	Biosynthesis of amino acids	ko01230	K12659	N-acetyl-gamma-glutamyl-phosphate reductase / acetylglutamate kinase	1.2.1.38 2.7.2.8
c66477_g1	Metabolism	Overview	Biosynthesis of amino acids	ko01230	K12659	N-acetyl-gamma-glutamyl-phosphate reductase / acetylglutamate kinase	1.2.1.38 2.7.2.8
c44202_g1	Metabolism	Overview	Biosynthesis of amino acids	ko01230	K00818	acetylornithine aminotransferase	2.6.1.11
c67877_g5	Metabolism	Overview	Biosynthesis of amino acids	ko01230	K14677	aminoacylase	3.5.1.14
c58643_g2	Metabolism	Overview	Biosynthesis of amino acids	ko01230	K01948	carbamoyl-phosphate synthase (ammonia)	6.3.4.16
c58643_g1	Metabolism	Overview	Biosynthesis of amino acids	ko01230	K01948	carbamoyl-phosphate synthase (ammonia)	6.3.4.16
c61572_g2	Metabolism	Overview	Biosynthesis of amino acids	ko01230	K00611	ornithine carbamoyltransferase	2.1.3.3
c93293_g1	Metabolism	Overview	Biosynthesis of amino acids	ko01230	K00611	ornithine carbamoyltransferase	2.1.3.3
c61572_g1	Metabolism	Overview	Biosynthesis of amino acids	ko01230	K00611	ornithine carbamoyltransferase	2.1.3.3
c54228_g1	Metabolism	Overview	Biosynthesis of amino acids	ko01230	K01940	argininosuccinate synthase	6.3.4.5
c58634_g2	Metabolism	Overview	Biosynthesis of amino acids	ko01230	K01940	argininosuccinate synthase	6.3.4.5
c86737_g1	Metabolism	Overview	Biosynthesis of amino acids	ko01230	K01940	argininosuccinate synthase	6.3.4.5
c58634_g1	Metabolism	Overview	Biosynthesis of amino acids	ko01230	K01940	argininosuccinate synthase	6.3.4.5
c46268_g1	Metabolism	Overview	Biosynthesis of amino acids	ko01230	K01755	argininosuccinate lyase	4.3.2.1
c58265_g1	Metabolism	Overview	Biosynthesis of amino acids	ko01230	K01476	arginase	3.5.3.1
c74010_g1	Metabolism	Overview	Biosynthesis of amino acids	ko01230	K01476	arginase	3.5.3.1
c46641_g1	Metabolism	Overview	Biosynthesis of amino acids	ko01230	K01476	arginase	3.5.3.1
c43611_g1	Metabolism	Overview	Biosynthesis of amino acids	ko01230	K01476	arginase	3.5.3.1
c67493_g3	Metabolism	Overview	Biosynthesis of amino acids	ko01230	K12657	delta-1-pyrroline-5-carboxylate synthetase	2.7.2.11 1.2.1.41
c64138_g1	Metabolism	Overview	Biosynthesis of amino acids	ko01230	K12657	delta-1-pyrroline-5-carboxylate synthetase	2.7.2.11 1.2.1.41
c91823_g1	Metabolism	Overview	Biosynthesis of amino acids	ko01230	K00286	pyrroline-5-carboxylate reductase	1.5.1.2
c92681_g1	Metabolism	Overview	Biosynthesis of amino acids	ko01230	K01663	glutamine amidotransferase / cyclase	2.4.2.- 4.1.3.-
c100703_g1	Metabolism	Overview	Biosynthesis of amino acids	ko01230	K01626	3-deoxy-7-phosphoheptulonate synthase	2.5.1.54
c65504_g1	Metabolism	Overview	Biosynthesis of amino acids	ko01230	K01626	3-deoxy-7-phosphoheptulonate synthase	2.5.1.54
c71476_g1	Metabolism	Overview	Biosynthesis of amino acids	ko01230	K01735	3-dehydroquinate synthase	4.2.3.4
c60895_g1	Metabolism	Overview	Biosynthesis of amino acids	ko01230	K00800	3-phosphoshikimate 1-carboxyvinyltransferase	2.5.1.19
c89293_g1	Metabolism	Overview	Biosynthesis of amino acids	ko01230	K01736	chorismate synthase	4.2.3.5
c9600_g1	Metabolism	Overview	Biosynthesis of amino acids	ko01230	K01736	chorismate synthase	4.2.3.5
c59588_g1	Metabolism	Overview	Biosynthesis of amino acids	ko01230	K01656	anthranilate synthase / indole-3-glycerol phosphate synthase	4.1.3.27 4.1.1.48
c46348_g1	Metabolism	Overview	Biosynthesis of amino acids	ko01230	K01656	anthranilate synthase / indole-3-glycerol phosphate synthase	4.1.3.27 4.1.1.48
c46348_g2	Metabolism	Overview	Biosynthesis of amino acids	ko01230	K01656	anthranilate synthase / indole-3-glycerol phosphate synthase	4.1.3.27 4.1.1.48
c103071_g1	Metabolism	Overview	Biosynthesis of amino acids	ko01230	K01657	anthranilate synthase component I	4.1.3.27
c66026_g1	Metabolism	Overview	Biosynthesis of amino acids	ko01230	K01850	chorismate mutase	5.4.99.5
c65030_g5	Metabolism	Overview	Biosynthesis of amino acids	ko01230	K00815	tyrosine aminotransferase	2.6.1.5
c67976_g1	Metabolism	Overview	Biosynthesis of amino acids	ko01230	K00815	tyrosine aminotransferase	2.6.1.5
c13044_g1	Metabolism	Overview	Biosynthesis of amino acids	ko01230	K00500	phenylalanine-4-hydroxylase	1.14.16.1
c74219_g1	Metabolism	Overview	Degradation of aromatic compounds	ko01220	K01053	gluconolactonase	3.1.1.17
c67451_g2	Metabolism	Overview	Degradation of aromatic compounds	ko01220	K01053	gluconolactonase	3.1.1.17
c54370_g2	Metabolism	Overview	Degradation of aromatic compounds	ko01220	K00002	alcohol dehydrogenase (NADP+)	1.1.1.2
c53607_g1	Metabolism	Overview	Degradation of aromatic compounds	ko01220	K00002	alcohol dehydrogenase (NADP+)	1.1.1.2
c91680_g1	Metabolism	Overview	Degradation of aromatic compounds	ko01220	K00002	alcohol dehydrogenase (NADP+)	1.1.1.2
c91712_g1	Metabolism	Overview	Degradation of aromatic compounds	ko01220	K00002	alcohol dehydrogenase (NADP+)	1.1.1.2
c7831_g2	Metabolism	Overview	Degradation of aromatic compounds	ko01220	K00002	alcohol dehydrogenase (NADP+)	1.1.1.2
c4851_g1	Metabolism	Overview	Degradation of aromatic compounds	ko01220	K00002	alcohol dehydrogenase (NADP+)	1.1.1.2
c66129_g1	Metabolism	Overview	Degradation of aromatic compounds	ko01220	K00002	alcohol dehydrogenase (NADP+)	1.1.1.2
c69835_g1	Metabolism	Overview	Degradation of aromatic compounds	ko01220	K00002	alcohol dehydrogenase (NADP+)	1.1.1.2
c81931_g1	Metabolism	Overview	Degradation of aromatic compounds	ko01220	K13953	alcohol dehydrogenase, propanol-preferring	1.1.1.1
c40796_g1	Metabolism	Overview	Degradation of aromatic compounds	ko01220	K13953	alcohol dehydrogenase, propanol-preferring	1.1.1.1
c46584_g1	Metabolism	Overview	Degradation of aromatic compounds	ko01220	K13953	alcohol dehydrogenase, propanol-preferring	1.1.1.1
c98231_g1	Metabolism	Overview	Degradation of aromatic compounds	ko01220	K13953	alcohol dehydrogenase, propanol-preferring	1.1.1.1
c61926_g1	Metabolism	Overview	Degradation of aromatic compounds	ko01220	K00121	S-(hydroxymethyl)glutathione dehydrogenase / alcohol dehydrogenase	1.1.1.284 1.1.1.1
c66473_g4	Metabolism	Carbohydrate metabolism	Glycolysis / Gluconeogenesis	ko00010	K00844	hexokinase	2.7.1.1
c13220_g1	Metabolism	Carbohydrate metabolism	Glycolysis / Gluconeogenesis	ko00010	K00844	hexokinase	2.7.1.1
c61612_g1	Metabolism	Carbohydrate metabolism	Glycolysis / Gluconeogenesis	ko00010	K00844	hexokinase	2.7.1.1
c76837_g1	Metabolism	Carbohydrate metabolism	Glycolysis / Gluconeogenesis	ko00010	K00844	hexokinase	2.7.1.1
c11090_g1	Metabolism	Carbohydrate metabolism	Glycolysis / Gluconeogenesis	ko00010	K01810	glucose-6-phosphate isomerase	5.3.1.9
c97285_g1	Metabolism	Carbohydrate metabolism	Glycolysis / Gluconeogenesis	ko00010	K01810	glucose-6-phosphate isomerase	5.3.1.9
c51123_g1	Metabolism	Carbohydrate metabolism	Glycolysis / Gluconeogenesis	ko00010	K00850	6-phosphofructokinase 1	2.7.1.11
c101950_g1	Metabolism	Carbohydrate metabolism	Glycolysis / Gluconeogenesis	ko00010	K00850	6-phosphofructokinase 1	2.7.1.11
c312_g1	Metabolism	Carbohydrate metabolism	Glycolysis / Gluconeogenesis	ko00010	K00850	6-phosphofructokinase 1	2.7.1.11
c2291_g1	Metabolism	Carbohydrate metabolism	Glycolysis / Gluconeogenesis	ko00010	K03841	fructose-1,6-bisphosphatase I	3.1.3.11
c91512_g1	Metabolism	Carbohydrate metabolism	Glycolysis / Gluconeogenesis	ko00010	K01623	fructose-bisphosphate aldolase, class I	4.1.2.13
c81639_g1	Metabolism	Carbohydrate metabolism	Glycolysis / Gluconeogenesis	ko00010	K01623	fructose-bisphosphate aldolase, class I	4.1.2.13
c69866_g1	Metabolism	Carbohydrate metabolism	Glycolysis / Gluconeogenesis	ko00010	K01624	fructose-bisphosphate aldolase, class II	4.1.2.13
c15177_g2	Metabolism	Carbohydrate metabolism	Glycolysis / Gluconeogenesis	ko00010	K01624	fructose-bisphosphate aldolase, class II	4.1.2.13
c59319_g1	Metabolism	Carbohydrate metabolism	Glycolysis / Gluconeogenesis	ko00010	K01624	fructose-bisphosphate aldolase, class II	4.1.2.13
c15177_g1	Metabolism	Carbohydrate metabolism	Glycolysis / Gluconeogenesis	ko00010	K01624	fructose-bisphosphate aldolase, class II	4.1.2.13
c61780_g1	Metabolism	Carbohydrate metabolism	Glycolysis / Gluconeogenesis	ko00010	K01803	triosephosphate isomerase (TIM)	5.3.1.1
c50568_g1	Metabolism	Carbohydrate metabolism	Glycolysis / Gluconeogenesis	ko00010	K01803	triosephosphate isomerase (TIM)	5.3.1.1
c17713_g1	Metabolism	Carbohydrate metabolism	Glycolysis / Gluconeogenesis	ko00010	K01803	triosephosphate isomerase (TIM)	5.3.1.1
c63396_g1	Metabolism	Carbohydrate metabolism	Glycolysis / Gluconeogenesis	ko00010	K00134	glyceraldehyde 3-phosphate dehydrogenase	1.2.1.12
c101488_g1	Metabolism	Carbohydrate metabolism	Glycolysis / Gluconeogenesis	ko00010	K00134	glyceraldehyde 3-phosphate dehydrogenase	1.2.1.12
c50636_g1	Metabolism	Carbohydrate metabolism	Glycolysis / Gluconeogenesis	ko00010	K00134	glyceraldehyde 3-phosphate dehydrogenase	1.2.1.12
c63396_g2	Metabolism	Carbohydrate metabolism	Glycolysis / Gluconeogenesis	ko00010	K00134	glyceraldehyde 3-phosphate dehydrogenase	1.2.1.12
c50566_g1	Metabolism	Carbohydrate metabolism	Glycolysis / Gluconeogenesis	ko00010	K00134	glyceraldehyde 3-phosphate dehydrogenase	1.2.1.12
c20147_g1	Metabolism	Carbohydrate metabolism	Glycolysis / Gluconeogenesis	ko00010	K00134	glyceraldehyde 3-phosphate dehydrogenase	1.2.1.12
c91693_g1	Metabolism	Carbohydrate metabolism	Glycolysis / Gluconeogenesis	ko00010	K00134	glyceraldehyde 3-phosphate dehydrogenase	1.2.1.12
c63670_g1	Metabolism	Carbohydrate metabolism	Glycolysis / Gluconeogenesis	ko00010	K00927	phosphoglycerate kinase	2.7.2.3
c9731_g1	Metabolism	Carbohydrate metabolism	Glycolysis / Gluconeogenesis	ko00010	K00927	phosphoglycerate kinase	2.7.2.3
c77335_g1	Metabolism	Carbohydrate metabolism	Glycolysis / Gluconeogenesis	ko00010	K00927	phosphoglycerate kinase	2.7.2.3
c50061_g1	Metabolism	Carbohydrate metabolism	Glycolysis / Gluconeogenesis	ko00010	K00927	phosphoglycerate kinase	2.7.2.3
c44007_g1	Metabolism	Carbohydrate metabolism	Glycolysis / Gluconeogenesis	ko00010	K00927	phosphoglycerate kinase	2.7.2.3
c68732_g1	Metabolism	Carbohydrate metabolism	Glycolysis / Gluconeogenesis	ko00010	K01834	2,3-bisphosphoglycerate-dependent phosphoglycerate mutase	5.4.2.11
c5016_g1	Metabolism	Carbohydrate metabolism	Glycolysis / Gluconeogenesis	ko00010	K01834	2,3-bisphosphoglycerate-dependent phosphoglycerate mutase	5.4.2.11
c97341_g1	Metabolism	Carbohydrate metabolism	Glycolysis / Gluconeogenesis	ko00010	K01834	2,3-bisphosphoglycerate-dependent phosphoglycerate mutase	5.4.2.11
c91400_g1	Metabolism	Carbohydrate metabolism	Glycolysis / Gluconeogenesis	ko00010	K15633	2,3-bisphosphoglycerate-independent phosphoglycerate mutase	5.4.2.12
c79861_g1	Metabolism	Carbohydrate metabolism	Glycolysis / Gluconeogenesis	ko00010	K15633	2,3-bisphosphoglycerate-independent phosphoglycerate mutase	5.4.2.12
c51272_g1	Metabolism	Carbohydrate metabolism	Glycolysis / Gluconeogenesis	ko00010	K15634	probable phosphoglycerate mutase	5.4.2.12
c78104_g1	Metabolism	Carbohydrate metabolism	Glycolysis / Gluconeogenesis	ko00010	K15634	probable phosphoglycerate mutase	5.4.2.12
c89257_g1	Metabolism	Carbohydrate metabolism	Glycolysis / Gluconeogenesis	ko00010	K15634	probable phosphoglycerate mutase	5.4.2.12
c63829_g3	Metabolism	Carbohydrate metabolism	Glycolysis / Gluconeogenesis	ko00010	K15634	probable phosphoglycerate mutase	5.4.2.12
c50126_g1	Metabolism	Carbohydrate metabolism	Glycolysis / Gluconeogenesis	ko00010	K01689	enolase	4.2.1.11
c39573_g1	Metabolism	Carbohydrate metabolism	Glycolysis / Gluconeogenesis	ko00010	K01689	enolase	4.2.1.11
c41556_g1	Metabolism	Carbohydrate metabolism	Glycolysis / Gluconeogenesis	ko00010	K01689	enolase	4.2.1.11
c18838_g1	Metabolism	Carbohydrate metabolism	Glycolysis / Gluconeogenesis	ko00010	K01689	enolase	4.2.1.11
c57481_g1	Metabolism	Carbohydrate metabolism	Glycolysis / Gluconeogenesis	ko00010	K01689	enolase	4.2.1.11
c97524_g1	Metabolism	Carbohydrate metabolism	Glycolysis / Gluconeogenesis	ko00010	K01689	enolase	4.2.1.11
c12117_g1	Metabolism	Carbohydrate metabolism	Glycolysis / Gluconeogenesis	ko00010	K00873	pyruvate kinase	2.7.1.40
c75378_g1	Metabolism	Carbohydrate metabolism	Glycolysis / Gluconeogenesis	ko00010	K00873	pyruvate kinase	2.7.1.40
c58298_g1	Metabolism	Carbohydrate metabolism	Glycolysis / Gluconeogenesis	ko00010	K00873	pyruvate kinase	2.7.1.40
c74142_g1	Metabolism	Carbohydrate metabolism	Glycolysis / Gluconeogenesis	ko00010	K00873	pyruvate kinase	2.7.1.40
c49434_g1	Metabolism	Carbohydrate metabolism	Glycolysis / Gluconeogenesis	ko00010	K00873	pyruvate kinase	2.7.1.40
c30757_g1	Metabolism	Carbohydrate metabolism	Glycolysis / Gluconeogenesis	ko00010	K00873	pyruvate kinase	2.7.1.40
c82228_g1	Metabolism	Carbohydrate metabolism	Glycolysis / Gluconeogenesis	ko00010	K00873	pyruvate kinase	2.7.1.40
c64769_g1	Metabolism	Carbohydrate metabolism	Glycolysis / Gluconeogenesis	ko00010	K00873	pyruvate kinase	2.7.1.40
c90545_g1	Metabolism	Carbohydrate metabolism	Glycolysis / Gluconeogenesis	ko00010	K12406	pyruvate kinase isozymes R/L	2.7.1.40
c68439_g1	Metabolism	Carbohydrate metabolism	Glycolysis / Gluconeogenesis	ko00010	K00161	pyruvate dehydrogenase E1 component alpha subunit	1.2.4.1
c66492_g2	Metabolism	Carbohydrate metabolism	Glycolysis / Gluconeogenesis	ko00010	K00161	pyruvate dehydrogenase E1 component alpha subunit	1.2.4.1
c52420_g1	Metabolism	Carbohydrate metabolism	Glycolysis / Gluconeogenesis	ko00010	K00161	pyruvate dehydrogenase E1 component alpha subunit	1.2.4.1
c65878_g1	Metabolism	Carbohydrate metabolism	Glycolysis / Gluconeogenesis	ko00010	K00162	pyruvate dehydrogenase E1 component beta subunit	1.2.4.1
c57535_g1	Metabolism	Carbohydrate metabolism	Glycolysis / Gluconeogenesis	ko00010	K00162	pyruvate dehydrogenase E1 component beta subunit	1.2.4.1
c63289_g1	Metabolism	Carbohydrate metabolism	Glycolysis / Gluconeogenesis	ko00010	K00627	pyruvate dehydrogenase E2 component (dihydrolipoamide acetyltransferase)	2.3.1.12
c60537_g1	Metabolism	Carbohydrate metabolism	Glycolysis / Gluconeogenesis	ko00010	K00627	pyruvate dehydrogenase E2 component (dihydrolipoamide acetyltransferase)	2.3.1.12
c65732_g1	Metabolism	Carbohydrate metabolism	Glycolysis / Gluconeogenesis	ko00010	K00627	pyruvate dehydrogenase E2 component (dihydrolipoamide acetyltransferase)	2.3.1.12
c66580_g1	Metabolism	Carbohydrate metabolism	Glycolysis / Gluconeogenesis	ko00010	K00382	dihydrolipoamide dehydrogenase	1.8.1.4
c82965_g1	Metabolism	Carbohydrate metabolism	Glycolysis / Gluconeogenesis	ko00010	K00382	dihydrolipoamide dehydrogenase	1.8.1.4
c51096_g1	Metabolism	Carbohydrate metabolism	Glycolysis / Gluconeogenesis	ko00010	K00382	dihydrolipoamide dehydrogenase	1.8.1.4
c85711_g1	Metabolism	Carbohydrate metabolism	Glycolysis / Gluconeogenesis	ko00010	K00382	dihydrolipoamide dehydrogenase	1.8.1.4
c60613_g1	Metabolism	Carbohydrate metabolism	Glycolysis / Gluconeogenesis	ko00010	K13997	dihydrolipoamide dehydrogenase-binding protein of pyruvate dehydrogenase complex
c62564_g1	Metabolism	Carbohydrate metabolism	Glycolysis / Gluconeogenesis	ko00010	K00016	L-lactate dehydrogenase	1.1.1.27
c12978_g1	Metabolism	Carbohydrate metabolism	Glycolysis / Gluconeogenesis	ko00010	K00016	L-lactate dehydrogenase	1.1.1.27
c68158_g1	Metabolism	Carbohydrate metabolism	Glycolysis / Gluconeogenesis	ko00010	K00016	L-lactate dehydrogenase	1.1.1.27
c54712_g1	Metabolism	Carbohydrate metabolism	Glycolysis / Gluconeogenesis	ko00010	K01568	pyruvate decarboxylase	4.1.1.1
c33279_g1	Metabolism	Carbohydrate metabolism	Glycolysis / Gluconeogenesis	ko00010	K01568	pyruvate decarboxylase	4.1.1.1
c33279_g2	Metabolism	Carbohydrate metabolism	Glycolysis / Gluconeogenesis	ko00010	K01568	pyruvate decarboxylase	4.1.1.1
c61926_g1	Metabolism	Carbohydrate metabolism	Glycolysis / Gluconeogenesis	ko00010	K00121	S-(hydroxymethyl)glutathione dehydrogenase / alcohol dehydrogenase	1.1.1.284 1.1.1.1
c81931_g1	Metabolism	Carbohydrate metabolism	Glycolysis / Gluconeogenesis	ko00010	K13953	alcohol dehydrogenase, propanol-preferring	1.1.1.1
c40796_g1	Metabolism	Carbohydrate metabolism	Glycolysis / Gluconeogenesis	ko00010	K13953	alcohol dehydrogenase, propanol-preferring	1.1.1.1
c46584_g1	Metabolism	Carbohydrate metabolism	Glycolysis / Gluconeogenesis	ko00010	K13953	alcohol dehydrogenase, propanol-preferring	1.1.1.1
c98231_g1	Metabolism	Carbohydrate metabolism	Glycolysis / Gluconeogenesis	ko00010	K13953	alcohol dehydrogenase, propanol-preferring	1.1.1.1
c54370_g2	Metabolism	Carbohydrate metabolism	Glycolysis / Gluconeogenesis	ko00010	K00002	alcohol dehydrogenase (NADP+)	1.1.1.2
c53607_g1	Metabolism	Carbohydrate metabolism	Glycolysis / Gluconeogenesis	ko00010	K00002	alcohol dehydrogenase (NADP+)	1.1.1.2
c91680_g1	Metabolism	Carbohydrate metabolism	Glycolysis / Gluconeogenesis	ko00010	K00002	alcohol dehydrogenase (NADP+)	1.1.1.2
c91712_g1	Metabolism	Carbohydrate metabolism	Glycolysis / Gluconeogenesis	ko00010	K00002	alcohol dehydrogenase (NADP+)	1.1.1.2
c7831_g2	Metabolism	Carbohydrate metabolism	Glycolysis / Gluconeogenesis	ko00010	K00002	alcohol dehydrogenase (NADP+)	1.1.1.2
c4851_g1	Metabolism	Carbohydrate metabolism	Glycolysis / Gluconeogenesis	ko00010	K00002	alcohol dehydrogenase (NADP+)	1.1.1.2
c66129_g1	Metabolism	Carbohydrate metabolism	Glycolysis / Gluconeogenesis	ko00010	K00002	alcohol dehydrogenase (NADP+)	1.1.1.2
c69835_g1	Metabolism	Carbohydrate metabolism	Glycolysis / Gluconeogenesis	ko00010	K00002	alcohol dehydrogenase (NADP+)	1.1.1.2
c81443_g1	Metabolism	Carbohydrate metabolism	Glycolysis / Gluconeogenesis	ko00010	K00128	aldehyde dehydrogenase (NAD+)	1.2.1.3
c68036_g1	Metabolism	Carbohydrate metabolism	Glycolysis / Gluconeogenesis	ko00010	K00128	aldehyde dehydrogenase (NAD+)	1.2.1.3
c95932_g1	Metabolism	Carbohydrate metabolism	Glycolysis / Gluconeogenesis	ko00010	K00128	aldehyde dehydrogenase (NAD+)	1.2.1.3
c3624_g2	Metabolism	Carbohydrate metabolism	Glycolysis / Gluconeogenesis	ko00010	K00128	aldehyde dehydrogenase (NAD+)	1.2.1.3
c14898_g2	Metabolism	Carbohydrate metabolism	Glycolysis / Gluconeogenesis	ko00010	K00128	aldehyde dehydrogenase (NAD+)	1.2.1.3
c57836_g1	Metabolism	Carbohydrate metabolism	Glycolysis / Gluconeogenesis	ko00010	K00128	aldehyde dehydrogenase (NAD+)	1.2.1.3
c11345_g1	Metabolism	Carbohydrate metabolism	Glycolysis / Gluconeogenesis	ko00010	K00128	aldehyde dehydrogenase (NAD+)	1.2.1.3
c68834_g1	Metabolism	Carbohydrate metabolism	Glycolysis / Gluconeogenesis	ko00010	K00128	aldehyde dehydrogenase (NAD+)	1.2.1.3
c82191_g1	Metabolism	Carbohydrate metabolism	Glycolysis / Gluconeogenesis	ko00010	K00128	aldehyde dehydrogenase (NAD+)	1.2.1.3
c66417_g1	Metabolism	Carbohydrate metabolism	Glycolysis / Gluconeogenesis	ko00010	K00128	aldehyde dehydrogenase (NAD+)	1.2.1.3
c45849_g1	Metabolism	Carbohydrate metabolism	Glycolysis / Gluconeogenesis	ko00010	K00128	aldehyde dehydrogenase (NAD+)	1.2.1.3
c85855_g1	Metabolism	Carbohydrate metabolism	Glycolysis / Gluconeogenesis	ko00010	K00128	aldehyde dehydrogenase (NAD+)	1.2.1.3
c63886_g1	Metabolism	Carbohydrate metabolism	Glycolysis / Gluconeogenesis	ko00010	K00128	aldehyde dehydrogenase (NAD+)	1.2.1.3
c95033_g1	Metabolism	Carbohydrate metabolism	Glycolysis / Gluconeogenesis	ko00010	K00128	aldehyde dehydrogenase (NAD+)	1.2.1.3
c43049_g1	Metabolism	Carbohydrate metabolism	Glycolysis / Gluconeogenesis	ko00010	K14085	aldehyde dehydrogenase family 7 member A1	1.2.1.31 1.2.1.8 1.2.1.3
c20094_g1	Metabolism	Carbohydrate metabolism	Glycolysis / Gluconeogenesis	ko00010	K14085	aldehyde dehydrogenase family 7 member A1	1.2.1.31 1.2.1.8 1.2.1.3
c55813_g1	Metabolism	Carbohydrate metabolism	Glycolysis / Gluconeogenesis	ko00010	K00129	aldehyde dehydrogenase (NAD(P)+)	1.2.1.5
c7802_g1	Metabolism	Carbohydrate metabolism	Glycolysis / Gluconeogenesis	ko00010	K00129	aldehyde dehydrogenase (NAD(P)+)	1.2.1.5
c59905_g2	Metabolism	Carbohydrate metabolism	Glycolysis / Gluconeogenesis	ko00010	K00129	aldehyde dehydrogenase (NAD(P)+)	1.2.1.5
c77225_g1	Metabolism	Carbohydrate metabolism	Glycolysis / Gluconeogenesis	ko00010	K00129	aldehyde dehydrogenase (NAD(P)+)	1.2.1.5
c77672_g1	Metabolism	Carbohydrate metabolism	Glycolysis / Gluconeogenesis	ko00010	K01895	acetyl-CoA synthetase	6.2.1.1
c80187_g1	Metabolism	Carbohydrate metabolism	Glycolysis / Gluconeogenesis	ko00010	K01895	acetyl-CoA synthetase	6.2.1.1
c69065_g1	Metabolism	Carbohydrate metabolism	Glycolysis / Gluconeogenesis	ko00010	K01895	acetyl-CoA synthetase	6.2.1.1
c69396_g1	Metabolism	Carbohydrate metabolism	Glycolysis / Gluconeogenesis	ko00010	K01895	acetyl-CoA synthetase	6.2.1.1
c26211_g1	Metabolism	Carbohydrate metabolism	Glycolysis / Gluconeogenesis	ko00010	K01895	acetyl-CoA synthetase	6.2.1.1
c96924_g1	Metabolism	Carbohydrate metabolism	Glycolysis / Gluconeogenesis	ko00010	K01895	acetyl-CoA synthetase	6.2.1.1
c74569_g1	Metabolism	Carbohydrate metabolism	Glycolysis / Gluconeogenesis	ko00010	K01785	aldose 1-epimerase	5.1.3.3
c65475_g1	Metabolism	Carbohydrate metabolism	Glycolysis / Gluconeogenesis	ko00010	K01785	aldose 1-epimerase	5.1.3.3
c65117_g1	Metabolism	Carbohydrate metabolism	Glycolysis / Gluconeogenesis	ko00010	K01785	aldose 1-epimerase	5.1.3.3
c68239_g1	Metabolism	Carbohydrate metabolism	Glycolysis / Gluconeogenesis	ko00010	K01835	phosphoglucomutase	5.4.2.2
c66624_g1	Metabolism	Carbohydrate metabolism	Glycolysis / Gluconeogenesis	ko00010	K15779	phosphoglucomutase / phosphopentomutase	5.4.2.2 5.4.2.7
c97424_g1	Metabolism	Carbohydrate metabolism	Glycolysis / Gluconeogenesis	ko00010	K01792	glucose-6-phosphate 1-epimerase	5.1.3.15
c74273_g1	Metabolism	Carbohydrate metabolism	Glycolysis / Gluconeogenesis	ko00010	K01792	glucose-6-phosphate 1-epimerase	5.1.3.15
c40395_g1	Metabolism	Carbohydrate metabolism	Glycolysis / Gluconeogenesis	ko00010	K01792	glucose-6-phosphate 1-epimerase	5.1.3.15
c47307_g1	Metabolism	Carbohydrate metabolism	Glycolysis / Gluconeogenesis	ko00010	K01596	phosphoenolpyruvate carboxykinase (GTP)	4.1.1.32
c7854_g2	Metabolism	Carbohydrate metabolism	Glycolysis / Gluconeogenesis	ko00010	K01610	phosphoenolpyruvate carboxykinase (ATP)	4.1.1.49
c43365_g1	Metabolism	Carbohydrate metabolism	Glycolysis / Gluconeogenesis	ko00010	K01610	phosphoenolpyruvate carboxykinase (ATP)	4.1.1.49
c55799_g1	Metabolism	Carbohydrate metabolism	Glycolysis / Gluconeogenesis	ko00010	K01610	phosphoenolpyruvate carboxykinase (ATP)	4.1.1.49
c55799_g2	Metabolism	Carbohydrate metabolism	Glycolysis / Gluconeogenesis	ko00010	K01610	phosphoenolpyruvate carboxykinase (ATP)	4.1.1.49
c16239_g1	Metabolism	Carbohydrate metabolism	Glycolysis / Gluconeogenesis	ko00010	K01610	phosphoenolpyruvate carboxykinase (ATP)	4.1.1.49
c7854_g1	Metabolism	Carbohydrate metabolism	Glycolysis / Gluconeogenesis	ko00010	K01610	phosphoenolpyruvate carboxykinase (ATP)	4.1.1.49
c72138_g1	Metabolism	Carbohydrate metabolism	Glycolysis / Gluconeogenesis	ko00010	K01610	phosphoenolpyruvate carboxykinase (ATP)	4.1.1.49
c76903_g1	Metabolism	Carbohydrate metabolism	Citrate cycle (TCA cycle)	ko00020	K01647	citrate synthase	2.3.3.1
c12351_g1	Metabolism	Carbohydrate metabolism	Citrate cycle (TCA cycle)	ko00020	K01647	citrate synthase	2.3.3.1
c97335_g1	Metabolism	Carbohydrate metabolism	Citrate cycle (TCA cycle)	ko00020	K01647	citrate synthase	2.3.3.1
c91300_g1	Metabolism	Carbohydrate metabolism	Citrate cycle (TCA cycle)	ko00020	K01647	citrate synthase	2.3.3.1
c48999_g1	Metabolism	Carbohydrate metabolism	Citrate cycle (TCA cycle)	ko00020	K01647	citrate synthase	2.3.3.1
c22109_g1	Metabolism	Carbohydrate metabolism	Citrate cycle (TCA cycle)	ko00020	K01647	citrate synthase	2.3.3.1
c98774_g1	Metabolism	Carbohydrate metabolism	Citrate cycle (TCA cycle)	ko00020	K01647	citrate synthase	2.3.3.1
c66739_g1	Metabolism	Carbohydrate metabolism	Citrate cycle (TCA cycle)	ko00020	K01647	citrate synthase	2.3.3.1
c53824_g2	Metabolism	Carbohydrate metabolism	Citrate cycle (TCA cycle)	ko00020	K01648	ATP citrate (pro-S)-lyase	2.3.3.8
c67396_g5	Metabolism	Carbohydrate metabolism	Citrate cycle (TCA cycle)	ko00020	K01648	ATP citrate (pro-S)-lyase	2.3.3.8
c93888_g1	Metabolism	Carbohydrate metabolism	Citrate cycle (TCA cycle)	ko00020	K01648	ATP citrate (pro-S)-lyase	2.3.3.8
c79688_g1	Metabolism	Carbohydrate metabolism	Citrate cycle (TCA cycle)	ko00020	K01648	ATP citrate (pro-S)-lyase	2.3.3.8
c53824_g1	Metabolism	Carbohydrate metabolism	Citrate cycle (TCA cycle)	ko00020	K01648	ATP citrate (pro-S)-lyase	2.3.3.8
c31014_g1	Metabolism	Carbohydrate metabolism	Citrate cycle (TCA cycle)	ko00020	K01648	ATP citrate (pro-S)-lyase	2.3.3.8
c54920_g4	Metabolism	Carbohydrate metabolism	Citrate cycle (TCA cycle)	ko00020	K01681	aconitate hydratase	4.2.1.3
c65033_g1	Metabolism	Carbohydrate metabolism	Citrate cycle (TCA cycle)	ko00020	K01681	aconitate hydratase	4.2.1.3
c54920_g1	Metabolism	Carbohydrate metabolism	Citrate cycle (TCA cycle)	ko00020	K01681	aconitate hydratase	4.2.1.3
c24064_g1	Metabolism	Carbohydrate metabolism	Citrate cycle (TCA cycle)	ko00020	K01681	aconitate hydratase	4.2.1.3
c54920_g2	Metabolism	Carbohydrate metabolism	Citrate cycle (TCA cycle)	ko00020	K01681	aconitate hydratase	4.2.1.3
c97849_g1	Metabolism	Carbohydrate metabolism	Citrate cycle (TCA cycle)	ko00020	K01681	aconitate hydratase	4.2.1.3
c54920_g3	Metabolism	Carbohydrate metabolism	Citrate cycle (TCA cycle)	ko00020	K01681	aconitate hydratase	4.2.1.3
c72404_g1	Metabolism	Carbohydrate metabolism	Citrate cycle (TCA cycle)	ko00020	K01681	aconitate hydratase	4.2.1.3
c66364_g1	Metabolism	Carbohydrate metabolism	Citrate cycle (TCA cycle)	ko00020	K01681	aconitate hydratase	4.2.1.3
c67237_g1	Metabolism	Carbohydrate metabolism	Citrate cycle (TCA cycle)	ko00020	K01681	aconitate hydratase	4.2.1.3
c90253_g1	Metabolism	Carbohydrate metabolism	Citrate cycle (TCA cycle)	ko00020	K00031	isocitrate dehydrogenase	1.1.1.42
c20439_g1	Metabolism	Carbohydrate metabolism	Citrate cycle (TCA cycle)	ko00020	K00031	isocitrate dehydrogenase	1.1.1.42
c102959_g1	Metabolism	Carbohydrate metabolism	Citrate cycle (TCA cycle)	ko00020	K00031	isocitrate dehydrogenase	1.1.1.42
c55906_g1	Metabolism	Carbohydrate metabolism	Citrate cycle (TCA cycle)	ko00020	K00031	isocitrate dehydrogenase	1.1.1.42
c19331_g1	Metabolism	Carbohydrate metabolism	Citrate cycle (TCA cycle)	ko00020	K00031	isocitrate dehydrogenase	1.1.1.42
c91534_g1	Metabolism	Carbohydrate metabolism	Citrate cycle (TCA cycle)	ko00020	K00031	isocitrate dehydrogenase	1.1.1.42
c63806_g1	Metabolism	Carbohydrate metabolism	Citrate cycle (TCA cycle)	ko00020	K00030	isocitrate dehydrogenase (NAD+)	1.1.1.41
c64025_g1	Metabolism	Carbohydrate metabolism	Citrate cycle (TCA cycle)	ko00020	K00030	isocitrate dehydrogenase (NAD+)	1.1.1.41
c47561_g1	Metabolism	Carbohydrate metabolism	Citrate cycle (TCA cycle)	ko00020	K00030	isocitrate dehydrogenase (NAD+)	1.1.1.41
c64073_g1	Metabolism	Carbohydrate metabolism	Citrate cycle (TCA cycle)	ko00020	K00030	isocitrate dehydrogenase (NAD+)	1.1.1.41
c64107_g1	Metabolism	Carbohydrate metabolism	Citrate cycle (TCA cycle)	ko00020	K00030	isocitrate dehydrogenase (NAD+)	1.1.1.41
c29826_g1	Metabolism	Carbohydrate metabolism	Citrate cycle (TCA cycle)	ko00020	K00030	isocitrate dehydrogenase (NAD+)	1.1.1.41
c13736_g1	Metabolism	Carbohydrate metabolism	Citrate cycle (TCA cycle)	ko00020	K00030	isocitrate dehydrogenase (NAD+)	1.1.1.41
c65167_g1	Metabolism	Carbohydrate metabolism	Citrate cycle (TCA cycle)	ko00020	K00164	2-oxoglutarate dehydrogenase E1 component	1.2.4.2
c64649_g1	Metabolism	Carbohydrate metabolism	Citrate cycle (TCA cycle)	ko00020	K00164	2-oxoglutarate dehydrogenase E1 component	1.2.4.2
c45239_g1	Metabolism	Carbohydrate metabolism	Citrate cycle (TCA cycle)	ko00020	K00164	2-oxoglutarate dehydrogenase E1 component	1.2.4.2
c61444_g1	Metabolism	Carbohydrate metabolism	Citrate cycle (TCA cycle)	ko00020	K00164	2-oxoglutarate dehydrogenase E1 component	1.2.4.2
c92834_g1	Metabolism	Carbohydrate metabolism	Citrate cycle (TCA cycle)	ko00020	K00164	2-oxoglutarate dehydrogenase E1 component	1.2.4.2
c61444_g2	Metabolism	Carbohydrate metabolism	Citrate cycle (TCA cycle)	ko00020	K00164	2-oxoglutarate dehydrogenase E1 component	1.2.4.2
c64990_g1	Metabolism	Carbohydrate metabolism	Citrate cycle (TCA cycle)	ko00020	K00658	2-oxoglutarate dehydrogenase E2 component (dihydrolipoamide succinyltransferase)	2.3.1.61
c66580_g1	Metabolism	Carbohydrate metabolism	Citrate cycle (TCA cycle)	ko00020	K00382	dihydrolipoamide dehydrogenase	1.8.1.4
c82965_g1	Metabolism	Carbohydrate metabolism	Citrate cycle (TCA cycle)	ko00020	K00382	dihydrolipoamide dehydrogenase	1.8.1.4
c51096_g1	Metabolism	Carbohydrate metabolism	Citrate cycle (TCA cycle)	ko00020	K00382	dihydrolipoamide dehydrogenase	1.8.1.4
c85711_g1	Metabolism	Carbohydrate metabolism	Citrate cycle (TCA cycle)	ko00020	K00382	dihydrolipoamide dehydrogenase	1.8.1.4
c76684_g1	Metabolism	Carbohydrate metabolism	Citrate cycle (TCA cycle)	ko00020	K00174	2-oxoglutarate ferredoxin oxidoreductase subunit alpha	1.2.7.3
c9703_g1	Metabolism	Carbohydrate metabolism	Citrate cycle (TCA cycle)	ko00020	K01899	succinyl-CoA synthetase alpha subunit	6.2.1.4 6.2.1.5
c86117_g1	Metabolism	Carbohydrate metabolism	Citrate cycle (TCA cycle)	ko00020	K01899	succinyl-CoA synthetase alpha subunit	6.2.1.4 6.2.1.5
c15624_g1	Metabolism	Carbohydrate metabolism	Citrate cycle (TCA cycle)	ko00020	K01899	succinyl-CoA synthetase alpha subunit	6.2.1.4 6.2.1.5
c65803_g1	Metabolism	Carbohydrate metabolism	Citrate cycle (TCA cycle)	ko00020	K01899	succinyl-CoA synthetase alpha subunit	6.2.1.4 6.2.1.5
c61689_g1	Metabolism	Carbohydrate metabolism	Citrate cycle (TCA cycle)	ko00020	K01899	succinyl-CoA synthetase alpha subunit	6.2.1.4 6.2.1.5
c80923_g1	Metabolism	Carbohydrate metabolism	Citrate cycle (TCA cycle)	ko00020	K01900	succinyl-CoA synthetase beta subunit	6.2.1.4 6.2.1.5
c67926_g5	Metabolism	Carbohydrate metabolism	Citrate cycle (TCA cycle)	ko00020	K01900	succinyl-CoA synthetase beta subunit	6.2.1.4 6.2.1.5
c66703_g1	Metabolism	Carbohydrate metabolism	Citrate cycle (TCA cycle)	ko00020	K01900	succinyl-CoA synthetase beta subunit	6.2.1.4 6.2.1.5
c79826_g1	Metabolism	Carbohydrate metabolism	Citrate cycle (TCA cycle)	ko00020	K01900	succinyl-CoA synthetase beta subunit	6.2.1.4 6.2.1.5
c58726_g1	Metabolism	Carbohydrate metabolism	Citrate cycle (TCA cycle)	ko00020	K01900	succinyl-CoA synthetase beta subunit	6.2.1.4 6.2.1.5
c66423_g1	Metabolism	Carbohydrate metabolism	Citrate cycle (TCA cycle)	ko00020	K00234	succinate dehydrogenase (ubiquinone) flavoprotein subunit	1.3.5.1
c23726_g1	Metabolism	Carbohydrate metabolism	Citrate cycle (TCA cycle)	ko00020	K00234	succinate dehydrogenase (ubiquinone) flavoprotein subunit	1.3.5.1
c67050_g8	Metabolism	Carbohydrate metabolism	Citrate cycle (TCA cycle)	ko00020	K00234	succinate dehydrogenase (ubiquinone) flavoprotein subunit	1.3.5.1
c90023_g1	Metabolism	Carbohydrate metabolism	Citrate cycle (TCA cycle)	ko00020	K00234	succinate dehydrogenase (ubiquinone) flavoprotein subunit	1.3.5.1
c45975_g1	Metabolism	Carbohydrate metabolism	Citrate cycle (TCA cycle)	ko00020	K00234	succinate dehydrogenase (ubiquinone) flavoprotein subunit	1.3.5.1
c54230_g1	Metabolism	Carbohydrate metabolism	Citrate cycle (TCA cycle)	ko00020	K00235	succinate dehydrogenase (ubiquinone) iron-sulfur subunit	1.3.5.1
c60269_g1	Metabolism	Carbohydrate metabolism	Citrate cycle (TCA cycle)	ko00020	K00236	succinate dehydrogenase (ubiquinone) cytochrome b560 subunit
c79892_g1	Metabolism	Carbohydrate metabolism	Citrate cycle (TCA cycle)	ko00020	K00236	succinate dehydrogenase (ubiquinone) cytochrome b560 subunit
c5121_g1	Metabolism	Carbohydrate metabolism	Citrate cycle (TCA cycle)	ko00020	K01679	fumarate hydratase, class II	4.2.1.2
c28427_g1	Metabolism	Carbohydrate metabolism	Citrate cycle (TCA cycle)	ko00020	K01679	fumarate hydratase, class II	4.2.1.2
c61862_g1	Metabolism	Carbohydrate metabolism	Citrate cycle (TCA cycle)	ko00020	K00025	malate dehydrogenase	1.1.1.37
c20610_g1	Metabolism	Carbohydrate metabolism	Citrate cycle (TCA cycle)	ko00020	K00026	malate dehydrogenase	1.1.1.37
c37058_g1	Metabolism	Carbohydrate metabolism	Citrate cycle (TCA cycle)	ko00020	K00026	malate dehydrogenase	1.1.1.37
c63136_g1	Metabolism	Carbohydrate metabolism	Citrate cycle (TCA cycle)	ko00020	K00026	malate dehydrogenase	1.1.1.37
c74290_g1	Metabolism	Carbohydrate metabolism	Citrate cycle (TCA cycle)	ko00020	K00026	malate dehydrogenase	1.1.1.37
c91993_g1	Metabolism	Carbohydrate metabolism	Citrate cycle (TCA cycle)	ko00020	K00026	malate dehydrogenase	1.1.1.37
c80805_g1	Metabolism	Carbohydrate metabolism	Citrate cycle (TCA cycle)	ko00020	K00026	malate dehydrogenase	1.1.1.37
c65683_g1	Metabolism	Carbohydrate metabolism	Citrate cycle (TCA cycle)	ko00020	K00026	malate dehydrogenase	1.1.1.37
c73629_g1	Metabolism	Carbohydrate metabolism	Citrate cycle (TCA cycle)	ko00020	K00026	malate dehydrogenase	1.1.1.37
c7458_g1	Metabolism	Carbohydrate metabolism	Citrate cycle (TCA cycle)	ko00020	K00026	malate dehydrogenase	1.1.1.37
c28964_g1	Metabolism	Carbohydrate metabolism	Citrate cycle (TCA cycle)	ko00020	K00026	malate dehydrogenase	1.1.1.37
c22574_g1	Metabolism	Carbohydrate metabolism	Citrate cycle (TCA cycle)	ko00020	K01958	pyruvate carboxylase	6.4.1.1
c89123_g1	Metabolism	Carbohydrate metabolism	Citrate cycle (TCA cycle)	ko00020	K01958	pyruvate carboxylase	6.4.1.1
c81235_g1	Metabolism	Carbohydrate metabolism	Citrate cycle (TCA cycle)	ko00020	K01958	pyruvate carboxylase	6.4.1.1
c97379_g1	Metabolism	Carbohydrate metabolism	Citrate cycle (TCA cycle)	ko00020	K01958	pyruvate carboxylase	6.4.1.1
c75095_g1	Metabolism	Carbohydrate metabolism	Citrate cycle (TCA cycle)	ko00020	K01958	pyruvate carboxylase	6.4.1.1
c7854_g2	Metabolism	Carbohydrate metabolism	Citrate cycle (TCA cycle)	ko00020	K01610	phosphoenolpyruvate carboxykinase (ATP)	4.1.1.49
c43365_g1	Metabolism	Carbohydrate metabolism	Citrate cycle (TCA cycle)	ko00020	K01610	phosphoenolpyruvate carboxykinase (ATP)	4.1.1.49
c55799_g1	Metabolism	Carbohydrate metabolism	Citrate cycle (TCA cycle)	ko00020	K01610	phosphoenolpyruvate carboxykinase (ATP)	4.1.1.49
c55799_g2	Metabolism	Carbohydrate metabolism	Citrate cycle (TCA cycle)	ko00020	K01610	phosphoenolpyruvate carboxykinase (ATP)	4.1.1.49
c16239_g1	Metabolism	Carbohydrate metabolism	Citrate cycle (TCA cycle)	ko00020	K01610	phosphoenolpyruvate carboxykinase (ATP)	4.1.1.49
c7854_g1	Metabolism	Carbohydrate metabolism	Citrate cycle (TCA cycle)	ko00020	K01610	phosphoenolpyruvate carboxykinase (ATP)	4.1.1.49
c72138_g1	Metabolism	Carbohydrate metabolism	Citrate cycle (TCA cycle)	ko00020	K01610	phosphoenolpyruvate carboxykinase (ATP)	4.1.1.49
c47307_g1	Metabolism	Carbohydrate metabolism	Citrate cycle (TCA cycle)	ko00020	K01596	phosphoenolpyruvate carboxykinase (GTP)	4.1.1.32
c68439_g1	Metabolism	Carbohydrate metabolism	Citrate cycle (TCA cycle)	ko00020	K00161	pyruvate dehydrogenase E1 component alpha subunit	1.2.4.1
c66492_g2	Metabolism	Carbohydrate metabolism	Citrate cycle (TCA cycle)	ko00020	K00161	pyruvate dehydrogenase E1 component alpha subunit	1.2.4.1
c52420_g1	Metabolism	Carbohydrate metabolism	Citrate cycle (TCA cycle)	ko00020	K00161	pyruvate dehydrogenase E1 component alpha subunit	1.2.4.1
c65878_g1	Metabolism	Carbohydrate metabolism	Citrate cycle (TCA cycle)	ko00020	K00162	pyruvate dehydrogenase E1 component beta subunit	1.2.4.1
c57535_g1	Metabolism	Carbohydrate metabolism	Citrate cycle (TCA cycle)	ko00020	K00162	pyruvate dehydrogenase E1 component beta subunit	1.2.4.1
c63289_g1	Metabolism	Carbohydrate metabolism	Citrate cycle (TCA cycle)	ko00020	K00627	pyruvate dehydrogenase E2 component (dihydrolipoamide acetyltransferase)	2.3.1.12
c60537_g1	Metabolism	Carbohydrate metabolism	Citrate cycle (TCA cycle)	ko00020	K00627	pyruvate dehydrogenase E2 component (dihydrolipoamide acetyltransferase)	2.3.1.12
c65732_g1	Metabolism	Carbohydrate metabolism	Citrate cycle (TCA cycle)	ko00020	K00627	pyruvate dehydrogenase E2 component (dihydrolipoamide acetyltransferase)	2.3.1.12
c60613_g1	Metabolism	Carbohydrate metabolism	Citrate cycle (TCA cycle)	ko00020	K13997	dihydrolipoamide dehydrogenase-binding protein of pyruvate dehydrogenase complex
c11090_g1	Metabolism	Carbohydrate metabolism	Pentose phosphate pathway	ko00030	K01810	glucose-6-phosphate isomerase	5.3.1.9
c97285_g1	Metabolism	Carbohydrate metabolism	Pentose phosphate pathway	ko00030	K01810	glucose-6-phosphate isomerase	5.3.1.9
c59729_g1	Metabolism	Carbohydrate metabolism	Pentose phosphate pathway	ko00030	K00036	glucose-6-phosphate 1-dehydrogenase	1.1.1.49
c67525_g1	Metabolism	Carbohydrate metabolism	Pentose phosphate pathway	ko00030	K01057	6-phosphogluconolactonase	3.1.1.31
c64690_g1	Metabolism	Carbohydrate metabolism	Pentose phosphate pathway	ko00030	K01057	6-phosphogluconolactonase	3.1.1.31
c4806_g1	Metabolism	Carbohydrate metabolism	Pentose phosphate pathway	ko00030	K00033	6-phosphogluconate dehydrogenase	1.1.1.44
c40320_g1	Metabolism	Carbohydrate metabolism	Pentose phosphate pathway	ko00030	K00033	6-phosphogluconate dehydrogenase	1.1.1.44
c23571_g1	Metabolism	Carbohydrate metabolism	Pentose phosphate pathway	ko00030	K00033	6-phosphogluconate dehydrogenase	1.1.1.44
c23571_g2	Metabolism	Carbohydrate metabolism	Pentose phosphate pathway	ko00030	K00033	6-phosphogluconate dehydrogenase	1.1.1.44
c54264_g1	Metabolism	Carbohydrate metabolism	Pentose phosphate pathway	ko00030	K00033	6-phosphogluconate dehydrogenase	1.1.1.44
c74019_g1	Metabolism	Carbohydrate metabolism	Pentose phosphate pathway	ko00030	K00033	6-phosphogluconate dehydrogenase	1.1.1.44
c50960_g1	Metabolism	Carbohydrate metabolism	Pentose phosphate pathway	ko00030	K00033	6-phosphogluconate dehydrogenase	1.1.1.44
c69415_g1	Metabolism	Carbohydrate metabolism	Pentose phosphate pathway	ko00030	K00033	6-phosphogluconate dehydrogenase	1.1.1.44
c24604_g1	Metabolism	Carbohydrate metabolism	Pentose phosphate pathway	ko00030	K01783	ribulose-phosphate 3-epimerase	5.1.3.1
c37621_g1	Metabolism	Carbohydrate metabolism	Pentose phosphate pathway	ko00030	K00615	transketolase	2.2.1.1
c87157_g1	Metabolism	Carbohydrate metabolism	Pentose phosphate pathway	ko00030	K00615	transketolase	2.2.1.1
c47373_g1	Metabolism	Carbohydrate metabolism	Pentose phosphate pathway	ko00030	K00615	transketolase	2.2.1.1
c72524_g1	Metabolism	Carbohydrate metabolism	Pentose phosphate pathway	ko00030	K00615	transketolase	2.2.1.1
c7078_g1	Metabolism	Carbohydrate metabolism	Pentose phosphate pathway	ko00030	K00615	transketolase	2.2.1.1
c3503_g1	Metabolism	Carbohydrate metabolism	Pentose phosphate pathway	ko00030	K00615	transketolase	2.2.1.1
c71515_g1	Metabolism	Carbohydrate metabolism	Pentose phosphate pathway	ko00030	K00615	transketolase	2.2.1.1
c89314_g1	Metabolism	Carbohydrate metabolism	Pentose phosphate pathway	ko00030	K00615	transketolase	2.2.1.1
c39602_g1	Metabolism	Carbohydrate metabolism	Pentose phosphate pathway	ko00030	K00615	transketolase	2.2.1.1
c55779_g1	Metabolism	Carbohydrate metabolism	Pentose phosphate pathway	ko00030	K00616	transaldolase	2.2.1.2
c79765_g1	Metabolism	Carbohydrate metabolism	Pentose phosphate pathway	ko00030	K00616	transaldolase	2.2.1.2
c55779_g2	Metabolism	Carbohydrate metabolism	Pentose phosphate pathway	ko00030	K00616	transaldolase	2.2.1.2
c45107_g1	Metabolism	Carbohydrate metabolism	Pentose phosphate pathway	ko00030	K00616	transaldolase	2.2.1.2
c55361_g1	Metabolism	Carbohydrate metabolism	Pentose phosphate pathway	ko00030	K00616	transaldolase	2.2.1.2
c74319_g1	Metabolism	Carbohydrate metabolism	Pentose phosphate pathway	ko00030	K00852	ribokinase	2.7.1.15
c68239_g1	Metabolism	Carbohydrate metabolism	Pentose phosphate pathway	ko00030	K01835	phosphoglucomutase	5.4.2.2
c66624_g1	Metabolism	Carbohydrate metabolism	Pentose phosphate pathway	ko00030	K15779	phosphoglucomutase / phosphopentomutase	5.4.2.2 5.4.2.7
c22438_g1	Metabolism	Carbohydrate metabolism	Pentose phosphate pathway	ko00030	K00948	ribose-phosphate pyrophosphokinase	2.7.6.1
c75770_g1	Metabolism	Carbohydrate metabolism	Pentose phosphate pathway	ko00030	K00948	ribose-phosphate pyrophosphokinase	2.7.6.1
c95198_g1	Metabolism	Carbohydrate metabolism	Pentose phosphate pathway	ko00030	K00948	ribose-phosphate pyrophosphokinase	2.7.6.1
c53841_g1	Metabolism	Carbohydrate metabolism	Pentose phosphate pathway	ko00030	K00948	ribose-phosphate pyrophosphokinase	2.7.6.1
c47328_g1	Metabolism	Carbohydrate metabolism	Pentose phosphate pathway	ko00030	K00115	glucose dehydrogenase (acceptor)	1.1.5.9
c74219_g1	Metabolism	Carbohydrate metabolism	Pentose phosphate pathway	ko00030	K01053	gluconolactonase	3.1.1.17
c67451_g2	Metabolism	Carbohydrate metabolism	Pentose phosphate pathway	ko00030	K01053	gluconolactonase	3.1.1.17
c91512_g1	Metabolism	Carbohydrate metabolism	Pentose phosphate pathway	ko00030	K01623	fructose-bisphosphate aldolase, class I	4.1.2.13
c81639_g1	Metabolism	Carbohydrate metabolism	Pentose phosphate pathway	ko00030	K01623	fructose-bisphosphate aldolase, class I	4.1.2.13
c69866_g1	Metabolism	Carbohydrate metabolism	Pentose phosphate pathway	ko00030	K01624	fructose-bisphosphate aldolase, class II	4.1.2.13
c15177_g2	Metabolism	Carbohydrate metabolism	Pentose phosphate pathway	ko00030	K01624	fructose-bisphosphate aldolase, class II	4.1.2.13
c59319_g1	Metabolism	Carbohydrate metabolism	Pentose phosphate pathway	ko00030	K01624	fructose-bisphosphate aldolase, class II	4.1.2.13
c15177_g1	Metabolism	Carbohydrate metabolism	Pentose phosphate pathway	ko00030	K01624	fructose-bisphosphate aldolase, class II	4.1.2.13
c2291_g1	Metabolism	Carbohydrate metabolism	Pentose phosphate pathway	ko00030	K03841	fructose-1,6-bisphosphatase I	3.1.3.11
c51123_g1	Metabolism	Carbohydrate metabolism	Pentose phosphate pathway	ko00030	K00850	6-phosphofructokinase 1	2.7.1.11
c101950_g1	Metabolism	Carbohydrate metabolism	Pentose phosphate pathway	ko00030	K00850	6-phosphofructokinase 1	2.7.1.11
c312_g1	Metabolism	Carbohydrate metabolism	Pentose phosphate pathway	ko00030	K00850	6-phosphofructokinase 1	2.7.1.11
c65653_g4	Metabolism	Carbohydrate metabolism	Pentose and glucuronate interconversions	ko00040	K01051	pectinesterase	3.1.1.11
c63967_g1	Metabolism	Carbohydrate metabolism	Pentose and glucuronate interconversions	ko00040	K00065	2-deoxy-D-gluconate 3-dehydrogenase	1.1.1.125
c96827_g1	Metabolism	Carbohydrate metabolism	Pentose and glucuronate interconversions	ko00040	K00065	2-deoxy-D-gluconate 3-dehydrogenase	1.1.1.125
c61327_g1	Metabolism	Carbohydrate metabolism	Pentose and glucuronate interconversions	ko00040	K01184	polygalacturonase	3.2.1.15
c66616_g2	Metabolism	Carbohydrate metabolism	Pentose and glucuronate interconversions	ko00040	K01184	polygalacturonase	3.2.1.15
c66616_g1	Metabolism	Carbohydrate metabolism	Pentose and glucuronate interconversions	ko00040	K01184	polygalacturonase	3.2.1.15
c66616_g4	Metabolism	Carbohydrate metabolism	Pentose and glucuronate interconversions	ko00040	K01184	polygalacturonase	3.2.1.15
c66616_g5	Metabolism	Carbohydrate metabolism	Pentose and glucuronate interconversions	ko00040	K01184	polygalacturonase	3.2.1.15
c66313_g2	Metabolism	Carbohydrate metabolism	Pentose and glucuronate interconversions	ko00040	K01184	polygalacturonase	3.2.1.15
c65964_g10	Metabolism	Carbohydrate metabolism	Pentose and glucuronate interconversions	ko00040	K01195	beta-glucuronidase	3.2.1.31
c54388_g2	Metabolism	Carbohydrate metabolism	Pentose and glucuronate interconversions	ko00040	K01195	beta-glucuronidase	3.2.1.31
c68261_g1	Metabolism	Carbohydrate metabolism	Pentose and glucuronate interconversions	ko00040	K00699	glucuronosyltransferase	2.4.1.17
c91592_g1	Metabolism	Carbohydrate metabolism	Pentose and glucuronate interconversions	ko00040	K00699	glucuronosyltransferase	2.4.1.17
c66660_g2	Metabolism	Carbohydrate metabolism	Pentose and glucuronate interconversions	ko00040	K00699	glucuronosyltransferase	2.4.1.17
c67342_g1	Metabolism	Carbohydrate metabolism	Pentose and glucuronate interconversions	ko00040	K00699	glucuronosyltransferase	2.4.1.17
c58937_g1	Metabolism	Carbohydrate metabolism	Pentose and glucuronate interconversions	ko00040	K00699	glucuronosyltransferase	2.4.1.17
c55193_g1	Metabolism	Carbohydrate metabolism	Pentose and glucuronate interconversions	ko00040	K00699	glucuronosyltransferase	2.4.1.17
c66611_g2	Metabolism	Carbohydrate metabolism	Pentose and glucuronate interconversions	ko00040	K00699	glucuronosyltransferase	2.4.1.17
c67552_g1	Metabolism	Carbohydrate metabolism	Pentose and glucuronate interconversions	ko00040	K00699	glucuronosyltransferase	2.4.1.17
c67557_g2	Metabolism	Carbohydrate metabolism	Pentose and glucuronate interconversions	ko00040	K00699	glucuronosyltransferase	2.4.1.17
c61224_g1	Metabolism	Carbohydrate metabolism	Pentose and glucuronate interconversions	ko00040	K00699	glucuronosyltransferase	2.4.1.17
c66301_g3	Metabolism	Carbohydrate metabolism	Pentose and glucuronate interconversions	ko00040	K00699	glucuronosyltransferase	2.4.1.17
c24877_g1	Metabolism	Carbohydrate metabolism	Pentose and glucuronate interconversions	ko00040	K00699	glucuronosyltransferase	2.4.1.17
c61190_g1	Metabolism	Carbohydrate metabolism	Pentose and glucuronate interconversions	ko00040	K00012	UDPglucose 6-dehydrogenase	1.1.1.22
c59759_g1	Metabolism	Carbohydrate metabolism	Pentose and glucuronate interconversions	ko00040	K00012	UDPglucose 6-dehydrogenase	1.1.1.22
c66777_g1	Metabolism	Carbohydrate metabolism	Pentose and glucuronate interconversions	ko00040	K00963	UTP--glucose-1-phosphate uridylyltransferase	2.7.7.9
c67050_g1	Metabolism	Carbohydrate metabolism	Pentose and glucuronate interconversions	ko00040	K00963	UTP--glucose-1-phosphate uridylyltransferase	2.7.7.9
c54370_g2	Metabolism	Carbohydrate metabolism	Pentose and glucuronate interconversions	ko00040	K00002	alcohol dehydrogenase (NADP+)	1.1.1.2
c53607_g1	Metabolism	Carbohydrate metabolism	Pentose and glucuronate interconversions	ko00040	K00002	alcohol dehydrogenase (NADP+)	1.1.1.2
c91680_g1	Metabolism	Carbohydrate metabolism	Pentose and glucuronate interconversions	ko00040	K00002	alcohol dehydrogenase (NADP+)	1.1.1.2
c91712_g1	Metabolism	Carbohydrate metabolism	Pentose and glucuronate interconversions	ko00040	K00002	alcohol dehydrogenase (NADP+)	1.1.1.2
c7831_g2	Metabolism	Carbohydrate metabolism	Pentose and glucuronate interconversions	ko00040	K00002	alcohol dehydrogenase (NADP+)	1.1.1.2
c4851_g1	Metabolism	Carbohydrate metabolism	Pentose and glucuronate interconversions	ko00040	K00002	alcohol dehydrogenase (NADP+)	1.1.1.2
c66129_g1	Metabolism	Carbohydrate metabolism	Pentose and glucuronate interconversions	ko00040	K00002	alcohol dehydrogenase (NADP+)	1.1.1.2
c69835_g1	Metabolism	Carbohydrate metabolism	Pentose and glucuronate interconversions	ko00040	K00002	alcohol dehydrogenase (NADP+)	1.1.1.2
c28883_g1	Metabolism	Carbohydrate metabolism	Pentose and glucuronate interconversions	ko00040	K13247	L-gulonate 3-dehydrogenase	1.1.1.45
c24604_g1	Metabolism	Carbohydrate metabolism	Pentose and glucuronate interconversions	ko00040	K01783	ribulose-phosphate 3-epimerase	5.1.3.1
c46561_g1	Metabolism	Carbohydrate metabolism	Pentose and glucuronate interconversions	ko00040	K00011	aldehyde reductase	1.1.1.21
c80835_g1	Metabolism	Carbohydrate metabolism	Pentose and glucuronate interconversions	ko00040	K00011	aldehyde reductase	1.1.1.21
c67806_g2	Metabolism	Carbohydrate metabolism	Pentose and glucuronate interconversions	ko00040	K00011	aldehyde reductase	1.1.1.21
c41636_g1	Metabolism	Carbohydrate metabolism	Pentose and glucuronate interconversions	ko00040	K00011	aldehyde reductase	1.1.1.21
c60595_g1	Metabolism	Carbohydrate metabolism	Pentose and glucuronate interconversions	ko00040	K00011	aldehyde reductase	1.1.1.21
c97312_g1	Metabolism	Carbohydrate metabolism	Pentose and glucuronate interconversions	ko00040	K00011	aldehyde reductase	1.1.1.21
c68281_g1	Metabolism	Carbohydrate metabolism	Pentose and glucuronate interconversions	ko00040	K00011	aldehyde reductase	1.1.1.21
c14567_g1	Metabolism	Carbohydrate metabolism	Pentose and glucuronate interconversions	ko00040	K17743	D-xylose reductase	1.1.1.307
c15352_g1	Metabolism	Carbohydrate metabolism	Pentose and glucuronate interconversions	ko00040	K03331	L-xylulose reductase	1.1.1.10
c31045_g1	Metabolism	Carbohydrate metabolism	Pentose and glucuronate interconversions	ko00040	K03331	L-xylulose reductase	1.1.1.10
c64614_g1	Metabolism	Carbohydrate metabolism	Pentose and glucuronate interconversions	ko00040	K00008	L-iditol 2-dehydrogenase	1.1.1.14
c64614_g3	Metabolism	Carbohydrate metabolism	Pentose and glucuronate interconversions	ko00040	K00008	L-iditol 2-dehydrogenase	1.1.1.14
c64614_g2	Metabolism	Carbohydrate metabolism	Pentose and glucuronate interconversions	ko00040	K00008	L-iditol 2-dehydrogenase	1.1.1.14
c91595_g1	Metabolism	Carbohydrate metabolism	Pentose and glucuronate interconversions	ko00040	K00008	L-iditol 2-dehydrogenase	1.1.1.14
c51405_g1	Metabolism	Carbohydrate metabolism	Pentose and glucuronate interconversions	ko00040	K00078	dihydrodiol dehydrogenase / D-xylose 1-dehydrogenase (NADP)	1.3.1.20 1.1.1.179
c81443_g1	Metabolism	Carbohydrate metabolism	Pentose and glucuronate interconversions	ko00040	K00128	aldehyde dehydrogenase (NAD+)	1.2.1.3
c68036_g1	Metabolism	Carbohydrate metabolism	Pentose and glucuronate interconversions	ko00040	K00128	aldehyde dehydrogenase (NAD+)	1.2.1.3
c95932_g1	Metabolism	Carbohydrate metabolism	Pentose and glucuronate interconversions	ko00040	K00128	aldehyde dehydrogenase (NAD+)	1.2.1.3
c3624_g2	Metabolism	Carbohydrate metabolism	Pentose and glucuronate interconversions	ko00040	K00128	aldehyde dehydrogenase (NAD+)	1.2.1.3
c14898_g2	Metabolism	Carbohydrate metabolism	Pentose and glucuronate interconversions	ko00040	K00128	aldehyde dehydrogenase (NAD+)	1.2.1.3
c57836_g1	Metabolism	Carbohydrate metabolism	Pentose and glucuronate interconversions	ko00040	K00128	aldehyde dehydrogenase (NAD+)	1.2.1.3
c11345_g1	Metabolism	Carbohydrate metabolism	Pentose and glucuronate interconversions	ko00040	K00128	aldehyde dehydrogenase (NAD+)	1.2.1.3
c68834_g1	Metabolism	Carbohydrate metabolism	Pentose and glucuronate interconversions	ko00040	K00128	aldehyde dehydrogenase (NAD+)	1.2.1.3
c82191_g1	Metabolism	Carbohydrate metabolism	Pentose and glucuronate interconversions	ko00040	K00128	aldehyde dehydrogenase (NAD+)	1.2.1.3
c66417_g1	Metabolism	Carbohydrate metabolism	Pentose and glucuronate interconversions	ko00040	K00128	aldehyde dehydrogenase (NAD+)	1.2.1.3
c45849_g1	Metabolism	Carbohydrate metabolism	Pentose and glucuronate interconversions	ko00040	K00128	aldehyde dehydrogenase (NAD+)	1.2.1.3
c85855_g1	Metabolism	Carbohydrate metabolism	Pentose and glucuronate interconversions	ko00040	K00128	aldehyde dehydrogenase (NAD+)	1.2.1.3
c63886_g1	Metabolism	Carbohydrate metabolism	Pentose and glucuronate interconversions	ko00040	K00128	aldehyde dehydrogenase (NAD+)	1.2.1.3
c95033_g1	Metabolism	Carbohydrate metabolism	Pentose and glucuronate interconversions	ko00040	K00128	aldehyde dehydrogenase (NAD+)	1.2.1.3
c67750_g1	Metabolism	Carbohydrate metabolism	Fructose and mannose metabolism	ko00051	K01809	mannose-6-phosphate isomerase	5.3.1.8
c102763_g1	Metabolism	Carbohydrate metabolism	Fructose and mannose metabolism	ko00051	K17497	phosphomannomutase	5.4.2.8
c29999_g1	Metabolism	Carbohydrate metabolism	Fructose and mannose metabolism	ko00051	K17497	phosphomannomutase	5.4.2.8
c65880_g5	Metabolism	Carbohydrate metabolism	Fructose and mannose metabolism	ko00051	K00971	mannose-1-phosphate guanylyltransferase	2.7.7.13
c65880_g4	Metabolism	Carbohydrate metabolism	Fructose and mannose metabolism	ko00051	K00971	mannose-1-phosphate guanylyltransferase	2.7.7.13
c28735_g1	Metabolism	Carbohydrate metabolism	Fructose and mannose metabolism	ko00051	K00966	mannose-1-phosphate guanylyltransferase	2.7.7.13
c47292_g2	Metabolism	Carbohydrate metabolism	Fructose and mannose metabolism	ko00051	K00966	mannose-1-phosphate guanylyltransferase	2.7.7.13
c87091_g1	Metabolism	Carbohydrate metabolism	Fructose and mannose metabolism	ko00051	K00966	mannose-1-phosphate guanylyltransferase	2.7.7.13
c75884_g1	Metabolism	Carbohydrate metabolism	Fructose and mannose metabolism	ko00051	K00966	mannose-1-phosphate guanylyltransferase	2.7.7.13
c71918_g1	Metabolism	Carbohydrate metabolism	Fructose and mannose metabolism	ko00051	K00966	mannose-1-phosphate guanylyltransferase	2.7.7.13
c67990_g1	Metabolism	Carbohydrate metabolism	Fructose and mannose metabolism	ko00051	K01711	GDPmannose 4,6-dehydratase	4.2.1.47
c46959_g1	Metabolism	Carbohydrate metabolism	Fructose and mannose metabolism	ko00051	K01711	GDPmannose 4,6-dehydratase	4.2.1.47
c15457_g1	Metabolism	Carbohydrate metabolism	Fructose and mannose metabolism	ko00051	K01711	GDPmannose 4,6-dehydratase	4.2.1.47
c47329_g1	Metabolism	Carbohydrate metabolism	Fructose and mannose metabolism	ko00051	K02377	GDP-L-fucose synthase	1.1.1.271
c73521_g1	Metabolism	Carbohydrate metabolism	Fructose and mannose metabolism	ko00051	K02377	GDP-L-fucose synthase	1.1.1.271
c66473_g4	Metabolism	Carbohydrate metabolism	Fructose and mannose metabolism	ko00051	K00844	hexokinase	2.7.1.1
c13220_g1	Metabolism	Carbohydrate metabolism	Fructose and mannose metabolism	ko00051	K00844	hexokinase	2.7.1.1
c61612_g1	Metabolism	Carbohydrate metabolism	Fructose and mannose metabolism	ko00051	K00844	hexokinase	2.7.1.1
c76837_g1	Metabolism	Carbohydrate metabolism	Fructose and mannose metabolism	ko00051	K00844	hexokinase	2.7.1.1
c51123_g1	Metabolism	Carbohydrate metabolism	Fructose and mannose metabolism	ko00051	K00850	6-phosphofructokinase 1	2.7.1.11
c101950_g1	Metabolism	Carbohydrate metabolism	Fructose and mannose metabolism	ko00051	K00850	6-phosphofructokinase 1	2.7.1.11
c312_g1	Metabolism	Carbohydrate metabolism	Fructose and mannose metabolism	ko00051	K00850	6-phosphofructokinase 1	2.7.1.11
c2291_g1	Metabolism	Carbohydrate metabolism	Fructose and mannose metabolism	ko00051	K03841	fructose-1,6-bisphosphatase I	3.1.3.11
c55368_g1	Metabolism	Carbohydrate metabolism	Fructose and mannose metabolism	ko00051	K01103	6-phosphofructo-2-kinase / fructose-2,6-bisphosphatase	2.7.1.105 3.1.3.46
c53386_g1	Metabolism	Carbohydrate metabolism	Fructose and mannose metabolism	ko00051	K01103	6-phosphofructo-2-kinase / fructose-2,6-bisphosphatase	2.7.1.105 3.1.3.46
c88971_g1	Metabolism	Carbohydrate metabolism	Fructose and mannose metabolism	ko00051	K01103	6-phosphofructo-2-kinase / fructose-2,6-bisphosphatase	2.7.1.105 3.1.3.46
c97733_g1	Metabolism	Carbohydrate metabolism	Fructose and mannose metabolism	ko00051	K14634	fructose-2,6-bisphosphatase	3.1.3.46
c73977_g1	Metabolism	Carbohydrate metabolism	Fructose and mannose metabolism	ko00051	K01112		3.1.3.-
c25798_g1	Metabolism	Carbohydrate metabolism	Fructose and mannose metabolism	ko00051	K00100		1.1.1.-
c64614_g1	Metabolism	Carbohydrate metabolism	Fructose and mannose metabolism	ko00051	K00008	L-iditol 2-dehydrogenase	1.1.1.14
c64614_g3	Metabolism	Carbohydrate metabolism	Fructose and mannose metabolism	ko00051	K00008	L-iditol 2-dehydrogenase	1.1.1.14
c64614_g2	Metabolism	Carbohydrate metabolism	Fructose and mannose metabolism	ko00051	K00008	L-iditol 2-dehydrogenase	1.1.1.14
c91595_g1	Metabolism	Carbohydrate metabolism	Fructose and mannose metabolism	ko00051	K00008	L-iditol 2-dehydrogenase	1.1.1.14
c46561_g1	Metabolism	Carbohydrate metabolism	Fructose and mannose metabolism	ko00051	K00011	aldehyde reductase	1.1.1.21
c80835_g1	Metabolism	Carbohydrate metabolism	Fructose and mannose metabolism	ko00051	K00011	aldehyde reductase	1.1.1.21
c67806_g2	Metabolism	Carbohydrate metabolism	Fructose and mannose metabolism	ko00051	K00011	aldehyde reductase	1.1.1.21
c41636_g1	Metabolism	Carbohydrate metabolism	Fructose and mannose metabolism	ko00051	K00011	aldehyde reductase	1.1.1.21
c60595_g1	Metabolism	Carbohydrate metabolism	Fructose and mannose metabolism	ko00051	K00011	aldehyde reductase	1.1.1.21
c97312_g1	Metabolism	Carbohydrate metabolism	Fructose and mannose metabolism	ko00051	K00011	aldehyde reductase	1.1.1.21
c68281_g1	Metabolism	Carbohydrate metabolism	Fructose and mannose metabolism	ko00051	K00011	aldehyde reductase	1.1.1.21
c91512_g1	Metabolism	Carbohydrate metabolism	Fructose and mannose metabolism	ko00051	K01623	fructose-bisphosphate aldolase, class I	4.1.2.13
c81639_g1	Metabolism	Carbohydrate metabolism	Fructose and mannose metabolism	ko00051	K01623	fructose-bisphosphate aldolase, class I	4.1.2.13
c69866_g1	Metabolism	Carbohydrate metabolism	Fructose and mannose metabolism	ko00051	K01624	fructose-bisphosphate aldolase, class II	4.1.2.13
c15177_g2	Metabolism	Carbohydrate metabolism	Fructose and mannose metabolism	ko00051	K01624	fructose-bisphosphate aldolase, class II	4.1.2.13
c59319_g1	Metabolism	Carbohydrate metabolism	Fructose and mannose metabolism	ko00051	K01624	fructose-bisphosphate aldolase, class II	4.1.2.13
c15177_g1	Metabolism	Carbohydrate metabolism	Fructose and mannose metabolism	ko00051	K01624	fructose-bisphosphate aldolase, class II	4.1.2.13
c61780_g1	Metabolism	Carbohydrate metabolism	Fructose and mannose metabolism	ko00051	K01803	triosephosphate isomerase (TIM)	5.3.1.1
c50568_g1	Metabolism	Carbohydrate metabolism	Fructose and mannose metabolism	ko00051	K01803	triosephosphate isomerase (TIM)	5.3.1.1
c17713_g1	Metabolism	Carbohydrate metabolism	Fructose and mannose metabolism	ko00051	K01803	triosephosphate isomerase (TIM)	5.3.1.1
c74569_g1	Metabolism	Carbohydrate metabolism	Galactose metabolism	ko00052	K01785	aldose 1-epimerase	5.1.3.3
c65475_g1	Metabolism	Carbohydrate metabolism	Galactose metabolism	ko00052	K01785	aldose 1-epimerase	5.1.3.3
c65117_g1	Metabolism	Carbohydrate metabolism	Galactose metabolism	ko00052	K01785	aldose 1-epimerase	5.1.3.3
c64544_g1	Metabolism	Carbohydrate metabolism	Galactose metabolism	ko00052	K00849	galactokinase	2.7.1.6
c38331_g1	Metabolism	Carbohydrate metabolism	Galactose metabolism	ko00052	K00849	galactokinase	2.7.1.6
c67138_g1	Metabolism	Carbohydrate metabolism	Galactose metabolism	ko00052	K00965	UDPglucose--hexose-1-phosphate uridylyltransferase	2.7.7.12
c58301_g1	Metabolism	Carbohydrate metabolism	Galactose metabolism	ko00052	K01784	UDP-glucose 4-epimerase	5.1.3.2
c66777_g1	Metabolism	Carbohydrate metabolism	Galactose metabolism	ko00052	K00963	UTP--glucose-1-phosphate uridylyltransferase	2.7.7.9
c67050_g1	Metabolism	Carbohydrate metabolism	Galactose metabolism	ko00052	K00963	UTP--glucose-1-phosphate uridylyltransferase	2.7.7.9
c68239_g1	Metabolism	Carbohydrate metabolism	Galactose metabolism	ko00052	K01835	phosphoglucomutase	5.4.2.2
c66624_g1	Metabolism	Carbohydrate metabolism	Galactose metabolism	ko00052	K15779	phosphoglucomutase / phosphopentomutase	5.4.2.2 5.4.2.7
c66473_g4	Metabolism	Carbohydrate metabolism	Galactose metabolism	ko00052	K00844	hexokinase	2.7.1.1
c13220_g1	Metabolism	Carbohydrate metabolism	Galactose metabolism	ko00052	K00844	hexokinase	2.7.1.1
c61612_g1	Metabolism	Carbohydrate metabolism	Galactose metabolism	ko00052	K00844	hexokinase	2.7.1.1
c76837_g1	Metabolism	Carbohydrate metabolism	Galactose metabolism	ko00052	K00844	hexokinase	2.7.1.1
c41028_g1	Metabolism	Carbohydrate metabolism	Galactose metabolism	ko00052	K12308	beta-galactosidase	3.2.1.23
c3118_g1	Metabolism	Carbohydrate metabolism	Galactose metabolism	ko00052	K12308	beta-galactosidase	3.2.1.23
c92272_g1	Metabolism	Carbohydrate metabolism	Galactose metabolism	ko00052	K12308	beta-galactosidase	3.2.1.23
c12825_g2	Metabolism	Carbohydrate metabolism	Galactose metabolism	ko00052	K12309	beta-galactosidase	3.2.1.23
c97802_g1	Metabolism	Carbohydrate metabolism	Galactose metabolism	ko00052	K01229	lactase-phlorizin hydrolase	3.2.1.108 3.2.1.62
c65934_g1	Metabolism	Carbohydrate metabolism	Galactose metabolism	ko00052	K01229	lactase-phlorizin hydrolase	3.2.1.108 3.2.1.62
c68319_g1	Metabolism	Carbohydrate metabolism	Galactose metabolism	ko00052	K01229	lactase-phlorizin hydrolase	3.2.1.108 3.2.1.62
c65030_g6	Metabolism	Carbohydrate metabolism	Galactose metabolism	ko00052	K01229	lactase-phlorizin hydrolase	3.2.1.108 3.2.1.62
c67292_g6	Metabolism	Carbohydrate metabolism	Galactose metabolism	ko00052	K01229	lactase-phlorizin hydrolase	3.2.1.108 3.2.1.62
c67358_g1	Metabolism	Carbohydrate metabolism	Galactose metabolism	ko00052	K01229	lactase-phlorizin hydrolase	3.2.1.108 3.2.1.62
c85745_g1	Metabolism	Carbohydrate metabolism	Galactose metabolism	ko00052	K01229	lactase-phlorizin hydrolase	3.2.1.108 3.2.1.62
c65786_g1	Metabolism	Carbohydrate metabolism	Galactose metabolism	ko00052	K01229	lactase-phlorizin hydrolase	3.2.1.108 3.2.1.62
c65030_g1	Metabolism	Carbohydrate metabolism	Galactose metabolism	ko00052	K01229	lactase-phlorizin hydrolase	3.2.1.108 3.2.1.62
c64914_g1	Metabolism	Carbohydrate metabolism	Galactose metabolism	ko00052	K01229	lactase-phlorizin hydrolase	3.2.1.108 3.2.1.62
c68119_g1	Metabolism	Carbohydrate metabolism	Galactose metabolism	ko00052	K01229	lactase-phlorizin hydrolase	3.2.1.108 3.2.1.62
c80182_g1	Metabolism	Carbohydrate metabolism	Galactose metabolism	ko00052	K01189	alpha-galactosidase	3.2.1.22
c92668_g1	Metabolism	Carbohydrate metabolism	Galactose metabolism	ko00052	K07407	alpha-galactosidase	3.2.1.22
c26860_g1	Metabolism	Carbohydrate metabolism	Galactose metabolism	ko00052	K07407	alpha-galactosidase	3.2.1.22
c12270_g1	Metabolism	Carbohydrate metabolism	Galactose metabolism	ko00052	K07407	alpha-galactosidase	3.2.1.22
c70698_g1	Metabolism	Carbohydrate metabolism	Galactose metabolism	ko00052	K07407	alpha-galactosidase	3.2.1.22
c46561_g1	Metabolism	Carbohydrate metabolism	Galactose metabolism	ko00052	K00011	aldehyde reductase	1.1.1.21
c80835_g1	Metabolism	Carbohydrate metabolism	Galactose metabolism	ko00052	K00011	aldehyde reductase	1.1.1.21
c67806_g2	Metabolism	Carbohydrate metabolism	Galactose metabolism	ko00052	K00011	aldehyde reductase	1.1.1.21
c41636_g1	Metabolism	Carbohydrate metabolism	Galactose metabolism	ko00052	K00011	aldehyde reductase	1.1.1.21
c60595_g1	Metabolism	Carbohydrate metabolism	Galactose metabolism	ko00052	K00011	aldehyde reductase	1.1.1.21
c97312_g1	Metabolism	Carbohydrate metabolism	Galactose metabolism	ko00052	K00011	aldehyde reductase	1.1.1.21
c68281_g1	Metabolism	Carbohydrate metabolism	Galactose metabolism	ko00052	K00011	aldehyde reductase	1.1.1.21
c51123_g1	Metabolism	Carbohydrate metabolism	Galactose metabolism	ko00052	K00850	6-phosphofructokinase 1	2.7.1.11
c101950_g1	Metabolism	Carbohydrate metabolism	Galactose metabolism	ko00052	K00850	6-phosphofructokinase 1	2.7.1.11
c312_g1	Metabolism	Carbohydrate metabolism	Galactose metabolism	ko00052	K00850	6-phosphofructokinase 1	2.7.1.11
c20060_g1	Metabolism	Carbohydrate metabolism	Galactose metabolism	ko00052	K01684	galactonate dehydratase	4.2.1.6
c83223_g1	Metabolism	Carbohydrate metabolism	Galactose metabolism	ko00052	K01684	galactonate dehydratase	4.2.1.6
c66934_g1	Metabolism	Carbohydrate metabolism	Galactose metabolism	ko00052	K01193	beta-fructofuranosidase	3.2.1.26
c62500_g1	Metabolism	Carbohydrate metabolism	Galactose metabolism	ko00052	K01187	alpha-glucosidase	3.2.1.20
c74042_g1	Metabolism	Carbohydrate metabolism	Galactose metabolism	ko00052	K01187	alpha-glucosidase	3.2.1.20
c45707_g1	Metabolism	Carbohydrate metabolism	Galactose metabolism	ko00052	K01187	alpha-glucosidase	3.2.1.20
c57735_g1	Metabolism	Carbohydrate metabolism	Galactose metabolism	ko00052	K01187	alpha-glucosidase	3.2.1.20
c74128_g1	Metabolism	Carbohydrate metabolism	Galactose metabolism	ko00052	K01187	alpha-glucosidase	3.2.1.20
c67301_g1	Metabolism	Carbohydrate metabolism	Galactose metabolism	ko00052	K12316	lysosomal alpha-glucosidase	3.2.1.20
c86425_g1	Metabolism	Carbohydrate metabolism	Galactose metabolism	ko00052	K01182	oligo-1,6-glucosidase	3.2.1.10
c61190_g1	Metabolism	Carbohydrate metabolism	Ascorbate and aldarate metabolism	ko00053	K00012	UDPglucose 6-dehydrogenase	1.1.1.22
c59759_g1	Metabolism	Carbohydrate metabolism	Ascorbate and aldarate metabolism	ko00053	K00012	UDPglucose 6-dehydrogenase	1.1.1.22
c68261_g1	Metabolism	Carbohydrate metabolism	Ascorbate and aldarate metabolism	ko00053	K00699	glucuronosyltransferase	2.4.1.17
c91592_g1	Metabolism	Carbohydrate metabolism	Ascorbate and aldarate metabolism	ko00053	K00699	glucuronosyltransferase	2.4.1.17
c66660_g2	Metabolism	Carbohydrate metabolism	Ascorbate and aldarate metabolism	ko00053	K00699	glucuronosyltransferase	2.4.1.17
c67342_g1	Metabolism	Carbohydrate metabolism	Ascorbate and aldarate metabolism	ko00053	K00699	glucuronosyltransferase	2.4.1.17
c58937_g1	Metabolism	Carbohydrate metabolism	Ascorbate and aldarate metabolism	ko00053	K00699	glucuronosyltransferase	2.4.1.17
c55193_g1	Metabolism	Carbohydrate metabolism	Ascorbate and aldarate metabolism	ko00053	K00699	glucuronosyltransferase	2.4.1.17
c66611_g2	Metabolism	Carbohydrate metabolism	Ascorbate and aldarate metabolism	ko00053	K00699	glucuronosyltransferase	2.4.1.17
c67552_g1	Metabolism	Carbohydrate metabolism	Ascorbate and aldarate metabolism	ko00053	K00699	glucuronosyltransferase	2.4.1.17
c67557_g2	Metabolism	Carbohydrate metabolism	Ascorbate and aldarate metabolism	ko00053	K00699	glucuronosyltransferase	2.4.1.17
c61224_g1	Metabolism	Carbohydrate metabolism	Ascorbate and aldarate metabolism	ko00053	K00699	glucuronosyltransferase	2.4.1.17
c66301_g3	Metabolism	Carbohydrate metabolism	Ascorbate and aldarate metabolism	ko00053	K00699	glucuronosyltransferase	2.4.1.17
c24877_g1	Metabolism	Carbohydrate metabolism	Ascorbate and aldarate metabolism	ko00053	K00699	glucuronosyltransferase	2.4.1.17
c57427_g1	Metabolism	Carbohydrate metabolism	Ascorbate and aldarate metabolism	ko00053	K00469	inositol oxygenase	1.13.99.1
c74219_g1	Metabolism	Carbohydrate metabolism	Ascorbate and aldarate metabolism	ko00053	K01053	gluconolactonase	3.1.1.17
c67451_g2	Metabolism	Carbohydrate metabolism	Ascorbate and aldarate metabolism	ko00053	K01053	gluconolactonase	3.1.1.17
c55187_g1	Metabolism	Carbohydrate metabolism	Ascorbate and aldarate metabolism	ko00053	K00103	L-gulonolactone oxidase	1.1.3.8
c58654_g1	Metabolism	Carbohydrate metabolism	Ascorbate and aldarate metabolism	ko00053	K10047	inositol-phosphate phosphatase / L-galactose 1-phosphate phosphatase	3.1.3.25 3.1.3.-
c20105_g1	Metabolism	Carbohydrate metabolism	Ascorbate and aldarate metabolism	ko00053	K10047	inositol-phosphate phosphatase / L-galactose 1-phosphate phosphatase	3.1.3.25 3.1.3.-
c66177_g1	Metabolism	Carbohydrate metabolism	Ascorbate and aldarate metabolism	ko00053	K10047	inositol-phosphate phosphatase / L-galactose 1-phosphate phosphatase	3.1.3.25 3.1.3.-
c81443_g1	Metabolism	Carbohydrate metabolism	Ascorbate and aldarate metabolism	ko00053	K00128	aldehyde dehydrogenase (NAD+)	1.2.1.3
c68036_g1	Metabolism	Carbohydrate metabolism	Ascorbate and aldarate metabolism	ko00053	K00128	aldehyde dehydrogenase (NAD+)	1.2.1.3
c95932_g1	Metabolism	Carbohydrate metabolism	Ascorbate and aldarate metabolism	ko00053	K00128	aldehyde dehydrogenase (NAD+)	1.2.1.3
c3624_g2	Metabolism	Carbohydrate metabolism	Ascorbate and aldarate metabolism	ko00053	K00128	aldehyde dehydrogenase (NAD+)	1.2.1.3
c14898_g2	Metabolism	Carbohydrate metabolism	Ascorbate and aldarate metabolism	ko00053	K00128	aldehyde dehydrogenase (NAD+)	1.2.1.3
c57836_g1	Metabolism	Carbohydrate metabolism	Ascorbate and aldarate metabolism	ko00053	K00128	aldehyde dehydrogenase (NAD+)	1.2.1.3
c11345_g1	Metabolism	Carbohydrate metabolism	Ascorbate and aldarate metabolism	ko00053	K00128	aldehyde dehydrogenase (NAD+)	1.2.1.3
c68834_g1	Metabolism	Carbohydrate metabolism	Ascorbate and aldarate metabolism	ko00053	K00128	aldehyde dehydrogenase (NAD+)	1.2.1.3
c82191_g1	Metabolism	Carbohydrate metabolism	Ascorbate and aldarate metabolism	ko00053	K00128	aldehyde dehydrogenase (NAD+)	1.2.1.3
c66417_g1	Metabolism	Carbohydrate metabolism	Ascorbate and aldarate metabolism	ko00053	K00128	aldehyde dehydrogenase (NAD+)	1.2.1.3
c45849_g1	Metabolism	Carbohydrate metabolism	Ascorbate and aldarate metabolism	ko00053	K00128	aldehyde dehydrogenase (NAD+)	1.2.1.3
c85855_g1	Metabolism	Carbohydrate metabolism	Ascorbate and aldarate metabolism	ko00053	K00128	aldehyde dehydrogenase (NAD+)	1.2.1.3
c63886_g1	Metabolism	Carbohydrate metabolism	Ascorbate and aldarate metabolism	ko00053	K00128	aldehyde dehydrogenase (NAD+)	1.2.1.3
c95033_g1	Metabolism	Carbohydrate metabolism	Ascorbate and aldarate metabolism	ko00053	K00128	aldehyde dehydrogenase (NAD+)	1.2.1.3
c43049_g1	Metabolism	Carbohydrate metabolism	Ascorbate and aldarate metabolism	ko00053	K14085	aldehyde dehydrogenase family 7 member A1	1.2.1.31 1.2.1.8 1.2.1.3
c20094_g1	Metabolism	Carbohydrate metabolism	Ascorbate and aldarate metabolism	ko00053	K14085	aldehyde dehydrogenase family 7 member A1	1.2.1.31 1.2.1.8 1.2.1.3
c83676_g1	Metabolism	Carbohydrate metabolism	Ascorbate and aldarate metabolism	ko00053	K01630	2-dehydro-3-deoxyglucarate aldolase	4.1.2.20
c66934_g1	Metabolism	Carbohydrate metabolism	Starch and sucrose metabolism	ko00500	K01193	beta-fructofuranosidase	3.2.1.26
c62500_g1	Metabolism	Carbohydrate metabolism	Starch and sucrose metabolism	ko00500	K01187	alpha-glucosidase	3.2.1.20
c74042_g1	Metabolism	Carbohydrate metabolism	Starch and sucrose metabolism	ko00500	K01187	alpha-glucosidase	3.2.1.20
c45707_g1	Metabolism	Carbohydrate metabolism	Starch and sucrose metabolism	ko00500	K01187	alpha-glucosidase	3.2.1.20
c57735_g1	Metabolism	Carbohydrate metabolism	Starch and sucrose metabolism	ko00500	K01187	alpha-glucosidase	3.2.1.20
c74128_g1	Metabolism	Carbohydrate metabolism	Starch and sucrose metabolism	ko00500	K01187	alpha-glucosidase	3.2.1.20
c67301_g1	Metabolism	Carbohydrate metabolism	Starch and sucrose metabolism	ko00500	K12316	lysosomal alpha-glucosidase	3.2.1.20
c60052_g1	Metabolism	Carbohydrate metabolism	Starch and sucrose metabolism	ko00500	K00706	1,3-beta-glucan synthase	2.4.1.34
c41275_g1	Metabolism	Carbohydrate metabolism	Starch and sucrose metabolism	ko00500	K00706	1,3-beta-glucan synthase	2.4.1.34
c47026_g1	Metabolism	Carbohydrate metabolism	Starch and sucrose metabolism	ko00500	K00706	1,3-beta-glucan synthase	2.4.1.34
c73105_g1	Metabolism	Carbohydrate metabolism	Starch and sucrose metabolism	ko00500	K00706	1,3-beta-glucan synthase	2.4.1.34
c61740_g2	Metabolism	Carbohydrate metabolism	Starch and sucrose metabolism	ko00500	K00706	1,3-beta-glucan synthase	2.4.1.34
c29664_g1	Metabolism	Carbohydrate metabolism	Starch and sucrose metabolism	ko00500	K00706	1,3-beta-glucan synthase	2.4.1.34
c25988_g1	Metabolism	Carbohydrate metabolism	Starch and sucrose metabolism	ko00500	K00706	1,3-beta-glucan synthase	2.4.1.34
c60052_g2	Metabolism	Carbohydrate metabolism	Starch and sucrose metabolism	ko00500	K00706	1,3-beta-glucan synthase	2.4.1.34
c100910_g1	Metabolism	Carbohydrate metabolism	Starch and sucrose metabolism	ko00500	K00706	1,3-beta-glucan synthase	2.4.1.34
c61740_g1	Metabolism	Carbohydrate metabolism	Starch and sucrose metabolism	ko00500	K00706	1,3-beta-glucan synthase	2.4.1.34
c8159_g1	Metabolism	Carbohydrate metabolism	Starch and sucrose metabolism	ko00500	K00706	1,3-beta-glucan synthase	2.4.1.34
c41275_g2	Metabolism	Carbohydrate metabolism	Starch and sucrose metabolism	ko00500	K00706	1,3-beta-glucan synthase	2.4.1.34
c72706_g1	Metabolism	Carbohydrate metabolism	Starch and sucrose metabolism	ko00500	K00706	1,3-beta-glucan synthase	2.4.1.34
c57623_g2	Metabolism	Carbohydrate metabolism	Starch and sucrose metabolism	ko00500	K00706	1,3-beta-glucan synthase	2.4.1.34
c79749_g1	Metabolism	Carbohydrate metabolism	Starch and sucrose metabolism	ko00500	K00706	1,3-beta-glucan synthase	2.4.1.34
c57623_g1	Metabolism	Carbohydrate metabolism	Starch and sucrose metabolism	ko00500	K00706	1,3-beta-glucan synthase	2.4.1.34
c48872_g1	Metabolism	Carbohydrate metabolism	Starch and sucrose metabolism	ko00500	K00706	1,3-beta-glucan synthase	2.4.1.34
c67425_g1	Metabolism	Carbohydrate metabolism	Starch and sucrose metabolism	ko00500	K01210	glucan 1,3-beta-glucosidase	3.2.1.58
c98459_g1	Metabolism	Carbohydrate metabolism	Starch and sucrose metabolism	ko00500	K01210	glucan 1,3-beta-glucosidase	3.2.1.58
c91666_g1	Metabolism	Carbohydrate metabolism	Starch and sucrose metabolism	ko00500	K01210	glucan 1,3-beta-glucosidase	3.2.1.58
c52964_g2	Metabolism	Carbohydrate metabolism	Starch and sucrose metabolism	ko00500	K01210	glucan 1,3-beta-glucosidase	3.2.1.58
c78176_g1	Metabolism	Carbohydrate metabolism	Starch and sucrose metabolism	ko00500	K01210	glucan 1,3-beta-glucosidase	3.2.1.58
c25376_g1	Metabolism	Carbohydrate metabolism	Starch and sucrose metabolism	ko00500	K01210	glucan 1,3-beta-glucosidase	3.2.1.58
c90120_g1	Metabolism	Carbohydrate metabolism	Starch and sucrose metabolism	ko00500	K01210	glucan 1,3-beta-glucosidase	3.2.1.58
c49050_g1	Metabolism	Carbohydrate metabolism	Starch and sucrose metabolism	ko00500	K01210	glucan 1,3-beta-glucosidase	3.2.1.58
c36971_g1	Metabolism	Carbohydrate metabolism	Starch and sucrose metabolism	ko00500	K01210	glucan 1,3-beta-glucosidase	3.2.1.58
c36971_g2	Metabolism	Carbohydrate metabolism	Starch and sucrose metabolism	ko00500	K01210	glucan 1,3-beta-glucosidase	3.2.1.58
c92778_g1	Metabolism	Carbohydrate metabolism	Starch and sucrose metabolism	ko00500	K01210	glucan 1,3-beta-glucosidase	3.2.1.58
c67908_g1	Metabolism	Carbohydrate metabolism	Starch and sucrose metabolism	ko00500	K05349	beta-glucosidase	3.2.1.21
c41019_g1	Metabolism	Carbohydrate metabolism	Starch and sucrose metabolism	ko00500	K00697	trehalose 6-phosphate synthase	2.4.1.15
c47168_g1	Metabolism	Carbohydrate metabolism	Starch and sucrose metabolism	ko00500	K16055	trehalose 6-phosphate synthase/phosphatase	2.4.1.15 3.1.3.12
c15382_g1	Metabolism	Carbohydrate metabolism	Starch and sucrose metabolism	ko00500	K16055	trehalose 6-phosphate synthase/phosphatase	2.4.1.15 3.1.3.12
c86094_g1	Metabolism	Carbohydrate metabolism	Starch and sucrose metabolism	ko00500	K16055	trehalose 6-phosphate synthase/phosphatase	2.4.1.15 3.1.3.12
c52524_g1	Metabolism	Carbohydrate metabolism	Starch and sucrose metabolism	ko00500	K16055	trehalose 6-phosphate synthase/phosphatase	2.4.1.15 3.1.3.12
c67167_g1	Metabolism	Carbohydrate metabolism	Starch and sucrose metabolism	ko00500	K01194	alpha,alpha-trehalase	3.2.1.28
c50702_g1	Metabolism	Carbohydrate metabolism	Starch and sucrose metabolism	ko00500	K01194	alpha,alpha-trehalase	3.2.1.28
c5392_g1	Metabolism	Carbohydrate metabolism	Starch and sucrose metabolism	ko00500	K01194	alpha,alpha-trehalase	3.2.1.28
c61137_g1	Metabolism	Carbohydrate metabolism	Starch and sucrose metabolism	ko00500	K01194	alpha,alpha-trehalase	3.2.1.28
c8757_g1	Metabolism	Carbohydrate metabolism	Starch and sucrose metabolism	ko00500	K01194	alpha,alpha-trehalase	3.2.1.28
c40533_g1	Metabolism	Carbohydrate metabolism	Starch and sucrose metabolism	ko00500	K01194	alpha,alpha-trehalase	3.2.1.28
c51127_g1	Metabolism	Carbohydrate metabolism	Starch and sucrose metabolism	ko00500	K01194	alpha,alpha-trehalase	3.2.1.28
c46179_g1	Metabolism	Carbohydrate metabolism	Starch and sucrose metabolism	ko00500	K01194	alpha,alpha-trehalase	3.2.1.28
c2302_g1	Metabolism	Carbohydrate metabolism	Starch and sucrose metabolism	ko00500	K01194	alpha,alpha-trehalase	3.2.1.28
c61190_g1	Metabolism	Carbohydrate metabolism	Starch and sucrose metabolism	ko00500	K00012	UDPglucose 6-dehydrogenase	1.1.1.22
c59759_g1	Metabolism	Carbohydrate metabolism	Starch and sucrose metabolism	ko00500	K00012	UDPglucose 6-dehydrogenase	1.1.1.22
c68261_g1	Metabolism	Carbohydrate metabolism	Starch and sucrose metabolism	ko00500	K00699	glucuronosyltransferase	2.4.1.17
c91592_g1	Metabolism	Carbohydrate metabolism	Starch and sucrose metabolism	ko00500	K00699	glucuronosyltransferase	2.4.1.17
c66660_g2	Metabolism	Carbohydrate metabolism	Starch and sucrose metabolism	ko00500	K00699	glucuronosyltransferase	2.4.1.17
c67342_g1	Metabolism	Carbohydrate metabolism	Starch and sucrose metabolism	ko00500	K00699	glucuronosyltransferase	2.4.1.17
c58937_g1	Metabolism	Carbohydrate metabolism	Starch and sucrose metabolism	ko00500	K00699	glucuronosyltransferase	2.4.1.17
c55193_g1	Metabolism	Carbohydrate metabolism	Starch and sucrose metabolism	ko00500	K00699	glucuronosyltransferase	2.4.1.17
c66611_g2	Metabolism	Carbohydrate metabolism	Starch and sucrose metabolism	ko00500	K00699	glucuronosyltransferase	2.4.1.17
c67552_g1	Metabolism	Carbohydrate metabolism	Starch and sucrose metabolism	ko00500	K00699	glucuronosyltransferase	2.4.1.17
c67557_g2	Metabolism	Carbohydrate metabolism	Starch and sucrose metabolism	ko00500	K00699	glucuronosyltransferase	2.4.1.17
c61224_g1	Metabolism	Carbohydrate metabolism	Starch and sucrose metabolism	ko00500	K00699	glucuronosyltransferase	2.4.1.17
c66301_g3	Metabolism	Carbohydrate metabolism	Starch and sucrose metabolism	ko00500	K00699	glucuronosyltransferase	2.4.1.17
c24877_g1	Metabolism	Carbohydrate metabolism	Starch and sucrose metabolism	ko00500	K00699	glucuronosyltransferase	2.4.1.17
c65964_g10	Metabolism	Carbohydrate metabolism	Starch and sucrose metabolism	ko00500	K01195	beta-glucuronidase	3.2.1.31
c54388_g2	Metabolism	Carbohydrate metabolism	Starch and sucrose metabolism	ko00500	K01195	beta-glucuronidase	3.2.1.31
c51714_g1	Metabolism	Carbohydrate metabolism	Starch and sucrose metabolism	ko00500	K08678	UDP-glucuronate decarboxylase	4.1.1.35
c64593_g1	Metabolism	Carbohydrate metabolism	Starch and sucrose metabolism	ko00500	K08678	UDP-glucuronate decarboxylase	4.1.1.35
c43053_g1	Metabolism	Carbohydrate metabolism	Starch and sucrose metabolism	ko00500	K15920	beta-D-xylosidase 4	3.2.1.37
c33332_g1	Metabolism	Carbohydrate metabolism	Starch and sucrose metabolism	ko00500	K15920	beta-D-xylosidase 4	3.2.1.37
c65653_g4	Metabolism	Carbohydrate metabolism	Starch and sucrose metabolism	ko00500	K01051	pectinesterase	3.1.1.11
c61327_g1	Metabolism	Carbohydrate metabolism	Starch and sucrose metabolism	ko00500	K01184	polygalacturonase	3.2.1.15
c66616_g2	Metabolism	Carbohydrate metabolism	Starch and sucrose metabolism	ko00500	K01184	polygalacturonase	3.2.1.15
c66616_g1	Metabolism	Carbohydrate metabolism	Starch and sucrose metabolism	ko00500	K01184	polygalacturonase	3.2.1.15
c66616_g4	Metabolism	Carbohydrate metabolism	Starch and sucrose metabolism	ko00500	K01184	polygalacturonase	3.2.1.15
c66616_g5	Metabolism	Carbohydrate metabolism	Starch and sucrose metabolism	ko00500	K01184	polygalacturonase	3.2.1.15
c66313_g2	Metabolism	Carbohydrate metabolism	Starch and sucrose metabolism	ko00500	K01184	polygalacturonase	3.2.1.15
c66777_g1	Metabolism	Carbohydrate metabolism	Starch and sucrose metabolism	ko00500	K00963	UTP--glucose-1-phosphate uridylyltransferase	2.7.7.9
c67050_g1	Metabolism	Carbohydrate metabolism	Starch and sucrose metabolism	ko00500	K00963	UTP--glucose-1-phosphate uridylyltransferase	2.7.7.9
c68239_g1	Metabolism	Carbohydrate metabolism	Starch and sucrose metabolism	ko00500	K01835	phosphoglucomutase	5.4.2.2
c66624_g1	Metabolism	Carbohydrate metabolism	Starch and sucrose metabolism	ko00500	K15779	phosphoglucomutase / phosphopentomutase	5.4.2.2 5.4.2.7
c66473_g4	Metabolism	Carbohydrate metabolism	Starch and sucrose metabolism	ko00500	K00844	hexokinase	2.7.1.1
c13220_g1	Metabolism	Carbohydrate metabolism	Starch and sucrose metabolism	ko00500	K00844	hexokinase	2.7.1.1
c61612_g1	Metabolism	Carbohydrate metabolism	Starch and sucrose metabolism	ko00500	K00844	hexokinase	2.7.1.1
c76837_g1	Metabolism	Carbohydrate metabolism	Starch and sucrose metabolism	ko00500	K00844	hexokinase	2.7.1.1
c11090_g1	Metabolism	Carbohydrate metabolism	Starch and sucrose metabolism	ko00500	K01810	glucose-6-phosphate isomerase	5.3.1.9
c97285_g1	Metabolism	Carbohydrate metabolism	Starch and sucrose metabolism	ko00500	K01810	glucose-6-phosphate isomerase	5.3.1.9
c64481_g1	Metabolism	Carbohydrate metabolism	Starch and sucrose metabolism	ko00500	K00700	1,4-alpha-glucan branching enzyme	2.4.1.18
c60965_g1	Metabolism	Carbohydrate metabolism	Starch and sucrose metabolism	ko00500	K00700	1,4-alpha-glucan branching enzyme	2.4.1.18
c80445_g1	Metabolism	Carbohydrate metabolism	Starch and sucrose metabolism	ko00500	K00688	starch phosphorylase	2.4.1.1
c67177_g2	Metabolism	Carbohydrate metabolism	Starch and sucrose metabolism	ko00500	K00688	starch phosphorylase	2.4.1.1
c102226_g1	Metabolism	Carbohydrate metabolism	Starch and sucrose metabolism	ko00500	K00688	starch phosphorylase	2.4.1.1
c28_g1	Metabolism	Carbohydrate metabolism	Starch and sucrose metabolism	ko00500	K00688	starch phosphorylase	2.4.1.1
c96337_g1	Metabolism	Carbohydrate metabolism	Starch and sucrose metabolism	ko00500	K00688	starch phosphorylase	2.4.1.1
c85537_g1	Metabolism	Carbohydrate metabolism	Starch and sucrose metabolism	ko00500	K00688	starch phosphorylase	2.4.1.1
c67070_g1	Metabolism	Carbohydrate metabolism	Starch and sucrose metabolism	ko00500	K00693	glycogen(starch) synthase	2.4.1.11
c1779_g1	Metabolism	Carbohydrate metabolism	Starch and sucrose metabolism	ko00500	K00693	glycogen(starch) synthase	2.4.1.11
c47177_g1	Metabolism	Carbohydrate metabolism	Starch and sucrose metabolism	ko00500	K00693	glycogen(starch) synthase	2.4.1.11
c21311_g2	Metabolism	Carbohydrate metabolism	Starch and sucrose metabolism	ko00500	K01176	alpha-amylase	3.2.1.1
c81086_g1	Metabolism	Carbohydrate metabolism	Starch and sucrose metabolism	ko00500	K01176	alpha-amylase	3.2.1.1
c65513_g2	Metabolism	Carbohydrate metabolism	Starch and sucrose metabolism	ko00500	K01176	alpha-amylase	3.2.1.1
c65513_g1	Metabolism	Carbohydrate metabolism	Starch and sucrose metabolism	ko00500	K01176	alpha-amylase	3.2.1.1
c21311_g1	Metabolism	Carbohydrate metabolism	Starch and sucrose metabolism	ko00500	K01176	alpha-amylase	3.2.1.1
c5323_g1	Metabolism	Carbohydrate metabolism	Starch and sucrose metabolism	ko00500	K01176	alpha-amylase	3.2.1.1
c3676_g1	Metabolism	Carbohydrate metabolism	Starch and sucrose metabolism	ko00500	K01178	glucoamylase	3.2.1.3
c86425_g1	Metabolism	Carbohydrate metabolism	Starch and sucrose metabolism	ko00500	K01182	oligo-1,6-glucosidase	3.2.1.10
c98446_g1	Metabolism	Carbohydrate metabolism	Starch and sucrose metabolism	ko00500	K01196	glycogen debranching enzyme	2.4.1.25 3.2.1.33
c16_g1	Metabolism	Carbohydrate metabolism	Starch and sucrose metabolism	ko00500	K01196	glycogen debranching enzyme	2.4.1.25 3.2.1.33
c61186_g2	Metabolism	Carbohydrate metabolism	Starch and sucrose metabolism	ko00500	K01196	glycogen debranching enzyme	2.4.1.25 3.2.1.33
c70431_g1	Metabolism	Carbohydrate metabolism	Starch and sucrose metabolism	ko00500	K01196	glycogen debranching enzyme	2.4.1.25 3.2.1.33
c35180_g1	Metabolism	Carbohydrate metabolism	Starch and sucrose metabolism	ko00500	K01513	ectonucleotide pyrophosphatase/phosphodiesterase family member 1/3	3.1.4.1 3.6.1.9
c51119_g1	Metabolism	Carbohydrate metabolism	Starch and sucrose metabolism	ko00500	K01513	ectonucleotide pyrophosphatase/phosphodiesterase family member 1/3	3.1.4.1 3.6.1.9
c97313_g1	Metabolism	Carbohydrate metabolism	Amino sugar and nucleotide sugar metabolism	ko00520	K01183	chitinase	3.2.1.14
c58567_g2	Metabolism	Carbohydrate metabolism	Amino sugar and nucleotide sugar metabolism	ko00520	K01183	chitinase	3.2.1.14
c53517_g2	Metabolism	Carbohydrate metabolism	Amino sugar and nucleotide sugar metabolism	ko00520	K01183	chitinase	3.2.1.14
c88718_g1	Metabolism	Carbohydrate metabolism	Amino sugar and nucleotide sugar metabolism	ko00520	K01183	chitinase	3.2.1.14
c68215_g1	Metabolism	Carbohydrate metabolism	Amino sugar and nucleotide sugar metabolism	ko00520	K01183	chitinase	3.2.1.14
c65567_g1	Metabolism	Carbohydrate metabolism	Amino sugar and nucleotide sugar metabolism	ko00520	K01183	chitinase	3.2.1.14
c66901_g1	Metabolism	Carbohydrate metabolism	Amino sugar and nucleotide sugar metabolism	ko00520	K01183	chitinase	3.2.1.14
c48254_g1	Metabolism	Carbohydrate metabolism	Amino sugar and nucleotide sugar metabolism	ko00520	K01183	chitinase	3.2.1.14
c85758_g1	Metabolism	Carbohydrate metabolism	Amino sugar and nucleotide sugar metabolism	ko00520	K01183	chitinase	3.2.1.14
c60681_g1	Metabolism	Carbohydrate metabolism	Amino sugar and nucleotide sugar metabolism	ko00520	K01183	chitinase	3.2.1.14
c53501_g1	Metabolism	Carbohydrate metabolism	Amino sugar and nucleotide sugar metabolism	ko00520	K01183	chitinase	3.2.1.14
c97526_g1	Metabolism	Carbohydrate metabolism	Amino sugar and nucleotide sugar metabolism	ko00520	K01183	chitinase	3.2.1.14
c65586_g1	Metabolism	Carbohydrate metabolism	Amino sugar and nucleotide sugar metabolism	ko00520	K01183	chitinase	3.2.1.14
c66399_g1	Metabolism	Carbohydrate metabolism	Amino sugar and nucleotide sugar metabolism	ko00520	K01183	chitinase	3.2.1.14
c65873_g1	Metabolism	Carbohydrate metabolism	Amino sugar and nucleotide sugar metabolism	ko00520	K12373	hexosaminidase	3.2.1.52
c50028_g1	Metabolism	Carbohydrate metabolism	Amino sugar and nucleotide sugar metabolism	ko00520	K12373	hexosaminidase	3.2.1.52
c20885_g1	Metabolism	Carbohydrate metabolism	Amino sugar and nucleotide sugar metabolism	ko00520	K12373	hexosaminidase	3.2.1.52
c64414_g1	Metabolism	Carbohydrate metabolism	Amino sugar and nucleotide sugar metabolism	ko00520	K12373	hexosaminidase	3.2.1.52
c62230_g1	Metabolism	Carbohydrate metabolism	Amino sugar and nucleotide sugar metabolism	ko00520	K12373	hexosaminidase	3.2.1.52
c65880_g2	Metabolism	Carbohydrate metabolism	Amino sugar and nucleotide sugar metabolism	ko00520	K01452	chitin deacetylase	3.5.1.41
c28751_g1	Metabolism	Carbohydrate metabolism	Amino sugar and nucleotide sugar metabolism	ko00520	K01452	chitin deacetylase	3.5.1.41
c66166_g1	Metabolism	Carbohydrate metabolism	Amino sugar and nucleotide sugar metabolism	ko00520	K01452	chitin deacetylase	3.5.1.41
c43608_g1	Metabolism	Carbohydrate metabolism	Amino sugar and nucleotide sugar metabolism	ko00520	K01452	chitin deacetylase	3.5.1.41
c97530_g1	Metabolism	Carbohydrate metabolism	Amino sugar and nucleotide sugar metabolism	ko00520	K00884	N-acetylglucosamine kinase	2.7.1.59
c65867_g1	Metabolism	Carbohydrate metabolism	Amino sugar and nucleotide sugar metabolism	ko00520	K01836	phosphoacetylglucosamine mutase	5.4.2.3
c91985_g1	Metabolism	Carbohydrate metabolism	Amino sugar and nucleotide sugar metabolism	ko00520	K01836	phosphoacetylglucosamine mutase	5.4.2.3
c62596_g2	Metabolism	Carbohydrate metabolism	Amino sugar and nucleotide sugar metabolism	ko00520	K01836	phosphoacetylglucosamine mutase	5.4.2.3
c62596_g1	Metabolism	Carbohydrate metabolism	Amino sugar and nucleotide sugar metabolism	ko00520	K01836	phosphoacetylglucosamine mutase	5.4.2.3
c80209_g1	Metabolism	Carbohydrate metabolism	Amino sugar and nucleotide sugar metabolism	ko00520	K00972	UDP-N-acetylglucosamine pyrophosphorylase	2.7.7.23
c86408_g1	Metabolism	Carbohydrate metabolism	Amino sugar and nucleotide sugar metabolism	ko00520	K00972	UDP-N-acetylglucosamine pyrophosphorylase	2.7.7.23
c28158_g1	Metabolism	Carbohydrate metabolism	Amino sugar and nucleotide sugar metabolism	ko00520	K00972	UDP-N-acetylglucosamine pyrophosphorylase	2.7.7.23
c21557_g1	Metabolism	Carbohydrate metabolism	Amino sugar and nucleotide sugar metabolism	ko00520	K05304	sialic acid synthase	2.5.1.56 2.5.1.57
c67758_g1	Metabolism	Carbohydrate metabolism	Amino sugar and nucleotide sugar metabolism	ko00520	K01097	N-acylneuraminate-9-phosphatase	3.1.3.29
c23118_g1	Metabolism	Carbohydrate metabolism	Amino sugar and nucleotide sugar metabolism	ko00520	K00326	cytochrome-b5 reductase	1.6.2.2
c42921_g1	Metabolism	Carbohydrate metabolism	Amino sugar and nucleotide sugar metabolism	ko00520	K00326	cytochrome-b5 reductase	1.6.2.2
c24515_g1	Metabolism	Carbohydrate metabolism	Amino sugar and nucleotide sugar metabolism	ko00520	K00326	cytochrome-b5 reductase	1.6.2.2
c24890_g1	Metabolism	Carbohydrate metabolism	Amino sugar and nucleotide sugar metabolism	ko00520	K00326	cytochrome-b5 reductase	1.6.2.2
c65022_g1	Metabolism	Carbohydrate metabolism	Amino sugar and nucleotide sugar metabolism	ko00520	K00326	cytochrome-b5 reductase	1.6.2.2
c97549_g1	Metabolism	Carbohydrate metabolism	Amino sugar and nucleotide sugar metabolism	ko00520	K00698	chitin synthase	2.4.1.16
c56622_g1	Metabolism	Carbohydrate metabolism	Amino sugar and nucleotide sugar metabolism	ko00520	K00698	chitin synthase	2.4.1.16
c65418_g1	Metabolism	Carbohydrate metabolism	Amino sugar and nucleotide sugar metabolism	ko00520	K00698	chitin synthase	2.4.1.16
c37840_g1	Metabolism	Carbohydrate metabolism	Amino sugar and nucleotide sugar metabolism	ko00520	K00698	chitin synthase	2.4.1.16
c101897_g1	Metabolism	Carbohydrate metabolism	Amino sugar and nucleotide sugar metabolism	ko00520	K00698	chitin synthase	2.4.1.16
c56622_g2	Metabolism	Carbohydrate metabolism	Amino sugar and nucleotide sugar metabolism	ko00520	K00698	chitin synthase	2.4.1.16
c58934_g1	Metabolism	Carbohydrate metabolism	Amino sugar and nucleotide sugar metabolism	ko00520	K00698	chitin synthase	2.4.1.16
c52308_g1	Metabolism	Carbohydrate metabolism	Amino sugar and nucleotide sugar metabolism	ko00520	K00698	chitin synthase	2.4.1.16
c88392_g1	Metabolism	Carbohydrate metabolism	Amino sugar and nucleotide sugar metabolism	ko00520	K00698	chitin synthase	2.4.1.16
c36543_g1	Metabolism	Carbohydrate metabolism	Amino sugar and nucleotide sugar metabolism	ko00520	K00698	chitin synthase	2.4.1.16
c13023_g1	Metabolism	Carbohydrate metabolism	Amino sugar and nucleotide sugar metabolism	ko00520	K00698	chitin synthase	2.4.1.16
c102201_g1	Metabolism	Carbohydrate metabolism	Amino sugar and nucleotide sugar metabolism	ko00520	K00698	chitin synthase	2.4.1.16
c65217_g4	Metabolism	Carbohydrate metabolism	Amino sugar and nucleotide sugar metabolism	ko00520	K00698	chitin synthase	2.4.1.16
c65217_g2	Metabolism	Carbohydrate metabolism	Amino sugar and nucleotide sugar metabolism	ko00520	K00698	chitin synthase	2.4.1.16
c40678_g1	Metabolism	Carbohydrate metabolism	Amino sugar and nucleotide sugar metabolism	ko00520	K00698	chitin synthase	2.4.1.16
c57506_g1	Metabolism	Carbohydrate metabolism	Amino sugar and nucleotide sugar metabolism	ko00520	K00698	chitin synthase	2.4.1.16
c91901_g1	Metabolism	Carbohydrate metabolism	Amino sugar and nucleotide sugar metabolism	ko00520	K00698	chitin synthase	2.4.1.16
c65609_g1	Metabolism	Carbohydrate metabolism	Amino sugar and nucleotide sugar metabolism	ko00520	K00698	chitin synthase	2.4.1.16
c40678_g2	Metabolism	Carbohydrate metabolism	Amino sugar and nucleotide sugar metabolism	ko00520	K00698	chitin synthase	2.4.1.16
c47936_g1	Metabolism	Carbohydrate metabolism	Amino sugar and nucleotide sugar metabolism	ko00520	K00075	UDP-N-acetylmuramate dehydrogenase	1.3.1.98
c66473_g4	Metabolism	Carbohydrate metabolism	Amino sugar and nucleotide sugar metabolism	ko00520	K00844	hexokinase	2.7.1.1
c13220_g1	Metabolism	Carbohydrate metabolism	Amino sugar and nucleotide sugar metabolism	ko00520	K00844	hexokinase	2.7.1.1
c61612_g1	Metabolism	Carbohydrate metabolism	Amino sugar and nucleotide sugar metabolism	ko00520	K00844	hexokinase	2.7.1.1
c76837_g1	Metabolism	Carbohydrate metabolism	Amino sugar and nucleotide sugar metabolism	ko00520	K00844	hexokinase	2.7.1.1
c81145_g1	Metabolism	Carbohydrate metabolism	Amino sugar and nucleotide sugar metabolism	ko00520	K03431	phosphoglucosamine mutase	5.4.2.10
c40636_g1	Metabolism	Carbohydrate metabolism	Amino sugar and nucleotide sugar metabolism	ko00520	K01443	N-acetylglucosamine-6-phosphate deacetylase	3.5.1.25
c53442_g1	Metabolism	Carbohydrate metabolism	Amino sugar and nucleotide sugar metabolism	ko00520	K00621	glucosamine-phosphate N-acetyltransferase	2.3.1.4
c80540_g1	Metabolism	Carbohydrate metabolism	Amino sugar and nucleotide sugar metabolism	ko00520	K00621	glucosamine-phosphate N-acetyltransferase	2.3.1.4
c12882_g1	Metabolism	Carbohydrate metabolism	Amino sugar and nucleotide sugar metabolism	ko00520	K02564	glucosamine-6-phosphate deaminase	3.5.99.6
c70323_g1	Metabolism	Carbohydrate metabolism	Amino sugar and nucleotide sugar metabolism	ko00520	K00820	glucosamine--fructose-6-phosphate aminotransferase (isomerizing)	2.6.1.16
c63122_g2	Metabolism	Carbohydrate metabolism	Amino sugar and nucleotide sugar metabolism	ko00520	K00820	glucosamine--fructose-6-phosphate aminotransferase (isomerizing)	2.6.1.16
c63122_g1	Metabolism	Carbohydrate metabolism	Amino sugar and nucleotide sugar metabolism	ko00520	K00820	glucosamine--fructose-6-phosphate aminotransferase (isomerizing)	2.6.1.16
c28388_g1	Metabolism	Carbohydrate metabolism	Amino sugar and nucleotide sugar metabolism	ko00520	K00820	glucosamine--fructose-6-phosphate aminotransferase (isomerizing)	2.6.1.16
c40057_g1	Metabolism	Carbohydrate metabolism	Amino sugar and nucleotide sugar metabolism	ko00520	K00820	glucosamine--fructose-6-phosphate aminotransferase (isomerizing)	2.6.1.16
c43053_g1	Metabolism	Carbohydrate metabolism	Amino sugar and nucleotide sugar metabolism	ko00520	K15920	beta-D-xylosidase 4	3.2.1.37
c33332_g1	Metabolism	Carbohydrate metabolism	Amino sugar and nucleotide sugar metabolism	ko00520	K15920	beta-D-xylosidase 4	3.2.1.37
c51714_g1	Metabolism	Carbohydrate metabolism	Amino sugar and nucleotide sugar metabolism	ko00520	K08678	UDP-glucuronate decarboxylase	4.1.1.35
c64593_g1	Metabolism	Carbohydrate metabolism	Amino sugar and nucleotide sugar metabolism	ko00520	K08678	UDP-glucuronate decarboxylase	4.1.1.35
c11090_g1	Metabolism	Carbohydrate metabolism	Amino sugar and nucleotide sugar metabolism	ko00520	K01810	glucose-6-phosphate isomerase	5.3.1.9
c97285_g1	Metabolism	Carbohydrate metabolism	Amino sugar and nucleotide sugar metabolism	ko00520	K01810	glucose-6-phosphate isomerase	5.3.1.9
c68239_g1	Metabolism	Carbohydrate metabolism	Amino sugar and nucleotide sugar metabolism	ko00520	K01835	phosphoglucomutase	5.4.2.2
c66624_g1	Metabolism	Carbohydrate metabolism	Amino sugar and nucleotide sugar metabolism	ko00520	K15779	phosphoglucomutase / phosphopentomutase	5.4.2.2 5.4.2.7
c66777_g1	Metabolism	Carbohydrate metabolism	Amino sugar and nucleotide sugar metabolism	ko00520	K00963	UTP--glucose-1-phosphate uridylyltransferase	2.7.7.9
c67050_g1	Metabolism	Carbohydrate metabolism	Amino sugar and nucleotide sugar metabolism	ko00520	K00963	UTP--glucose-1-phosphate uridylyltransferase	2.7.7.9
c67138_g1	Metabolism	Carbohydrate metabolism	Amino sugar and nucleotide sugar metabolism	ko00520	K00965	UDPglucose--hexose-1-phosphate uridylyltransferase	2.7.7.12
c61190_g1	Metabolism	Carbohydrate metabolism	Amino sugar and nucleotide sugar metabolism	ko00520	K00012	UDPglucose 6-dehydrogenase	1.1.1.22
c59759_g1	Metabolism	Carbohydrate metabolism	Amino sugar and nucleotide sugar metabolism	ko00520	K00012	UDPglucose 6-dehydrogenase	1.1.1.22
c64544_g1	Metabolism	Carbohydrate metabolism	Amino sugar and nucleotide sugar metabolism	ko00520	K00849	galactokinase	2.7.1.6
c38331_g1	Metabolism	Carbohydrate metabolism	Amino sugar and nucleotide sugar metabolism	ko00520	K00849	galactokinase	2.7.1.6
c58301_g1	Metabolism	Carbohydrate metabolism	Amino sugar and nucleotide sugar metabolism	ko00520	K01784	UDP-glucose 4-epimerase	5.1.3.2
c102763_g1	Metabolism	Carbohydrate metabolism	Amino sugar and nucleotide sugar metabolism	ko00520	K17497	phosphomannomutase	5.4.2.8
c29999_g1	Metabolism	Carbohydrate metabolism	Amino sugar and nucleotide sugar metabolism	ko00520	K17497	phosphomannomutase	5.4.2.8
c28735_g1	Metabolism	Carbohydrate metabolism	Amino sugar and nucleotide sugar metabolism	ko00520	K00966	mannose-1-phosphate guanylyltransferase	2.7.7.13
c47292_g2	Metabolism	Carbohydrate metabolism	Amino sugar and nucleotide sugar metabolism	ko00520	K00966	mannose-1-phosphate guanylyltransferase	2.7.7.13
c87091_g1	Metabolism	Carbohydrate metabolism	Amino sugar and nucleotide sugar metabolism	ko00520	K00966	mannose-1-phosphate guanylyltransferase	2.7.7.13
c75884_g1	Metabolism	Carbohydrate metabolism	Amino sugar and nucleotide sugar metabolism	ko00520	K00966	mannose-1-phosphate guanylyltransferase	2.7.7.13
c71918_g1	Metabolism	Carbohydrate metabolism	Amino sugar and nucleotide sugar metabolism	ko00520	K00966	mannose-1-phosphate guanylyltransferase	2.7.7.13
c65880_g5	Metabolism	Carbohydrate metabolism	Amino sugar and nucleotide sugar metabolism	ko00520	K00971	mannose-1-phosphate guanylyltransferase	2.7.7.13
c65880_g4	Metabolism	Carbohydrate metabolism	Amino sugar and nucleotide sugar metabolism	ko00520	K00971	mannose-1-phosphate guanylyltransferase	2.7.7.13
c67990_g1	Metabolism	Carbohydrate metabolism	Amino sugar and nucleotide sugar metabolism	ko00520	K01711	GDPmannose 4,6-dehydratase	4.2.1.47
c46959_g1	Metabolism	Carbohydrate metabolism	Amino sugar and nucleotide sugar metabolism	ko00520	K01711	GDPmannose 4,6-dehydratase	4.2.1.47
c15457_g1	Metabolism	Carbohydrate metabolism	Amino sugar and nucleotide sugar metabolism	ko00520	K01711	GDPmannose 4,6-dehydratase	4.2.1.47
c67750_g1	Metabolism	Carbohydrate metabolism	Amino sugar and nucleotide sugar metabolism	ko00520	K01809	mannose-6-phosphate isomerase	5.3.1.8
c47329_g1	Metabolism	Carbohydrate metabolism	Amino sugar and nucleotide sugar metabolism	ko00520	K02377	GDP-L-fucose synthase	1.1.1.271
c73521_g1	Metabolism	Carbohydrate metabolism	Amino sugar and nucleotide sugar metabolism	ko00520	K02377	GDP-L-fucose synthase	1.1.1.271
c77672_g1	Metabolism	Carbohydrate metabolism	Pyruvate metabolism	ko00620	K01895	acetyl-CoA synthetase	6.2.1.1
c80187_g1	Metabolism	Carbohydrate metabolism	Pyruvate metabolism	ko00620	K01895	acetyl-CoA synthetase	6.2.1.1
c69065_g1	Metabolism	Carbohydrate metabolism	Pyruvate metabolism	ko00620	K01895	acetyl-CoA synthetase	6.2.1.1
c69396_g1	Metabolism	Carbohydrate metabolism	Pyruvate metabolism	ko00620	K01895	acetyl-CoA synthetase	6.2.1.1
c26211_g1	Metabolism	Carbohydrate metabolism	Pyruvate metabolism	ko00620	K01895	acetyl-CoA synthetase	6.2.1.1
c96924_g1	Metabolism	Carbohydrate metabolism	Pyruvate metabolism	ko00620	K01895	acetyl-CoA synthetase	6.2.1.1
c68439_g1	Metabolism	Carbohydrate metabolism	Pyruvate metabolism	ko00620	K00161	pyruvate dehydrogenase E1 component alpha subunit	1.2.4.1
c66492_g2	Metabolism	Carbohydrate metabolism	Pyruvate metabolism	ko00620	K00161	pyruvate dehydrogenase E1 component alpha subunit	1.2.4.1
c52420_g1	Metabolism	Carbohydrate metabolism	Pyruvate metabolism	ko00620	K00161	pyruvate dehydrogenase E1 component alpha subunit	1.2.4.1
c65878_g1	Metabolism	Carbohydrate metabolism	Pyruvate metabolism	ko00620	K00162	pyruvate dehydrogenase E1 component beta subunit	1.2.4.1
c57535_g1	Metabolism	Carbohydrate metabolism	Pyruvate metabolism	ko00620	K00162	pyruvate dehydrogenase E1 component beta subunit	1.2.4.1
c63289_g1	Metabolism	Carbohydrate metabolism	Pyruvate metabolism	ko00620	K00627	pyruvate dehydrogenase E2 component (dihydrolipoamide acetyltransferase)	2.3.1.12
c60537_g1	Metabolism	Carbohydrate metabolism	Pyruvate metabolism	ko00620	K00627	pyruvate dehydrogenase E2 component (dihydrolipoamide acetyltransferase)	2.3.1.12
c65732_g1	Metabolism	Carbohydrate metabolism	Pyruvate metabolism	ko00620	K00627	pyruvate dehydrogenase E2 component (dihydrolipoamide acetyltransferase)	2.3.1.12
c66580_g1	Metabolism	Carbohydrate metabolism	Pyruvate metabolism	ko00620	K00382	dihydrolipoamide dehydrogenase	1.8.1.4
c82965_g1	Metabolism	Carbohydrate metabolism	Pyruvate metabolism	ko00620	K00382	dihydrolipoamide dehydrogenase	1.8.1.4
c51096_g1	Metabolism	Carbohydrate metabolism	Pyruvate metabolism	ko00620	K00382	dihydrolipoamide dehydrogenase	1.8.1.4
c85711_g1	Metabolism	Carbohydrate metabolism	Pyruvate metabolism	ko00620	K00382	dihydrolipoamide dehydrogenase	1.8.1.4
c60613_g1	Metabolism	Carbohydrate metabolism	Pyruvate metabolism	ko00620	K13997	dihydrolipoamide dehydrogenase-binding protein of pyruvate dehydrogenase complex
c14571_g1	Metabolism	Carbohydrate metabolism	Pyruvate metabolism	ko00620	K00656	formate C-acetyltransferase	2.3.1.54
c12117_g1	Metabolism	Carbohydrate metabolism	Pyruvate metabolism	ko00620	K00873	pyruvate kinase	2.7.1.40
c75378_g1	Metabolism	Carbohydrate metabolism	Pyruvate metabolism	ko00620	K00873	pyruvate kinase	2.7.1.40
c58298_g1	Metabolism	Carbohydrate metabolism	Pyruvate metabolism	ko00620	K00873	pyruvate kinase	2.7.1.40
c74142_g1	Metabolism	Carbohydrate metabolism	Pyruvate metabolism	ko00620	K00873	pyruvate kinase	2.7.1.40
c49434_g1	Metabolism	Carbohydrate metabolism	Pyruvate metabolism	ko00620	K00873	pyruvate kinase	2.7.1.40
c30757_g1	Metabolism	Carbohydrate metabolism	Pyruvate metabolism	ko00620	K00873	pyruvate kinase	2.7.1.40
c82228_g1	Metabolism	Carbohydrate metabolism	Pyruvate metabolism	ko00620	K00873	pyruvate kinase	2.7.1.40
c64769_g1	Metabolism	Carbohydrate metabolism	Pyruvate metabolism	ko00620	K00873	pyruvate kinase	2.7.1.40
c90545_g1	Metabolism	Carbohydrate metabolism	Pyruvate metabolism	ko00620	K12406	pyruvate kinase isozymes R/L	2.7.1.40
c13660_g1	Metabolism	Carbohydrate metabolism	Pyruvate metabolism	ko00620	K11262	acetyl-CoA carboxylase / biotin carboxylase	6.4.1.2 6.3.4.14
c93711_g1	Metabolism	Carbohydrate metabolism	Pyruvate metabolism	ko00620	K11262	acetyl-CoA carboxylase / biotin carboxylase	6.4.1.2 6.3.4.14
c7504_g1	Metabolism	Carbohydrate metabolism	Pyruvate metabolism	ko00620	K11262	acetyl-CoA carboxylase / biotin carboxylase	6.4.1.2 6.3.4.14
c68624_g1	Metabolism	Carbohydrate metabolism	Pyruvate metabolism	ko00620	K11262	acetyl-CoA carboxylase / biotin carboxylase	6.4.1.2 6.3.4.14
c89420_g1	Metabolism	Carbohydrate metabolism	Pyruvate metabolism	ko00620	K11262	acetyl-CoA carboxylase / biotin carboxylase	6.4.1.2 6.3.4.14
c64165_g1	Metabolism	Carbohydrate metabolism	Pyruvate metabolism	ko00620	K11262	acetyl-CoA carboxylase / biotin carboxylase	6.4.1.2 6.3.4.14
c69372_g1	Metabolism	Carbohydrate metabolism	Pyruvate metabolism	ko00620	K11262	acetyl-CoA carboxylase / biotin carboxylase	6.4.1.2 6.3.4.14
c80951_g1	Metabolism	Carbohydrate metabolism	Pyruvate metabolism	ko00620	K11262	acetyl-CoA carboxylase / biotin carboxylase	6.4.1.2 6.3.4.14
c91668_g1	Metabolism	Carbohydrate metabolism	Pyruvate metabolism	ko00620	K11262	acetyl-CoA carboxylase / biotin carboxylase	6.4.1.2 6.3.4.14
c50671_g1	Metabolism	Carbohydrate metabolism	Pyruvate metabolism	ko00620	K01512	acylphosphatase	3.6.1.7
c67679_g3	Metabolism	Carbohydrate metabolism	Pyruvate metabolism	ko00620	K01512	acylphosphatase	3.6.1.7
c81443_g1	Metabolism	Carbohydrate metabolism	Pyruvate metabolism	ko00620	K00128	aldehyde dehydrogenase (NAD+)	1.2.1.3
c68036_g1	Metabolism	Carbohydrate metabolism	Pyruvate metabolism	ko00620	K00128	aldehyde dehydrogenase (NAD+)	1.2.1.3
c95932_g1	Metabolism	Carbohydrate metabolism	Pyruvate metabolism	ko00620	K00128	aldehyde dehydrogenase (NAD+)	1.2.1.3
c3624_g2	Metabolism	Carbohydrate metabolism	Pyruvate metabolism	ko00620	K00128	aldehyde dehydrogenase (NAD+)	1.2.1.3
c14898_g2	Metabolism	Carbohydrate metabolism	Pyruvate metabolism	ko00620	K00128	aldehyde dehydrogenase (NAD+)	1.2.1.3
c57836_g1	Metabolism	Carbohydrate metabolism	Pyruvate metabolism	ko00620	K00128	aldehyde dehydrogenase (NAD+)	1.2.1.3
c11345_g1	Metabolism	Carbohydrate metabolism	Pyruvate metabolism	ko00620	K00128	aldehyde dehydrogenase (NAD+)	1.2.1.3
c68834_g1	Metabolism	Carbohydrate metabolism	Pyruvate metabolism	ko00620	K00128	aldehyde dehydrogenase (NAD+)	1.2.1.3
c82191_g1	Metabolism	Carbohydrate metabolism	Pyruvate metabolism	ko00620	K00128	aldehyde dehydrogenase (NAD+)	1.2.1.3
c66417_g1	Metabolism	Carbohydrate metabolism	Pyruvate metabolism	ko00620	K00128	aldehyde dehydrogenase (NAD+)	1.2.1.3
c45849_g1	Metabolism	Carbohydrate metabolism	Pyruvate metabolism	ko00620	K00128	aldehyde dehydrogenase (NAD+)	1.2.1.3
c85855_g1	Metabolism	Carbohydrate metabolism	Pyruvate metabolism	ko00620	K00128	aldehyde dehydrogenase (NAD+)	1.2.1.3
c63886_g1	Metabolism	Carbohydrate metabolism	Pyruvate metabolism	ko00620	K00128	aldehyde dehydrogenase (NAD+)	1.2.1.3
c95033_g1	Metabolism	Carbohydrate metabolism	Pyruvate metabolism	ko00620	K00128	aldehyde dehydrogenase (NAD+)	1.2.1.3
c43049_g1	Metabolism	Carbohydrate metabolism	Pyruvate metabolism	ko00620	K14085	aldehyde dehydrogenase family 7 member A1	1.2.1.31 1.2.1.8 1.2.1.3
c20094_g1	Metabolism	Carbohydrate metabolism	Pyruvate metabolism	ko00620	K14085	aldehyde dehydrogenase family 7 member A1	1.2.1.31 1.2.1.8 1.2.1.3
c33238_g1	Metabolism	Carbohydrate metabolism	Pyruvate metabolism	ko00620	K01067	acetyl-CoA hydrolase	3.1.2.1
c10381_g1	Metabolism	Carbohydrate metabolism	Pyruvate metabolism	ko00620	K01067	acetyl-CoA hydrolase	3.1.2.1
c79367_g1	Metabolism	Carbohydrate metabolism	Pyruvate metabolism	ko00620	K00101	L-lactate dehydrogenase (cytochrome)	1.1.2.3
c62564_g1	Metabolism	Carbohydrate metabolism	Pyruvate metabolism	ko00620	K00016	L-lactate dehydrogenase	1.1.1.27
c12978_g1	Metabolism	Carbohydrate metabolism	Pyruvate metabolism	ko00620	K00016	L-lactate dehydrogenase	1.1.1.27
c68158_g1	Metabolism	Carbohydrate metabolism	Pyruvate metabolism	ko00620	K00016	L-lactate dehydrogenase	1.1.1.27
c69983_g1	Metabolism	Carbohydrate metabolism	Pyruvate metabolism	ko00620	K00102	D-lactate dehydrogenase (cytochrome)	1.1.2.4
c89898_g1	Metabolism	Carbohydrate metabolism	Pyruvate metabolism	ko00620	K00102	D-lactate dehydrogenase (cytochrome)	1.1.2.4
c41823_g1	Metabolism	Carbohydrate metabolism	Pyruvate metabolism	ko00620	K17741	NADPH-dependent methylglyoxal reductase	1.1.1.283
c44155_g2	Metabolism	Carbohydrate metabolism	Pyruvate metabolism	ko00620	K17741	NADPH-dependent methylglyoxal reductase	1.1.1.283
c73991_g1	Metabolism	Carbohydrate metabolism	Pyruvate metabolism	ko00620	K01759	lactoylglutathione lyase	4.4.1.5
c61847_g1	Metabolism	Carbohydrate metabolism	Pyruvate metabolism	ko00620	K01759	lactoylglutathione lyase	4.4.1.5
c53184_g1	Metabolism	Carbohydrate metabolism	Pyruvate metabolism	ko00620	K01069	hydroxyacylglutathione hydrolase	3.1.2.6
c44466_g1	Metabolism	Carbohydrate metabolism	Pyruvate metabolism	ko00620	K01069	hydroxyacylglutathione hydrolase	3.1.2.6
c92281_g1	Metabolism	Carbohydrate metabolism	Pyruvate metabolism	ko00620	K00049	glyoxylate/hydroxypyruvate reductase	1.1.1.79 1.1.1.81
c67093_g1	Metabolism	Carbohydrate metabolism	Pyruvate metabolism	ko00620	K00049	glyoxylate/hydroxypyruvate reductase	1.1.1.79 1.1.1.81
c68096_g1	Metabolism	Carbohydrate metabolism	Pyruvate metabolism	ko00620	K00049	glyoxylate/hydroxypyruvate reductase	1.1.1.79 1.1.1.81
c91083_g1	Metabolism	Carbohydrate metabolism	Pyruvate metabolism	ko00620	K00027	malate dehydrogenase (oxaloacetate-decarboxylating)	1.1.1.38
c56037_g1	Metabolism	Carbohydrate metabolism	Pyruvate metabolism	ko00620	K00029	malate dehydrogenase (oxaloacetate-decarboxylating)(NADP+)	1.1.1.40
c64279_g1	Metabolism	Carbohydrate metabolism	Pyruvate metabolism	ko00620	K00029	malate dehydrogenase (oxaloacetate-decarboxylating)(NADP+)	1.1.1.40
c74015_g1	Metabolism	Carbohydrate metabolism	Pyruvate metabolism	ko00620	K00029	malate dehydrogenase (oxaloacetate-decarboxylating)(NADP+)	1.1.1.40
c100981_g1	Metabolism	Carbohydrate metabolism	Pyruvate metabolism	ko00620	K00029	malate dehydrogenase (oxaloacetate-decarboxylating)(NADP+)	1.1.1.40
c22574_g1	Metabolism	Carbohydrate metabolism	Pyruvate metabolism	ko00620	K01958	pyruvate carboxylase	6.4.1.1
c89123_g1	Metabolism	Carbohydrate metabolism	Pyruvate metabolism	ko00620	K01958	pyruvate carboxylase	6.4.1.1
c81235_g1	Metabolism	Carbohydrate metabolism	Pyruvate metabolism	ko00620	K01958	pyruvate carboxylase	6.4.1.1
c97379_g1	Metabolism	Carbohydrate metabolism	Pyruvate metabolism	ko00620	K01958	pyruvate carboxylase	6.4.1.1
c75095_g1	Metabolism	Carbohydrate metabolism	Pyruvate metabolism	ko00620	K01958	pyruvate carboxylase	6.4.1.1
c61862_g1	Metabolism	Carbohydrate metabolism	Pyruvate metabolism	ko00620	K00025	malate dehydrogenase	1.1.1.37
c20610_g1	Metabolism	Carbohydrate metabolism	Pyruvate metabolism	ko00620	K00026	malate dehydrogenase	1.1.1.37
c37058_g1	Metabolism	Carbohydrate metabolism	Pyruvate metabolism	ko00620	K00026	malate dehydrogenase	1.1.1.37
c63136_g1	Metabolism	Carbohydrate metabolism	Pyruvate metabolism	ko00620	K00026	malate dehydrogenase	1.1.1.37
c74290_g1	Metabolism	Carbohydrate metabolism	Pyruvate metabolism	ko00620	K00026	malate dehydrogenase	1.1.1.37
c91993_g1	Metabolism	Carbohydrate metabolism	Pyruvate metabolism	ko00620	K00026	malate dehydrogenase	1.1.1.37
c80805_g1	Metabolism	Carbohydrate metabolism	Pyruvate metabolism	ko00620	K00026	malate dehydrogenase	1.1.1.37
c65683_g1	Metabolism	Carbohydrate metabolism	Pyruvate metabolism	ko00620	K00026	malate dehydrogenase	1.1.1.37
c73629_g1	Metabolism	Carbohydrate metabolism	Pyruvate metabolism	ko00620	K00026	malate dehydrogenase	1.1.1.37
c7458_g1	Metabolism	Carbohydrate metabolism	Pyruvate metabolism	ko00620	K00026	malate dehydrogenase	1.1.1.37
c28964_g1	Metabolism	Carbohydrate metabolism	Pyruvate metabolism	ko00620	K00026	malate dehydrogenase	1.1.1.37
c5121_g1	Metabolism	Carbohydrate metabolism	Pyruvate metabolism	ko00620	K01679	fumarate hydratase, class II	4.2.1.2
c28427_g1	Metabolism	Carbohydrate metabolism	Pyruvate metabolism	ko00620	K01679	fumarate hydratase, class II	4.2.1.2
c47307_g1	Metabolism	Carbohydrate metabolism	Pyruvate metabolism	ko00620	K01596	phosphoenolpyruvate carboxykinase (GTP)	4.1.1.32
c7854_g2	Metabolism	Carbohydrate metabolism	Pyruvate metabolism	ko00620	K01610	phosphoenolpyruvate carboxykinase (ATP)	4.1.1.49
c43365_g1	Metabolism	Carbohydrate metabolism	Pyruvate metabolism	ko00620	K01610	phosphoenolpyruvate carboxykinase (ATP)	4.1.1.49
c55799_g1	Metabolism	Carbohydrate metabolism	Pyruvate metabolism	ko00620	K01610	phosphoenolpyruvate carboxykinase (ATP)	4.1.1.49
c55799_g2	Metabolism	Carbohydrate metabolism	Pyruvate metabolism	ko00620	K01610	phosphoenolpyruvate carboxykinase (ATP)	4.1.1.49
c16239_g1	Metabolism	Carbohydrate metabolism	Pyruvate metabolism	ko00620	K01610	phosphoenolpyruvate carboxykinase (ATP)	4.1.1.49
c7854_g1	Metabolism	Carbohydrate metabolism	Pyruvate metabolism	ko00620	K01610	phosphoenolpyruvate carboxykinase (ATP)	4.1.1.49
c72138_g1	Metabolism	Carbohydrate metabolism	Pyruvate metabolism	ko00620	K01610	phosphoenolpyruvate carboxykinase (ATP)	4.1.1.49
c40041_g1	Metabolism	Carbohydrate metabolism	Pyruvate metabolism	ko00620	K01007	pyruvate, water dikinase	2.7.9.2
c84076_g1	Metabolism	Carbohydrate metabolism	Pyruvate metabolism	ko00620	K01638	malate synthase	2.3.3.9
c4995_g1	Metabolism	Carbohydrate metabolism	Pyruvate metabolism	ko00620	K01638	malate synthase	2.3.3.9
c22692_g1	Metabolism	Carbohydrate metabolism	Pyruvate metabolism	ko00620	K01638	malate synthase	2.3.3.9
c69693_g1	Metabolism	Carbohydrate metabolism	Pyruvate metabolism	ko00620	K01638	malate synthase	2.3.3.9
c43102_g2	Metabolism	Carbohydrate metabolism	Pyruvate metabolism	ko00620	K00626	acetyl-CoA C-acetyltransferase	2.3.1.9
c61585_g1	Metabolism	Carbohydrate metabolism	Pyruvate metabolism	ko00620	K00626	acetyl-CoA C-acetyltransferase	2.3.1.9
c64543_g1	Metabolism	Carbohydrate metabolism	Pyruvate metabolism	ko00620	K00626	acetyl-CoA C-acetyltransferase	2.3.1.9
c42661_g1	Metabolism	Carbohydrate metabolism	Pyruvate metabolism	ko00620	K01655	homocitrate synthase	2.3.3.14
c53914_g1	Metabolism	Carbohydrate metabolism	Glyoxylate and dicarboxylate metabolism	ko00630	K01637	isocitrate lyase	4.1.3.1
c52814_g1	Metabolism	Carbohydrate metabolism	Glyoxylate and dicarboxylate metabolism	ko00630	K01637	isocitrate lyase	4.1.3.1
c91196_g1	Metabolism	Carbohydrate metabolism	Glyoxylate and dicarboxylate metabolism	ko00630	K01637	isocitrate lyase	4.1.3.1
c7163_g1	Metabolism	Carbohydrate metabolism	Glyoxylate and dicarboxylate metabolism	ko00630	K01637	isocitrate lyase	4.1.3.1
c58085_g1	Metabolism	Carbohydrate metabolism	Glyoxylate and dicarboxylate metabolism	ko00630	K01637	isocitrate lyase	4.1.3.1
c64536_g1	Metabolism	Carbohydrate metabolism	Glyoxylate and dicarboxylate metabolism	ko00630	K01637	isocitrate lyase	4.1.3.1
c84076_g1	Metabolism	Carbohydrate metabolism	Glyoxylate and dicarboxylate metabolism	ko00630	K01638	malate synthase	2.3.3.9
c4995_g1	Metabolism	Carbohydrate metabolism	Glyoxylate and dicarboxylate metabolism	ko00630	K01638	malate synthase	2.3.3.9
c22692_g1	Metabolism	Carbohydrate metabolism	Glyoxylate and dicarboxylate metabolism	ko00630	K01638	malate synthase	2.3.3.9
c69693_g1	Metabolism	Carbohydrate metabolism	Glyoxylate and dicarboxylate metabolism	ko00630	K01638	malate synthase	2.3.3.9
c61862_g1	Metabolism	Carbohydrate metabolism	Glyoxylate and dicarboxylate metabolism	ko00630	K00025	malate dehydrogenase	1.1.1.37
c20610_g1	Metabolism	Carbohydrate metabolism	Glyoxylate and dicarboxylate metabolism	ko00630	K00026	malate dehydrogenase	1.1.1.37
c37058_g1	Metabolism	Carbohydrate metabolism	Glyoxylate and dicarboxylate metabolism	ko00630	K00026	malate dehydrogenase	1.1.1.37
c63136_g1	Metabolism	Carbohydrate metabolism	Glyoxylate and dicarboxylate metabolism	ko00630	K00026	malate dehydrogenase	1.1.1.37
c74290_g1	Metabolism	Carbohydrate metabolism	Glyoxylate and dicarboxylate metabolism	ko00630	K00026	malate dehydrogenase	1.1.1.37
c91993_g1	Metabolism	Carbohydrate metabolism	Glyoxylate and dicarboxylate metabolism	ko00630	K00026	malate dehydrogenase	1.1.1.37
c80805_g1	Metabolism	Carbohydrate metabolism	Glyoxylate and dicarboxylate metabolism	ko00630	K00026	malate dehydrogenase	1.1.1.37
c65683_g1	Metabolism	Carbohydrate metabolism	Glyoxylate and dicarboxylate metabolism	ko00630	K00026	malate dehydrogenase	1.1.1.37
c73629_g1	Metabolism	Carbohydrate metabolism	Glyoxylate and dicarboxylate metabolism	ko00630	K00026	malate dehydrogenase	1.1.1.37
c7458_g1	Metabolism	Carbohydrate metabolism	Glyoxylate and dicarboxylate metabolism	ko00630	K00026	malate dehydrogenase	1.1.1.37
c28964_g1	Metabolism	Carbohydrate metabolism	Glyoxylate and dicarboxylate metabolism	ko00630	K00026	malate dehydrogenase	1.1.1.37
c76903_g1	Metabolism	Carbohydrate metabolism	Glyoxylate and dicarboxylate metabolism	ko00630	K01647	citrate synthase	2.3.3.1
c12351_g1	Metabolism	Carbohydrate metabolism	Glyoxylate and dicarboxylate metabolism	ko00630	K01647	citrate synthase	2.3.3.1
c97335_g1	Metabolism	Carbohydrate metabolism	Glyoxylate and dicarboxylate metabolism	ko00630	K01647	citrate synthase	2.3.3.1
c91300_g1	Metabolism	Carbohydrate metabolism	Glyoxylate and dicarboxylate metabolism	ko00630	K01647	citrate synthase	2.3.3.1
c48999_g1	Metabolism	Carbohydrate metabolism	Glyoxylate and dicarboxylate metabolism	ko00630	K01647	citrate synthase	2.3.3.1
c22109_g1	Metabolism	Carbohydrate metabolism	Glyoxylate and dicarboxylate metabolism	ko00630	K01647	citrate synthase	2.3.3.1
c98774_g1	Metabolism	Carbohydrate metabolism	Glyoxylate and dicarboxylate metabolism	ko00630	K01647	citrate synthase	2.3.3.1
c66739_g1	Metabolism	Carbohydrate metabolism	Glyoxylate and dicarboxylate metabolism	ko00630	K01647	citrate synthase	2.3.3.1
c54920_g4	Metabolism	Carbohydrate metabolism	Glyoxylate and dicarboxylate metabolism	ko00630	K01681	aconitate hydratase	4.2.1.3
c65033_g1	Metabolism	Carbohydrate metabolism	Glyoxylate and dicarboxylate metabolism	ko00630	K01681	aconitate hydratase	4.2.1.3
c54920_g1	Metabolism	Carbohydrate metabolism	Glyoxylate and dicarboxylate metabolism	ko00630	K01681	aconitate hydratase	4.2.1.3
c24064_g1	Metabolism	Carbohydrate metabolism	Glyoxylate and dicarboxylate metabolism	ko00630	K01681	aconitate hydratase	4.2.1.3
c54920_g2	Metabolism	Carbohydrate metabolism	Glyoxylate and dicarboxylate metabolism	ko00630	K01681	aconitate hydratase	4.2.1.3
c97849_g1	Metabolism	Carbohydrate metabolism	Glyoxylate and dicarboxylate metabolism	ko00630	K01681	aconitate hydratase	4.2.1.3
c54920_g3	Metabolism	Carbohydrate metabolism	Glyoxylate and dicarboxylate metabolism	ko00630	K01681	aconitate hydratase	4.2.1.3
c72404_g1	Metabolism	Carbohydrate metabolism	Glyoxylate and dicarboxylate metabolism	ko00630	K01681	aconitate hydratase	4.2.1.3
c66364_g1	Metabolism	Carbohydrate metabolism	Glyoxylate and dicarboxylate metabolism	ko00630	K01681	aconitate hydratase	4.2.1.3
c67237_g1	Metabolism	Carbohydrate metabolism	Glyoxylate and dicarboxylate metabolism	ko00630	K01681	aconitate hydratase	4.2.1.3
c43102_g2	Metabolism	Carbohydrate metabolism	Glyoxylate and dicarboxylate metabolism	ko00630	K00626	acetyl-CoA C-acetyltransferase	2.3.1.9
c61585_g1	Metabolism	Carbohydrate metabolism	Glyoxylate and dicarboxylate metabolism	ko00630	K00626	acetyl-CoA C-acetyltransferase	2.3.1.9
c64543_g1	Metabolism	Carbohydrate metabolism	Glyoxylate and dicarboxylate metabolism	ko00630	K00626	acetyl-CoA C-acetyltransferase	2.3.1.9
c50761_g1	Metabolism	Carbohydrate metabolism	Glyoxylate and dicarboxylate metabolism	ko00630	K01965	propionyl-CoA carboxylase alpha chain	6.4.1.3
c63244_g1	Metabolism	Carbohydrate metabolism	Glyoxylate and dicarboxylate metabolism	ko00630	K01966	propionyl-CoA carboxylase beta chain	6.4.1.3
c71045_g1	Metabolism	Carbohydrate metabolism	Glyoxylate and dicarboxylate metabolism	ko00630	K11517	(S)-2-hydroxy-acid oxidase	1.1.3.15
c21660_g1	Metabolism	Carbohydrate metabolism	Glyoxylate and dicarboxylate metabolism	ko00630	K11517	(S)-2-hydroxy-acid oxidase	1.1.3.15
c85740_g1	Metabolism	Carbohydrate metabolism	Glyoxylate and dicarboxylate metabolism	ko00630	K11517	(S)-2-hydroxy-acid oxidase	1.1.3.15
c85303_g1	Metabolism	Carbohydrate metabolism	Glyoxylate and dicarboxylate metabolism	ko00630	K11517	(S)-2-hydroxy-acid oxidase	1.1.3.15
c63614_g1	Metabolism	Carbohydrate metabolism	Glyoxylate and dicarboxylate metabolism	ko00630	K03781	catalase	1.11.1.6
c45642_g1	Metabolism	Carbohydrate metabolism	Glyoxylate and dicarboxylate metabolism	ko00630	K03781	catalase	1.11.1.6
c51838_g1	Metabolism	Carbohydrate metabolism	Glyoxylate and dicarboxylate metabolism	ko00630	K03781	catalase	1.11.1.6
c62043_g1	Metabolism	Carbohydrate metabolism	Glyoxylate and dicarboxylate metabolism	ko00630	K03781	catalase	1.11.1.6
c97289_g1	Metabolism	Carbohydrate metabolism	Glyoxylate and dicarboxylate metabolism	ko00630	K03781	catalase	1.11.1.6
c18368_g1	Metabolism	Carbohydrate metabolism	Glyoxylate and dicarboxylate metabolism	ko00630	K03781	catalase	1.11.1.6
c17330_g1	Metabolism	Carbohydrate metabolism	Glyoxylate and dicarboxylate metabolism	ko00630	K03781	catalase	1.11.1.6
c92281_g1	Metabolism	Carbohydrate metabolism	Glyoxylate and dicarboxylate metabolism	ko00630	K00049	glyoxylate/hydroxypyruvate reductase	1.1.1.79 1.1.1.81
c67093_g1	Metabolism	Carbohydrate metabolism	Glyoxylate and dicarboxylate metabolism	ko00630	K00049	glyoxylate/hydroxypyruvate reductase	1.1.1.79 1.1.1.81
c68096_g1	Metabolism	Carbohydrate metabolism	Glyoxylate and dicarboxylate metabolism	ko00630	K00049	glyoxylate/hydroxypyruvate reductase	1.1.1.79 1.1.1.81
c64742_g4	Metabolism	Carbohydrate metabolism	Glyoxylate and dicarboxylate metabolism	ko00630	K01601	ribulose-bisphosphate carboxylase large chain	4.1.1.39
c21466_g1	Metabolism	Carbohydrate metabolism	Glyoxylate and dicarboxylate metabolism	ko00630	K00830	alanine-glyoxylate transaminase / serine-glyoxylate transaminase / serine-pyruvate transaminase	2.6.1.44 2.6.1.45 2.6.1.51
c6323_g1	Metabolism	Carbohydrate metabolism	Glyoxylate and dicarboxylate metabolism	ko00630	K00830	alanine-glyoxylate transaminase / serine-glyoxylate transaminase / serine-pyruvate transaminase	2.6.1.44 2.6.1.45 2.6.1.51
c55696_g1	Metabolism	Carbohydrate metabolism	Glyoxylate and dicarboxylate metabolism	ko00630	K01915	glutamine synthetase	6.3.1.2
c62891_g1	Metabolism	Carbohydrate metabolism	Glyoxylate and dicarboxylate metabolism	ko00630	K01915	glutamine synthetase	6.3.1.2
c97355_g1	Metabolism	Carbohydrate metabolism	Glyoxylate and dicarboxylate metabolism	ko00630	K01915	glutamine synthetase	6.3.1.2
c50172_g1	Metabolism	Carbohydrate metabolism	Glyoxylate and dicarboxylate metabolism	ko00630	K01915	glutamine synthetase	6.3.1.2
c50172_g2	Metabolism	Carbohydrate metabolism	Glyoxylate and dicarboxylate metabolism	ko00630	K01915	glutamine synthetase	6.3.1.2
c55334_g1	Metabolism	Carbohydrate metabolism	Glyoxylate and dicarboxylate metabolism	ko00630	K00600	glycine hydroxymethyltransferase	2.1.2.1
c43974_g1	Metabolism	Carbohydrate metabolism	Glyoxylate and dicarboxylate metabolism	ko00630	K00600	glycine hydroxymethyltransferase	2.1.2.1
c84877_g1	Metabolism	Carbohydrate metabolism	Glyoxylate and dicarboxylate metabolism	ko00630	K00600	glycine hydroxymethyltransferase	2.1.2.1
c65797_g1	Metabolism	Carbohydrate metabolism	Glyoxylate and dicarboxylate metabolism	ko00630	K02437	glycine cleavage system H protein
c65545_g1	Metabolism	Carbohydrate metabolism	Glyoxylate and dicarboxylate metabolism	ko00630	K02437	glycine cleavage system H protein
c54681_g1	Metabolism	Carbohydrate metabolism	Glyoxylate and dicarboxylate metabolism	ko00630	K01816	hydroxypyruvate isomerase	5.3.1.22
c65375_g1	Metabolism	Carbohydrate metabolism	Glyoxylate and dicarboxylate metabolism	ko00630	K15788	glycerate kinase	2.7.1.31
c40294_g1	Metabolism	Carbohydrate metabolism	Glyoxylate and dicarboxylate metabolism	ko00630	K01569	oxalate decarboxylase	4.1.1.2
c2760_g1	Metabolism	Carbohydrate metabolism	Glyoxylate and dicarboxylate metabolism	ko00630	K01569	oxalate decarboxylase	4.1.1.2
c65502_g1	Metabolism	Carbohydrate metabolism	Glyoxylate and dicarboxylate metabolism	ko00630	K01569	oxalate decarboxylase	4.1.1.2
c85221_g1	Metabolism	Carbohydrate metabolism	Glyoxylate and dicarboxylate metabolism	ko00630	K00122	formate dehydrogenase	1.2.1.2
c70958_g1	Metabolism	Carbohydrate metabolism	Glyoxylate and dicarboxylate metabolism	ko00630	K00122	formate dehydrogenase	1.2.1.2
c24852_g1	Metabolism	Carbohydrate metabolism	Glyoxylate and dicarboxylate metabolism	ko00630	K00122	formate dehydrogenase	1.2.1.2
c83761_g1	Metabolism	Carbohydrate metabolism	Glyoxylate and dicarboxylate metabolism	ko00630	K00122	formate dehydrogenase	1.2.1.2
c43618_g2	Metabolism	Carbohydrate metabolism	Glyoxylate and dicarboxylate metabolism	ko00630	K00122	formate dehydrogenase	1.2.1.2
c62762_g1	Metabolism	Carbohydrate metabolism	Glyoxylate and dicarboxylate metabolism	ko00630	K00122	formate dehydrogenase	1.2.1.2
c43618_g1	Metabolism	Carbohydrate metabolism	Glyoxylate and dicarboxylate metabolism	ko00630	K00122	formate dehydrogenase	1.2.1.2
c83796_g1	Metabolism	Carbohydrate metabolism	Glyoxylate and dicarboxylate metabolism	ko00630	K00122	formate dehydrogenase	1.2.1.2
c77672_g1	Metabolism	Carbohydrate metabolism	Propanoate metabolism	ko00640	K01895	acetyl-CoA synthetase	6.2.1.1
c80187_g1	Metabolism	Carbohydrate metabolism	Propanoate metabolism	ko00640	K01895	acetyl-CoA synthetase	6.2.1.1
c69065_g1	Metabolism	Carbohydrate metabolism	Propanoate metabolism	ko00640	K01895	acetyl-CoA synthetase	6.2.1.1
c69396_g1	Metabolism	Carbohydrate metabolism	Propanoate metabolism	ko00640	K01895	acetyl-CoA synthetase	6.2.1.1
c26211_g1	Metabolism	Carbohydrate metabolism	Propanoate metabolism	ko00640	K01895	acetyl-CoA synthetase	6.2.1.1
c96924_g1	Metabolism	Carbohydrate metabolism	Propanoate metabolism	ko00640	K01895	acetyl-CoA synthetase	6.2.1.1
c16157_g1	Metabolism	Carbohydrate metabolism	Propanoate metabolism	ko00640	K01908	propionyl-CoA synthetase	6.2.1.17
c14571_g1	Metabolism	Carbohydrate metabolism	Propanoate metabolism	ko00640	K00656	formate C-acetyltransferase	2.3.1.54
c74131_g1	Metabolism	Carbohydrate metabolism	Propanoate metabolism	ko00640	K00249	acyl-CoA dehydrogenase	1.3.8.7
c95212_g1	Metabolism	Carbohydrate metabolism	Propanoate metabolism	ko00640	K00249	acyl-CoA dehydrogenase	1.3.8.7
c4370_g1	Metabolism	Carbohydrate metabolism	Propanoate metabolism	ko00640	K00249	acyl-CoA dehydrogenase	1.3.8.7
c59938_g1	Metabolism	Carbohydrate metabolism	Propanoate metabolism	ko00640	K07515	enoyl-CoA hydratase / long-chain 3-hydroxyacyl-CoA dehydrogenase	4.2.1.17 1.1.1.211
c61504_g1	Metabolism	Carbohydrate metabolism	Propanoate metabolism	ko00640	K07511	enoyl-CoA hydratase	4.2.1.17
c57680_g1	Metabolism	Carbohydrate metabolism	Propanoate metabolism	ko00640	K07511	enoyl-CoA hydratase	4.2.1.17
c26904_g1	Metabolism	Carbohydrate metabolism	Propanoate metabolism	ko00640	K05605	3-hydroxyisobutyryl-CoA hydrolase	3.1.2.4
c8037_g1	Metabolism	Carbohydrate metabolism	Propanoate metabolism	ko00640	K05605	3-hydroxyisobutyryl-CoA hydrolase	3.1.2.4
c38185_g1	Metabolism	Carbohydrate metabolism	Propanoate metabolism	ko00640	K05605	3-hydroxyisobutyryl-CoA hydrolase	3.1.2.4
c13660_g1	Metabolism	Carbohydrate metabolism	Propanoate metabolism	ko00640	K11262	acetyl-CoA carboxylase / biotin carboxylase	6.4.1.2 6.3.4.14
c93711_g1	Metabolism	Carbohydrate metabolism	Propanoate metabolism	ko00640	K11262	acetyl-CoA carboxylase / biotin carboxylase	6.4.1.2 6.3.4.14
c7504_g1	Metabolism	Carbohydrate metabolism	Propanoate metabolism	ko00640	K11262	acetyl-CoA carboxylase / biotin carboxylase	6.4.1.2 6.3.4.14
c68624_g1	Metabolism	Carbohydrate metabolism	Propanoate metabolism	ko00640	K11262	acetyl-CoA carboxylase / biotin carboxylase	6.4.1.2 6.3.4.14
c89420_g1	Metabolism	Carbohydrate metabolism	Propanoate metabolism	ko00640	K11262	acetyl-CoA carboxylase / biotin carboxylase	6.4.1.2 6.3.4.14
c64165_g1	Metabolism	Carbohydrate metabolism	Propanoate metabolism	ko00640	K11262	acetyl-CoA carboxylase / biotin carboxylase	6.4.1.2 6.3.4.14
c69372_g1	Metabolism	Carbohydrate metabolism	Propanoate metabolism	ko00640	K11262	acetyl-CoA carboxylase / biotin carboxylase	6.4.1.2 6.3.4.14
c80951_g1	Metabolism	Carbohydrate metabolism	Propanoate metabolism	ko00640	K11262	acetyl-CoA carboxylase / biotin carboxylase	6.4.1.2 6.3.4.14
c91668_g1	Metabolism	Carbohydrate metabolism	Propanoate metabolism	ko00640	K11262	acetyl-CoA carboxylase / biotin carboxylase	6.4.1.2 6.3.4.14
c38517_g1	Metabolism	Carbohydrate metabolism	Propanoate metabolism	ko00640	K13524	4-aminobutyrate aminotransferase / (S)-3-amino-2-methylpropionate transaminase	2.6.1.19 2.6.1.22
c85796_g1	Metabolism	Carbohydrate metabolism	Propanoate metabolism	ko00640	K13524	4-aminobutyrate aminotransferase / (S)-3-amino-2-methylpropionate transaminase	2.6.1.19 2.6.1.22
c50761_g1	Metabolism	Carbohydrate metabolism	Propanoate metabolism	ko00640	K01965	propionyl-CoA carboxylase alpha chain	6.4.1.3
c63244_g1	Metabolism	Carbohydrate metabolism	Propanoate metabolism	ko00640	K01966	propionyl-CoA carboxylase beta chain	6.4.1.3
c32491_g1	Metabolism	Carbohydrate metabolism	Propanoate metabolism	ko00640	K18426	ethylmalonyl-CoA/methylmalonyl-CoA decarboxylase	4.1.1.94 4.1.1.41
c9703_g1	Metabolism	Carbohydrate metabolism	Propanoate metabolism	ko00640	K01899	succinyl-CoA synthetase alpha subunit	6.2.1.4 6.2.1.5
c86117_g1	Metabolism	Carbohydrate metabolism	Propanoate metabolism	ko00640	K01899	succinyl-CoA synthetase alpha subunit	6.2.1.4 6.2.1.5
c15624_g1	Metabolism	Carbohydrate metabolism	Propanoate metabolism	ko00640	K01899	succinyl-CoA synthetase alpha subunit	6.2.1.4 6.2.1.5
c65803_g1	Metabolism	Carbohydrate metabolism	Propanoate metabolism	ko00640	K01899	succinyl-CoA synthetase alpha subunit	6.2.1.4 6.2.1.5
c61689_g1	Metabolism	Carbohydrate metabolism	Propanoate metabolism	ko00640	K01899	succinyl-CoA synthetase alpha subunit	6.2.1.4 6.2.1.5
c80923_g1	Metabolism	Carbohydrate metabolism	Propanoate metabolism	ko00640	K01900	succinyl-CoA synthetase beta subunit	6.2.1.4 6.2.1.5
c67926_g5	Metabolism	Carbohydrate metabolism	Propanoate metabolism	ko00640	K01900	succinyl-CoA synthetase beta subunit	6.2.1.4 6.2.1.5
c66703_g1	Metabolism	Carbohydrate metabolism	Propanoate metabolism	ko00640	K01900	succinyl-CoA synthetase beta subunit	6.2.1.4 6.2.1.5
c79826_g1	Metabolism	Carbohydrate metabolism	Propanoate metabolism	ko00640	K01900	succinyl-CoA synthetase beta subunit	6.2.1.4 6.2.1.5
c58726_g1	Metabolism	Carbohydrate metabolism	Propanoate metabolism	ko00640	K01900	succinyl-CoA synthetase beta subunit	6.2.1.4 6.2.1.5
c11662_g1	Metabolism	Carbohydrate metabolism	Propanoate metabolism	ko00640	K00140	malonate-semialdehyde dehydrogenase (acetylating) / methylmalonate-semialdehyde dehydrogenase	1.2.1.18 1.2.1.27
c6243_g1	Metabolism	Carbohydrate metabolism	Propanoate metabolism	ko00640	K00140	malonate-semialdehyde dehydrogenase (acetylating) / methylmalonate-semialdehyde dehydrogenase	1.2.1.18 1.2.1.27
c73981_g1	Metabolism	Carbohydrate metabolism	Propanoate metabolism	ko00640	K00140	malonate-semialdehyde dehydrogenase (acetylating) / methylmalonate-semialdehyde dehydrogenase	1.2.1.18 1.2.1.27
c17935_g1	Metabolism	Carbohydrate metabolism	Propanoate metabolism	ko00640	K00140	malonate-semialdehyde dehydrogenase (acetylating) / methylmalonate-semialdehyde dehydrogenase	1.2.1.18 1.2.1.27
c57958_g1	Metabolism	Carbohydrate metabolism	Propanoate metabolism	ko00640	K01720	2-methylcitrate dehydratase	4.2.1.79
c3958_g1	Metabolism	Carbohydrate metabolism	Propanoate metabolism	ko00640	K01720	2-methylcitrate dehydratase	4.2.1.79
c90232_g1	Metabolism	Carbohydrate metabolism	Propanoate metabolism	ko00640	K03417	methylisocitrate lyase	4.1.3.30
c27248_g1	Metabolism	Carbohydrate metabolism	Propanoate metabolism	ko00640	K03417	methylisocitrate lyase	4.1.3.30
c62564_g1	Metabolism	Carbohydrate metabolism	Propanoate metabolism	ko00640	K00016	L-lactate dehydrogenase	1.1.1.27
c12978_g1	Metabolism	Carbohydrate metabolism	Propanoate metabolism	ko00640	K00016	L-lactate dehydrogenase	1.1.1.27
c68158_g1	Metabolism	Carbohydrate metabolism	Propanoate metabolism	ko00640	K00016	L-lactate dehydrogenase	1.1.1.27
c43102_g2	Metabolism	Carbohydrate metabolism	Propanoate metabolism	ko00640	K00626	acetyl-CoA C-acetyltransferase	2.3.1.9
c61585_g1	Metabolism	Carbohydrate metabolism	Propanoate metabolism	ko00640	K00626	acetyl-CoA C-acetyltransferase	2.3.1.9
c64543_g1	Metabolism	Carbohydrate metabolism	Propanoate metabolism	ko00640	K00626	acetyl-CoA C-acetyltransferase	2.3.1.9
c41823_g1	Metabolism	Carbohydrate metabolism	Propanoate metabolism	ko00640	K17741	NADPH-dependent methylglyoxal reductase	1.1.1.283
c44155_g2	Metabolism	Carbohydrate metabolism	Propanoate metabolism	ko00640	K17741	NADPH-dependent methylglyoxal reductase	1.1.1.283
c43102_g2	Metabolism	Carbohydrate metabolism	Butanoate metabolism	ko00650	K00626	acetyl-CoA C-acetyltransferase	2.3.1.9
c61585_g1	Metabolism	Carbohydrate metabolism	Butanoate metabolism	ko00650	K00626	acetyl-CoA C-acetyltransferase	2.3.1.9
c64543_g1	Metabolism	Carbohydrate metabolism	Butanoate metabolism	ko00650	K00626	acetyl-CoA C-acetyltransferase	2.3.1.9
c53088_g1	Metabolism	Carbohydrate metabolism	Butanoate metabolism	ko00650	K00074	3-hydroxybutyryl-CoA dehydrogenase	1.1.1.157
c66015_g1	Metabolism	Carbohydrate metabolism	Butanoate metabolism	ko00650	K00022	3-hydroxyacyl-CoA dehydrogenase	1.1.1.35
c59938_g1	Metabolism	Carbohydrate metabolism	Butanoate metabolism	ko00650	K07515	enoyl-CoA hydratase / long-chain 3-hydroxyacyl-CoA dehydrogenase	4.2.1.17 1.1.1.211
c61504_g1	Metabolism	Carbohydrate metabolism	Butanoate metabolism	ko00650	K07511	enoyl-CoA hydratase	4.2.1.17
c57680_g1	Metabolism	Carbohydrate metabolism	Butanoate metabolism	ko00650	K07511	enoyl-CoA hydratase	4.2.1.17
c4798_g1	Metabolism	Carbohydrate metabolism	Butanoate metabolism	ko00650	K00248	butyryl-CoA dehydrogenase	1.3.8.1
c16041_g1	Metabolism	Carbohydrate metabolism	Butanoate metabolism	ko00650	K00248	butyryl-CoA dehydrogenase	1.3.8.1
c25798_g1	Metabolism	Carbohydrate metabolism	Butanoate metabolism	ko00650	K00100		1.1.1.-
c15742_g1	Metabolism	Carbohydrate metabolism	Butanoate metabolism	ko00650	K00109	2-hydroxyglutarate dehydrogenase	1.1.99.2
c61741_g1	Metabolism	Carbohydrate metabolism	Butanoate metabolism	ko00650	K00109	2-hydroxyglutarate dehydrogenase	1.1.99.2
c56437_g1	Metabolism	Carbohydrate metabolism	Butanoate metabolism	ko00650	K01580	glutamate decarboxylase	4.1.1.15
c66937_g1	Metabolism	Carbohydrate metabolism	Butanoate metabolism	ko00650	K01580	glutamate decarboxylase	4.1.1.15
c65916_g1	Metabolism	Carbohydrate metabolism	Butanoate metabolism	ko00650	K01580	glutamate decarboxylase	4.1.1.15
c38517_g1	Metabolism	Carbohydrate metabolism	Butanoate metabolism	ko00650	K13524	4-aminobutyrate aminotransferase / (S)-3-amino-2-methylpropionate transaminase	2.6.1.19 2.6.1.22
c85796_g1	Metabolism	Carbohydrate metabolism	Butanoate metabolism	ko00650	K13524	4-aminobutyrate aminotransferase / (S)-3-amino-2-methylpropionate transaminase	2.6.1.19 2.6.1.22
c41014_g1	Metabolism	Carbohydrate metabolism	Butanoate metabolism	ko00650	K00135	succinate-semialdehyde dehydrogenase / glutarate-semialdehyde dehydrogenase	1.2.1.16 1.2.1.79 1.2.1.20
c37356_g1	Metabolism	Carbohydrate metabolism	Butanoate metabolism	ko00650	K00135	succinate-semialdehyde dehydrogenase / glutarate-semialdehyde dehydrogenase	1.2.1.16 1.2.1.79 1.2.1.20
c80596_g1	Metabolism	Carbohydrate metabolism	Butanoate metabolism	ko00650	K00139	succinate-semialdehyde dehydrogenase	1.2.1.24
c14571_g1	Metabolism	Carbohydrate metabolism	Butanoate metabolism	ko00650	K00656	formate C-acetyltransferase	2.3.1.54
c78427_g1	Metabolism	Carbohydrate metabolism	Butanoate metabolism	ko00650	K01641	hydroxymethylglutaryl-CoA synthase	2.3.3.10
c54120_g1	Metabolism	Carbohydrate metabolism	Butanoate metabolism	ko00650	K01641	hydroxymethylglutaryl-CoA synthase	2.3.3.10
c66970_g1	Metabolism	Carbohydrate metabolism	Butanoate metabolism	ko00650	K01641	hydroxymethylglutaryl-CoA synthase	2.3.3.10
c66970_g2	Metabolism	Carbohydrate metabolism	Butanoate metabolism	ko00650	K01641	hydroxymethylglutaryl-CoA synthase	2.3.3.10
c85808_g1	Metabolism	Carbohydrate metabolism	Butanoate metabolism	ko00650	K01640	hydroxymethylglutaryl-CoA lyase	4.1.3.4
c43616_g1	Metabolism	Carbohydrate metabolism	Butanoate metabolism	ko00650	K01640	hydroxymethylglutaryl-CoA lyase	4.1.3.4
c62995_g1	Metabolism	Carbohydrate metabolism	Butanoate metabolism	ko00650	K01027	3-oxoacid CoA-transferase	2.8.3.5
c45495_g1	Metabolism	Carbohydrate metabolism	Butanoate metabolism	ko00650	K01027	3-oxoacid CoA-transferase	2.8.3.5
c54333_g1	Metabolism	Carbohydrate metabolism	Butanoate metabolism	ko00650	K01027	3-oxoacid CoA-transferase	2.8.3.5
c51231_g1	Metabolism	Carbohydrate metabolism	Butanoate metabolism	ko00650	K01028	3-oxoacid CoA-transferase subunit A	2.8.3.5
c71656_g1	Metabolism	Carbohydrate metabolism	Butanoate metabolism	ko00650	K01907	acetoacetyl-CoA synthetase	6.2.1.16
c97741_g1	Metabolism	Carbohydrate metabolism	Butanoate metabolism	ko00650	K00019	3-hydroxybutyrate dehydrogenase	1.1.1.30
c86113_g1	Metabolism	Carbohydrate metabolism	Butanoate metabolism	ko00650	K00019	3-hydroxybutyrate dehydrogenase	1.1.1.30
c56057_g1	Metabolism	Carbohydrate metabolism	Butanoate metabolism	ko00650	K01652	acetolactate synthase I/II/III large subunit	2.2.1.6
c92355_g1	Metabolism	Carbohydrate metabolism	Butanoate metabolism	ko00650	K01652	acetolactate synthase I/II/III large subunit	2.2.1.6
c22522_g1	Metabolism	Carbohydrate metabolism	Butanoate metabolism	ko00650	K01652	acetolactate synthase I/II/III large subunit	2.2.1.6
c41908_g1	Metabolism	Carbohydrate metabolism	Butanoate metabolism	ko00650	K01652	acetolactate synthase I/II/III large subunit	2.2.1.6
c63489_g1	Metabolism	Carbohydrate metabolism	Butanoate metabolism	ko00650	K01653	acetolactate synthase I/III small subunit	2.2.1.6
c15956_g1	Metabolism	Carbohydrate metabolism	Butanoate metabolism	ko00650	K00004	(R,R)-butanediol dehydrogenase / meso-butanediol dehydrogenase / diacetyl reductase	1.1.1.4 1.1.1.- 1.1.1.303
c59459_g2	Metabolism	Carbohydrate metabolism	Butanoate metabolism	ko00650	K00004	(R,R)-butanediol dehydrogenase / meso-butanediol dehydrogenase / diacetyl reductase	1.1.1.4 1.1.1.- 1.1.1.303
c40770_g1	Metabolism	Carbohydrate metabolism	Butanoate metabolism	ko00650	K03366	meso-butanediol dehydrogenase / (S,S)-butanediol dehydrogenase / diacetyl reductase	1.1.1.- 1.1.1.76 1.1.1.304
c41949_g1	Metabolism	Carbohydrate metabolism	Butanoate metabolism	ko00650	K03366	meso-butanediol dehydrogenase / (S,S)-butanediol dehydrogenase / diacetyl reductase	1.1.1.- 1.1.1.76 1.1.1.304
c72621_g1	Metabolism	Carbohydrate metabolism	Butanoate metabolism	ko00650	K03366	meso-butanediol dehydrogenase / (S,S)-butanediol dehydrogenase / diacetyl reductase	1.1.1.- 1.1.1.76 1.1.1.304
c39980_g1	Metabolism	Carbohydrate metabolism	Butanoate metabolism	ko00650	K03366	meso-butanediol dehydrogenase / (S,S)-butanediol dehydrogenase / diacetyl reductase	1.1.1.- 1.1.1.76 1.1.1.304
c56057_g1	Metabolism	Carbohydrate metabolism	C5-Branched dibasic acid metabolism	ko00660	K01652	acetolactate synthase I/II/III large subunit	2.2.1.6
c92355_g1	Metabolism	Carbohydrate metabolism	C5-Branched dibasic acid metabolism	ko00660	K01652	acetolactate synthase I/II/III large subunit	2.2.1.6
c22522_g1	Metabolism	Carbohydrate metabolism	C5-Branched dibasic acid metabolism	ko00660	K01652	acetolactate synthase I/II/III large subunit	2.2.1.6
c41908_g1	Metabolism	Carbohydrate metabolism	C5-Branched dibasic acid metabolism	ko00660	K01652	acetolactate synthase I/II/III large subunit	2.2.1.6
c63489_g1	Metabolism	Carbohydrate metabolism	C5-Branched dibasic acid metabolism	ko00660	K01653	acetolactate synthase I/III small subunit	2.2.1.6
c71339_g1	Metabolism	Carbohydrate metabolism	C5-Branched dibasic acid metabolism	ko00660	K00052	3-isopropylmalate dehydrogenase	1.1.1.85
c76293_g1	Metabolism	Carbohydrate metabolism	Inositol phosphate metabolism	ko00562	K00914	phosphatidylinositol 3-kinase	2.7.1.137
c88571_g1	Metabolism	Carbohydrate metabolism	Inositol phosphate metabolism	ko00562	K00914	phosphatidylinositol 3-kinase	2.7.1.137
c58384_g1	Metabolism	Carbohydrate metabolism	Inositol phosphate metabolism	ko00562	K00888	phosphatidylinositol 4-kinase	2.7.1.67
c20495_g2	Metabolism	Carbohydrate metabolism	Inositol phosphate metabolism	ko00562	K00888	phosphatidylinositol 4-kinase	2.7.1.67
c65602_g1	Metabolism	Carbohydrate metabolism	Inositol phosphate metabolism	ko00562	K00888	phosphatidylinositol 4-kinase	2.7.1.67
c20495_g1	Metabolism	Carbohydrate metabolism	Inositol phosphate metabolism	ko00562	K00888	phosphatidylinositol 4-kinase	2.7.1.67
c84706_g1	Metabolism	Carbohydrate metabolism	Inositol phosphate metabolism	ko00562	K13711	phosphatidylinositol 4-kinase type 2	2.7.1.67
c61746_g1	Metabolism	Carbohydrate metabolism	Inositol phosphate metabolism	ko00562	K13711	phosphatidylinositol 4-kinase type 2	2.7.1.67
c51195_g2	Metabolism	Carbohydrate metabolism	Inositol phosphate metabolism	ko00562	K00889	1-phosphatidylinositol-4-phosphate 5-kinase	2.7.1.68
c67319_g1	Metabolism	Carbohydrate metabolism	Inositol phosphate metabolism	ko00562	K00889	1-phosphatidylinositol-4-phosphate 5-kinase	2.7.1.68
c39923_g1	Metabolism	Carbohydrate metabolism	Inositol phosphate metabolism	ko00562	K00889	1-phosphatidylinositol-4-phosphate 5-kinase	2.7.1.68
c20329_g1	Metabolism	Carbohydrate metabolism	Inositol phosphate metabolism	ko00562	K00889	1-phosphatidylinositol-4-phosphate 5-kinase	2.7.1.68
c41337_g1	Metabolism	Carbohydrate metabolism	Inositol phosphate metabolism	ko00562	K00889	1-phosphatidylinositol-4-phosphate 5-kinase	2.7.1.68
c66293_g1	Metabolism	Carbohydrate metabolism	Inositol phosphate metabolism	ko00562	K01099	phosphatidylinositol-bisphosphatase	3.1.3.36
c63154_g1	Metabolism	Carbohydrate metabolism	Inositol phosphate metabolism	ko00562	K01099	phosphatidylinositol-bisphosphatase	3.1.3.36
c5174_g1	Metabolism	Carbohydrate metabolism	Inositol phosphate metabolism	ko00562	K01099	phosphatidylinositol-bisphosphatase	3.1.3.36
c62678_g1	Metabolism	Carbohydrate metabolism	Inositol phosphate metabolism	ko00562	K05858	phosphatidylinositol phospholipase C, beta	3.1.4.11
c53547_g1	Metabolism	Carbohydrate metabolism	Inositol phosphate metabolism	ko00562	K05858	phosphatidylinositol phospholipase C, beta	3.1.4.11
c67443_g3	Metabolism	Carbohydrate metabolism	Inositol phosphate metabolism	ko00562	K05860	phosphatidylinositol phospholipase C, epsilon	3.1.4.11
c69968_g1	Metabolism	Carbohydrate metabolism	Inositol phosphate metabolism	ko00562	K05860	phosphatidylinositol phospholipase C, epsilon	3.1.4.11
c56500_g1	Metabolism	Carbohydrate metabolism	Inositol phosphate metabolism	ko00562	K01116	phosphatidylinositol phospholipase C, gamma-1	3.1.4.11
c73989_g1	Metabolism	Carbohydrate metabolism	Inositol phosphate metabolism	ko00562	K00922	phosphatidylinositol-4,5-bisphosphate 3-kinase	2.7.1.153
c29899_g1	Metabolism	Carbohydrate metabolism	Inositol phosphate metabolism	ko00562	K00922	phosphatidylinositol-4,5-bisphosphate 3-kinase	2.7.1.153
c64546_g5	Metabolism	Carbohydrate metabolism	Inositol phosphate metabolism	ko00562	K01110	phosphatidylinositol-3,4,5-trisphosphate 3-phosphatase and dual-specificity protein phosphatase PTEN	3.1.3.16 3.1.3.48 3.1.3.67
c60095_g1	Metabolism	Carbohydrate metabolism	Inositol phosphate metabolism	ko00562	K00923	phosphatidylinositol-4-phosphate 3-kinase	2.7.1.154
c79182_g1	Metabolism	Carbohydrate metabolism	Inositol phosphate metabolism	ko00562	K00921	1-phosphatidylinositol-3-phosphate 5-kinase	2.7.1.150
c66367_g1	Metabolism	Carbohydrate metabolism	Inositol phosphate metabolism	ko00562	K00921	1-phosphatidylinositol-3-phosphate 5-kinase	2.7.1.150
c71308_g1	Metabolism	Carbohydrate metabolism	Inositol phosphate metabolism	ko00562	K00921	1-phosphatidylinositol-3-phosphate 5-kinase	2.7.1.150
c70023_g1	Metabolism	Carbohydrate metabolism	Inositol phosphate metabolism	ko00562	K01092	myo-inositol-1(or 4)-monophosphatase	3.1.3.25
c62358_g1	Metabolism	Carbohydrate metabolism	Inositol phosphate metabolism	ko00562	K01092	myo-inositol-1(or 4)-monophosphatase	3.1.3.25
c67393_g1	Metabolism	Carbohydrate metabolism	Inositol phosphate metabolism	ko00562	K01092	myo-inositol-1(or 4)-monophosphatase	3.1.3.25
c58654_g1	Metabolism	Carbohydrate metabolism	Inositol phosphate metabolism	ko00562	K10047	inositol-phosphate phosphatase / L-galactose 1-phosphate phosphatase	3.1.3.25 3.1.3.-
c20105_g1	Metabolism	Carbohydrate metabolism	Inositol phosphate metabolism	ko00562	K10047	inositol-phosphate phosphatase / L-galactose 1-phosphate phosphatase	3.1.3.25 3.1.3.-
c66177_g1	Metabolism	Carbohydrate metabolism	Inositol phosphate metabolism	ko00562	K10047	inositol-phosphate phosphatase / L-galactose 1-phosphate phosphatase	3.1.3.25 3.1.3.-
c63684_g2	Metabolism	Carbohydrate metabolism	Inositol phosphate metabolism	ko00562	K15759	inositol monophosphatase 3	3.1.3.25 3.1.3.7
c50767_g1	Metabolism	Carbohydrate metabolism	Inositol phosphate metabolism	ko00562	K00999	CDP-diacylglycerol--inositol 3-phosphatidyltransferase	2.7.8.11
c18942_g1	Metabolism	Carbohydrate metabolism	Inositol phosphate metabolism	ko00562	K00999	CDP-diacylglycerol--inositol 3-phosphatidyltransferase	2.7.8.11
c62575_g1	Metabolism	Carbohydrate metabolism	Inositol phosphate metabolism	ko00562	K01858	myo-inositol-1-phosphate synthase	5.5.1.4
c70164_g1	Metabolism	Carbohydrate metabolism	Inositol phosphate metabolism	ko00562	K01858	myo-inositol-1-phosphate synthase	5.5.1.4
c65655_g1	Metabolism	Carbohydrate metabolism	Inositol phosphate metabolism	ko00562	K01858	myo-inositol-1-phosphate synthase	5.5.1.4
c40682_g1	Metabolism	Carbohydrate metabolism	Inositol phosphate metabolism	ko00562	K01107	inositol polyphosphate 1-phosphatase	3.1.3.57
c92348_g1	Metabolism	Carbohydrate metabolism	Inositol phosphate metabolism	ko00562	K15422	3'(2'), 5'-bisphosphate nucleotidase / inositol polyphosphate 1-phosphatase	3.1.3.7 3.1.3.57
c102992_g1	Metabolism	Carbohydrate metabolism	Inositol phosphate metabolism	ko00562	K15422	3'(2'), 5'-bisphosphate nucleotidase / inositol polyphosphate 1-phosphatase	3.1.3.7 3.1.3.57
c55377_g1	Metabolism	Carbohydrate metabolism	Inositol phosphate metabolism	ko00562	K01106	inositol-1,4,5-trisphosphate 5-phosphatase	3.1.3.56
c5101_g1	Metabolism	Carbohydrate metabolism	Inositol phosphate metabolism	ko00562	K01106	inositol-1,4,5-trisphosphate 5-phosphatase	3.1.3.56
c56486_g1	Metabolism	Carbohydrate metabolism	Inositol phosphate metabolism	ko00562	K03103	multiple inositol-polyphosphate phosphatase	3.1.3.62
c91778_g1	Metabolism	Carbohydrate metabolism	Inositol phosphate metabolism	ko00562	K03103	multiple inositol-polyphosphate phosphatase	3.1.3.62
c53495_g1	Metabolism	Carbohydrate metabolism	Inositol phosphate metabolism	ko00562	K00911	1D-myo-inositol-triphosphate 3-kinase	2.7.1.127
c61580_g1	Metabolism	Carbohydrate metabolism	Inositol phosphate metabolism	ko00562	K00911	1D-myo-inositol-triphosphate 3-kinase	2.7.1.127
c59268_g1	Metabolism	Carbohydrate metabolism	Inositol phosphate metabolism	ko00562	K00913	inositol-1,3,4-trisphosphate 5/6-kinase / inositol-tetrakisphosphate 1-kinase	2.7.1.159 2.7.1.134
c57427_g1	Metabolism	Carbohydrate metabolism	Inositol phosphate metabolism	ko00562	K00469	inositol oxygenase	1.13.99.1
c11662_g1	Metabolism	Carbohydrate metabolism	Inositol phosphate metabolism	ko00562	K00140	malonate-semialdehyde dehydrogenase (acetylating) / methylmalonate-semialdehyde dehydrogenase	1.2.1.18 1.2.1.27
c6243_g1	Metabolism	Carbohydrate metabolism	Inositol phosphate metabolism	ko00562	K00140	malonate-semialdehyde dehydrogenase (acetylating) / methylmalonate-semialdehyde dehydrogenase	1.2.1.18 1.2.1.27
c73981_g1	Metabolism	Carbohydrate metabolism	Inositol phosphate metabolism	ko00562	K00140	malonate-semialdehyde dehydrogenase (acetylating) / methylmalonate-semialdehyde dehydrogenase	1.2.1.18 1.2.1.27
c17935_g1	Metabolism	Carbohydrate metabolism	Inositol phosphate metabolism	ko00562	K00140	malonate-semialdehyde dehydrogenase (acetylating) / methylmalonate-semialdehyde dehydrogenase	1.2.1.18 1.2.1.27
c61780_g1	Metabolism	Carbohydrate metabolism	Inositol phosphate metabolism	ko00562	K01803	triosephosphate isomerase (TIM)	5.3.1.1
c50568_g1	Metabolism	Carbohydrate metabolism	Inositol phosphate metabolism	ko00562	K01803	triosephosphate isomerase (TIM)	5.3.1.1
c17713_g1	Metabolism	Carbohydrate metabolism	Inositol phosphate metabolism	ko00562	K01803	triosephosphate isomerase (TIM)	5.3.1.1
c80602_g1	Metabolism	Energy metabolism	Oxidative phosphorylation	ko00190	K05573	NAD(P)H-quinone oxidoreductase subunit 2	1.6.5.3
c20247_g2	Metabolism	Energy metabolism	Oxidative phosphorylation	ko00190	K05573	NAD(P)H-quinone oxidoreductase subunit 2	1.6.5.3
c102320_g1	Metabolism	Energy metabolism	Oxidative phosphorylation	ko00190	K05573	NAD(P)H-quinone oxidoreductase subunit 2	1.6.5.3
c2799_g1	Metabolism	Energy metabolism	Oxidative phosphorylation	ko00190	K05573	NAD(P)H-quinone oxidoreductase subunit 2	1.6.5.3
c79530_g1	Metabolism	Energy metabolism	Oxidative phosphorylation	ko00190	K05573	NAD(P)H-quinone oxidoreductase subunit 2	1.6.5.3
c65300_g2	Metabolism	Energy metabolism	Oxidative phosphorylation	ko00190	K05577	NAD(P)H-quinone oxidoreductase subunit 5	1.6.5.3
c74003_g1	Metabolism	Energy metabolism	Oxidative phosphorylation	ko00190	K03878	NADH-ubiquinone oxidoreductase chain 1	1.6.5.3
c79159_g1	Metabolism	Energy metabolism	Oxidative phosphorylation	ko00190	K03878	NADH-ubiquinone oxidoreductase chain 1	1.6.5.3
c42993_g2	Metabolism	Energy metabolism	Oxidative phosphorylation	ko00190	K03883	NADH-ubiquinone oxidoreductase chain 5	1.6.5.3
c79663_g1	Metabolism	Energy metabolism	Oxidative phosphorylation	ko00190	K03883	NADH-ubiquinone oxidoreductase chain 5	1.6.5.3
c67055_g1	Metabolism	Energy metabolism	Oxidative phosphorylation	ko00190	K03934	NADH dehydrogenase (ubiquinone) Fe-S protein 1	1.6.5.3 1.6.99.3
c40054_g1	Metabolism	Energy metabolism	Oxidative phosphorylation	ko00190	K03934	NADH dehydrogenase (ubiquinone) Fe-S protein 1	1.6.5.3 1.6.99.3
c62832_g1	Metabolism	Energy metabolism	Oxidative phosphorylation	ko00190	K03935	NADH dehydrogenase (ubiquinone) Fe-S protein 2	1.6.5.3 1.6.99.3
c40417_g1	Metabolism	Energy metabolism	Oxidative phosphorylation	ko00190	K03935	NADH dehydrogenase (ubiquinone) Fe-S protein 2	1.6.5.3 1.6.99.3
c15503_g1	Metabolism	Energy metabolism	Oxidative phosphorylation	ko00190	K03935	NADH dehydrogenase (ubiquinone) Fe-S protein 2	1.6.5.3 1.6.99.3
c80008_g1	Metabolism	Energy metabolism	Oxidative phosphorylation	ko00190	K03935	NADH dehydrogenase (ubiquinone) Fe-S protein 2	1.6.5.3 1.6.99.3
c91681_g1	Metabolism	Energy metabolism	Oxidative phosphorylation	ko00190	K03936	NADH dehydrogenase (ubiquinone) Fe-S protein 3	1.6.5.3 1.6.99.3
c67258_g2	Metabolism	Energy metabolism	Oxidative phosphorylation	ko00190	K03936	NADH dehydrogenase (ubiquinone) Fe-S protein 3	1.6.5.3 1.6.99.3
c66460_g1	Metabolism	Energy metabolism	Oxidative phosphorylation	ko00190	K03936	NADH dehydrogenase (ubiquinone) Fe-S protein 3	1.6.5.3 1.6.99.3
c53887_g1	Metabolism	Energy metabolism	Oxidative phosphorylation	ko00190	K03937	NADH dehydrogenase (ubiquinone) Fe-S protein 4
c62890_g1	Metabolism	Energy metabolism	Oxidative phosphorylation	ko00190	K03937	NADH dehydrogenase (ubiquinone) Fe-S protein 4
c56855_g1	Metabolism	Energy metabolism	Oxidative phosphorylation	ko00190	K03938	NADH dehydrogenase (ubiquinone) Fe-S protein 5
c80724_g1	Metabolism	Energy metabolism	Oxidative phosphorylation	ko00190	K03938	NADH dehydrogenase (ubiquinone) Fe-S protein 5
c54914_g1	Metabolism	Energy metabolism	Oxidative phosphorylation	ko00190	K03939	NADH dehydrogenase (ubiquinone) Fe-S protein 6
c61617_g1	Metabolism	Energy metabolism	Oxidative phosphorylation	ko00190	K03939	NADH dehydrogenase (ubiquinone) Fe-S protein 6
c61181_g1	Metabolism	Energy metabolism	Oxidative phosphorylation	ko00190	K03940	NADH dehydrogenase (ubiquinone) Fe-S protein 7	1.6.5.3 1.6.99.3
c86874_g1	Metabolism	Energy metabolism	Oxidative phosphorylation	ko00190	K03940	NADH dehydrogenase (ubiquinone) Fe-S protein 7	1.6.5.3 1.6.99.3
c63992_g2	Metabolism	Energy metabolism	Oxidative phosphorylation	ko00190	K03940	NADH dehydrogenase (ubiquinone) Fe-S protein 7	1.6.5.3 1.6.99.3
c62314_g1	Metabolism	Energy metabolism	Oxidative phosphorylation	ko00190	K03941	NADH dehydrogenase (ubiquinone) Fe-S protein 8	1.6.5.3 1.6.99.3
c66189_g1	Metabolism	Energy metabolism	Oxidative phosphorylation	ko00190	K03942	NADH dehydrogenase (ubiquinone) flavoprotein 1	1.6.5.3 1.6.99.3
c68938_g1	Metabolism	Energy metabolism	Oxidative phosphorylation	ko00190	K03942	NADH dehydrogenase (ubiquinone) flavoprotein 1	1.6.5.3 1.6.99.3
c66189_g2	Metabolism	Energy metabolism	Oxidative phosphorylation	ko00190	K03942	NADH dehydrogenase (ubiquinone) flavoprotein 1	1.6.5.3 1.6.99.3
c68025_g1	Metabolism	Energy metabolism	Oxidative phosphorylation	ko00190	K03942	NADH dehydrogenase (ubiquinone) flavoprotein 1	1.6.5.3 1.6.99.3
c65633_g1	Metabolism	Energy metabolism	Oxidative phosphorylation	ko00190	K03943	NADH dehydrogenase (ubiquinone) flavoprotein 2	1.6.5.3 1.6.99.3
c95902_g1	Metabolism	Energy metabolism	Oxidative phosphorylation	ko00190	K03943	NADH dehydrogenase (ubiquinone) flavoprotein 2	1.6.5.3 1.6.99.3
c97337_g1	Metabolism	Energy metabolism	Oxidative phosphorylation	ko00190	K03945	NADH dehydrogenase (ubiquinone) 1 alpha subcomplex subunit 1
c5551_g1	Metabolism	Energy metabolism	Oxidative phosphorylation	ko00190	K03945	NADH dehydrogenase (ubiquinone) 1 alpha subcomplex subunit 1
c60550_g1	Metabolism	Energy metabolism	Oxidative phosphorylation	ko00190	K03946	NADH dehydrogenase (ubiquinone) 1 alpha subcomplex subunit 2
c79868_g1	Metabolism	Energy metabolism	Oxidative phosphorylation	ko00190	K03948	NADH dehydrogenase (ubiquinone) 1 alpha subcomplex subunit 4
c59347_g1	Metabolism	Energy metabolism	Oxidative phosphorylation	ko00190	K03949	NADH dehydrogenase (ubiquinone) 1 alpha subcomplex subunit 5
c59568_g1	Metabolism	Energy metabolism	Oxidative phosphorylation	ko00190	K03950	NADH dehydrogenase (ubiquinone) 1 alpha subcomplex subunit 6
c89838_g1	Metabolism	Energy metabolism	Oxidative phosphorylation	ko00190	K03950	NADH dehydrogenase (ubiquinone) 1 alpha subcomplex subunit 6
c58192_g1	Metabolism	Energy metabolism	Oxidative phosphorylation	ko00190	K03952	NADH dehydrogenase (ubiquinone) 1 alpha subcomplex subunit 8
c55152_g1	Metabolism	Energy metabolism	Oxidative phosphorylation	ko00190	K03952	NADH dehydrogenase (ubiquinone) 1 alpha subcomplex subunit 8
c65606_g1	Metabolism	Energy metabolism	Oxidative phosphorylation	ko00190	K03953	NADH dehydrogenase (ubiquinone) 1 alpha subcomplex subunit 9
c8344_g1	Metabolism	Energy metabolism	Oxidative phosphorylation	ko00190	K03953	NADH dehydrogenase (ubiquinone) 1 alpha subcomplex subunit 9
c47155_g1	Metabolism	Energy metabolism	Oxidative phosphorylation	ko00190	K03955	NADH dehydrogenase (ubiquinone) 1 alpha/beta subcomplex 1
c36892_g1	Metabolism	Energy metabolism	Oxidative phosphorylation	ko00190	K03955	NADH dehydrogenase (ubiquinone) 1 alpha/beta subcomplex 1
c50171_g1	Metabolism	Energy metabolism	Oxidative phosphorylation	ko00190	K11352	NADH dehydrogenase (ubiquinone) 1 alpha subcomplex subunit 12
c4594_g1	Metabolism	Energy metabolism	Oxidative phosphorylation	ko00190	K11352	NADH dehydrogenase (ubiquinone) 1 alpha subcomplex subunit 12
c4197_g1	Metabolism	Energy metabolism	Oxidative phosphorylation	ko00190	K11353	NADH dehydrogenase (ubiquinone) 1 alpha subcomplex subunit 13
c61941_g1	Metabolism	Energy metabolism	Oxidative phosphorylation	ko00190	K11353	NADH dehydrogenase (ubiquinone) 1 alpha subcomplex subunit 13
c97669_g1	Metabolism	Energy metabolism	Oxidative phosphorylation	ko00190	K03959	NADH dehydrogenase (ubiquinone) 1 beta subcomplex subunit 3
c57883_g1	Metabolism	Energy metabolism	Oxidative phosphorylation	ko00190	K03963	NADH dehydrogenase (ubiquinone) 1 beta subcomplex subunit 7
c60080_g1	Metabolism	Energy metabolism	Oxidative phosphorylation	ko00190	K03965	NADH dehydrogenase (ubiquinone) 1 beta subcomplex subunit 9
c66505_g5	Metabolism	Energy metabolism	Oxidative phosphorylation	ko00190	K03965	NADH dehydrogenase (ubiquinone) 1 beta subcomplex subunit 9
c39757_g1	Metabolism	Energy metabolism	Oxidative phosphorylation	ko00190	K03966	NADH dehydrogenase (ubiquinone) 1 beta subcomplex subunit 10
c97440_g1	Metabolism	Energy metabolism	Oxidative phosphorylation	ko00190	K11351	NADH dehydrogenase (ubiquinone) 1 beta subcomplex subunit 11
c98538_g1	Metabolism	Energy metabolism	Oxidative phosphorylation	ko00190	K03885	NADH dehydrogenase	1.6.99.3
c66423_g1	Metabolism	Energy metabolism	Oxidative phosphorylation	ko00190	K00234	succinate dehydrogenase (ubiquinone) flavoprotein subunit	1.3.5.1
c23726_g1	Metabolism	Energy metabolism	Oxidative phosphorylation	ko00190	K00234	succinate dehydrogenase (ubiquinone) flavoprotein subunit	1.3.5.1
c67050_g8	Metabolism	Energy metabolism	Oxidative phosphorylation	ko00190	K00234	succinate dehydrogenase (ubiquinone) flavoprotein subunit	1.3.5.1
c90023_g1	Metabolism	Energy metabolism	Oxidative phosphorylation	ko00190	K00234	succinate dehydrogenase (ubiquinone) flavoprotein subunit	1.3.5.1
c45975_g1	Metabolism	Energy metabolism	Oxidative phosphorylation	ko00190	K00234	succinate dehydrogenase (ubiquinone) flavoprotein subunit	1.3.5.1
c54230_g1	Metabolism	Energy metabolism	Oxidative phosphorylation	ko00190	K00235	succinate dehydrogenase (ubiquinone) iron-sulfur subunit	1.3.5.1
c60269_g1	Metabolism	Energy metabolism	Oxidative phosphorylation	ko00190	K00236	succinate dehydrogenase (ubiquinone) cytochrome b560 subunit
c79892_g1	Metabolism	Energy metabolism	Oxidative phosphorylation	ko00190	K00236	succinate dehydrogenase (ubiquinone) cytochrome b560 subunit
c15904_g1	Metabolism	Energy metabolism	Oxidative phosphorylation	ko00190	K00411	ubiquinol-cytochrome c reductase iron-sulfur subunit	1.10.2.2
c58600_g1	Metabolism	Energy metabolism	Oxidative phosphorylation	ko00190	K00411	ubiquinol-cytochrome c reductase iron-sulfur subunit	1.10.2.2
c66109_g1	Metabolism	Energy metabolism	Oxidative phosphorylation	ko00190	K00411	ubiquinol-cytochrome c reductase iron-sulfur subunit	1.10.2.2
c86689_g1	Metabolism	Energy metabolism	Oxidative phosphorylation	ko00190	K00411	ubiquinol-cytochrome c reductase iron-sulfur subunit	1.10.2.2
c53328_g1	Metabolism	Energy metabolism	Oxidative phosphorylation	ko00190	K00412	ubiquinol-cytochrome c reductase cytochrome b subunit
c45659_g1	Metabolism	Energy metabolism	Oxidative phosphorylation	ko00190	K00412	ubiquinol-cytochrome c reductase cytochrome b subunit
c65727_g2	Metabolism	Energy metabolism	Oxidative phosphorylation	ko00190	K00413	ubiquinol-cytochrome c reductase cytochrome c1 subunit
c85581_g1	Metabolism	Energy metabolism	Oxidative phosphorylation	ko00190	K00413	ubiquinol-cytochrome c reductase cytochrome c1 subunit
c60378_g2	Metabolism	Energy metabolism	Oxidative phosphorylation	ko00190	K00413	ubiquinol-cytochrome c reductase cytochrome c1 subunit
c54781_g1	Metabolism	Energy metabolism	Oxidative phosphorylation	ko00190	K00415	ubiquinol-cytochrome c reductase core subunit 2
c63607_g1	Metabolism	Energy metabolism	Oxidative phosphorylation	ko00190	K00415	ubiquinol-cytochrome c reductase core subunit 2
c78923_g1	Metabolism	Energy metabolism	Oxidative phosphorylation	ko00190	K00416	ubiquinol-cytochrome c reductase subunit 6
c70729_g1	Metabolism	Energy metabolism	Oxidative phosphorylation	ko00190	K00417	ubiquinol-cytochrome c reductase subunit 7
c50840_g1	Metabolism	Energy metabolism	Oxidative phosphorylation	ko00190	K00417	ubiquinol-cytochrome c reductase subunit 7
c91543_g1	Metabolism	Energy metabolism	Oxidative phosphorylation	ko00190	K00417	ubiquinol-cytochrome c reductase subunit 7
c43234_g1	Metabolism	Energy metabolism	Oxidative phosphorylation	ko00190	K00418	ubiquinol-cytochrome c reductase subunit 8
c71163_g1	Metabolism	Energy metabolism	Oxidative phosphorylation	ko00190	K00418	ubiquinol-cytochrome c reductase subunit 8
c19415_g1	Metabolism	Energy metabolism	Oxidative phosphorylation	ko00190	K00418	ubiquinol-cytochrome c reductase subunit 8
c60040_g1	Metabolism	Energy metabolism	Oxidative phosphorylation	ko00190	K02257	protoheme IX farnesyltransferase	2.5.1.-
c15213_g1	Metabolism	Energy metabolism	Oxidative phosphorylation	ko00190	K02257	protoheme IX farnesyltransferase	2.5.1.-
c86933_g1	Metabolism	Energy metabolism	Oxidative phosphorylation	ko00190	K02262	cytochrome c oxidase subunit 3
c42993_g1	Metabolism	Energy metabolism	Oxidative phosphorylation	ko00190	K02262	cytochrome c oxidase subunit 3
c34861_g1	Metabolism	Energy metabolism	Oxidative phosphorylation	ko00190	K02256	cytochrome c oxidase subunit 1	1.9.3.1
c85223_g1	Metabolism	Energy metabolism	Oxidative phosphorylation	ko00190	K02256	cytochrome c oxidase subunit 1	1.9.3.1
c68375_g1	Metabolism	Energy metabolism	Oxidative phosphorylation	ko00190	K02256	cytochrome c oxidase subunit 1	1.9.3.1
c8014_g2	Metabolism	Energy metabolism	Oxidative phosphorylation	ko00190	K02256	cytochrome c oxidase subunit 1	1.9.3.1
c95883_g1	Metabolism	Energy metabolism	Oxidative phosphorylation	ko00190	K02256	cytochrome c oxidase subunit 1	1.9.3.1
c97306_g1	Metabolism	Energy metabolism	Oxidative phosphorylation	ko00190	K02261	cytochrome c oxidase subunit 2
c9556_g1	Metabolism	Energy metabolism	Oxidative phosphorylation	ko00190	K02263	cytochrome c oxidase subunit 4
c62554_g2	Metabolism	Energy metabolism	Oxidative phosphorylation	ko00190	K02263	cytochrome c oxidase subunit 4
c92368_g1	Metabolism	Energy metabolism	Oxidative phosphorylation	ko00190	K02263	cytochrome c oxidase subunit 4
c50573_g1	Metabolism	Energy metabolism	Oxidative phosphorylation	ko00190	K02263	cytochrome c oxidase subunit 4
c92274_g1	Metabolism	Energy metabolism	Oxidative phosphorylation	ko00190	K02264	cytochrome c oxidase subunit 5a
c52169_g1	Metabolism	Energy metabolism	Oxidative phosphorylation	ko00190	K02264	cytochrome c oxidase subunit 5a
c79853_g1	Metabolism	Energy metabolism	Oxidative phosphorylation	ko00190	K02264	cytochrome c oxidase subunit 5a
c96061_g1	Metabolism	Energy metabolism	Oxidative phosphorylation	ko00190	K02265	cytochrome c oxidase subunit 5b
c63126_g1	Metabolism	Energy metabolism	Oxidative phosphorylation	ko00190	K02265	cytochrome c oxidase subunit 5b
c75234_g1	Metabolism	Energy metabolism	Oxidative phosphorylation	ko00190	K02266	cytochrome c oxidase subunit 6a
c23733_g1	Metabolism	Energy metabolism	Oxidative phosphorylation	ko00190	K02266	cytochrome c oxidase subunit 6a
c97302_g1	Metabolism	Energy metabolism	Oxidative phosphorylation	ko00190	K02267	cytochrome c oxidase subunit 6b
c48803_g1	Metabolism	Energy metabolism	Oxidative phosphorylation	ko00190	K02267	cytochrome c oxidase subunit 6b
c57913_g1	Metabolism	Energy metabolism	Oxidative phosphorylation	ko00190	K02268	cytochrome c oxidase subunit 6c
c85922_g1	Metabolism	Energy metabolism	Oxidative phosphorylation	ko00190	K02268	cytochrome c oxidase subunit 6c
c21027_g1	Metabolism	Energy metabolism	Oxidative phosphorylation	ko00190	K02272	cytochrome c oxidase subunit 7c
c15270_g1	Metabolism	Energy metabolism	Oxidative phosphorylation	ko00190	K02258	cytochrome c oxidase assembly protein subunit 11
c38756_g1	Metabolism	Energy metabolism	Oxidative phosphorylation	ko00190	K02258	cytochrome c oxidase assembly protein subunit 11
c102837_g1	Metabolism	Energy metabolism	Oxidative phosphorylation	ko00190	K02259	cytochrome c oxidase assembly protein subunit 15
c64499_g1	Metabolism	Energy metabolism	Oxidative phosphorylation	ko00190	K02259	cytochrome c oxidase assembly protein subunit 15
c43609_g1	Metabolism	Energy metabolism	Oxidative phosphorylation	ko00190	K02259	cytochrome c oxidase assembly protein subunit 15
c78430_g1	Metabolism	Energy metabolism	Oxidative phosphorylation	ko00190	K02259	cytochrome c oxidase assembly protein subunit 15
c78269_g1	Metabolism	Energy metabolism	Oxidative phosphorylation	ko00190	K02260	cytochrome c oxidase assembly protein subunit 17
c47293_g1	Metabolism	Energy metabolism	Oxidative phosphorylation	ko00190	K02260	cytochrome c oxidase assembly protein subunit 17
c66422_g1	Metabolism	Energy metabolism	Oxidative phosphorylation	ko00190	K02260	cytochrome c oxidase assembly protein subunit 17
c57648_g2	Metabolism	Energy metabolism	Oxidative phosphorylation	ko00190	K02111	F-type H+-transporting ATPase subunit alpha	3.6.3.14
c64742_g1	Metabolism	Energy metabolism	Oxidative phosphorylation	ko00190	K02112	F-type H+-transporting ATPase subunit beta	3.6.3.14
c57648_g3	Metabolism	Energy metabolism	Oxidative phosphorylation	ko00190	K02108	F-type H+-transporting ATPase subunit a
c57648_g1	Metabolism	Energy metabolism	Oxidative phosphorylation	ko00190	K02109	F-type H+-transporting ATPase subunit b
c4710_g1	Metabolism	Energy metabolism	Oxidative phosphorylation	ko00190	K02132	F-type H+-transporting ATPase subunit alpha
c24955_g1	Metabolism	Energy metabolism	Oxidative phosphorylation	ko00190	K02132	F-type H+-transporting ATPase subunit alpha
c62428_g1	Metabolism	Energy metabolism	Oxidative phosphorylation	ko00190	K02132	F-type H+-transporting ATPase subunit alpha
c53446_g1	Metabolism	Energy metabolism	Oxidative phosphorylation	ko00190	K02132	F-type H+-transporting ATPase subunit alpha
c55017_g1	Metabolism	Energy metabolism	Oxidative phosphorylation	ko00190	K02132	F-type H+-transporting ATPase subunit alpha
c55017_g2	Metabolism	Energy metabolism	Oxidative phosphorylation	ko00190	K02132	F-type H+-transporting ATPase subunit alpha
c12635_g1	Metabolism	Energy metabolism	Oxidative phosphorylation	ko00190	K02133	F-type H+-transporting ATPase subunit beta	3.6.3.14
c95226_g1	Metabolism	Energy metabolism	Oxidative phosphorylation	ko00190	K02133	F-type H+-transporting ATPase subunit beta	3.6.3.14
c65334_g2	Metabolism	Energy metabolism	Oxidative phosphorylation	ko00190	K02133	F-type H+-transporting ATPase subunit beta	3.6.3.14
c9293_g1	Metabolism	Energy metabolism	Oxidative phosphorylation	ko00190	K02133	F-type H+-transporting ATPase subunit beta	3.6.3.14
c65334_g1	Metabolism	Energy metabolism	Oxidative phosphorylation	ko00190	K02133	F-type H+-transporting ATPase subunit beta	3.6.3.14
c9293_g2	Metabolism	Energy metabolism	Oxidative phosphorylation	ko00190	K02133	F-type H+-transporting ATPase subunit beta	3.6.3.14
c63334_g1	Metabolism	Energy metabolism	Oxidative phosphorylation	ko00190	K02136	F-type H+-transporting ATPase subunit gamma
c38168_g1	Metabolism	Energy metabolism	Oxidative phosphorylation	ko00190	K02136	F-type H+-transporting ATPase subunit gamma
c8451_g1	Metabolism	Energy metabolism	Oxidative phosphorylation	ko00190	K02134	F-type H+-transporting ATPase subunit delta
c61947_g1	Metabolism	Energy metabolism	Oxidative phosphorylation	ko00190	K02137	F-type H+-transporting ATPase subunit O
c98170_g1	Metabolism	Energy metabolism	Oxidative phosphorylation	ko00190	K02127	F-type H+-transporting ATPase subunit b
c68581_g1	Metabolism	Energy metabolism	Oxidative phosphorylation	ko00190	K02127	F-type H+-transporting ATPase subunit b
c64858_g1	Metabolism	Energy metabolism	Oxidative phosphorylation	ko00190	K02127	F-type H+-transporting ATPase subunit b
c86861_g1	Metabolism	Energy metabolism	Oxidative phosphorylation	ko00190	K02128	F-type H+-transporting ATPase subunit c
c37552_g1	Metabolism	Energy metabolism	Oxidative phosphorylation	ko00190	K02128	F-type H+-transporting ATPase subunit c
c79869_g1	Metabolism	Energy metabolism	Oxidative phosphorylation	ko00190	K02128	F-type H+-transporting ATPase subunit c
c85784_g1	Metabolism	Energy metabolism	Oxidative phosphorylation	ko00190	K02138	F-type H+-transporting ATPase subunit d
c64764_g1	Metabolism	Energy metabolism	Oxidative phosphorylation	ko00190	K02138	F-type H+-transporting ATPase subunit d
c91520_g1	Metabolism	Energy metabolism	Oxidative phosphorylation	ko00190	K02129	F-type H+-transporting ATPase subunit e
c7271_g1	Metabolism	Energy metabolism	Oxidative phosphorylation	ko00190	K02130	F-type H+-transporting ATPase subunit f
c79106_g1	Metabolism	Energy metabolism	Oxidative phosphorylation	ko00190	K02139	F-type H+-transporting ATPase subunit f
c58297_g1	Metabolism	Energy metabolism	Oxidative phosphorylation	ko00190	K02139	F-type H+-transporting ATPase subunit f
c50258_g1	Metabolism	Energy metabolism	Oxidative phosphorylation	ko00190	K02140	F-type H+-transporting ATPase subunit g
c101041_g1	Metabolism	Energy metabolism	Oxidative phosphorylation	ko00190	K02142	F-type H+-transporting ATPase subunit j
c48283_g2	Metabolism	Energy metabolism	Oxidative phosphorylation	ko00190	K02145	V-type H+-transporting ATPase subunit A	3.6.3.14
c59826_g1	Metabolism	Energy metabolism	Oxidative phosphorylation	ko00190	K02145	V-type H+-transporting ATPase subunit A	3.6.3.14
c79877_g1	Metabolism	Energy metabolism	Oxidative phosphorylation	ko00190	K02145	V-type H+-transporting ATPase subunit A	3.6.3.14
c48283_g1	Metabolism	Energy metabolism	Oxidative phosphorylation	ko00190	K02145	V-type H+-transporting ATPase subunit A	3.6.3.14
c63778_g2	Metabolism	Energy metabolism	Oxidative phosphorylation	ko00190	K02147	V-type H+-transporting ATPase subunit B
c85706_g1	Metabolism	Energy metabolism	Oxidative phosphorylation	ko00190	K02147	V-type H+-transporting ATPase subunit B
c63778_g1	Metabolism	Energy metabolism	Oxidative phosphorylation	ko00190	K02147	V-type H+-transporting ATPase subunit B
c85025_g1	Metabolism	Energy metabolism	Oxidative phosphorylation	ko00190	K02147	V-type H+-transporting ATPase subunit B
c37668_g1	Metabolism	Energy metabolism	Oxidative phosphorylation	ko00190	K02148	V-type H+-transporting ATPase subunit C
c78531_g1	Metabolism	Energy metabolism	Oxidative phosphorylation	ko00190	K02148	V-type H+-transporting ATPase subunit C
c85813_g1	Metabolism	Energy metabolism	Oxidative phosphorylation	ko00190	K02148	V-type H+-transporting ATPase subunit C
c47575_g1	Metabolism	Energy metabolism	Oxidative phosphorylation	ko00190	K02149	V-type H+-transporting ATPase subunit D
c85770_g1	Metabolism	Energy metabolism	Oxidative phosphorylation	ko00190	K02149	V-type H+-transporting ATPase subunit D
c45578_g1	Metabolism	Energy metabolism	Oxidative phosphorylation	ko00190	K02149	V-type H+-transporting ATPase subunit D
c79876_g1	Metabolism	Energy metabolism	Oxidative phosphorylation	ko00190	K02150	V-type H+-transporting ATPase subunit E
c69297_g1	Metabolism	Energy metabolism	Oxidative phosphorylation	ko00190	K02150	V-type H+-transporting ATPase subunit E
c43109_g1	Metabolism	Energy metabolism	Oxidative phosphorylation	ko00190	K02150	V-type H+-transporting ATPase subunit E
c68686_g1	Metabolism	Energy metabolism	Oxidative phosphorylation	ko00190	K02151	V-type H+-transporting ATPase subunit F
c68017_g1	Metabolism	Energy metabolism	Oxidative phosphorylation	ko00190	K02151	V-type H+-transporting ATPase subunit F
c57510_g1	Metabolism	Energy metabolism	Oxidative phosphorylation	ko00190	K02151	V-type H+-transporting ATPase subunit F
c68258_g1	Metabolism	Energy metabolism	Oxidative phosphorylation	ko00190	K02152	V-type H+-transporting ATPase subunit G
c99151_g1	Metabolism	Energy metabolism	Oxidative phosphorylation	ko00190	K02144	V-type H+-transporting ATPase subunit H
c61639_g1	Metabolism	Energy metabolism	Oxidative phosphorylation	ko00190	K02144	V-type H+-transporting ATPase subunit H
c102946_g1	Metabolism	Energy metabolism	Oxidative phosphorylation	ko00190	K02144	V-type H+-transporting ATPase subunit H
c4508_g1	Metabolism	Energy metabolism	Oxidative phosphorylation	ko00190	K02154	V-type H+-transporting ATPase subunit a
c15761_g1	Metabolism	Energy metabolism	Oxidative phosphorylation	ko00190	K02154	V-type H+-transporting ATPase subunit a
c51973_g1	Metabolism	Energy metabolism	Oxidative phosphorylation	ko00190	K02154	V-type H+-transporting ATPase subunit a
c86841_g1	Metabolism	Energy metabolism	Oxidative phosphorylation	ko00190	K02154	V-type H+-transporting ATPase subunit a
c65341_g2	Metabolism	Energy metabolism	Oxidative phosphorylation	ko00190	K02154	V-type H+-transporting ATPase subunit a
c80105_g1	Metabolism	Energy metabolism	Oxidative phosphorylation	ko00190	K02155	V-type H+-transporting ATPase 16kDa proteolipid subunit
c63067_g1	Metabolism	Energy metabolism	Oxidative phosphorylation	ko00190	K02155	V-type H+-transporting ATPase 16kDa proteolipid subunit
c61755_g1	Metabolism	Energy metabolism	Oxidative phosphorylation	ko00190	K02155	V-type H+-transporting ATPase 16kDa proteolipid subunit
c85888_g1	Metabolism	Energy metabolism	Oxidative phosphorylation	ko00190	K03661	V-type H+-transporting ATPase 21kDa proteolipid subunit
c60732_g1	Metabolism	Energy metabolism	Oxidative phosphorylation	ko00190	K03661	V-type H+-transporting ATPase 21kDa proteolipid subunit
c63880_g1	Metabolism	Energy metabolism	Oxidative phosphorylation	ko00190	K03661	V-type H+-transporting ATPase 21kDa proteolipid subunit
c58815_g1	Metabolism	Energy metabolism	Oxidative phosphorylation	ko00190	K02146	V-type H+-transporting ATPase subunit d
c24469_g1	Metabolism	Energy metabolism	Oxidative phosphorylation	ko00190	K02146	V-type H+-transporting ATPase subunit d
c28010_g1	Metabolism	Energy metabolism	Oxidative phosphorylation	ko00190	K02153	V-type H+-transporting ATPase subunit e
c63391_g1	Metabolism	Energy metabolism	Oxidative phosphorylation	ko00190	K01535	H+-transporting ATPase	3.6.3.6
c84268_g1	Metabolism	Energy metabolism	Oxidative phosphorylation	ko00190	K01535	H+-transporting ATPase	3.6.3.6
c10720_g1	Metabolism	Energy metabolism	Oxidative phosphorylation	ko00190	K01535	H+-transporting ATPase	3.6.3.6
c67064_g1	Metabolism	Energy metabolism	Oxidative phosphorylation	ko00190	K01535	H+-transporting ATPase	3.6.3.6
c40939_g1	Metabolism	Energy metabolism	Oxidative phosphorylation	ko00190	K11725	phospholysine phosphohistidine inorganic pyrophosphate phosphatase	3.6.1.1 3.1.3.-
c63991_g1	Metabolism	Energy metabolism	Oxidative phosphorylation	ko00190	K11726	nucleosome-remodeling factor 38 kDa subunit	3.6.1.1
c82673_g1	Metabolism	Energy metabolism	Oxidative phosphorylation	ko00190	K11726	nucleosome-remodeling factor 38 kDa subunit	3.6.1.1
c68283_g1	Metabolism	Energy metabolism	Oxidative phosphorylation	ko00190	K11726	nucleosome-remodeling factor 38 kDa subunit	3.6.1.1
[truncated: 11,992 more rows]
