# Supplementary material for: The developmental transcriptome of the bamboo snout beetle Cyrtotrachelus buqueti and insights into candidate pheromone-binding proteins
Source: PLoS One. 2017 Jun 29;12(6):e0179807. doi: 10.1371/journal.pone.0179807 (PMC5491049; doi:10.1371/journal.pone.0179807)
Supplement: S18 Text — (XLS) [file pone.0179807.s018.xls]

Gene ID	KOG ID	Abbreviation	KOG Description
c62389_g1	KOG0847	K	Transcription factor, contains HOX domain
c15325_g1	KOG1728	J	40S ribosomal protein S11
c4431_g1	KOG3002	R	Zn finger protein
c65633_g1	KOG3196	C	NADH:ubiquinone oxidoreductase, NDUFV2/24 kD subunit
c39025_g1	KOG3276	S	Uncharacterized conserved protein, contains YggU domain
c68552_g1	KOG2040	E	Glycine dehydrogenase (decarboxylating)
c65696_g1	KOG3561	K	Aryl-hydrocarbon receptor nuclear translocator
c79894_g1	KOG0382	R	Carbonic anhydrase
c77191_g1	KOG0590	D	Checkpoint kinase and related serine/threonine protein kinases
c79973_g1	KOG0995	D	Centromere-associated protein HEC1
c55581_g1	KOG2075	S	Topoisomerase TOP1-interacting protein BTBD1
c66153_g1	KOG3105	BD	DNA-binding centromere protein B (CENP-B)
c63748_g1	KOG0191	O	Thioredoxin/protein disulfide isomerase
c2238_g1	KOG0381	R	HMG box-containing protein
c66696_g1	KOG0533	A	RRM motif-containing protein
c77672_g1	KOG1175	I	Acyl-CoA synthetase
c2853_g1	KOG3078	F	Adenylate kinase
c63345_g2	KOG0082	DT	G-protein alpha subunit (small G protein superfamily)
c70184_g1	KOG1299	U	Vacuolar sorting protein VPS45/Stt10 (Sec1 family)
c92165_g1	KOG0671	T	LAMMER dual specificity kinases
c16734_g1	KOG0239	Z	Kinesin (KAR3 subfamily)
c40736_g1	KOG1152	T	Signal transduction serine/threonine kinase with PAS/PAC sensor domain
c20607_g1	KOG3127	F	Deoxycytidylate deaminase
c20145_g1	KOG1409	S	Uncharacterized conserved protein, contains WD40 repeats and FYVE domains
c63858_g1	KOG2088	IOT	Predicted lipase/calmodulin-binding heat-shock protein
c65498_g1	KOG1376	Z	Alpha tubulin
c61691_g1	KOG0347	A	RNA helicase
c66228_g1	KOG0504	R	FOG: Ankyrin repeat
c62424_g1	KOG0206	R	P-type ATPase
c67794_g3	KOG0782	T	Predicted diacylglycerol kinase
c80348_g1	KOG2642	OKIT	Alpha-1,2 glucosyltransferase/transcriptional activator
c67690_g1	KOG3627	E	Trypsin
c67118_g2	KOG0611	R	Predicted serine/threonine protein kinase
c97288_g1	KOG0865	O	Cyclophilin type peptidyl-prolyl cis-trans isomerase
c67111_g1	KOG0157	QI	Cytochrome P450 CYP4/CYP19/CYP26 subfamilies
c38240_g1	KOG2102	J	Exosomal 3'-5' exoribonuclease complex, subunit Rrp44/Dis3
c41350_g1	KOG1802	A	RNA helicase nonsense mRNA reducing factor (pNORF1)
c57196_g1	KOG3145	E	Cystine transporter Cystinosin
c66514_g2	KOG1305	E	Amino acid transporter protein
c60524_g1	KOG0147	K	Transcriptional coactivator CAPER (RRM superfamily)
c59570_g1	KOG1208	Q	Dehydrogenases with different specificities (related to short-chain alcohol dehydrogenases)
c67203_g2	KOG1075	R	FOG: Reverse transcriptase
c91516_g1	KOG1560	J	Translation initiation factor 3, subunit h (eIF-3h)
c42159_g1	KOG4020	S	Protein DRE2, required for cell viability
c40046_g1	KOG0056	P	Heavy metal exporter HMT1, ABC superfamily
c67621_g3	KOG1368	E	Threonine aldolase
c64603_g1	KOG1721	R	FOG: Zn-finger
c56643_g1	KOG1098	AR	Putative SAM-dependent rRNA methyltransferase SPB1
c49412_g2	KOG0668	TDK	Casein kinase II, alpha subunit
c66284_g1	KOG3656	R	FOG: 7 transmembrane receptor
c62263_g1	KOG0676	Z	Actin and related proteins
c42242_g1	KOG2552	R	Major facilitator superfamily permease - Cdc91p
c54646_g1	KOG3234	R	Acetyltransferase, (GNAT) family
c67742_g3	KOG4297	TV	C-type lectin
c65516_g1	KOG3627	E	Trypsin
c67072_g2	KOG3113	S	Uncharacterized conserved protein
c102635_g1	KOG0375	R	Serine-threonine phosphatase 2B, catalytic subunit
c88963_g1	KOG0123	AJ	Polyadenylate-binding protein (RRM superfamily)
c61644_g6	KOG1023	T	Natriuretic peptide receptor, guanylate cyclase
c88000_g1	KOG0769	C	Predicted mitochondrial carrier protein
c67039_g1	KOG4297	TV	C-type lectin
c50319_g1	KOG3623	K	Homeobox transcription factor SIP1
c92668_g1	KOG2366	G	Alpha-D-galactosidase (melibiase)
c62469_g1	KOG2265	T	Nuclear distribution protein NUDC
c66777_g1	KOG2638	G	UDP-glucose pyrophosphorylase
c58306_g1	KOG1944	R	Peroxisomal membrane protein MPV17 and related proteins
c60785_g1	KOG2210	T	Oxysterol-binding protein
c92076_g1	KOG4229	N	Myosin VII, myosin IXB and related myosins
c12214_g1	KOG0379	R	Kelch repeat-containing proteins
c65082_g1	KOG2515	MU	Mannosyltransferase
c72783_g1	KOG0042	C	Glycerol-3-phosphate dehydrogenase
c36885_g1	KOG0714	O	Molecular chaperone (DnaJ superfamily)
c65907_g1	KOG4280	Z	Kinesin-like protein
c9129_g1	KOG1666	U	V-SNARE
c67585_g5	KOG3827	P	Inward rectifier K+ channel
c45717_g1	KOG0804	R	Cytoplasmic Zn-finger protein BRAP2 (BRCA1 associated protein)
c71854_g1	KOG0054	Q	Multidrug resistance-associated protein/mitoxantrone resistance protein, ABC superfamily
c61799_g1	KOG1078	U	Vesicle coat complex COPI, gamma subunit
c69801_g1	KOG1550	MOT	Extracellular protein SEL-1 and related proteins
c60235_g1	KOG0394	R	Ras-related GTPase
c42424_g2	KOG0961	O	Predicted Zn2+-dependent endopeptidase, insulinase superfamily
c70205_g1	KOG0959	O	N-arginine dibasic convertase NRD1 and related Zn2+-dependent endopeptidases, insulinase superfamily
c91688_g1	KOG3510	T	FOG: Immunoglobulin C-2 Type/fibronectin type III domains
c61932_g1	KOG0156	Q	Cytochrome P450 CYP2 subfamily
c85717_g1	KOG0157	QI	Cytochrome P450 CYP4/CYP19/CYP26 subfamilies
c16730_g1	KOG0594	R	Protein kinase PCTAIRE and related kinases
c85422_g1	KOG1200	I	Mitochondrial/plastidial beta-ketoacyl-ACP reductase
c62909_g1	KOG0398	J	Mitochondrial/chloroplast ribosomal protein L5/L7
c77784_g1	KOG0845	YU	Nuclear pore complex, Nup98 component (sc Nup145/Nup100/Nup116)
c99763_g1	KOG2411	J	Aspartyl-tRNA synthetase, mitochondrial
c81443_g1	KOG2450	C	Aldehyde dehydrogenase
c91713_g1	KOG2828	C	Acetyl-CoA hydrolase
c62717_g1	KOG1219	T	Uncharacterized conserved protein, contains laminin, cadherin and EGF domains
c55741_g1	KOG1674	R	Cyclin
c63885_g2	KOG0001	OR	Ubiquitin and ubiquitin-like proteins
c4806_g1	KOG2653	G	6-phosphogluconate dehydrogenase
c51727_g1	KOG4441	TR	Proteins containing BTB/POZ and Kelch domains, involved in regulatory/signal transduction processes
c37387_g2	KOG0290	S	Conserved WD40 repeat-containing protein AN11
c5327_g1	KOG0871	K	Class 2 transcription repressor NC2, beta subunit (Dr1)
c60751_g1	KOG0381	R	HMG box-containing protein
c56912_g1	KOG0438	J	Mitochondrial/chloroplast ribosomal protein L2
c47537_g1	KOG0725	R	Reductases with broad range of substrate specificities
c59085_g1	KOG2391	OU	Vacuolar sorting protein/ubiquitin receptor VPS23
c42611_g1	KOG1190	A	Polypyrimidine tract-binding protein
c67160_g4	KOG4228	T	Protein tyrosine phosphatase
c97382_g1	KOG1003	Z	Actin filament-coating protein tropomyosin
c102837_g1	KOG2725	O	Cytochrome oxidase assembly factor COX15
c56824_g1	KOG0017	R	FOG: Transposon-encoded proteins with TYA, reverse transcriptase, integrase domains in various combinations
c65039_g1	KOG0054	Q	Multidrug resistance-associated protein/mitoxantrone resistance protein, ABC superfamily
c58113_g2	KOG3882	R	Tetraspanin family integral membrane protein
c61238_g2	KOG1032	S	Uncharacterized conserved protein, contains GRAM domain
c12515_g1	KOG2980	T	Integral membrane protease of the rhomboid family involved in different forms of regulated intramembrane proteolysis
c23118_g1	KOG0534	HC	NADH-cytochrome b-5 reductase
c63900_g1	KOG0037	T	Ca2+-binding protein, EF-Hand protein superfamily
c91726_g1	KOG4431	R	Uncharacterized protein, induced by hypoxia
c33385_g1	KOG0357	O	Chaperonin complex component, TCP-1 epsilon subunit (CCT5)
c55570_g1	KOG3689	T	Cyclic nucleotide phosphodiesterase
c51294_g1	KOG3656	R	FOG: 7 transmembrane receptor
c53022_g1	KOG0143	QR	Iron/ascorbate family oxidoreductases
c13040_g1	KOG1698	J	Mitochondrial/chloroplast ribosomal protein L19
c49777_g1	KOG0017	R	FOG: Transposon-encoded proteins with TYA, reverse transcriptase, integrase domains in various combinations
c22065_g1	KOG2166	D	Cullins
c64447_g1	KOG1696	J	60s ribosomal protein L19
c44728_g1	KOG2040	E	Glycine dehydrogenase (decarboxylating)
c16855_g1	KOG1660	V	Sorting nexin SNX6/TFAF2, contains PX domain
c22443_g2	KOG1592	E	Asparaginase
c66422_g3	KOG1212	JIT	Amidases
c86031_g1	KOG3017	S	Defense-related protein containing SCP domain
c74130_g1	KOG3011	O	Ubiquitin-conjugating enzyme
c26904_g1	KOG1684	I	Enoyl-CoA hydratase
c80326_g1	KOG2234	G	Predicted UDP-galactose transporter
c98594_g1	KOG1721	R	FOG: Zn-finger
c66225_g1	KOG2877	I	sn-1,2-diacylglycerol ethanolamine- and cholinephosphotranferases
c75262_g1	KOG3676	PT	Ca2+-permeable cation channel OSM-9 and related channels (OTRPC family)
c64870_g1	KOG3283	J	40S ribosomal protein S8
c57529_g3	KOG2132	BT	Uncharacterized conserved protein, contains JmjC domain
c63223_g2	KOG0103	O	Molecular chaperones HSP105/HSP110/SSE1, HSP70 superfamily
c61572_g2	KOG1504	E	Ornithine carbamoyltransferase OTC/ARG3
c62587_g1	KOG3619	C	Adenylate/guanylate cyclase
c90141_g1	KOG3880	R	Predicted small molecule transporter involved in cellular pH homeostasis (Batten disease protein in human)
c74194_g1	KOG0255	R	Synaptic vesicle transporter SVOP and related transporters (major facilitator superfamily)
c71476_g1	KOG0692	E	Pentafunctional AROM protein
c91706_g1	KOG4441	TR	Proteins containing BTB/POZ and Kelch domains, involved in regulatory/signal transduction processes
c59122_g1	KOG0975	E	Branched chain aminotransferase BCAT1, pyridoxal phosphate enzymes type IV superfamily
c66541_g1	KOG0754	C	Mitochondrial oxodicarboxylate carrier protein
c40457_g1	KOG2975	J	Translation initiation factor 3, subunit f (eIF-3f)
c67250_g3	KOG0959	O	N-arginine dibasic convertase NRD1 and related Zn2+-dependent endopeptidases, insulinase superfamily
c76762_g1	KOG0819	U	Annexin
c63345_g1	KOG0082	DT	G-protein alpha subunit (small G protein superfamily)
c64714_g1	KOG3627	E	Trypsin
c54370_g2	KOG1577	R	Aldo/keto reductase family proteins
c74581_g1	KOG1035	J	eIF-2alpha kinase GCN2
c4641_g1	KOG1532	L	GTPase XAB1, interacts with DNA repair protein XPA
c47284_g1	KOG1747	W	Protein tyrosine kinase 9/actin monomer-binding protein
c62137_g1	KOG2112	I	Lysophospholipase
c57285_g1	KOG1290	T	Serine/threonine protein kinase
c42956_g1	KOG2893	R	Zn finger protein
c76611_g1	KOG0054	Q	Multidrug resistance-associated protein/mitoxantrone resistance protein, ABC superfamily
c63758_g1	KOG2816	R	Predicted transporter ADD1 (major facilitator superfamily)
c63161_g1	KOG0729	O	26S proteasome regulatory complex, ATPase RPT1
c34930_g1	KOG1644	A	U2-associated snRNP A' protein
c42985_g1	KOG1217	T	Fibrillins and related proteins containing Ca2+-binding EGF-like domains
c47171_g1	KOG0059	IR	Lipid exporter ABCA1 and related proteins, ABC superfamily
c48860_g1	KOG2061	R	Uncharacterized MYND Zn-finger protein
c65724_g1	KOG2655	DZU	Septin family protein (P-loop GTPase)
c59375_g1	KOG1418	P	Tandem pore domain K+ channel
c78034_g1	KOG1942	L	DNA helicase, TBP-interacting protein
c80083_g1	KOG1114	O	Tripeptidyl peptidase II
c60398_g1	KOG3319	S	Predicted membrane protein
c2316_g1	KOG0255	R	Synaptic vesicle transporter SVOP and related transporters (major facilitator superfamily)
c66994_g4	KOG1212	JIT	Amidases
c60005_g1	KOG4362	LK	Transcriptional regulator BRCA1
c38546_g1	KOG3463	K	Transcription initiation factor IIA, gamma subunit
c91282_g1	KOG0209	P	P-type ATPase
c62780_g1	KOG0059	IR	Lipid exporter ABCA1 and related proteins, ABC superfamily
c63476_g1	KOG4155	R	FOG: WD40 repeat
c62116_g1	KOG0382	R	Carbonic anhydrase
c40770_g1	KOG1200	I	Mitochondrial/plastidial beta-ketoacyl-ACP reductase
c67551_g1	KOG1075	R	FOG: Reverse transcriptase
c42586_g1	KOG0858	S	Predicted membrane protein
c59699_g1	KOG2563	R	Permease of the major facilitator superfamily
c74468_g1	KOG2832	K	TFIIF-interacting CTD phosphatase, including NLI-interacting factor (involved in RNA polymerase II regulation)
c37562_g1	KOG0537	C	Cytochrome b5
c61506_g1	KOG4443	R	Putative transcription factor HALR/MLL3, involved in embryonic development
c48856_g2	KOG2068	K	MOT2 transcription factor
c63197_g1	KOG0776	H	Geranylgeranyl pyrophosphate synthase/Polyprenyl synthetase
c44158_g1	KOG0157	QI	Cytochrome P450 CYP4/CYP19/CYP26 subfamilies
c66382_g1	KOG1202	I	Animal-type fatty acid synthase and related proteins
c9689_g1	KOG4627	E	Kynurenine formamidase
c68055_g1	KOG4277	R	Uncharacterized conserved protein, contains thioredoxin domain
c36745_g1	KOG2861	S	Uncharacterized conserved protein
c67091_g1	KOG1807	L	Helicases
c42998_g1	KOG0864	U	Ran-binding protein RANBP1 and related RanBD domain proteins
c66103_g1	KOG0800	O	FOG: Predicted E3 ubiquitin ligase
c52920_g1	KOG4697	U	Integral membrane protein involved in transport between the late Golgi and endosome
c57691_g2	KOG1046	EO	Puromycin-sensitive aminopeptidase and related aminopeptidases
c65323_g2	KOG1721	R	FOG: Zn-finger
c15436_g1	KOG0030	Z	Myosin essential light chain, EF-Hand protein superfamily
c60970_g2	KOG2028	L	ATPase related to the helicase subunit of the Holliday junction resolvase
c61917_g1	KOG0609	T	Calcium/calmodulin-dependent serine protein kinase/membrane-associated guanylate kinase
c79893_g1	KOG0960	O	Mitochondrial processing peptidase, beta subunit, and related enzymes (insulinase superfamily)
c100643_g1	KOG1489	R	Predicted GTP-binding protein (ODN superfamily)
c53454_g1	KOG3641	E	Zinc carboxypeptidase
c64928_g1	KOG0027	T	Calmodulin and related proteins (EF-Hand superfamily)
c97380_g1	KOG0767	C	Mitochondrial phosphate carrier protein
c54756_g1	KOG0939	OK	E3 ubiquitin-protein ligase/Putative upstream regulatory element binding protein
c24853_g1	KOG1112	F	Ribonucleotide reductase, alpha subunit
c61712_g1	KOG0050	AD	mRNA splicing protein CDC5 (Myb superfamily)
c45909_g1	KOG0509	R	Ankyrin repeat and DHHC-type Zn-finger domain containing proteins
c67867_g1	KOG1567	F	Ribonucleotide reductase, beta subunit
c101174_g1	KOG1038	KL	Mitochondrial/chloroplast DNA-directed RNA polymerase RPO41, provides primers for DNA replication-initiation
c30945_g1	KOG0206	R	P-type ATPase
c67012_g1	KOG2667	U	COPII vesicle protein
c57515_g1	KOG3648	U	Golgi apparatus protein (cysteine-rich fibroblast growth factor receptor)
c64609_g1	KOG2177	O	Predicted E3 ubiquitin ligase
c58462_g1	KOG3815	K	Transcription factor Doublesex
c99921_g1	KOG0583	T	Serine/threonine protein kinase
c77970_g1	KOG4225	T	Sorbin and SH3 domain-containing protein
c80493_g1	KOG0640	A	mRNA cleavage stimulating factor complex; subunit 1
c37796_g1	KOG3001	BK	Dosage compensation regulatory complex/histone acetyltransferase complex, subunit MSL-3/MRG15/EAF3, and related CHROMO domain-containing proteins
c51025_g1	KOG1043	S	Ca2+-binding transmembrane protein LETM1/MRS7
c43705_g1	KOG1714	J	60s ribosomal protein L18
c97357_g1	KOG1108	R	Predicted heme/steroid binding protein
c31804_g1	KOG1872	O	Ubiquitin-specific protease
c74124_g1	KOG0746	J	60S ribosomal protein L3 and related proteins
c62821_g1	KOG3627	E	Trypsin
c59753_g1	KOG2501	R	Thioredoxin, nucleoredoxin and related proteins
c37946_g1	KOG1200	I	Mitochondrial/plastidial beta-ketoacyl-ACP reductase
c63523_g1	KOG3912	R	Predicted integral membrane protein
c57121_g1	KOG0931	U	Predicted guanine nucleotide exchange factor, contains Sec7 domain
c78332_g1	KOG1176	I	Acyl-CoA synthetase
c45349_g1	KOG0791	T	Protein tyrosine phosphatase, contains fn3 domain
c67707_g1	KOG1202	I	Animal-type fatty acid synthase and related proteins
c66264_g1	KOG1328	UT	Synaptic vesicle protein BAIAP3, involved in vesicle priming/regulation
c67944_g1	KOG0229	T	Phosphatidylinositol-4-phosphate 5-kinase
c66909_g1	KOG1829	T	Uncharacterized conserved protein, contains C1, PH and RUN domains
c62902_g1	KOG1595	R	CCCH-type Zn-finger protein
c85722_g1	KOG2242	A	Scaffold/matrix specific factor hnRNP-U/SAF-A, contains SPRY domain
c59720_g1	KOG0783	S	Uncharacterized conserved protein, contains ankyrin and BTB/POZ domains
c63171_g1	KOG1756	B	Histone 2A
c66993_g1	KOG3656	R	FOG: 7 transmembrane receptor
c100998_g1	KOG1065	G	Maltase glucoamylase and related hydrolases, glycosyl hydrolase family 31
c91823_g1	KOG3124	E	Pyrroline-5-carboxylate reductase
c57554_g1	KOG2269	T	Serine/threonine protein kinase
c26538_g1	KOG0103	O	Molecular chaperones HSP105/HSP110/SSE1, HSP70 superfamily
c75444_g1	KOG0399	E	Glutamate synthase
c80312_g1	KOG3286	R	Selenoprotein T
c47299_g1	KOG1864	O	Ubiquitin-specific protease
c32600_g1	KOG1112	F	Ribonucleotide reductase, alpha subunit
c55707_g1	KOG2775	R	Metallopeptidase
c43234_g1	KOG4116	C	Ubiquinol cytochrome c reductase, subunit QCR8
c92088_g1	KOG3157	R	Proline synthetase co-transcribed protein
c34945_g1	KOG0156	Q	Cytochrome P450 CYP2 subfamily
c11325_g1	KOG0741	O	AAA+-type ATPase
c22289_g1	KOG1968	L	Replication factor C, subunit RFC1 (large subunit)
c67108_g1	KOG3594	S	FOG: Cadherin repeats
c18393_g1	KOG0787	T	Dehydrogenase kinase
c67758_g2	KOG4015	I	Fatty acid-binding protein FABP
c57582_g1	KOG3565	Z	Cdc42-interacting protein CIP4
c51094_g1	KOG0613	Z	Projectin/twitchin and related proteins
c20309_g1	KOG1484	P	Putative Zn2+ transporter MSC2 (cation diffusion facilitator superfamily)
c49750_g1	KOG0236	P	Sulfate/bicarbonate/oxalate exchanger SAT-1 and related transporters (SLC26 family)
c51751_g1	KOG2692	G	Sialyltransferase
c63565_g4	KOG3609	PT	Receptor-activated Ca2+-permeable cation channels (STRPC family)
c67509_g2	KOG1516	R	Carboxylesterase and related proteins
c97407_g1	KOG2376	U	Signal recognition particle, subunit Srp72
c55418_g1	KOG1750	J	Mitochondrial/chloroplast ribosomal protein S12
c48373_g1	KOG0017	R	FOG: Transposon-encoded proteins with TYA, reverse transcriptase, integrase domains in various combinations
c99151_g1	KOG2759	C	Vacuolar H+-ATPase V1 sector, subunit H
c37208_g1	KOG2102	J	Exosomal 3'-5' exoribonuclease complex, subunit Rrp44/Dis3
c67095_g1	KOG0616	T	cAMP-dependent protein kinase catalytic subunit (PKA)
c66133_g1	KOG3823	S	Uncharacterized conserved protein
c128_g1	KOG2778	O	Ubiquitin C-terminal hydrolase
c75411_g1	KOG1716	V	Dual specificity phosphatase
c64689_g1	KOG0689	T	Guanine nucleotide exchange factor for Rho and Rac GTPases
c67657_g3	KOG4258	T	Insulin/growth factor receptor (contains protein kinase domain)
c60596_g1	KOG0351	L	ATP-dependent DNA helicase
c82763_g1	KOG1826	V	Ras GTPase activating protein RasGAP/neurofibromin
c66672_g1	KOG2683	BK	Sirtuin 4 and related class II sirtuins (SIR2 family)
c57074_g3	KOG1237	E	H+/oligopeptide symporter
c66564_g1	KOG1721	R	FOG: Zn-finger
c83737_g1	KOG1978	L	DNA mismatch repair protein - MLH2/PMS1/Pms2 family
c79943_g1	KOG0898	J	40S ribosomal protein S15
c67592_g1	KOG1094	T	Discoidin domain receptor DDR1
c22495_g1	KOG2075	S	Topoisomerase TOP1-interacting protein BTBD1
c63175_g1	KOG3510	T	FOG: Immunoglobulin C-2 Type/fibronectin type III domains
c91541_g1	KOG0183	O	20S proteasome, regulatory subunit alpha type PSMA7/PRE6
c80612_g1	KOG2349	P	Na+:iodide/myo-inositol/multivitamin symporters
c63313_g1	KOG0598	RT	Ribosomal protein S6 kinase and related proteins
c74068_g1	KOG0019	O	Molecular chaperone (HSP90 family)
c63884_g1	KOG1192	GC	UDP-glucuronosyl and UDP-glucosyl transferase
c62282_g1	KOG0034	T	Ca2+/calmodulin-dependent protein phosphatase (calcineurin subunit B), EF-Hand superfamily protein
c51452_g2	KOG1290	T	Serine/threonine protein kinase
c58214_g2	KOG0158	Q	Cytochrome P450 CYP3/CYP5/CYP6/CYP9 subfamilies
c58437_g1	KOG2532	G	Permease of the major facilitator superfamily
c57770_g1	KOG0504	R	FOG: Ankyrin repeat
c62080_g1	KOG3753	T	Circadian clock protein period
c75014_g1	KOG1721	R	FOG: Zn-finger
c20230_g1	KOG1936	J	Histidyl-tRNA synthetase
c45714_g1	KOG2438	J	Glutamyl-tRNA amidotransferase subunit B
c65589_g1	KOG0017	R	FOG: Transposon-encoded proteins with TYA, reverse transcriptase, integrase domains in various combinations
c74073_g1	KOG0434	J	Isoleucyl-tRNA synthetase
c38458_g1	KOG2816	R	Predicted transporter ADD1 (major facilitator superfamily)
c74644_g1	KOG4178	I	Soluble epoxide hydrolase
c63106_g3	KOG3736	O	Polypeptide N-acetylgalactosaminyltransferase
c66952_g4	KOG1721	R	FOG: Zn-finger
c28151_g1	KOG2386	A	mRNA capping enzyme, guanylyltransferase (alpha) subunit
c68108_g1	KOG1418	P	Tandem pore domain K+ channel
c81774_g1	KOG1336	R	Monodehydroascorbate/ferredoxin reductase
c37621_g1	KOG0523	G	Transketolase
c66723_g2	KOG3523	T	Putative guanine nucleotide exchange factor TIM
c66470_g1	KOG0290	S	Conserved WD40 repeat-containing protein AN11
c73795_g1	KOG0446	UR	Vacuolar sorting protein VPS1, dynamin, and related proteins
c56642_g1	KOG4226	T	Adaptor protein NCK/Dock, contains SH2 and SH3 domains
c13492_g1	KOG0110	R	RNA-binding protein (RRM superfamily)
c60147_g2	KOG1444	GOU	Nucleotide-sugar transporter VRG4/SQV-7
c43141_g1	KOG3984	F	Purine nucleoside phosphorylase
c39783_g1	KOG2039	K	Transcriptional coactivator p100
c68126_g1	KOG1355	F	Adenylosuccinate synthase
c100852_g1	KOG1289	E	Amino acid transporters
c65598_g1	KOG0251	TU	Clathrin assembly protein AP180 and related proteins, contain ENTH domain
c37023_g1	KOG0307	U	Vesicle coat complex COPII, subunit SEC31
c53491_g1	KOG0968	L	DNA polymerase zeta, catalytic subunit
c15568_g1	KOG2808	A	U5 snRNP-associated RNA splicing factor
c28735_g1	KOG1460	GMO	GDP-mannose pyrophosphorylase
c74075_g1	KOG0115	A	RNA-binding protein p54nrb (RRM superfamily)
c52780_g1	KOG0679	Z	Actin-related protein - Arp4p/Act3p
c89691_g1	KOG0017	R	FOG: Transposon-encoded proteins with TYA, reverse transcriptase, integrase domains in various combinations
c12282_g1	KOG1176	I	Acyl-CoA synthetase
c67184_g2	KOG0151	R	Predicted splicing regulator, contains RRM, SWAP and RPR domains
c4910_g1	KOG0065	Q	Pleiotropic drug resistance proteins (PDR1-15), ABC superfamily
c51714_g1	KOG1429	GM	dTDP-glucose 4-6-dehydratase/UDP-glucuronic acid decarboxylase
c101453_g1	KOG1153	O	Subtilisin-related protease/Vacuolar protease B
c79540_g1	KOG3602	R	WD40 repeat-containing protein
c63550_g1	KOG0725	R	Reductases with broad range of substrate specificities
c90040_g1	KOG2835	F	Phosphoribosylamidoimidazole-succinocarboxamide synthase
c16434_g1	KOG0548	O	Molecular co-chaperone STI1
c60052_g1	KOG0916	M	1,3-beta-glucan synthase/callose synthase catalytic subunit
c60896_g1	KOG2785	R	C2H2-type Zn-finger protein
c5228_g1	KOG0867	O	Glutathione S-transferase
c51255_g1	KOG1471	I	Phosphatidylinositol transfer protein SEC14 and related proteins
c64094_g1	KOG1357	O	Serine palmitoyltransferase
c28846_g1	KOG2480	I	3-hydroxy-3-methylglutaryl-CoA (HMG-CoA) reductase
c64907_g1	KOG1827	BK	Chromatin remodeling complex RSC, subunit RSC1/Polybromo and related proteins
c66160_g1	KOG4475	RP	FOG: Immunoglobin and related proteins
c26940_g1	KOG0896	O	Ubiquitin-conjugating enzyme E2
c67140_g5	KOG1721	R	FOG: Zn-finger
c46313_g1	KOG1744	B	Histone H2B
c94034_g1	KOG1827	BK	Chromatin remodeling complex RSC, subunit RSC1/Polybromo and related proteins
c48989_g1	KOG1443	S	Predicted integral membrane protein
c73805_g1	KOG0469	J	Elongation factor 2
c60566_g1	KOG2536	C	MAM33, mitochondrial matrix glycoprotein
c74162_g1	KOG0571	E	Asparagine synthase (glutamine-hydrolyzing)
c47575_g1	KOG1647	C	Vacuolar H+-ATPase V1 sector, subunit D
c39798_g1	KOG1543	O	Cysteine proteinase Cathepsin L
c62839_g1	KOG0039	PQ	Ferric reductase, NADH/NADPH oxidase and related proteins
c79856_g1	KOG2346	S	Uncharacterized conserved protein
c63092_g2	KOG1198	CR	Zinc-binding oxidoreductase
c97273_g1	KOG1176	I	Acyl-CoA synthetase
c91478_g1	KOG2020	YU	Nuclear transport receptor CRM1/MSN5 (importin beta superfamily)
c74093_g1	KOG3627	E	Trypsin
c68159_g1	KOG3701	TK	TGFbeta receptor signaling protein SMAD and related proteins
c85874_g1	KOG2428	S	Uncharacterized conserved protein
c67880_g1	KOG0017	R	FOG: Transposon-encoded proteins with TYA, reverse transcriptase, integrase domains in various combinations
c50988_g1	KOG0755	C	Mitochondrial oxaloacetate carrier protein
c4234_g1	KOG3311	J	Ribosomal protein S18
c65880_g3	KOG1508	L	DNA replication factor/protein phosphatase inhibitor SET/SPR-2
c58770_g1	KOG1854	M	Mitochondrial inner membrane protein (mitofilin)
c39130_g1	KOG0090	U	Signal recognition particle receptor, beta subunit (small G protein superfamily)
c103077_g1	KOG1736	W	Glia maturation factor beta
c57851_g1	KOG2825	P	Putative arsenite-translocating ATPase
c94232_g1	KOG2045	LD	5'-3' exonuclease XRN1/KEM1/SEP1 involved in DNA strand exchange and mRNA turnover
c45958_g1	KOG1066	GMO	Glucosidase II catalytic (alpha) subunit and related enzymes, glycosyl hydrolase family 31
c88115_g1	KOG2519	L	5'-3' exonuclease
c65946_g1	KOG1488	J	Translational repressor Pumilio/PUF3 and related RNA-binding proteins (Puf superfamily)
c79933_g1	KOG0036	F	Predicted mitochondrial carrier protein
c97323_g1	KOG0619	R	FOG: Leucine rich repeat
c20020_g1	KOG2448	E	Dihydroxy-acid dehydratase
c101579_g1	KOG0372	GT	Serine/threonine specific protein phosphatase involved in glycogen accumulation, PP2A-related
c55977_g1	KOG4407	R	Predicted Rho GTPase-activating protein
c85830_g1	KOG2806	G	Chitinase
c5562_g1	KOG3217	T	Protein tyrosine phosphatase
c61410_g1	KOG0156	Q	Cytochrome P450 CYP2 subfamily
c52887_g1	KOG1342	B	Histone deacetylase complex, catalytic component RPD3
c51862_g1	KOG0106	A	Alternative splicing factor SRp55/B52/SRp75 (RRM superfamily)
c75975_g1	KOG2915	J	tRNA(1-methyladenosine) methyltransferase, subunit GCD14
c30537_g1	KOG2438	J	Glutamyl-tRNA amidotransferase subunit B
c65711_g1	KOG3699	TZ	Cytoskeletal protein Adducin
c66263_g1	KOG2582	OT	COP9 signalosome, subunit CSN3
c74383_g1	KOG2130	BT	Phosphatidylserine-specific receptor PtdSerR, contains JmjC domain
c47204_g1	KOG3046	K	Transcription factor, subunit of SRB subcomplex of RNA polymerase II
c7728_g1	KOG1095	T	Protein tyrosine kinase
c40623_g1	KOG1046	EO	Puromycin-sensitive aminopeptidase and related aminopeptidases
c37387_g1	KOG0290	S	Conserved WD40 repeat-containing protein AN11
c4197_g1	KOG3300	CD	NADH:ubiquinone oxidoreductase, B16.6 subunit/cell death-regulatory protein
c13042_g1	KOG0660	T	Mitogen-activated protein kinase
c60636_g1	KOG3627	E	Trypsin
c64832_g1	KOG4217	K	Nuclear receptors of the nerve growth factor-induced protein B type
c66254_g1	KOG1146	R	Homeobox protein
c5235_g1	KOG1577	R	Aldo/keto reductase family proteins
c97327_g1	KOG3794	K	CBF1-interacting corepressor CIR and related proteins
c91460_g1	KOG0469	J	Elongation factor 2
c91548_g1	KOG1105	K	Transcription elongation factor TFIIS/Cofactor of enhancer-binding protein Sp1
c91821_g1	KOG1205	Q	Predicted dehydrogenase
c85753_g1	KOG0034	T	Ca2+/calmodulin-dependent protein phosphatase (calcineurin subunit B), EF-Hand superfamily protein
c85789_g1	KOG2560	A	RNA splicing factor - Slu7p
c66903_g1	KOG1516	R	Carboxylesterase and related proteins
c86925_g1	KOG0666	K	Cyclin C-dependent kinase CDK8
c62885_g1	KOG0272	A	U4/U6 small nuclear ribonucleoprotein Prp4 (contains WD40 repeats)
c66096_g3	KOG3764	U	Vesicular amine transporter
c46149_g1	KOG0156	Q	Cytochrome P450 CYP2 subfamily
c86669_g1	KOG1543	O	Cysteine proteinase Cathepsin L
c92263_g1	KOG0450	G	2-oxoglutarate dehydrogenase, E1 subunit
c55576_g1	KOG3700	R	Predicted acyltransferase
c15294_g1	KOG2986	S	Uncharacterized conserved protein
c47214_g2	KOG1259	TZ	Nischarin, modulator of integrin alpha5 subunit action
c61843_g1	KOG2294	K	Transcription factor of the Forkhead/HNF3 family
c50228_g1	KOG3638	T	Sonic hedgehog and related proteins
c66769_g3	KOG0206	R	P-type ATPase
c64354_g1	KOG0531	T	Protein phosphatase 1, regulatory subunit, and related proteins
c51139_g1	KOG1483	P	Zn2+ transporter ZNT1 and related Cd2+/Zn2+ transporters (cation diffusion facilitator superfamily)
c66810_g1	KOG0504	R	FOG: Ankyrin repeat
c58113_g3	KOG3882	R	Tetraspanin family integral membrane protein
c62853_g1	KOG3660	T	Sodium-neurotransmitter symporter
c80350_g1	KOG3817	S	Uncharacterized conserved protein
c97909_g1	KOG2088	IOT	Predicted lipase/calmodulin-binding heat-shock protein
c65174_g1	KOG0159	Q	Cytochrome P450 CYP11/CYP12/CYP24/CYP27 subfamilies
c67189_g3	KOG1221	I	Acyl-CoA reductase
c48673_g1	KOG1752	O	Glutaredoxin and related proteins
c31884_g1	KOG0435	J	Leucyl-tRNA synthetase
c29216_g1	KOG4227	R	WD40 repeat protein
c12893_g1	KOG2406	K	MADS box transcription factor
c87009_g1	KOG1122	A	tRNA and rRNA cytosine-C5-methylase (nucleolar protein NOL1/NOP2)
c43102_g1	KOG1389	I	3-oxoacyl CoA thiolase
c92192_g1	KOG2398	D	Predicted proline-serine-threonine phosphatase-interacting protein (PSTPIP)
c62091_g1	KOG3827	P	Inward rectifier K+ channel
c99623_g1	KOG0415	O	Predicted peptidyl prolyl cis-trans isomerase
c45588_g1	KOG1463	O	26S proteasome regulatory complex, subunit RPN6/PSMD11
c53349_g1	KOG4419	F	5' nucleotidase
c29405_g1	KOG1354	T	Serine/threonine protein phosphatase 2A, regulatory subunit
c21090_g1	KOG3386	P	Copper transporter
c80256_g2	KOG4414	OT	COP9 signalosome, subunit CSN8
c65497_g1	KOG3765	G	Predicted glycosyltransferase
c62076_g1	KOG0137	I	Very-long-chain acyl-CoA dehydrogenase
c53933_g1	KOG2971	J	RNA-binding protein required for biogenesis of the ribosomal 60S subunit
c91606_g1	KOG2311	J	NAD/FAD-utilizing protein possibly involved in translation
c15401_g2	KOG0331	A	ATP-dependent RNA helicase
c68206_g1	KOG1278	U	Endosomal membrane proteins, EMP70
c50419_g1	KOG1202	I	Animal-type fatty acid synthase and related proteins
c80495_g1	KOG1162	U	Predicted small molecule transporter
c69960_g1	KOG0446	UR	Vacuolar sorting protein VPS1, dynamin, and related proteins
c44333_g1	KOG2643	P	Ca2+ binding protein, contains EF-hand motifs
c86036_g1	KOG1840	Z	Kinesin light chain
c64763_g1	KOG4194	T	Membrane glycoprotein LIG-1
c11849_g1	KOG1659	K	Class 2 transcription repressor NC2, alpha subunit (DRAP1)
c56593_g1	KOG0516	Z	Dystonin, GAS (Growth-arrest-specific protein), and related proteins
c91906_g1	KOG1336	R	Monodehydroascorbate/ferredoxin reductase
c67613_g1	KOG4471	IU	Phosphatidylinositol 3-phosphate 3-phosphatase myotubularin MTM1
c57442_g1	KOG4127	O	Renal dipeptidase
c51829_g1	KOG3659	T	Sodium-neurotransmitter symporter
c14925_g1	KOG3575	T	FOG: Hormone receptors
c66569_g1	KOG0118	R	FOG: RRM domain
c52421_g1	KOG2248	L	3'-5' exonuclease
c63118_g1	KOG1721	R	FOG: Zn-finger
c39336_g1	KOG1729	R	FYVE finger containing protein
c85871_g1	KOG3170	T	Conserved phosducin-like protein
c59411_g1	KOG3544	W	Collagens (type IV and type XIII), and related proteins
c68569_g1	KOG2624	I	Triglyceride lipase-cholesterol esterase
c91725_g1	KOG3627	E	Trypsin
c16421_g1	KOG3393	S	Predicted membrane protein
c53612_g1	KOG1721	R	FOG: Zn-finger
c43615_g1	KOG0498	PT	K+-channel ERG and related proteins, contain PAS/PAC sensor domain
c61773_g1	KOG1809	U	Vacuolar protein sorting-associated protein
c65019_g1	KOG3770	I	Acid sphingomyelinase and PHM5 phosphate metabolism protein
c61191_g1	KOG4659	S	Uncharacterized conserved protein (Rhs family)
c57262_g2	KOG3865	T	Arrestin
c23773_g1	KOG3714	O	Meprin A metalloprotease
c31191_g1	KOG3036	R	Protein involved in cell differentiation/sexual development
c37300_g1	KOG3471	KL	RNA polymerase II transcription initiation/nucleotide excision repair factor TFIIH, subunit TFB2
c56523_g2	KOG0402	J	60S ribosomal protein L37
c64745_g1	KOG3071	I	Fatty acyl-CoA elongase/Polyunsaturated fatty acid specific elongation enzyme
c56013_g1	KOG1721	R	FOG: Zn-finger
c66473_g4	KOG1369	G	Hexokinase
c53941_g1	KOG1909	AYT	Ran GTPase-activating protein
c67634_g1	KOG3595	Z	Dyneins, heavy chain
c40868_g1	KOG0395	R	Ras-related GTPase
c42698_g1	KOG0017	R	FOG: Transposon-encoded proteins with TYA, reverse transcriptase, integrase domains in various combinations
c64075_g1	KOG0618	T	Serine/threonine phosphatase 2C containing leucine-rich repeats, similar to SCN circadian oscillatory protein (SCOP)
c68261_g1	KOG1192	GC	UDP-glucuronosyl and UDP-glucosyl transferase
c66758_g8	KOG1700	TZ	Regulatory protein MLP and related LIM proteins
c63870_g1	KOG0712	O	Molecular chaperone (DnaJ superfamily)
c66998_g1	KOG1326	M	Membrane-associated protein FER-1 and related ferlins, contain multiple C2 domains
c53592_g3	KOG0222	Q	Phenylalanine and histidine ammonia-lyase
c84349_g1	KOG3329	T	RAN guanine nucleotide release factor
c66046_g1	KOG0500	PT	Cyclic nucleotide-gated cation channel CNGA1-3 and related proteins
c64700_g1	KOG0017	R	FOG: Transposon-encoded proteins with TYA, reverse transcriptase, integrase domains in various combinations
c13693_g2	KOG1287	E	Amino acid transporters
c92848_g1	KOG1356	K	Putative transcription factor 5qNCA, contains JmjC domain
c17277_g1	KOG3387	AJ	60S ribosomal protein 15.5kD/SNU13, NHP2/L7A family (includes ribonuclease P subunit p38), involved in splicing
c36985_g1	KOG4604	S	Uncharacterized conserved protein
c86178_g1	KOG3690	E	Angiotensin I-converting enzymes - M2 family peptidases
c15093_g1	KOG2148	U	Exocyst protein Sec3
c55568_g1	KOG4151	ODR	Myosin assembly protein/sexual cycle protein and related proteins
c76876_g1	KOG0433	J	Isoleucyl-tRNA synthetase
c65193_g1	KOG1543	O	Cysteine proteinase Cathepsin L
c37900_g1	KOG3664	T	Predicted patched transmembrane receptor
c66595_g1	KOG1029	TU	Endocytic adaptor protein intersectin
c67451_g1	KOG4545	S	Uncharacterized conserved protein
c71748_g1	KOG0017	R	FOG: Transposon-encoded proteins with TYA, reverse transcriptase, integrase domains in various combinations
c67122_g1	KOG1282	OE	Serine carboxypeptidases (lysosomal cathepsin A)
c67515_g1	KOG1026	TU	Nerve growth factor receptor TRKA and related tyrosine kinases
c65888_g1	KOG1176	I	Acyl-CoA synthetase
c64113_g1	KOG0001	OR	Ubiquitin and ubiquitin-like proteins
c8272_g1	KOG0263	K	Transcription initiation factor TFIID, subunit TAF5 (also component of histone acetyltransferase SAGA)
c56544_g1	KOG3510	T	FOG: Immunoglobulin C-2 Type/fibronectin type III domains
c55597_g1	KOG2667	U	COPII vesicle protein
c15458_g1	KOG3529	R	Radixin, moesin and related proteins of the ERM family
c8689_g1	KOG0188	J	Alanyl-tRNA synthetase
c29823_g1	KOG0037	T	Ca2+-binding protein, EF-Hand protein superfamily
c51700_g2	KOG0548	O	Molecular co-chaperone STI1
c58738_g1	KOG3923	E	D-aspartate oxidase
c51493_g1	KOG0667	R	Dual-specificity tyrosine-phosphorylation regulated kinase
c97373_g1	KOG1377	F	Uridine 5'- monophosphate synthase/orotate phosphoribosyltransferase
c42983_g1	KOG0731	O	AAA+-type ATPase containing the peptidase M41 domain
c2651_g1	KOG0466	J	Translation initiation factor 2, gamma subunit (eIF-2gamma; GTPase)
c17641_g1	KOG0099	T	G protein subunit Galphas, small G protein superfamily
c71839_g1	KOG0399	E	Glutamate synthase
c59891_g3	KOG2164	O	Predicted E3 ubiquitin ligase
c60293_g1	KOG4219	T	G protein-coupled receptor
c63515_g1	KOG2706	S	Predicted membrane protein
c55834_g1	KOG3656	R	FOG: 7 transmembrane receptor
c42967_g1	KOG2752	R	Uncharacterized conserved protein, contains N-recognin-type Zn-finger
c80875_g1	KOG1863	O	Ubiquitin carboxyl-terminal hydrolase
c97727_g1	KOG2506	J	SpoU rRNA Methylase family protein
c11090_g1	KOG2446	G	Glucose-6-phosphate isomerase
c58357_g1	KOG3544	W	Collagens (type IV and type XIII), and related proteins
c66125_g1	KOG4628	O	Predicted E3 ubiquitin ligase
c67727_g2	KOG3193	P	K+ channel subunit
c67349_g1	KOG1075	R	FOG: Reverse transcriptase
c52010_g1	KOG0027	T	Calmodulin and related proteins (EF-Hand superfamily)
c57179_g1	KOG0981	L	DNA topoisomerase I
c64045_g1	KOG1864	O	Ubiquitin-specific protease
c66286_g1	KOG2660	S	Locus-specific chromosome binding proteins
c30493_g1	KOG3504	J	60S ribosomal protein L29
c71088_g1	KOG0462	J	Elongation factor-type GTP-binding protein
c36468_g1	KOG0725	R	Reductases with broad range of substrate specificities
c33145_g1	KOG1134	R	Uncharacterized conserved protein
c55238_g1	KOG0071	U	GTP-binding ADP-ribosylation factor Arf6 (dArf3)
c67463_g1	KOG3691	U	Exocyst complex subunit Sec8
c61939_g1	KOG0504	R	FOG: Ankyrin repeat
c100491_g1	KOG0364	O	Chaperonin complex component, TCP-1 gamma subunit (CCT3)
c101463_g1	KOG3818	L	DNA polymerase epsilon, subunit B
c97305_g1	KOG1831	K	Negative regulator of transcription
c47213_g1	KOG1471	I	Phosphatidylinositol transfer protein SEC14 and related proteins
c66414_g1	KOG1516	R	Carboxylesterase and related proteins
c66471_g1	KOG0157	QI	Cytochrome P450 CYP4/CYP19/CYP26 subfamilies
c64303_g2	KOG0668	TDK	Casein kinase II, alpha subunit
c62500_g1	KOG0471	G	Alpha-amylase
c64371_g1	KOG2809	AD	Telomerase elongation inhibitor/RNA maturation protein PINX1
c63400_g1	KOG1241	YU	Karyopherin (importin) beta 1
c20321_g1	KOG2484	R	GTPase
c49506_g1	KOG0161	Z	Myosin class II heavy chain
c69012_g1	KOG3511	R	Sortilin and related receptors
c84461_g1	KOG1745	B	Histones H3 and H4
c63656_g1	KOG1499	OKT	Protein arginine N-methyltransferase PRMT1 and related enzymes
c89781_g1	KOG1058	U	Vesicle coat complex COPI, beta subunit
c102824_g1	KOG0725	R	Reductases with broad range of substrate specificities
c87418_g1	KOG0615	D	Serine/threonine protein kinase Chk2 and related proteins
c63706_g1	KOG1205	Q	Predicted dehydrogenase
c60209_g1	KOG1045	S	Uncharacterized conserved protein HEN1/CORYMBOSA2
c46909_g1	KOG1583	G	UDP-N-acetylglucosamine transporter
c63004_g1	KOG0281	S	Beta-TrCP (transducin repeats containing)/Slimb proteins
c64320_g1	KOG0258	E	Alanine aminotransferase
c45823_g1	KOG0882	O	Cyclophilin-related peptidyl-prolyl cis-trans isomerase
c67146_g1	KOG2017	H	Molybdopterin synthase sulfurylase
c67234_g1	KOG0929	U	Guanine nucleotide exchange factor
c67001_g2	KOG1959	G	Glycosyl hydrolase, family 38 - alpha-mannosidase
c62800_g1	KOG3645	T	Acetylcholine receptor
c63262_g2	KOG3585	K	TBX2 and related T-box transcription factors
c93550_g1	KOG0894	O	Ubiquitin-protein ligase
c47308_g2	KOG3656	R	FOG: 7 transmembrane receptor
c85876_g1	KOG0098	U	GTPase Rab2, small G protein superfamily
c51490_g1	KOG2655	DZU	Septin family protein (P-loop GTPase)
c50106_g1	KOG0942	O	E3 ubiquitin protein ligase
c9703_g1	KOG1255	C	Succinyl-CoA synthetase, alpha subunit
c79960_g1	KOG2210	T	Oxysterol-binding protein
c92360_g1	KOG0213	A	Splicing factor 3b, subunit 1
c39792_g1	KOG2126	T	Glycosylphosphatidylinositol anchor synthesis protein
c80171_g1	KOG3368	U	Transport protein particle (TRAPP) complex subunit
c64346_g1	KOG0613	Z	Projectin/twitchin and related proteins
c54146_g1	KOG0173	O	20S proteasome, regulatory subunit beta type PSMB7/PSMB10/PUP1
c57812_g1	KOG0642	D	Cell-cycle nuclear protein, contains WD-40 repeats
c63506_g1	KOG3736	O	Polypeptide N-acetylgalactosaminyltransferase
c74399_g1	KOG4061	R	DMQ mono-oxygenase/Ubiquinone biosynthesis protein COQ7/CLK-1/CAT5
c63643_g2	KOG2913	S	Predicted membrane protein
c59388_g2	KOG0940	O	Ubiquitin protein ligase RSP5/NEDD4
c80445_g1	KOG2099	G	Glycogen phosphorylase
c69214_g1	KOG1032	S	Uncharacterized conserved protein, contains GRAM domain
c64630_g1	KOG0010	OR	Ubiquitin-like protein
c67194_g1	KOG3763	A	mRNA export factor TAP/MEX67
c85712_g1	KOG3333	J	Mitochondrial/chloroplast ribosomal protein L18
c66943_g1	KOG0157	QI	Cytochrome P450 CYP4/CYP19/CYP26 subfamilies
c94229_g1	KOG2498	T	IK cytokine down-regulator of HLA class II
c82154_g1	KOG0017	R	FOG: Transposon-encoded proteins with TYA, reverse transcriptase, integrase domains in various combinations
c67670_g2	KOG1448	FE	Ribose-phosphate pyrophosphokinase
c62623_g1	KOG2560	A	RNA splicing factor - Slu7p
c68226_g1	KOG3737	O	Predicted polypeptide N-acetylgalactosaminyltransferase
c242_g1	KOG3607	O	Meltrins, fertilins and related Zn-dependent metalloproteinases of the ADAMs family
c55433_g1	KOG0089	H	Methylenetetrahydrofolate dehydrogenase/methylenetetrahydrofolate cyclohydrolase
c66691_g1	KOG3270	S	Uncharacterized conserved protein
c38168_g2	KOG0460	J	Mitochondrial translation elongation factor Tu
c91681_g1	KOG1713	C	NADH-ubiquinone oxidoreductase, NDUFS3/30 kDa subunit
c66334_g1	KOG1336	R	Monodehydroascorbate/ferredoxin reductase
c59550_g1	KOG1641	O	Mitochondrial chaperonin
c46259_g1	KOG2578	K	Transcription factor E2F/dimerization partner (TDP)-like proteins
c68589_g1	KOG1691	U	emp24/gp25L/p24 family of membrane trafficking proteins
c67956_g1	KOG4544	S	Uncharacterized conserved protein
c57423_g2	KOG0054	Q	Multidrug resistance-associated protein/mitoxantrone resistance protein, ABC superfamily
c35868_g1	KOG1795	A	U5 snRNP spliceosome subunit
c79970_g1	KOG3014	L	Protein involved in establishing cohesion between sister chromatids during DNA replication
c61546_g1	KOG1283	O	Serine carboxypeptidases
c97548_g1	KOG0195	T	Integrin-linked kinase
c37557_g1	KOG1889	I	Putative phosphoinositide phosphatase
c67472_g3	KOG2301	PT	Voltage-gated Ca2+ channels, alpha1 subunits
c43990_g1	KOG0327	J	Translation initiation factor 4F, helicase subunit (eIF-4A) and related helicases
c97313_g1	KOG2806	G	Chitinase
c48195_g1	KOG1812	O	Predicted E3 ubiquitin ligase
c39986_g1	KOG3731	G	Sulfatases
c64738_g1	KOG2996	T	Rho guanine nucleotide exchange factor VAV3
c87165_g1	KOG3135	R	1,4-benzoquinone reductase-like; Trp repressor binding protein-like/protoplast-secreted protein
c64070_g1	KOG0381	R	HMG box-containing protein
c60408_g1	KOG3510	T	FOG: Immunoglobulin C-2 Type/fibronectin type III domains
c57202_g1	KOG0255	R	Synaptic vesicle transporter SVOP and related transporters (major facilitator superfamily)
c67839_g1	KOG0017	R	FOG: Transposon-encoded proteins with TYA, reverse transcriptase, integrase domains in various combinations
c85885_g1	KOG1208	Q	Dehydrogenases with different specificities (related to short-chain alcohol dehydrogenases)
c67724_g1	KOG0255	R	Synaptic vesicle transporter SVOP and related transporters (major facilitator superfamily)
c65996_g2	KOG2566	G	Beta-glucocerebrosidase
c63432_g1	KOG1881	R	Anion exchanger adaptor protein Kanadaptin, contains FHA domain
c64696_g2	KOG0017	R	FOG: Transposon-encoded proteins with TYA, reverse transcriptase, integrase domains in various combinations
c58567_g2	KOG2806	G	Chitinase
c48388_g2	KOG1633	B	F-box protein JEMMA and related proteins with JmjC, PHD, F-box and LRR domains
c61934_g1	KOG1468	J	Predicted translation initiation factor related to eIF-2B alpha/beta/delta subunits (CIG2/IDI2)
c13125_g1	KOG0048	K	Transcription factor, Myb superfamily
c67975_g1	KOG0085	T	G protein subunit Galphaq/Galphay, small G protein superfamily
c39918_g1	KOG0668	TDK	Casein kinase II, alpha subunit
c37159_g2	KOG1939	E	Oxoprolinase
c65285_g2	KOG0554	J	Asparaginyl-tRNA synthetase (mitochondrial)
c69017_g1	KOG2013	O	SMT3/SUMO-activating complex, catalytic component UBA2
c37894_g1	KOG3255	J	60S ribosomal protein L9
c79105_g1	KOG0092	U	GTPase Rab5/YPT51 and related small G protein superfamily GTPases
c62409_g1	KOG1516	R	Carboxylesterase and related proteins
c62832_g1	KOG2870	C	NADH:ubiquinone oxidoreductase, NDUFS2/49 kDa subunit
c61226_g1	KOG0546	O	HSP90 co-chaperone CPR7/Cyclophilin
c12606_g1	KOG0254	R	Predicted transporter (major facilitator superfamily)
c80596_g1	KOG2451	C	Aldehyde dehydrogenase
c26000_g1	KOG3450	R	Huntingtin interacting protein HYPK
c47666_g1	KOG1587	Z	Cytoplasmic dynein intermediate chain
c97302_g1	KOG3057	C	Cytochrome c oxidase, subunit VIb/COX12
c64890_g1	KOG4056	U	Translocase of outer mitochondrial membrane complex, subunit TOM20
c74342_g1	KOG2762	G	Mannosyltransferase
c66305_g1	KOG2104	U	Nuclear transport factor 2
c61120_g1	KOG1155	DO	Anaphase-promoting complex (APC), Cdc23 subunit
c12374_g1	KOG1468	J	Predicted translation initiation factor related to eIF-2B alpha/beta/delta subunits (CIG2/IDI2)
c61280_g3	KOG2301	PT	Voltage-gated Ca2+ channels, alpha1 subunits
c13020_g1	KOG0754	C	Mitochondrial oxodicarboxylate carrier protein
c58624_g1	KOG0120	A	Splicing factor U2AF, large subunit (RRM superfamily)
c15387_g2	KOG1872	O	Ubiquitin-specific protease
c99044_g1	KOG3743	K	Recombination signal binding protein-J kappa(CBF1, Su(H), HS2NF5)
c13598_g1	KOG2778	O	Ubiquitin C-terminal hydrolase
c12256_g1	KOG3017	S	Defense-related protein containing SCP domain
c53790_g1	KOG4321	I	Predicted phosphate acyltransferases
c33715_g1	KOG2524	H	Cobyrinic acid a,c-diamide synthase
c80012_g1	KOG1757	B	Histone 2A
c83674_g1	KOG0857	J	60s ribosomal protein L10
c51025_g2	KOG1043	S	Ca2+-binding transmembrane protein LETM1/MRS7
c54735_g1	KOG0469	J	Elongation factor 2
c67528_g9	KOG1721	R	FOG: Zn-finger
c94776_g1	KOG2872	H	Uroporphyrinogen decarboxylase
c63991_g1	KOG1626	C	Inorganic pyrophosphatase/Nucleosome remodeling factor, subunit NURF38
c51123_g1	KOG2440	G	Pyrophosphate-dependent phosphofructo-1-kinase
c47305_g1	KOG2868	KA	Decapping enzyme complex component DCP1
c57658_g1	KOG1939	E	Oxoprolinase
c26537_g2	KOG1483	P	Zn2+ transporter ZNT1 and related Cd2+/Zn2+ transporters (cation diffusion facilitator superfamily)
c47157_g1	KOG1735	Z	Actin depolymerizing factor
c66879_g2	KOG0527	K	HMG-box transcription factor
c53427_g1	KOG2585	S	Uncharacterized conserved protein
c51574_g1	KOG0331	A	ATP-dependent RNA helicase
c49950_g1	KOG2989	S	Uncharacterized conserved protein
c21430_g1	KOG0373	DT	Serine/threonine specific protein phosphatase involved in cell cycle control, PP2A-related
c48635_g2	KOG0519	T	Sensory transduction histidine kinase
c66049_g6	KOG0987	D	DNA helicase PIF1/RRM3
c63107_g1	KOG1450	T	Predicted Rho GTPase-activating protein
c70923_g1	KOG2726	J	Mitochondrial polypeptide chain release factor
c55727_g1	KOG0360	O	Chaperonin complex component, TCP-1 alpha subunit (CCT1)
c15690_g1	KOG1584	R	Sulfotransferase
c69771_g1	KOG1531	C	F0F1-type ATP synthase, gamma subunit
c51409_g1	KOG0342	A	ATP-dependent RNA helicase pitchoune
c68022_g1	KOG1641	O	Mitochondrial chaperonin
c96709_g1	KOG2448	E	Dihydroxy-acid dehydratase
c65579_g5	KOG3378	C	Globins and related hemoproteins
c53394_g1	KOG2082	P	K+/Cl- cotransporter KCC1 and related transporters
c91911_g1	KOG0254	R	Predicted transporter (major facilitator superfamily)
c55696_g1	KOG0683	E	Glutamine synthetase
c43449_g1	KOG0126	R	Predicted RNA-binding protein (RRM superfamily)
c58384_g1	KOG0902	T	Phosphatidylinositol 4-kinase
c66584_g1	KOG3656	R	FOG: 7 transmembrane receptor
c64237_g1	KOG1176	I	Acyl-CoA synthetase
c91651_g1	KOG2832	K	TFIIF-interacting CTD phosphatase, including NLI-interacting factor (involved in RNA polymerase II regulation)
c60164_g2	KOG0504	R	FOG: Ankyrin repeat
c64224_g1	KOG2826	Z	Actin-related protein Arp2/3 complex, subunit ARPC2
c60085_g1	KOG0366	O	Protein geranylgeranyltransferase type II, beta subunit
c62715_g1	KOG4680	R	Uncharacterized conserved protein, contains ML domain
c91719_g1	KOG3072	I	Long chain fatty acid elongase
c95902_g1	KOG3196	C	NADH:ubiquinone oxidoreductase, NDUFV2/24 kD subunit
c60158_g1	KOG1041	J	Translation initiation factor 2C (eIF-2C) and related proteins
c74442_g1	KOG1721	R	FOG: Zn-finger
c7176_g1	KOG1546	DO	Metacaspase involved in regulation of apoptosis
c12702_g1	KOG0490	R	Transcription factor, contains HOX domain
c66766_g2	KOG0569	G	Permease of the major facilitator superfamily
c61305_g1	KOG0499	PT	Cyclic nucleotide-gated cation channel CNCG4
c79872_g1	KOG3882	R	Tetraspanin family integral membrane protein
c36383_g1	KOG3946	O	Glutaminyl cyclase
c59466_g1	KOG1635	O	Peptide methionine sulfoxide reductase
c54211_g2	KOG1062	U	Vesicle coat complex AP-1, gamma subunit
c58787_g3	KOG3510	T	FOG: Immunoglobulin C-2 Type/fibronectin type III domains
c67657_g1	KOG0790	T	Protein tyrosine phosphatase Corkscrew and related SH2 domain enzymes
c37487_g1	KOG0376	R	Serine-threonine phosphatase 2A, catalytic subunit
c30897_g1	KOG4061	R	DMQ mono-oxygenase/Ubiquinone biosynthesis protein COQ7/CLK-1/CAT5
c59980_g3	KOG1584	R	Sulfotransferase
c66976_g7	KOG3577	T	Smoothened and related G-protein-coupled receptors
c57459_g2	KOG0519	T	Sensory transduction histidine kinase
c97809_g1	KOG0490	R	Transcription factor, contains HOX domain
c59588_g1	KOG4201	E	Anthranilate synthase component II
c82244_g1	KOG0161	Z	Myosin class II heavy chain
c61901_g1	KOG2783	J	Phenylalanyl-tRNA synthetase
c50250_g1	KOG0092	U	GTPase Rab5/YPT51 and related small G protein superfamily GTPases
c62558_g1	KOG3097	S	Predicted membrane protein
c63864_g1	KOG4441	TR	Proteins containing BTB/POZ and Kelch domains, involved in regulatory/signal transduction processes
c81034_g1	KOG1863	O	Ubiquitin carboxyl-terminal hydrolase
c97568_g1	KOG0598	RT	Ribosomal protein S6 kinase and related proteins
c64598_g1	KOG1729	R	FYVE finger containing protein
c20240_g1	KOG0286	R	G-protein beta subunit
c66810_g2	KOG1441	GE	Glucose-6-phosphate/phosphate and phosphoenolpyruvate/phosphate antiporter
c94965_g1	KOG2411	J	Aspartyl-tRNA synthetase, mitochondrial
c47342_g2	KOG0382	R	Carbonic anhydrase
c39771_g1	KOG0555	J	Asparaginyl-tRNA synthetase
c64799_g1	KOG3716	I	Carnitine O-acyltransferase CPTI
c80246_g1	KOG2441	AB	mRNA splicing factor/probable chromatin binding snw family nuclear protein
c36527_g1	KOG4409	R	Predicted hydrolase/acyltransferase (alpha/beta hydrolase superfamily)
c39736_g2	KOG1172	P	Na+-independent Cl/HCO3 exchanger AE1 and related transporters (SLC4 family)
c53387_g1	KOG4722	R	Zn-finger protein
c66526_g1	KOG0728	O	26S proteasome regulatory complex, ATPase RPT6
c44597_g1	KOG0792	T	Protein tyrosine phosphatase PTPMEG, contains FERM domain
c61535_g2	KOG1151	T	Tousled-like protein kinase
c64082_g1	KOG2483	K	Upstream transcription factor 2/L-myc-2 protein
c53517_g2	KOG2806	G	Chitinase
c78087_g1	KOG0054	Q	Multidrug resistance-associated protein/mitoxantrone resistance protein, ABC superfamily
c59621_g2	KOG3538	O	Disintegrin metalloproteinases with thrombospondin repeats
c56701_g1	KOG0701	A	dsRNA-specific nuclease Dicer and related ribonucleases
c62143_g1	KOG1418	P	Tandem pore domain K+ channel
c67180_g1	KOG0580	D	Serine/threonine protein kinase
c56634_g1	KOG1745	B	Histones H3 and H4
c35381_g1	KOG1947	R	Leucine rich repeat proteins, some proteins contain F-box
c45059_g1	KOG2761	I	START domain-containing proteins involved in steroidogenesis/phosphatidylcholine transfer
c45581_g1	KOG1561	K	CCAAT-binding factor, subunit B (HAP2)
c67027_g2	KOG1644	A	U2-associated snRNP A' protein
c50782_g1	KOG0819	U	Annexin
c40105_g1	KOG0947	A	Cytoplasmic exosomal RNA helicase SKI2, DEAD-box superfamily
c98166_g1	KOG1068	J	Exosomal 3'-5' exoribonuclease complex, subunit Rrp41 and related exoribonucleases
c86034_g1	KOG0490	R	Transcription factor, contains HOX domain
c65508_g1	KOG1053	PET	Glutamate-gated NMDA-type ion channel receptor subunit GRIN2A and related subunits
c40052_g1	KOG1915	D	Cell cycle control protein (crooked neck)
c66380_g1	KOG1286	E	Amino acid transporters
c63520_g1	KOG0627	K	Heat shock transcription factor
c53353_g1	KOG0266	R	WD40 repeat-containing protein
c55256_g1	KOG2811	S	Uncharacterized conserved protein
c64869_g5	KOG0054	Q	Multidrug resistance-associated protein/mitoxantrone resistance protein, ABC superfamily
c66711_g1	KOG0867	O	Glutathione S-transferase
c80670_g1	KOG1499	OKT	Protein arginine N-methyltransferase PRMT1 and related enzymes
c66387_g1	KOG4257	T	Focal adhesion tyrosine kinase FAK, contains FERM domain
c56037_g1	KOG1257	C	NADP+-dependent malic enzyme
c39677_g1	KOG0688	J	Peptide chain release factor 1 (eRF1)
c91604_g1	KOG3136	S	Uncharacterized conserved protein
c64681_g1	KOG1721	R	FOG: Zn-finger
c65106_g6	KOG4516	C	NADH:ubiquinone oxidoreductase, NDUFC2/B14.5B subunit
c90253_g1	KOG1526	C	NADP-dependent isocitrate dehydrogenase
c62081_g1	KOG0254	R	Predicted transporter (major facilitator superfamily)
c53771_g2	KOG0725	R	Reductases with broad range of substrate specificities
c61456_g1	KOG1575	C	Voltage-gated shaker-like K+ channel, subunit beta/KCNAB
c62561_g2	KOG1721	R	FOG: Zn-finger
c102995_g1	KOG2798	G	Putative trehalase
c12692_g1	KOG2629	MOU	Peroxisomal membrane anchor protein (peroxin)
c89101_g1	KOG4269	T	Rac GTPase-activating protein BCR/ABR
c88718_g1	KOG4701	M	Chitinase
c62720_g1	KOG0500	PT	Cyclic nucleotide-gated cation channel CNGA1-3 and related proteins
c73292_g1	KOG2126	T	Glycosylphosphatidylinositol anchor synthesis protein
c44109_g1	KOG0254	R	Predicted transporter (major facilitator superfamily)
c87041_g1	KOG3855	HC	Monooxygenase involved in coenzyme Q (ubiquinone) biosynthesis
c64199_g4	KOG3882	R	Tetraspanin family integral membrane protein
c50801_g1	KOG0845	YU	Nuclear pore complex, Nup98 component (sc Nup145/Nup100/Nup116)
c68051_g1	KOG0027	T	Calmodulin and related proteins (EF-Hand superfamily)
c34442_g1	KOG4411	I	Phytoene/squalene synthetase
c37198_g2	KOG0017	R	FOG: Transposon-encoded proteins with TYA, reverse transcriptase, integrase domains in various combinations
c67172_g1	KOG1962	V	B-cell receptor-associated protein and related proteins
c97939_g1	KOG0157	QI	Cytochrome P450 CYP4/CYP19/CYP26 subfamilies
c44331_g2	KOG0017	R	FOG: Transposon-encoded proteins with TYA, reverse transcriptase, integrase domains in various combinations
c37132_g2	KOG2495	C	NADH-dehydrogenase (ubiquinone)
c66379_g1	KOG1342	B	Histone deacetylase complex, catalytic component RPD3
c2192_g1	KOG3037	R	Cell membrane glycoprotein
c55247_g1	KOG2531	G	Sugar (pentulose and hexulose) kinases
c67799_g2	KOG2044	LA	5'-3' exonuclease HKE1/RAT1
c53383_g1	KOG3361	C	Iron binding protein involved in Fe-S cluster formation
c30875_g1	KOG1745	B	Histones H3 and H4
c91526_g1	KOG1049	A	Polyadenylation factor I complex, subunit FIP1
c62427_g1	KOG4031	U	Vesicle coat protein clathrin, light chain
c63591_g1	KOG0804	R	Cytoplasmic Zn-finger protein BRAP2 (BRCA1 associated protein)
c43879_g1	KOG0681	Z	Actin-related protein - Arp5p
c56500_g1	KOG0169	T	Phosphoinositide-specific phospholipase C
c88420_g1	KOG2423	R	Nucleolar GTPase
c68010_g1	KOG4034	S	Uncharacterized conserved protein NOF (Neighbor of FAU)
c53629_g1	KOG2590	OJ	RNA-binding protein LARP/SRO9 and related La domain proteins
c67115_g2	KOG0806	E	Carbon-nitrogen hydrolase
c53952_g2	KOG1607	U	Protein transporter of the TRAM (translocating chain-associating membrane) superfamily
c39800_g1	KOG0978	O	E3 ubiquitin ligase involved in syntaxin degradation
c85821_g1	KOG2353	PT	L-type voltage-dependent Ca2+ channel, alpha2/delta subunit
c67133_g1	KOG1999	K	RNA polymerase II transcription elongation factor DSIF/SUPT5H/SPT5
c50983_g1	KOG0725	R	Reductases with broad range of substrate specificities
c61436_g1	KOG2256	J	Predicted protein involved in nuclear export of pre-ribosomes
c91634_g1	KOG4171	F	Adenylate/guanylate kinase
c13061_g1	KOG1522	K	RNA polymerase II, subunit POLR2C/RPB3
c40187_g1	KOG3002	R	Zn finger protein
c74481_g1	KOG0156	Q	Cytochrome P450 CYP2 subfamily
c59129_g1	KOG0952	A	DNA/RNA helicase MER3/SLH1, DEAD-box superfamily
c73452_g1	KOG1196	R	Predicted NAD-dependent oxidoreductase
c62119_g1	KOG0678	Z	Actin-related protein Arp2/3 complex, subunit Arp3
c82673_g1	KOG1626	C	Inorganic pyrophosphatase/Nucleosome remodeling factor, subunit NURF38
c50681_g1	KOG2476	S	Uncharacterized conserved protein
c51829_g2	KOG3659	T	Sodium-neurotransmitter symporter
c67055_g1	KOG2282	C	NADH-ubiquinone oxidoreductase, NDUFS1/75 kDa subunit
c4965_g1	KOG2876	H	Molybdenum cofactor biosynthesis pathway protein
c61404_g1	KOG0388	L	SNF2 family DNA-dependent ATPase
c43179_g1	KOG4294	PT	Non voltage-gated ion channels (DEG/ENaC family)
c56216_g1	KOG3000	DZ	Microtubule-binding protein involved in cell cycle control
c9149_g2	KOG1131	KL	RNA polymerase II transcription initiation/nucleotide excision repair factor TFIIH, 5'-3' helicase subunit RAD3
c67012_g2	KOG1213	D	Sister chromatid cohesion complex Cohesin, subunit RAD21/SCC1
c65647_g3	KOG2991	A	Splicing regulator
c32464_g1	KOG2550	F	IMP dehydrogenase/GMP reductase
c57139_g1	KOG3724	U	Negative regulator of COPII vesicle formation
c57428_g1	KOG0113	A	U1 small nuclear ribonucleoprotein (RRM superfamily)
c64981_g3	KOG1134	R	Uncharacterized conserved protein
c77170_g1	KOG1900	YU	Nuclear pore complex, Nup155 component (D Nup154, sc Nup157/Nup170)
c92443_g1	KOG3968	FQ	Atrazine chlorohydrolase/guanine deaminase
c101060_g1	KOG0555	J	Asparaginyl-tRNA synthetase
c54887_g1	KOG0118	R	FOG: RRM domain
c92267_g1	KOG3721	F	Mitochondrial endonuclease
c56709_g1	KOG2132	BT	Uncharacterized conserved protein, contains JmjC domain
c75829_g1	KOG0151	R	Predicted splicing regulator, contains RRM, SWAP and RPR domains
c90658_g1	KOG0351	L	ATP-dependent DNA helicase
c18452_g1	KOG1387	M	Glycosyltransferase
c66428_g4	KOG2584	F	Dihydroorotase and related enzymes
c54748_g1	KOG0334	A	RNA helicase
c89110_g1	KOG1060	U	Vesicle coat complex AP-3, beta subunit
c53785_g1	KOG3442	S	Uncharacterized conserved protein
c57384_g1	KOG1078	U	Vesicle coat complex COPI, gamma subunit
c62628_g1	KOG1065	G	Maltase glucoamylase and related hydrolases, glycosyl hydrolase family 31
c65860_g1	KOG0759	C	Mitochondrial oxoglutarate/malate carrier proteins
c11677_g1	KOG0417	O	Ubiquitin-protein ligase
c61805_g1	KOG3185	J	Translation initiation factor 6 (eIF-6)
c10808_g1	KOG3105	BD	DNA-binding centromere protein B (CENP-B)
c52615_g1	KOG0857	J	60s ribosomal protein L10
c64489_g2	KOG0017	R	FOG: Transposon-encoded proteins with TYA, reverse transcriptase, integrase domains in various combinations
c80228_g1	KOG0772	S	Uncharacterized conserved protein, contains WD40 repeat
c67679_g2	KOG1973	B	Chromatin remodeling protein, contains PHD Zn-finger
c63619_g1	KOG0497	I	Oxidosqualene-lanosterol cyclase and related proteins
c52671_g1	KOG0292	U	Vesicle coat complex COPI, alpha subunit
c39811_g1	KOG0017	R	FOG: Transposon-encoded proteins with TYA, reverse transcriptase, integrase domains in various combinations
c76706_g1	KOG0883	O	Cyclophilin type, U box-containing peptidyl-prolyl cis-trans isomerase
c13018_g1	KOG2297	J	Predicted translation factor, contains W2 domain
c80276_g1	KOG2392	V	Serpin
c43052_g1	KOG1118	IT	Lysophosphatidic acid acyltransferase endophilin/SH3GL, involved in synaptic vesicle formation
c5220_g1	KOG0055	Q	Multidrug/pheromone exporter, ABC superfamily
c37797_g2	KOG3898	K	Transcription factor NeuroD and related HTH proteins
c18740_g1	KOG0266	R	WD40 repeat-containing protein
c61074_g1	KOG0149	R	Predicted RNA-binding protein SEB4 (RRM superfamily)
c7873_g1	KOG0404	O	Thioredoxin reductase
c94297_g1	KOG1815	O	Predicted E3 ubiquitin ligase
c20153_g1	KOG3232	U	Vacuolar assembly/sorting protein DID2
c64757_g2	KOG3595	Z	Dyneins, heavy chain
c42526_g1	KOG2563	R	Permease of the major facilitator superfamily
c61419_g1	KOG4541	YU	Nuclear transport receptor exportin 4 (importin beta superfamily)
c76729_g1	KOG1126	D	DNA-binding cell division cycle control protein
c50204_g1	KOG1426	S	FOG: RCC1 domain
c63014_g1	KOG0163	Z	Myosin class VI heavy chain
c66387_g3	KOG0597	R	Serine-threonine protein kinase FUSED
c67691_g1	KOG1328	UT	Synaptic vesicle protein BAIAP3, involved in vesicle priming/regulation
c25558_g1	KOG0504	R	FOG: Ankyrin repeat
c57525_g1	KOG0101	O	Molecular chaperones HSP70/HSC70, HSP70 superfamily
c12549_g1	KOG3900	T	Transforming growth factor beta, bone morphogenetic protein and related proteins
c57542_g1	KOG1951	J	GTP-binding protein AARP2 involved in 40S ribosome biogenesis
c35180_g1	KOG2645	R	Type I phosphodiesterase/nucleotide pyrophosphatase
c43520_g1	KOG0888	F	Nucleoside diphosphate kinase
c45443_g2	KOG3206	O	Alpha-tubulin folding cofactor B
c37799_g1	KOG0619	R	FOG: Leucine rich repeat
c51323_g1	KOG2516	MU	Protein involved in dolichol pathway for N-glycosylation (mannosyltransferase family)
c49278_g1	KOG4441	TR	Proteins containing BTB/POZ and Kelch domains, involved in regulatory/signal transduction processes
c71459_g1	KOG0219	L	Mismatch repair ATPase MSH2 (MutS family)
c55070_g2	KOG3886	T	GTP-binding protein
c65105_g1	KOG2604	U	Subunit of cis-Golgi transport vesicle tethering complex - Sec34p
c88334_g1	KOG0565	U	Inositol polyphosphate 5-phosphatase and related proteins
c80718_g1	KOG1564	L	DNA repair protein RHP57
c53544_g1	KOG3588	G	Chondroitin synthase 1
c54841_g1	KOG2121	R	Predicted metal-dependent hydrolase (beta-lactamase superfamily)
c62809_g2	KOG0185	O	20S proteasome, regulatory subunit beta type PSMB4/PRE4
c43535_g1	KOG2592	S	Tumor differentially expressed (TDE) protein
c77697_g1	KOG0358	O	Chaperonin complex component, TCP-1 delta subunit (CCT4)
c59793_g1	KOG2807	KL	RNA polymerase II transcription initiation/nucleotide excision repair factor TFIIH, subunit SSL1
c16612_g1	KOG3656	R	FOG: 7 transmembrane receptor
c4710_g1	KOG1353	C	F0F1-type ATP synthase, alpha subunit
c66476_g1	KOG3610	T	Plexins (functional semaphorin receptors)
c70832_g1	KOG1037	KLO	NAD+ ADP-ribosyltransferase Parp, required for poly-ADP ribosylation of nuclear proteins
c64083_g1	KOG0504	R	FOG: Ankyrin repeat
c8575_g1	KOG4409	R	Predicted hydrolase/acyltransferase (alpha/beta hydrolase superfamily)
c45352_g1	KOG2448	E	Dihydroxy-acid dehydratase
c80987_g1	KOG0254	R	Predicted transporter (major facilitator superfamily)
c11538_g1	KOG3311	J	Ribosomal protein S18
c64238_g1	KOG4519	I	Phosphomevalonate kinase
c67206_g1	KOG1221	I	Acyl-CoA reductase
c51797_g1	KOG3359	O	Dolichyl-phosphate-mannose:protein O-mannosyl transferase
c91918_g1	KOG3974	G	Predicted sugar kinase
c83625_g1	KOG1885	J	Lysyl-tRNA synthetase (class II)
c67523_g2	KOG0480	L	DNA replication licensing factor, MCM6 component
c64618_g1	KOG1221	I	Acyl-CoA reductase
c63008_g1	KOG1896	A	mRNA cleavage and polyadenylation factor II complex, subunit CFT1 (CPSF subunit)
c51253_g2	KOG3036	R	Protein involved in cell differentiation/sexual development
c37007_g1	KOG1309	T	Suppressor of G2 allele of skp1
c48719_g1	KOG0453	CE	Aconitase/homoaconitase (aconitase superfamily)
c51875_g1	KOG2261	K	Polycomb enhancer protein, EPC
c64234_g1	KOG4740	S	Uncharacterized conserved protein
c52007_g1	KOG0863	O	20S proteasome, regulatory subunit alpha type PSMA1/PRE5
c61774_g1	KOG3736	O	Polypeptide N-acetylgalactosaminyltransferase
c67141_g1	KOG2169	K	Zn-finger transcription factor
c62225_g1	KOG3627	E	Trypsin
c51050_g3	KOG0619	R	FOG: Leucine rich repeat
c59183_g1	KOG0915	S	Uncharacterized conserved protein
c67479_g2	KOG3595	Z	Dyneins, heavy chain
c80027_g1	KOG0460	J	Mitochondrial translation elongation factor Tu
c51195_g2	KOG0229	T	Phosphatidylinositol-4-phosphate 5-kinase
c39781_g1	KOG0161	Z	Myosin class II heavy chain
c88047_g1	KOG0939	OK	E3 ubiquitin-protein ligase/Putative upstream regulatory element binding protein
c68056_g1	KOG0543	O	FKBP-type peptidyl-prolyl cis-trans isomerase
c25798_g1	KOG1208	Q	Dehydrogenases with different specificities (related to short-chain alcohol dehydrogenases)
c62151_g1	KOG4292	H	Cubilin, multiligand receptor mediating cobalamin absorption
c27518_g1	KOG4029	K	Transcription factor HAND2/Transcription factor TAL1/TAL2/LYL1
c83593_g1	KOG1211	J	Amidases
c58052_g1	KOG1721	R	FOG: Zn-finger
c59600_g2	KOG4740	S	Uncharacterized conserved protein
c59515_g1	KOG0371	T	Serine/threonine protein phosphatase 2A, catalytic subunit
c26860_g1	KOG2366	G	Alpha-D-galactosidase (melibiase)
c64527_g1	KOG0327	J	Translation initiation factor 4F, helicase subunit (eIF-4A) and related helicases
c64507_g1	KOG3627	E	Trypsin
c47272_g1	KOG3780	R	Thioredoxin binding protein TBP-2/VDUP1
c50340_g1	KOG2272	TZ	Focal adhesion protein PINCH-1, contains LIM domains
c66729_g1	KOG0054	Q	Multidrug resistance-associated protein/mitoxantrone resistance protein, ABC superfamily
c74229_g1	KOG1494	C	NAD-dependent malate dehydrogenase
c50767_g1	KOG3240	I	Phosphatidylinositol synthase
c80343_g1	KOG2357	S	Uncharacterized conserved protein
c20360_g1	KOG0008	K	Transcription initiation factor TFIID, subunit TAF1
c63841_g1	KOG0865	O	Cyclophilin type peptidyl-prolyl cis-trans isomerase
c57301_g2	KOG1535	R	Predicted fumarylacetoacetate hydralase
c46174_g1	KOG0619	R	FOG: Leucine rich repeat
c55334_g1	KOG2467	E	Glycine/serine hydroxymethyltransferase
c66637_g1	KOG3078	F	Adenylate kinase
c51695_g1	KOG3528	S	FOG: PDZ domain
c65436_g2	KOG1798	L	DNA polymerase epsilon, catalytic subunit A
c56792_g1	KOG3444	S	Uncharacterized conserved protein
c7108_g1	KOG1310	R	WD40 repeat protein
c62262_g2	KOG2203	R	GTP-binding protein
c53117_g1	KOG0104	O	Molecular chaperones GRP170/SIL1, HSP70 superfamily
c57939_g2	KOG0739	O	AAA+-type ATPase
c61578_g1	KOG0174	O	20S proteasome, regulatory subunit beta type PSMB6/PSMB9/PRE3
c63752_g1	KOG4219	T	G protein-coupled receptor
c80202_g1	KOG2345	KIT	Serine/threonine protein kinase/TGF-beta stimulated factor
c7573_g1	KOG3655	Z	Drebrins and related actin binding proteins
c49674_g1	KOG0803	O	Predicted E3 ubiquitin ligase
c42993_g2	KOG4668	C	NADH dehydrogenase subunits 2, 5, and related proteins
c44311_g1	KOG0070	U	GTP-binding ADP-ribosylation factor Arf1
c45593_g1	KOG3002	R	Zn finger protein
c40012_g1	KOG2570	BK	SWI/SNF transcription activation complex subunit
c85037_g1	KOG3754	H	Gamma-glutamylcysteine synthetase
c47216_g1	KOG3627	E	Trypsin
c49100_g1	KOG2644	EH	3'-phosphoadenosine 5'-phosphosulfate sulfotransferase (PAPS reductase)/FAD synthetase and related enzymes
c56933_g2	KOG3091	YU	Nuclear pore complex, p54 component (sc Nup57)
c60660_g1	KOG1066	GMO	Glucosidase II catalytic (alpha) subunit and related enzymes, glycosyl hydrolase family 31
c21864_g1	KOG1221	I	Acyl-CoA reductase
c65279_g1	KOG1185	EH	Thiamine pyrophosphate-requiring enzyme
c54796_g1	KOG3802	K	Transcription factor OCT-1, contains POU and HOX domains
c64097_g6	KOG0531	T	Protein phosphatase 1, regulatory subunit, and related proteins
c51551_g1	KOG1363	T	Predicted regulator of the ubiquitin pathway (contains UAS and UBX domains)
c64629_g1	KOG3656	R	FOG: 7 transmembrane receptor
c18635_g2	KOG0284	A	Polyadenylation factor I complex, subunit PFS2
c34767_g1	KOG1219	T	Uncharacterized conserved protein, contains laminin, cadherin and EGF domains
c4508_g1	KOG2189	C	Vacuolar H+-ATPase V0 sector, subunit a
c60348_g1	KOG1806	L	DEAD box containing helicases
c65827_g1	KOG0255	R	Synaptic vesicle transporter SVOP and related transporters (major facilitator superfamily)
c57569_g1	KOG1877	R	Putative transmembrane protein cmp44E
c56874_g1	KOG4178	I	Soluble epoxide hydrolase
c66783_g1	KOG3510	T	FOG: Immunoglobulin C-2 Type/fibronectin type III domains
c60194_g1	KOG0386	BK	Chromatin remodeling complex SWI/SNF, component SWI2 and related ATPases (DNA/RNA helicase superfamily)
c15044_g1	KOG0489	R	Transcription factor zerknullt and related HOX domain proteins
c66078_g1	KOG1721	R	FOG: Zn-finger
c88556_g1	KOG2550	F	IMP dehydrogenase/GMP reductase
c68036_g1	KOG2456	C	Aldehyde dehydrogenase
c83974_g1	KOG1397	P	Ca2+/H+ antiporter VCX1 and related proteins
c65998_g1	KOG2819	S	Uncharacterized conserved protein
c66725_g1	KOG3510	T	FOG: Immunoglobulin C-2 Type/fibronectin type III domains
c39673_g1	KOG2462	K	C2H2-type Zn-finger protein
c61611_g1	KOG0257	E	Kynurenine aminotransferase, glutamine transaminase K
c52727_g1	KOG2930	O	SCF ubiquitin ligase, Rbx1 component
c74131_g1	KOG0140	I	Medium-chain acyl-CoA dehydrogenase
c2291_g1	KOG1458	G	Fructose-1,6-bisphosphatase
c67414_g1	KOG4206	A	Spliceosomal protein snRNP-U1A/U2B
c94990_g1	KOG1728	J	40S ribosomal protein S11
c53922_g1	KOG2090	O	Metalloendopeptidase family - mitochondrial intermediate peptidase
c63391_g1	KOG0205	P	Plasma membrane H+-transporting ATPase
c65131_g1	KOG1721	R	FOG: Zn-finger
c57606_g1	KOG1850	Z	Myosin-like coiled-coil protein
c52912_g1	KOG0622	E	Ornithine decarboxylase
c64346_g2	KOG4240	T	Multidomain protein, contains SPEC repeats, PH, SH3, and separate rac-specific and rho-specific guanine nucleotide exchange factor domains
c15177_g2	KOG4153	G	Fructose 1,6-bisphosphate aldolase
c66418_g4	KOG3588	G	Chondroitin synthase 1
c62936_g1	KOG2770	E	Aminomethyl transferase
c61804_g1	KOG1751	J	60s ribosomal protein L23
c64097_g7	KOG0940	O	Ubiquitin protein ligase RSP5/NEDD4
c91771_g1	KOG0399	E	Glutamate synthase
c79860_g1	KOG3882	R	Tetraspanin family integral membrane protein
c67211_g7	KOG1543	O	Cysteine proteinase Cathepsin L
c67398_g1	KOG4847	R	Coiled coil protein involved in linking membrane proteins to cytoskeleton
c63685_g1	KOG4360	S	Uncharacterized coiled coil protein
c67715_g1	KOG4225	T	Sorbin and SH3 domain-containing protein
c85949_g1	KOG0811	U	SNARE protein PEP12/VAM3/Syntaxin 7/Syntaxin 17
c61854_g1	KOG3856	S	Uncharacterized conserved protein
c98589_g1	KOG2012	O	Ubiquitin activating enzyme UBA1
c98578_g1	KOG0064	I	Peroxisomal long-chain acyl-CoA transporter, ABC superfamily
c65616_g2	KOG0911	O	Glutaredoxin-related protein
c91562_g1	KOG4231	I	Intracellular membrane-bound Ca2+-independent phospholipase A2
c25799_g1	KOG0110	R	RNA-binding protein (RRM superfamily)
c56582_g1	KOG3530	R	FERM domain protein EHM2
c62205_g1	KOG4590	T	Signal transduction protein Enabled, contains WH1 domain
c54741_g1	KOG1056	PT	Glutamate-gated metabotropic ion channel receptor subunit GRM2 and related subunits, G-protein coupled receptor superfamily
c86481_g1	KOG3370	F	dUTPase
c65128_g1	KOG1217	T	Fibrillins and related proteins containing Ca2+-binding EGF-like domains
c63116_g1	KOG2517	G	Ribulose kinase and related carbohydrate kinases
c53782_g2	KOG3168	K	U1 snRNP component
c42940_g1	KOG1904	K	Transcription coactivator
c66867_g1	KOG1787	U	Kinase A-anchor protein Neurobeachin and related BEACH and WD40 repeat proteins
c56073_g1	KOG3637	W	Vitronectin receptor, alpha subunit
c57465_g1	KOG0581	T	Mitogen-activated protein kinase kinase (MAP2K)
c80762_g1	KOG3428	A	Small nuclear ribonucleoprotein SMD1 and related snRNPs
c45639_g1	KOG4193	T	G protein-coupled receptors
c66132_g1	KOG1575	C	Voltage-gated shaker-like K+ channel, subunit beta/KCNAB
c37247_g2	KOG0572	F	Glutamine phosphoribosylpyrophosphate amidotransferase
c47824_g1	KOG3839	U	Lectin VIP36, involved in the transport of glycoproteins carrying high mannose-type glycans
c54632_g1	KOG0145	A	RNA-binding protein ELAV/HU (RRM superfamily)
c65429_g1	KOG3071	I	Fatty acyl-CoA elongase/Polyunsaturated fatty acid specific elongation enzyme
c71409_g1	KOG1162	U	Predicted small molecule transporter
c18430_g1	KOG2007	J	Cysteinyl-tRNA synthetase
c59081_g1	KOG3544	W	Collagens (type IV and type XIII), and related proteins
c64807_g1	KOG2197	T	Ypt/Rab-specific GTPase-activating protein GYP7 and related proteins
c97720_g1	KOG2084	B	Predicted histone tail methylase containing SET domain
c58096_g2	KOG3218	K	RNA polymerase, 25-kDa subunit (common to polymerases I, II and III)
c3615_g1	KOG4280	Z	Kinesin-like protein
c79976_g1	KOG3717	I	Carnitine O-acyltransferase CRAT
c66456_g1	KOG0010	OR	Ubiquitin-like protein
c66912_g4	KOG0254	R	Predicted transporter (major facilitator superfamily)
c72316_g1	KOG1601	K	GATA-4/5/6 transcription factors
c63029_g1	KOG2127	T	Calmodulin-binding protein CRAG, contains DENN domain
c61398_g1	KOG2004	O	Mitochondrial ATP-dependent protease PIM1/LON
c68257_g1	KOG4764	S	Uncharacterized conserved protein
c50142_g1	KOG3448	A	Predicted snRNP core protein
c81199_g1	KOG0156	Q	Cytochrome P450 CYP2 subfamily
c48284_g1	KOG4206	A	Spliceosomal protein snRNP-U1A/U2B
c54050_g1	KOG2821	K	RNA polymerase II transcription elongation factor Elongin/SIII, subunit elongin A
c76293_g1	KOG0906	TU	Phosphatidylinositol 3-kinase VPS34, involved in signal transduction
c77196_g1	KOG4206	A	Spliceosomal protein snRNP-U1A/U2B
c58864_g1	KOG1107	U	Membrane coat complex Retromer, subunit VPS35
c21113_g1	KOG1861	K	Leucine permease transcriptional regulator
c65090_g1	KOG0848	K	Transcription factor Caudal, contains HOX domain
c58185_g1	KOG1756	B	Histone 2A
c66899_g1	KOG4291	W	Mucin/alpha-tectorin
c42928_g1	KOG2623	J	Tyrosyl-tRNA synthetase
c86660_g1	KOG0534	HC	NADH-cytochrome b-5 reductase
c87995_g1	KOG0359	O	Chaperonin complex component, TCP-1 zeta subunit (CCT6)
c62263_g2	KOG0676	Z	Actin and related proteins
c102048_g1	KOG1472	BK	Histone acetyltransferase SAGA/ADA, catalytic subunit PCAF/GCN5 and related proteins
c22036_g2	KOG0214	K	RNA polymerase II, second largest subunit
c46734_g1	KOG1233	R	Alkyl-dihydroxyacetonephosphate synthase
c16281_g1	KOG0017	R	FOG: Transposon-encoded proteins with TYA, reverse transcriptase, integrase domains in various combinations
c74170_g1	KOG0478	L	DNA replication licensing factor, MCM4 component
c10401_g1	KOG1722	J	60s ribosomal protein L24
c67186_g1	KOG1600	I	Fatty acid desaturase
c66271_g2	KOG0498	PT	K+-channel ERG and related proteins, contain PAS/PAC sensor domain
c103068_g1	KOG0341	A	DEAD-box protein abstrakt
c52069_g1	KOG1601	K	GATA-4/5/6 transcription factors
c40320_g1	KOG2653	G	6-phosphogluconate dehydrogenase
c39687_g1	KOG1815	O	Predicted E3 ubiquitin ligase
c53504_g1	KOG1304	E	Amino acid transporters
c54014_g1	KOG3119	K	Basic region leucine zipper transcription factor
c24796_g1	KOG1063	BK	RNA polymerase II elongator complex, subunit ELP2, WD repeat superfamily
c67599_g1	KOG0891	L	DNA-dependent protein kinase
c56033_g1	KOG2525	H	Folylpolyglutamate synthase
c10031_g1	KOG4641	T	FOG: Toll/interleukin receptor and related proteins containing LRR and TIR repeats
c51509_g1	KOG1449	T	Predicted Rho GTPase-activating protein CdGAPr
c21836_g1	KOG0830	J	40S ribosomal protein SA (P40)/Laminin receptor 1
c16469_g1	KOG4047	T	Docking protein 1 (p62dok)
c67245_g1	KOG0239	Z	Kinesin (KAR3 subfamily)
c69117_g1	KOG0376	R	Serine-threonine phosphatase 2A, catalytic subunit
c4198_g1	KOG0254	R	Predicted transporter (major facilitator superfamily)
c63532_g1	KOG0166	U	Karyopherin (importin) alpha
c58192_g1	KOG3458	C	NADH:ubiquinone oxidoreductase, NDUFA8/PGIV/19 kDa subunit
c62905_g1	KOG0044	T	Ca2+ sensor (EF-Hand superfamily)
c85892_g1	KOG2498	T	IK cytokine down-regulator of HLA class II
c45242_g1	KOG4549	R	Magnesium-dependent phosphatase
c87056_g1	KOG0650	J	WD40 repeat nucleolar protein Bop1, involved in ribosome biogenesis
c60601_g1	KOG2341	K	TATA box binding protein (TBP)-associated factor, RNA polymerase II
c57887_g1	KOG2294	K	Transcription factor of the Forkhead/HNF3 family
c20610_g1	KOG1494	C	NAD-dependent malate dehydrogenase
c39989_g1	KOG0490	R	Transcription factor, contains HOX domain
c56688_g1	KOG0725	R	Reductases with broad range of substrate specificities
c78269_g1	KOG3496	O	Cytochrome c oxidase assembly protein/Cu2+ chaperone COX17
c55121_g1	KOG1208	Q	Dehydrogenases with different specificities (related to short-chain alcohol dehydrogenases)
c27500_g1	KOG2937	A	Decapping enzyme complex, predicted pyrophosphatase DCP2
c44556_g1	KOG2963	J	RNA-binding protein required for 60S ribosomal subunit biogenesis
c41996_g1	KOG1221	I	Acyl-CoA reductase
c64731_g1	KOG0254	R	Predicted transporter (major facilitator superfamily)
c53607_g1	KOG1577	R	Aldo/keto reductase family proteins
c62571_g1	KOG3645	T	Acetylcholine receptor
c53771_g1	KOG1208	Q	Dehydrogenases with different specificities (related to short-chain alcohol dehydrogenases)
c45994_g1	KOG0800	O	FOG: Predicted E3 ubiquitin ligase
c21405_g1	KOG2615	R	Permease of the major facilitator superfamily
c68199_g1	KOG1089	R	Myotubularin-related phosphatidylinositol 3-phosphate 3-phosphatase MTM6
c54458_g1	KOG2509	J	Seryl-tRNA synthetase
c58880_g1	KOG3398	K	Transcription factor MBF1
c62891_g1	KOG0683	E	Glutamine synthetase
c95932_g1	KOG2456	C	Aldehyde dehydrogenase
c33215_g2	KOG1164	T	Casein kinase (serine/threonine/tyrosine protein kinase)
c58883_g1	KOG0613	Z	Projectin/twitchin and related proteins
c50815_g1	KOG0157	QI	Cytochrome P450 CYP4/CYP19/CYP26 subfamilies
c279_g1	KOG2532	G	Permease of the major facilitator superfamily
c14909_g1	KOG1678	J	60s ribosomal protein L15
c60189_g1	KOG1275	L	PAB-dependent poly(A) ribonuclease, subunit PAN2
c61945_g1	KOG3587	W	Galectin, galactose-binding lectin
c65968_g1	KOG2635	U	Medium subunit of clathrin adaptor complex
c62502_g1	KOG0013	S	Uncharacterized conserved protein
c80105_g1	KOG0232	C	Vacuolar H+-ATPase V0 sector, subunits c/c'
c65700_g1	KOG1577	R	Aldo/keto reductase family proteins
c80219_g1	KOG3159	H	Lipoate-protein ligase A
c63977_g1	KOG0011	L	Nucleotide excision repair factor NEF2, RAD23 component
c75173_g1	KOG1418	P	Tandem pore domain K+ channel
c64386_g1	KOG0156	Q	Cytochrome P450 CYP2 subfamily
c52565_g1	KOG3096	S	Spliceosome-associated coiled-coil protein
c66167_g1	KOG1027	T	Serine/threonine protein kinase and endoribonuclease ERN1/IRE1, sensor of the unfolded protein response pathway
c62168_g1	KOG2532	G	Permease of the major facilitator superfamily
c22983_g1	KOG0036	F	Predicted mitochondrial carrier protein
c56049_g1	KOG2674	ZU	Cysteine protease required for autophagy - Apg4p/Aut2p
c37043_g1	KOG0537	C	Cytochrome b5
c58335_g1	KOG2413	E	Xaa-Pro aminopeptidase
c53625_g1	KOG3637	W	Vitronectin receptor, alpha subunit
c56531_g1	KOG0139	I	Short-chain acyl-CoA dehydrogenase
c38031_g1	KOG0781	U	Signal recognition particle receptor, alpha subunit
c37351_g1	KOG2806	G	Chitinase
c30572_g1	KOG3315	U	Transport protein particle (TRAPP) complex subunit
c54870_g1	KOG3498	U	Preprotein translocase, gamma subunit
c5384_g1	KOG1287	E	Amino acid transporters
c67315_g3	KOG3667	KT	STAT protein
c50190_g1	KOG1601	K	GATA-4/5/6 transcription factors
c62788_g1	KOG1721	R	FOG: Zn-finger
c94886_g1	KOG0527	K	HMG-box transcription factor
c38643_g1	KOG1184	EH	Thiamine pyrophosphate-requiring enzyme
c60007_g1	KOG2059	T	Ras GTPase-activating protein
c47252_g2	KOG0054	Q	Multidrug resistance-associated protein/mitoxantrone resistance protein, ABC superfamily
c66467_g1	KOG3855	HC	Monooxygenase involved in coenzyme Q (ubiquinone) biosynthesis
c62113_g1	KOG1635	O	Peptide methionine sulfoxide reductase
c68170_g1	KOG3882	R	Tetraspanin family integral membrane protein
c52603_g1	KOG1688	U	Golgi proteins involved in ER retention (RER)
c51865_g1	KOG3870	S	Uncharacterized conserved protein
c3624_g2	KOG2456	C	Aldehyde dehydrogenase
c68686_g1	KOG3432	C	Vacuolar H+-ATPase V1 sector, subunit F
c64066_g1	KOG2514	S	Uncharacterized conserved protein
c38883_g1	KOG1915	D	Cell cycle control protein (crooked neck)
c60002_g1	KOG2649	R	Zinc carboxypeptidase
c92386_g1	KOG1721	R	FOG: Zn-finger
c14211_g1	KOG0985	U	Vesicle coat protein clathrin, heavy chain
c34846_g1	KOG3159	H	Lipoate-protein ligase A
c57087_g1	KOG4720	I	Ethanolamine kinase
c37311_g1	KOG0385	K	Chromatin remodeling complex WSTF-ISWI, small subunit
c65450_g3	KOG4846	T	Nuclear receptor
c74090_g1	KOG3461	R	CDGSH-type Zn-finger containing protein
c32182_g1	KOG0261	K	RNA polymerase III, large subunit
c67954_g1	KOG3283	J	40S ribosomal protein S8
c37324_g1	KOG0768	C	Mitochondrial carrier protein PET8
c67448_g1	KOG4475	RP	FOG: Immunoglobin and related proteins
c74033_g1	KOG3291	J	Ribosomal protein S7
c53537_g1	KOG0585	T	Ca2+/calmodulin-dependent protein kinase kinase beta and related serine/threonine protein kinases
c75234_g1	KOG3469	C	Cytochrome c oxidase, subunit VIa/COX13
c65425_g1	KOG3656	R	FOG: 7 transmembrane receptor
c67788_g4	KOG0017	R	FOG: Transposon-encoded proteins with TYA, reverse transcriptase, integrase domains in various combinations
c93502_g1	KOG2726	J	Mitochondrial polypeptide chain release factor
c66299_g1	KOG3712	K	RFX family transcription factor
c91532_g1	KOG3313	O	Molecular chaperone Prefoldin, subunit 3
c12787_g1	KOG1700	TZ	Regulatory protein MLP and related LIM proteins
c68017_g1	KOG3432	C	Vacuolar H+-ATPase V1 sector, subunit F
c53272_g2	KOG1105	K	Transcription elongation factor TFIIS/Cofactor of enhancer-binding protein Sp1
c56901_g1	KOG0315	R	G-protein beta subunit-like protein (contains WD40 repeats)
c19632_g1	KOG1511	I	Mevalonate kinase MVK/ERG12
c56129_g1	KOG3623	K	Homeobox transcription factor SIP1
c29254_g1	KOG0136	I	Acyl-CoA oxidase
c65936_g3	KOG0867	O	Glutathione S-transferase
c38991_g1	KOG1820	Z	Microtubule-associated protein
c59342_g1	KOG3296	U	Translocase of outer mitochondrial membrane complex, subunit TOM40
c64632_g2	KOG4378	T	Nuclear protein COP1
c11417_g1	KOG0270	S	WD40 repeat-containing protein
c66097_g1	KOG2294	K	Transcription factor of the Forkhead/HNF3 family
c66958_g1	KOG0925	A	mRNA splicing factor ATP-dependent RNA helicase
c66716_g2	KOG1282	OE	Serine carboxypeptidases (lysosomal cathepsin A)
c53746_g1	KOG3657	L	Mitochondrial DNA polymerase gamma, catalytic subunit
c45696_g1	KOG2916	J	Translation initiation factor 2, alpha subunit (eIF-2alpha)
c97463_g1	KOG3183	R	Predicted Zn-finger protein
c65588_g1	KOG2550	F	IMP dehydrogenase/GMP reductase
c90896_g1	KOG1198	CR	Zinc-binding oxidoreductase
c69622_g1	KOG4099	S	Predicted membrane protein
c24251_g1	KOG1145	J	Mitochondrial translation initiation factor 2 (IF-2; GTPase)
c43054_g1	KOG1354	T	Serine/threonine protein phosphatase 2A, regulatory subunit
c67126_g1	KOG0082	DT	G-protein alpha subunit (small G protein superfamily)
c12842_g1	KOG1342	B	Histone deacetylase complex, catalytic component RPD3
c54878_g1	KOG1426	S	FOG: RCC1 domain
c67527_g4	KOG1543	O	Cysteine proteinase Cathepsin L
c82827_g1	KOG0882	O	Cyclophilin-related peptidyl-prolyl cis-trans isomerase
c66627_g1	KOG0329	A	ATP-dependent RNA helicase
c13052_g1	KOG3507	K	DNA-directed RNA polymerase, subunit RPB7.0
c64037_g1	KOG0167	S	FOG: Armadillo/beta-catenin-like repeats
c45577_g1	KOG1064	R	RAVE (regulator of V-ATPase assembly) complex subunit RAV1/DMX protein, WD repeat superfamily
c85798_g1	KOG0687	O	26S proteasome regulatory complex, subunit RPN7/PSMD6
c65210_g1	KOG4830	G	Predicted sugar transporter
c63799_g1	KOG1587	Z	Cytoplasmic dynein intermediate chain
c60369_g1	KOG2643	P	Ca2+ binding protein, contains EF-hand motifs
c62495_g1	KOG1256	I	Long-chain acyl-CoA synthetases (AMP-forming)
c64997_g1	KOG4304	K	Transcriptional repressors of the hairy/E(spl) family (contains HLH)
c58660_g1	KOG0382	R	Carbonic anhydrase
c68723_g1	KOG0862	U	Synaptobrevin/VAMP-like protein SEC22
c53375_g1	KOG2353	PT	L-type voltage-dependent Ca2+ channel, alpha2/delta subunit
c10011_g1	KOG3115	R	Methyltransferase-like protein
c91592_g1	KOG1192	GC	UDP-glucuronosyl and UDP-glucosyl transferase
c8703_g1	KOG0758	C	Mitochondrial carnitine-acylcarnitine carrier protein
c11354_g1	KOG3953	R	SOCS box protein SSB-1, contains SPRY domain
c56438_g1	KOG4716	O	Thioredoxin reductase
c63965_g3	KOG2058	U	Ypt/Rab GTPase activating protein
c63908_g1	KOG1721	R	FOG: Zn-finger
c32657_g1	KOG1575	C	Voltage-gated shaker-like K+ channel, subunit beta/KCNAB
c55139_g1	KOG1389	I	3-oxoacyl CoA thiolase
c75581_g1	KOG1641	O	Mitochondrial chaperonin
c66636_g1	KOG2649	R	Zinc carboxypeptidase
c62914_g1	KOG0342	A	ATP-dependent RNA helicase pitchoune
c63237_g1	KOG0489	R	Transcription factor zerknullt and related HOX domain proteins
c90085_g1	KOG0938	U	Adaptor complexes medium subunit family
c63178_g1	KOG2837	A	Protein containing a U1-type Zn-finger and implicated in RNA splicing or processing
c15346_g1	KOG3637	W	Vitronectin receptor, alpha subunit
c15352_g1	KOG0725	R	Reductases with broad range of substrate specificities
c92978_g1	KOG3270	S	Uncharacterized conserved protein
c46065_g1	KOG1795	A	U5 snRNP spliceosome subunit
c54159_g1	KOG1499	OKT	Protein arginine N-methyltransferase PRMT1 and related enzymes
c28094_g1	KOG2280	U	Vacuolar assembly/sorting protein VPS16
c102719_g1	KOG0730	O	AAA+-type ATPase
c37572_g1	KOG2694	P	Putative zinc transporter
c89996_g1	KOG2710	TZ	Rho GTPase-activating protein
c64409_g1	KOG3627	E	Trypsin
c95342_g1	KOG4727	R	U1-like Zn-finger protein
c80523_g1	KOG0495	A	HAT repeat protein
c93346_g1	KOG3205	T	Rho GDP-dissociation inhibitor
c79536_g1	KOG0865	O	Cyclophilin type peptidyl-prolyl cis-trans isomerase
c20172_g1	KOG0293	S	WD40 repeat-containing protein
c68211_g1	KOG2349	P	Na+:iodide/myo-inositol/multivitamin symporters
c60922_g1	KOG0489	R	Transcription factor zerknullt and related HOX domain proteins
c11662_g1	KOG2449	EG	Methylmalonate semialdehyde dehydrogenase
c62644_g1	KOG3162	J	Mitochondrial/chloroplast ribosomal protein S18
c5020_g1	KOG1940	R	Zn-finger protein
c66540_g2	KOG4171	F	Adenylate/guanylate kinase
c81062_g1	KOG0883	O	Cyclophilin type, U box-containing peptidyl-prolyl cis-trans isomerase
c65271_g1	KOG0039	PQ	Ferric reductase, NADH/NADPH oxidase and related proteins
c40568_g1	KOG1522	K	RNA polymerase II, subunit POLR2C/RPB3
c74243_g1	KOG0046	Z	Ca2+-binding actin-bundling protein (fimbrin/plastin), EF-Hand protein superfamily
c97290_g1	KOG3554	B	Histone deacetylase complex, MTA1 component
c66496_g1	KOG0966	L	ATP-dependent DNA ligase IV
c91655_g1	KOG2648	J	Diphthamide biosynthesis protein
c65167_g1	KOG0450	G	2-oxoglutarate dehydrogenase, E1 subunit
c63482_g1	KOG2210	T	Oxysterol-binding protein
c23173_g1	KOG3925	S	Uncharacterized conserved protein
c57466_g1	KOG0167	S	FOG: Armadillo/beta-catenin-like repeats
c40322_g1	KOG3419	J	Mitochondrial/chloroplast ribosomal protein S16
c63465_g1	KOG0588	D	Serine/threonine protein kinase
c63783_g1	KOG2987	I	Fatty acid desaturase
c65873_g1	KOG2499	G	Beta-N-acetylhexosaminidase
c84806_g1	KOG2047	A	mRNA splicing factor
c47528_g2	KOG0201	T	Serine/threonine protein kinase
c65771_g1	KOG0092	U	GTPase Rab5/YPT51 and related small G protein superfamily GTPases
c63173_g1	KOG0619	R	FOG: Leucine rich repeat
c63289_g1	KOG0557	C	Dihydrolipoamide acetyltransferase
c44002_g1	KOG2025	BD	Chromosome condensation complex Condensin, subunit G
c15716_g1	KOG1470	I	Phosphatidylinositol transfer protein PDR16 and related proteins
c65650_g2	KOG3528	S	FOG: PDZ domain
c65538_g2	KOG2283	TR	Clathrin coat dissociation kinase GAK/PTEN/Auxilin and related tyrosine phosphatases
c52998_g1	KOG0911	O	Glutaredoxin-related protein
c96482_g1	KOG2780	A	Ribosome biogenesis protein RPF1, contains IMP4 domain
c73131_g1	KOG1200	I	Mitochondrial/plastidial beta-ketoacyl-ACP reductase
c80415_g1	KOG1558	P	Fe2+/Zn2+ regulated transporter
c44418_g1	KOG0202	P	Ca2+ transporting ATPase
c61808_g1	KOG2461	K	Transcription factor BLIMP-1/PRDI-BF1, contains C2H2-type Zn-finger and SET domains
c28840_g1	KOG1600	I	Fatty acid desaturase
c25997_g2	KOG0489	R	Transcription factor zerknullt and related HOX domain proteins
c42819_g1	KOG1321	H	Protoheme ferro-lyase (ferrochelatase)
c47350_g1	KOG1036	D	Mitotic spindle checkpoint protein BUB3, WD repeat superfamily
c14789_g1	KOG0054	Q	Multidrug resistance-associated protein/mitoxantrone resistance protein, ABC superfamily
c66868_g2	KOG1163	T	Casein kinase (serine/threonine/tyrosine protein kinase)
c62441_g1	KOG1287	E	Amino acid transporters
c52855_g1	KOG4485	R	Uncharacterized conserved protein, contains ankyrin and FN3 repeats
c42031_g1	KOG2085	T	Serine/threonine protein phosphatase 2A, regulatory subunit
c65726_g1	KOG0446	UR	Vacuolar sorting protein VPS1, dynamin, and related proteins
c24148_g1	KOG2318	S	Uncharacterized conserved protein
c26034_g1	KOG1802	A	RNA helicase nonsense mRNA reducing factor (pNORF1)
c39933_g1	KOG2936	S	Uncharacterized conserved protein
c38686_g1	KOG2481	A	Protein required for normal rRNA processing
c65932_g1	KOG0889	TBLD	Histone acetyltransferase SAGA, TRRAP/TRA1 component, PI-3 kinase superfamily
c13109_g2	KOG2714	R	SETA binding protein SB1 and related proteins, contain BTB/POZ domain
c65574_g4	KOG2085	T	Serine/threonine protein phosphatase 2A, regulatory subunit
c10061_g1	KOG0562	R	Predicted hydrolase (HIT family)
c81527_g1	KOG2968	R	Predicted esterase of the alpha-beta hydrolase superfamily (Neuropathy target esterase), contains cAMP-binding domains
c47326_g1	KOG0254	R	Predicted transporter (major facilitator superfamily)
c37267_g1	KOG2920	R	Predicted methyltransferase
c39997_g1	KOG3530	R	FERM domain protein EHM2
c62094_g2	KOG4164	D	Cyclin ik3-1/CABLES
c80576_g1	KOG0883	O	Cyclophilin type, U box-containing peptidyl-prolyl cis-trans isomerase
c41896_g1	KOG0619	R	FOG: Leucine rich repeat
c39136_g1	KOG3078	F	Adenylate kinase
c92578_g1	KOG1767	J	40S ribosomal protein S25
c66510_g1	KOG1645	O	RING-finger-containing E3 ubiquitin ligase
c56117_g1	KOG2267	L	Eukaryotic-type DNA primase, large subunit
c78230_g1	KOG1546	DO	Metacaspase involved in regulation of apoptosis
c39720_g1	KOG3306	S	Predicted membrane protein
c58531_g1	KOG0254	R	Predicted transporter (major facilitator superfamily)
c85750_g1	KOG3079	F	Uridylate kinase/adenylate kinase
c66981_g1	KOG3105	BD	DNA-binding centromere protein B (CENP-B)
c98950_g1	KOG1933	I	Cholesterol transport protein (Niemann-Pick C disease protein)
c39201_g1	KOG1768	J	40s ribosomal protein S26
c64963_g1	KOG2287	G	Galactosyltransferases
c63266_g1	KOG3831	S	Uncharacterized conserved protein
c56591_g1	KOG0639	B	Transducin-like enhancer of split protein (contains WD40 repeats)
c42931_g1	KOG1873	O	Ubiquitin-specific protease
c53576_g1	KOG0328	J	Predicted ATP-dependent RNA helicase FAL1, involved in rRNA maturation, DEAD-box superfamily
c7865_g1	KOG1334	R	WD40 repeat protein
c57978_g2	KOG4585	L	Predicted transposase
c67344_g1	KOG3599	PT	Ca2+-modulated nonselective cation channel polycystin
c45734_g1	KOG2684	BK	Sirtuin 5 and related class III sirtuins (SIR2 family)
c102425_g1	KOG1279	B	Chromatin remodeling factor subunit and related transcription factors
c33423_g1	KOG0636	P	ATP sulfurylase (sulfate adenylyltransferase)
c63696_g1	KOG2110	S	Uncharacterized conserved protein, contains WD40 repeats
c36487_g1	KOG0118	R	FOG: RRM domain
c50126_g1	KOG2670	G	Enolase
c79055_g1	KOG1488	J	Translational repressor Pumilio/PUF3 and related RNA-binding proteins (Puf superfamily)
c64871_g7	KOG1721	R	FOG: Zn-finger
c56173_g1	KOG4389	T	Acetylcholinesterase/Butyrylcholinesterase
c20439_g1	KOG1526	C	NADP-dependent isocitrate dehydrogenase
c97615_g1	KOG1942	L	DNA helicase, TBP-interacting protein
c59939_g1	KOG3612	R	PHD Zn-finger protein
c65202_g1	KOG1052	PET	Glutamate-gated kainate-type ion channel receptor subunit GluR5 and related subunits
c13057_g1	KOG0274	R	Cdc4 and related F-box and WD-40 proteins
c60903_g1	KOG0017	R	FOG: Transposon-encoded proteins with TYA, reverse transcriptase, integrase domains in various combinations
c68129_g1	KOG2171	YU	Karyopherin (importin) beta 3
c57826_g2	KOG1512	R	PHD Zn-finger protein
c60895_g1	KOG0692	E	Pentafunctional AROM protein
c37263_g1	KOG2172	S	Uncharacterized conserved protein
c73998_g1	KOG0295	S	WD40 repeat-containing protein
c65699_g1	KOG1269	IR	SAM-dependent methyltransferases
c65829_g2	KOG2758	J	Translation initiation factor 3, subunit e (eIF-3e)
c43591_g1	KOG2005	O	26S proteasome regulatory complex, subunit RPN1/PSMD2
c85808_g1	KOG0395	R	Ras-related GTPase
c63806_g1	KOG0785	E	Isocitrate dehydrogenase, alpha subunit
c67315_g2	KOG0667	R	Dual-specificity tyrosine-phosphorylation regulated kinase
c15488_g1	KOG2784	J	Phenylalanyl-tRNA synthetase, beta subunit
c58855_g1	KOG0027	T	Calmodulin and related proteins (EF-Hand superfamily)
c67772_g3	KOG4641	T	FOG: Toll/interleukin receptor and related proteins containing LRR and TIR repeats
c91640_g1	KOG4608	S	Uncharacterized conserved protein
c19907_g1	KOG2488	R	Acetyltransferase (GNAT) domain-containing protein
c84755_g1	KOG0274	R	Cdc4 and related F-box and WD-40 proteins
c63334_g1	KOG1531	C	F0F1-type ATP synthase, gamma subunit
c57549_g1	KOG0101	O	Molecular chaperones HSP70/HSC70, HSP70 superfamily
c37553_g1	KOG1328	UT	Synaptic vesicle protein BAIAP3, involved in vesicle priming/regulation
c89782_g1	KOG0082	DT	G-protein alpha subunit (small G protein superfamily)
c85761_g1	KOG0940	O	Ubiquitin protein ligase RSP5/NEDD4
c63299_g1	KOG2740	U	Clathrin-associated protein medium chain
c64504_g1	KOG1560	J	Translation initiation factor 3, subunit h (eIF-3h)
c43154_g1	KOG1919	A	RNA pseudouridylate synthases
c53045_g1	KOG1023	T	Natriuretic peptide receptor, guanylate cyclase
c60784_g1	KOG3623	K	Homeobox transcription factor SIP1
c68222_g1	KOG2396	R	HAT (Half-A-TPR) repeat-containing protein
c66214_g1	KOG0164	Z	Myosin class I heavy chain
c30886_g1	KOG0374	TR	Serine/threonine specific protein phosphatase PP1, catalytic subunit
c45694_g1	KOG1672	OC	ATP binding protein
c54228_g1	KOG1706	E	Argininosuccinate synthase
c67105_g1	KOG1804	A	RNA helicase
c59677_g1	KOG3660	T	Sodium-neurotransmitter symporter
c4599_g1	KOG1552	R	Predicted alpha/beta hydrolase
c98645_g1	KOG1404	E	Alanine-glyoxylate aminotransferase AGT2
c66800_g5	KOG3105	BD	DNA-binding centromere protein B (CENP-B)
c52740_g1	KOG3880	R	Predicted small molecule transporter involved in cellular pH homeostasis (Batten disease protein in human)
c62312_g1	KOG0276	U	Vesicle coat complex COPI, beta' subunit
c64067_g1	KOG0622	E	Ornithine decarboxylase
c63239_g1	KOG2100	O	Dipeptidyl aminopeptidase
c45537_g1	KOG0537	C	Cytochrome b5
c56631_g1	KOG0583	T	Serine/threonine protein kinase
c102612_g1	KOG1669	J	Predicted mRNA cap-binding protein related to eIF-4E
c43245_g1	KOG0290	S	Conserved WD40 repeat-containing protein AN11
c20500_g1	KOG0922	A	DEAH-box RNA helicase
c66939_g1	KOG4250	T	TANK binding protein kinase TBK1
c58712_g1	KOG1721	R	FOG: Zn-finger
c81875_g1	KOG0583	T	Serine/threonine protein kinase
c86246_g1	KOG1609	A	Protein involved in mRNA turnover and stability
c37138_g1	KOG4029	K	Transcription factor HAND2/Transcription factor TAL1/TAL2/LYL1
c65335_g1	KOG1721	R	FOG: Zn-finger
c61887_g1	KOG3135	R	1,4-benzoquinone reductase-like; Trp repressor binding protein-like/protoplast-secreted protein
c57459_g1	KOG0605	R	NDR and related serine/threonine kinases
c53131_g1	KOG2107	S	Uncharacterized conserved protein, contains double-stranded beta-helix domain
c40040_g1	KOG1370	H	S-adenosylhomocysteine hydrolase
c37058_g1	KOG1494	C	NAD-dependent malate dehydrogenase
c7860_g1	KOG3259	O	Peptidyl-prolyl cis-trans isomerase
c56719_g1	KOG1721	R	FOG: Zn-finger
c2111_g1	KOG3683	S	Uncharacterized conserved protein
c53489_g1	KOG0444	Z	Cytoskeletal regulator Flightless-I (contains leucine-rich and gelsolin repeats)
c75591_g1	KOG0017	R	FOG: Transposon-encoded proteins with TYA, reverse transcriptase, integrase domains in various combinations
c85736_g1	KOG1208	Q	Dehydrogenases with different specificities (related to short-chain alcohol dehydrogenases)
c54011_g1	KOG0187	J	40S ribosomal protein S17
c90108_g1	KOG1809	U	Vacuolar protein sorting-associated protein
c25849_g1	KOG1279	B	Chromatin remodeling factor subunit and related transcription factors
c15761_g1	KOG2189	C	Vacuolar H+-ATPase V0 sector, subunit a
c64779_g1	KOG1066	GMO	Glucosidase II catalytic (alpha) subunit and related enzymes, glycosyl hydrolase family 31
c83065_g1	KOG2210	T	Oxysterol-binding protein
c79964_g1	KOG2422	S	Uncharacterized conserved protein
c49616_g1	KOG2650	S	Zinc carboxypeptidase
c64566_g1	KOG1620	KIT	Inositol polyphosphate multikinase, component of the ARGR transcription regulatory complex
c58715_g1	KOG2534	L	DNA polymerase IV (family X)
c50427_g1	KOG0438	J	Mitochondrial/chloroplast ribosomal protein L2
c48079_g2	KOG2250	E	Glutamate/leucine/phenylalanine/valine dehydrogenases
c66057_g1	KOG0399	E	Glutamate synthase
c62781_g1	KOG0985	U	Vesicle coat protein clathrin, heavy chain
c48510_g1	KOG4275	O	Predicted E3 ubiquitin ligase
c48660_g1	KOG3139	R	N-acetyltransferase
c62086_g1	KOG0395	R	Ras-related GTPase
c76903_g1	KOG2617	C	Citrate synthase
c37915_g1	KOG0334	A	RNA helicase
c9072_g1	KOG0714	O	Molecular chaperone (DnaJ superfamily)
c5632_g1	KOG1695	O	Glutathione S-transferase
c55963_g1	KOG3486	J	40S ribosomal protein S21
c66044_g1	KOG3862	K	Transcription factor PAX2/5/8, contains PAX domain
c67918_g1	KOG1075	R	FOG: Reverse transcriptase
c61449_g1	KOG1707	V	Predicted Ras related/Rac-GTP binding protein
c53545_g1	KOG3627	E	Trypsin
c64546_g5	KOG2283	TR	Clathrin coat dissociation kinase GAK/PTEN/Auxilin and related tyrosine phosphatases
c84706_g1	KOG2381	T	Phosphatidylinositol 4-kinase
c64458_g1	KOG2074	KL	RNA polymerase II transcription initiation/nucleotide excision repair factor TFIIH, subunit TFB1
c20689_g1	KOG4395	K	Transcription factor Atonal, contains HTH domain
c51418_g1	KOG0139	I	Short-chain acyl-CoA dehydrogenase
c63614_g1	KOG0047	P	Catalase
c57691_g1	KOG1046	EO	Puromycin-sensitive aminopeptidase and related aminopeptidases
c87749_g1	KOG0758	C	Mitochondrial carnitine-acylcarnitine carrier protein
c67129_g4	KOG4659	S	Uncharacterized conserved protein (Rhs family)
c64726_g1	KOG3253	R	Predicted alpha/beta hydrolase
c68638_g1	KOG1999	K	RNA polymerase II transcription elongation factor DSIF/SUPT5H/SPT5
c68273_g1	KOG4432	R	Uncharacterized NUDIX family hydrolase
c13660_g1	KOG0368	I	Acetyl-CoA carboxylase
c97739_g1	KOG2549	K	Transcription initiation factor TFIID, subunit TAF6 (also component of histone acetyltransferase SAGA)
c61508_g1	KOG0852	O	Alkyl hydroperoxide reductase, thiol specific antioxidant and related enzymes
c71051_g1	KOG1526	C	NADP-dependent isocitrate dehydrogenase
c20472_g1	KOG4112	U	Signal peptidase subunit
c56762_g1	KOG1600	I	Fatty acid desaturase
c65829_g1	KOG2758	J	Translation initiation factor 3, subunit e (eIF-3e)
c91680_g1	KOG1577	R	Aldo/keto reductase family proteins
c61268_g1	KOG3627	E	Trypsin
c46561_g1	KOG1577	R	Aldo/keto reductase family proteins
c80642_g1	KOG0319	A	WD40-repeat-containing subunit of the 18S rRNA processing complex
c82412_g1	KOG0947	A	Cytoplasmic exosomal RNA helicase SKI2, DEAD-box superfamily
c52912_g2	KOG0622	E	Ornithine decarboxylase
c61054_g1	KOG4206	A	Spliceosomal protein snRNP-U1A/U2B
c47347_g2	KOG3894	U	SNARE protein Syntaxin 18/UFE1
c54216_g1	KOG0363	O	Chaperonin complex component, TCP-1 beta subunit (CCT2)
c62935_g2	KOG1459	I	Squalene synthetase
c44272_g1	KOG1723	J	60s ribosomal protein L30 isolog
c100303_g1	KOG2675	ZT	Adenylate cyclase-associated protein (CAP/Srv2p)
c79907_g1	KOG3093	H	5-formyltetrahydrofolate cyclo-ligase
c45723_g1	KOG0177	O	20S proteasome, regulatory subunit beta type PSMB2/PRE1
c75221_g1	KOG0740	O	AAA+-type ATPase
c38384_g1	KOG3208	U	SNARE protein GS28
c44884_g1	KOG1432	R	Predicted DNA repair exonuclease SIA1
c53280_g1	KOG1696	J	60s ribosomal protein L19
c64335_g1	KOG0469	J	Elongation factor 2
c20103_g1	KOG0794	K	CDK8 kinase-activating protein cyclin C
c50411_g1	KOG4568	ZR	Cytoskeleton-associated protein and related proteins
c57589_g1	KOG1094	T	Discoidin domain receptor DDR1
c58478_g1	KOG1693	U	emp24/gp25L/p24 family of membrane trafficking proteins
c60212_g1	KOG0498	PT	K+-channel ERG and related proteins, contain PAS/PAC sensor domain
c57690_g1	KOG0892	TBLD	Protein kinase ATM/Tel1, involved in telomere length regulation and DNA repair
c38533_g1	KOG0758	C	Mitochondrial carnitine-acylcarnitine carrier protein
c70958_g1	KOG0068	E	D-3-phosphoglycerate dehydrogenase, D-isomer-specific 2-hydroxy acid dehydrogenase superfamily
c40013_g1	KOG3948	A	Mediator of U snRNA nuclear export PHAX
c67074_g1	KOG0504	R	FOG: Ankyrin repeat
c85714_g1	KOG0652	O	26S proteasome regulatory complex, ATPase RPT5
c35546_g1	KOG1247	J	Methionyl-tRNA synthetase
c79961_g1	KOG1911	B	Heterochromatin-associated protein HP1 and related CHROMO domain proteins
c48456_g1	KOG0032	T	Ca2+/calmodulin-dependent protein kinase, EF-Hand protein superfamily
c74141_g1	KOG1675	R	Predicted cyclin
c79107_g1	KOG2372	L	Oxidation resistance protein
c74392_g1	KOG0691	O	Molecular chaperone (DnaJ superfamily)
c21808_g1	KOG0254	R	Predicted transporter (major facilitator superfamily)
c16321_g1	KOG0554	J	Asparaginyl-tRNA synthetase (mitochondrial)
c66887_g1	KOG0078	TU	GTP-binding protein SEC4, small G protein superfamily, and related Ras family GTP-binding proteins
c65352_g1	KOG0017	R	FOG: Transposon-encoded proteins with TYA, reverse transcriptase, integrase domains in various combinations
c63839_g1	KOG1436	F	Dihydroorotate dehydrogenase
c64160_g2	KOG3614	PT	Ca2+/Mg2+-permeable cation channels (LTRPC family)
c62750_g1	KOG2404	C	Fumarate reductase, flavoprotein subunit
c89035_g1	KOG0660	T	Mitogen-activated protein kinase
c85935_g1	KOG2659	Z	LisH motif-containing protein
c16281_g2	KOG0017	R	FOG: Transposon-encoded proteins with TYA, reverse transcriptase, integrase domains in various combinations
c8537_g1	KOG0017	R	FOG: Transposon-encoded proteins with TYA, reverse transcriptase, integrase domains in various combinations
c37195_g1	KOG0806	E	Carbon-nitrogen hydrolase
c56516_g1	KOG0896	O	Ubiquitin-conjugating enzyme E2
c63629_g1	KOG4601	S	Uncharacterized conserved protein
c54189_g1	KOG2201	H	Pantothenate kinase PanK and related proteins
c74445_g1	KOG2532	G	Permease of the major facilitator superfamily
c55968_g1	KOG1052	PET	Glutamate-gated kainate-type ion channel receptor subunit GluR5 and related subunits
c52838_g1	KOG3301	J	Ribosomal protein S4
c62884_g2	KOG2945	R	Predicted RNA-binding protein
c7571_g1	KOG2166	D	Cullins
c40986_g1	KOG1782	A	Small Nuclear ribonucleoprotein splicing factor
c34462_g1	KOG3026	A	Splicing factor SPF30
c51001_g1	KOG1344	B	Predicted histone deacetylase
c14409_g1	KOG0190	O	Protein disulfide isomerase (prolyl 4-hydroxylase beta subunit)
c64983_g1	KOG0236	P	Sulfate/bicarbonate/oxalate exchanger SAT-1 and related transporters (SLC26 family)
c48715_g1	KOG1699	R	O-acetyltransferase
c63446_g2	KOG0156	Q	Cytochrome P450 CYP2 subfamily
c26149_g1	KOG0136	I	Acyl-CoA oxidase
c67392_g2	KOG4371	T	Membrane-associated protein tyrosine phosphatase PTP-BAS and related proteins, contain FERM domain
c63647_g2	KOG3519	T	Invasion-inducing protein TIAM1/CDC24 and related RhoGEF GTPases
c38779_g1	KOG0519	T	Sensory transduction histidine kinase
c20758_g1	KOG2166	D	Cullins
c32503_g1	KOG1985	U	Vesicle coat complex COPII, subunit SEC24/subunit SFB2
c92213_g1	KOG3138	R	Predicted N-acetyltransferase
c91712_g1	KOG1577	R	Aldo/keto reductase family proteins
c67653_g1	KOG1075	R	FOG: Reverse transcriptase
c99610_g1	KOG0907	O	Thioredoxin
c55614_g1	KOG1720	V	Protein tyrosine phosphatase CDC14
c65760_g1	KOG0743	O	AAA+-type ATPase
c56155_g1	KOG1587	Z	Cytoplasmic dynein intermediate chain
c65013_g1	KOG0374	TR	Serine/threonine specific protein phosphatase PP1, catalytic subunit
c68372_g1	KOG1721	R	FOG: Zn-finger
c21895_g1	KOG3056	D	Protein required for S-phase initiation or completion
c43156_g3	KOG0082	DT	G-protein alpha subunit (small G protein superfamily)
c47492_g1	KOG1577	R	Aldo/keto reductase family proteins
c67416_g1	KOG0730	O	AAA+-type ATPase
c45604_g1	KOG2157	O	Predicted tubulin-tyrosine ligase
c53931_g2	KOG2345	KIT	Serine/threonine protein kinase/TGF-beta stimulated factor
c58425_g1	KOG0468	J	U5 snRNP-specific protein
c63627_g3	KOG1053	PET	Glutamate-gated NMDA-type ion channel receptor subunit GRIN2A and related subunits
c67418_g9	KOG4441	TR	Proteins containing BTB/POZ and Kelch domains, involved in regulatory/signal transduction processes
c64646_g1	KOG1014	I	17 beta-hydroxysteroid dehydrogenase type 3, HSD17B3
c65030_g5	KOG0257	E	Kynurenine aminotransferase, glutamine transaminase K
c67161_g1	KOG2532	G	Permease of the major facilitator superfamily
c66486_g6	KOG3573	D	Caspase, apoptotic cysteine protease
c64884_g1	KOG0531	T	Protein phosphatase 1, regulatory subunit, and related proteins
c40802_g1	KOG0849	K	Transcription factor PRD and related proteins, contain PAX and HOX domains
c56663_g1	KOG3142	U	Prenylated rab acceptor 1
c23190_g1	KOG2106	S	Uncharacterized conserved protein, contains HELP and WD40 domains
c47229_g2	KOG1721	R	FOG: Zn-finger
c51253_g1	KOG3036	R	Protein involved in cell differentiation/sexual development
c72495_g1	KOG2372	L	Oxidation resistance protein
c50700_g2	KOG1060	U	Vesicle coat complex AP-3, beta subunit
c48050_g1	KOG2713	J	Mitochondrial tryptophanyl-tRNA synthetase
c59305_g1	KOG0092	U	GTPase Rab5/YPT51 and related small G protein superfamily GTPases
c66674_g1	KOG0460	J	Mitochondrial translation elongation factor Tu
c43203_g1	KOG3510	T	FOG: Immunoglobulin C-2 Type/fibronectin type III domains
c55859_g1	KOG0450	G	2-oxoglutarate dehydrogenase, E1 subunit
c53184_g1	KOG0813	R	Glyoxylase
c92274_g1	KOG4077	C	Cytochrome c oxidase, subunit Va/COX6
c54295_g1	KOG3320	J	40S ribosomal protein S7
c76821_g1	KOG0605	R	NDR and related serine/threonine kinases
c57449_g1	KOG1552	R	Predicted alpha/beta hydrolase
c20499_g1	KOG1376	Z	Alpha tubulin
c24197_g1	KOG3659	T	Sodium-neurotransmitter symporter
c41186_g1	KOG2892	H	Porphobilinogen deaminase
c67328_g1	KOG1133	L	Helicase of the DEAD superfamily
c64879_g1	KOG4258	T	Insulin/growth factor receptor (contains protein kinase domain)
c63136_g1	KOG1494	C	NAD-dependent malate dehydrogenase
c66067_g2	KOG2287	G	Galactosyltransferases
c3907_g1	KOG0973	DK	Histone transcription regulator HIRA, WD repeat superfamily
c4141_g1	KOG2789	R	Putative Zn-finger protein
c66562_g2	KOG3187	R	Protein tyrosine phosphatase-like protein PTPLA (contains Pro instead of catalytic Arg)
c61307_g1	KOG1056	PT	Glutamate-gated metabotropic ion channel receptor subunit GRM2 and related subunits, G-protein coupled receptor superfamily
c62262_g1	KOG2203	R	GTP-binding protein
c64796_g1	KOG0224	G	Aquaporin (major intrinsic protein family)
c85896_g1	KOG2624	I	Triglyceride lipase-cholesterol esterase
c67740_g1	KOG4046	A	RNase MRP and P, subunit POP4/p29
c74044_g1	KOG3071	I	Fatty acyl-CoA elongase/Polyunsaturated fatty acid specific elongation enzyme
c40005_g1	KOG0619	R	FOG: Leucine rich repeat
c66026_g1	KOG0795	E	Chorismate mutase
c64132_g1	KOG1875	K	Thyroid hormone receptor-associated coactivator complex component (TRAP170)
c74211_g1	KOG0060	IR	Long-chain acyl-CoA transporter, ABC superfamily (involved in peroxisome organization and biogenesis)
c53462_g1	KOG1721	R	FOG: Zn-finger
c2521_g1	KOG0850	K	Transcription factor DLX and related proteins with LIM Zn-binding and HOX domains
c64860_g1	KOG1440	I	CDP-diacylglycerol synthase
c25108_g1	KOG3591	O	Alpha crystallins
c66828_g1	KOG3660	T	Sodium-neurotransmitter symporter
c31809_g1	KOG1878	K	Nuclear receptor coregulator SMRT/SMRTER, contains Myb-like domains
c65385_g1	KOG3607	O	Meltrins, fertilins and related Zn-dependent metalloproteinases of the ADAMs family
c60143_g1	KOG1605	K	TFIIF-interacting CTD phosphatase, including NLI-interacting factor (involved in RNA polymerase II regulation)
c99915_g1	KOG0061	Q	Transporter, ABC superfamily (Breast cancer resistance protein)
c40006_g1	KOG3692	S	Uncharacterized conserved protein
c64369_g1	KOG0970	L	DNA polymerase alpha, catalytic subunit
c61586_g1	KOG0384	K	Chromodomain-helicase DNA-binding protein
c51793_g2	KOG1939	E	Oxoprolinase
c49670_g1	KOG0899	J	Mitochondrial/chloroplast ribosomal protein S19
c67142_g1	KOG0954	R	PHD finger protein
c67015_g1	KOG1153	O	Subtilisin-related protease/Vacuolar protease B
c15414_g1	KOG0031	Z	Myosin regulatory light chain, EF-Hand protein superfamily
c48416_g1	KOG2043	KTDL	Signaling protein SWIFT and related BRCT domain proteins
c15270_g1	KOG2540	O	Cytochrome oxidase assembly factor COX11
c12351_g1	KOG2617	C	Citrate synthase
c65472_g1	KOG3725	T	SH3 domain protein SH3GLB
c74239_g1	KOG1385	F	Nucleoside phosphatase
c74454_g1	KOG1098	AR	Putative SAM-dependent rRNA methyltransferase SPB1
c53379_g1	KOG0581	T	Mitogen-activated protein kinase kinase (MAP2K)
c7880_g1	KOG2581	O	26S proteasome regulatory complex, subunit RPN3/PSMD3
c60009_g1	KOG0331	A	ATP-dependent RNA helicase
c77535_g1	KOG3401	J	60S ribosomal protein L26
c80362_g1	KOG2497	R	Predicted methyltransferase
c52745_g2	KOG4391	R	Predicted alpha/beta hydrolase BEM46
c64999_g1	KOG0583	T	Serine/threonine protein kinase
c45879_g1	KOG1700	TZ	Regulatory protein MLP and related LIM proteins
c55178_g1	KOG1442	GOU	GDP-fucose transporter
c81825_g1	KOG0003	J	Ubiquitin/60s ribosomal protein L40 fusion
c41603_g1	KOG1856	A	Transcription elongation factor SPT6
c47932_g3	KOG1418	P	Tandem pore domain K+ channel
c65753_g7	KOG1418	P	Tandem pore domain K+ channel
c67567_g3	KOG0867	O	Glutathione S-transferase
c30398_g1	KOG1533	R	Predicted GTPase
c50519_g1	KOG0815	J	60S acidic ribosomal protein P0
c46252_g2	KOG0465	J	Mitochondrial elongation factor
c65875_g1	KOG3181	J	40S ribosomal protein S3
c90066_g1	KOG0500	PT	Cyclic nucleotide-gated cation channel CNGA1-3 and related proteins
c54962_g1	KOG4470	O	Proteasome activator subunit
c60196_g2	KOG1868	O	Ubiquitin C-terminal hydrolase
c46357_g2	KOG1674	R	Cyclin
c55459_g1	KOG4436	R	Predicted GTPase activator NB4S/EVI5 (contains TBC domain)/Calmodulin-binding protein Pollux (contains PTB and TBC domains)
c57957_g1	KOG1721	R	FOG: Zn-finger
c66427_g1	KOG4317	S	Predicted Zn-finger protein
c30835_g2	KOG0358	O	Chaperonin complex component, TCP-1 delta subunit (CCT4)
c94074_g1	KOG0497	I	Oxidosqualene-lanosterol cyclase and related proteins
c62943_g1	KOG0061	Q	Transporter, ABC superfamily (Breast cancer resistance protein)
c87900_g1	KOG2126	T	Glycosylphosphatidylinositol anchor synthesis protein
c64596_g1	KOG3594	S	FOG: Cadherin repeats
c48856_g1	KOG2068	K	MOT2 transcription factor
c54214_g1	KOG0198	T	MEKK and related serine/threonine protein kinases
c64316_g1	KOG1990	L	Poly(A)-specific exoribonuclease PARN
c47168_g1	KOG1050	G	Trehalose-6-phosphate synthase component TPS1 and related subunits
c46233_g1	KOG1781	A	Small Nuclear ribonucleoprotein splicing factor
c91586_g1	KOG1543	O	Cysteine proteinase Cathepsin L
c62081_g2	KOG0254	R	Predicted transporter (major facilitator superfamily)
c64123_g1	KOG0619	R	FOG: Leucine rich repeat
c65443_g1	KOG4294	PT	Non voltage-gated ion channels (DEG/ENaC family)
c54370_g1	KOG1577	R	Aldo/keto reductase family proteins
c51666_g3	KOG0489	R	Transcription factor zerknullt and related HOX domain proteins
c91919_g1	KOG2532	G	Permease of the major facilitator superfamily
c58404_g2	KOG0017	R	FOG: Transposon-encoded proteins with TYA, reverse transcriptase, integrase domains in various combinations
c12557_g1	KOG3627	E	Trypsin
c68561_g1	KOG2066	U	Vacuolar assembly/sorting protein VPS41
c6425_g1	KOG3243	H	6,7-dimethyl-8-ribityllumazine synthase
c97307_g1	KOG4162	T	Predicted calmodulin-binding protein
c67400_g1	KOG0516	Z	Dystonin, GAS (Growth-arrest-specific protein), and related proteins
c80037_g1	KOG3103	U	Rab GTPase interacting factor, Golgi membrane protein
c49449_g1	KOG0058	U	Peptide exporter, ABC superfamily
c43023_g1	KOG3490	K	Transcription elongation factor SPT4
c43016_g1	KOG3342	U	Signal peptidase I
c101637_g1	KOG0017	R	FOG: Transposon-encoded proteins with TYA, reverse transcriptase, integrase domains in various combinations
c80271_g1	KOG0432	J	Valyl-tRNA synthetase
c54102_g1	KOG0996	BD	Structural maintenance of chromosome protein 4 (chromosome condensation complex Condensin, subunit C)
c64432_g1	KOG3235	R	Subunit of the major N alpha-acetyltransferase
c68337_g1	KOG0504	R	FOG: Ankyrin repeat
c8881_g1	KOG4358	S	Uncharacterized conserved protein
c33585_g1	KOG0964	D	Structural maintenance of chromosome protein 3 (sister chromatid cohesion complex Cohesin, subunit SMC3)
c66541_g2	KOG0036	F	Predicted mitochondrial carrier protein
c58077_g1	KOG2916	J	Translation initiation factor 2, alpha subunit (eIF-2alpha)
c39981_g1	KOG4403	R	Cell surface glycoprotein STIM, contains SAM domain
c85765_g1	KOG4004	W	Matricellular protein Osteonectin/SPARC/BM-40
c54659_g1	KOG3649	R	FOG: Kazal-type serine protease inhibitor domain
c67337_g1	KOG3595	Z	Dyneins, heavy chain
c52123_g1	KOG4149	S	Uncharacterized conserved protein
c6930_g1	KOG2106	S	Uncharacterized conserved protein, contains HELP and WD40 domains
c61914_g2	KOG4475	RP	FOG: Immunoglobin and related proteins
c2882_g1	KOG0206	R	P-type ATPase
c42735_g1	KOG0619	R	FOG: Leucine rich repeat
c45882_g1	KOG2525	H	Folylpolyglutamate synthase
c54244_g2	KOG4733	R	FOG: RRM domain
c43552_g1	KOG3202	U	SNARE protein TLG1/Syntaxin 6
c61150_g1	KOG0153	R	Predicted RNA-binding protein (RRM superfamily)
c50515_g1	KOG3609	PT	Receptor-activated Ca2+-permeable cation channels (STRPC family)
c55905_g3	KOG0780	U	Signal recognition particle, subunit Srp54
c66083_g2	KOG3826	P	Na+/H+ antiporter
c61009_g1	KOG3662	L	Cell division control protein/predicted DNA repair exonuclease
c58729_g1	KOG0725	R	Reductases with broad range of substrate specificities
c50987_g1	KOG1781	A	Small Nuclear ribonucleoprotein splicing factor
c67209_g1	KOG1543	O	Cysteine proteinase Cathepsin L
c29106_g1	KOG0888	F	Nucleoside diphosphate kinase
c75908_g1	KOG3328	R	HGG motif-containing thioesterase
c38041_g1	KOG0255	R	Synaptic vesicle transporter SVOP and related transporters (major facilitator superfamily)
c58142_g1	KOG1282	OE	Serine carboxypeptidases (lysosomal cathepsin A)
c60616_g1	KOG2265	T	Nuclear distribution protein NUDC
c67943_g1	KOG1477	R	SPRY domain-containing proteins
c699_g1	KOG0583	T	Serine/threonine protein kinase
c60199_g2	KOG0194	T	Protein tyrosine kinase
c80305_g1	KOG3717	I	Carnitine O-acyltransferase CRAT
c67323_g1	KOG1516	R	Carboxylesterase and related proteins
c65791_g3	KOG1878	K	Nuclear receptor coregulator SMRT/SMRTER, contains Myb-like domains
c63264_g1	KOG3510	T	FOG: Immunoglobulin C-2 Type/fibronectin type III domains
c86337_g1	KOG1376	Z	Alpha tubulin
c62686_g1	KOG1720	V	Protein tyrosine phosphatase CDC14
c50416_g1	KOG3078	F	Adenylate kinase
c43876_g1	KOG1597	K	Transcription initiation factor TFIIB
c66753_g1	KOG2655	DZU	Septin family protein (P-loop GTPase)
c47155_g1	KOG1748	CIQ	Acyl carrier protein/NADH-ubiquinone oxidoreductase, NDUFAB1/SDAP subunit
c39400_g1	KOG1169	IT	Diacylglycerol kinase
c50745_g1	KOG4000	S	Uncharacterized conserved protein
c45678_g1	KOG1191	J	Mitochondrial GTPase
c47124_g1	KOG4231	I	Intracellular membrane-bound Ca2+-independent phospholipase A2
c65363_g1	KOG2624	I	Triglyceride lipase-cholesterol esterase
c65323_g3	KOG1721	R	FOG: Zn-finger
c65861_g2	KOG0955	R	PHD finger protein BR140/LIN-49
c37457_g2	KOG0094	U	GTPase Rab6/YPT6/Ryh1, small G protein superfamily
c67917_g1	KOG0017	R	FOG: Transposon-encoded proteins with TYA, reverse transcriptase, integrase domains in various combinations
c64197_g1	KOG1376	Z	Alpha tubulin
c64324_g1	KOG1637	J	Threonyl-tRNA synthetase
c95495_g1	KOG0564	E	5,10-methylenetetrahydrofolate reductase
c52017_g1	KOG4029	K	Transcription factor HAND2/Transcription factor TAL1/TAL2/LYL1
c65011_g1	KOG3865	T	Arrestin
c61857_g1	KOG2711	C	Glycerol-3-phosphate dehydrogenase/dihydroxyacetone 3-phosphate reductase
c67730_g1	KOG3510	T	FOG: Immunoglobulin C-2 Type/fibronectin type III domains
c39443_g1	KOG4029	K	Transcription factor HAND2/Transcription factor TAL1/TAL2/LYL1
c70809_g1	KOG0296	S	Angio-associated migratory cell protein (contains WD40 repeats)
c97579_g1	KOG3759	T	Uncharacterized RUN domain protein
c60628_g1	KOG3510	T	FOG: Immunoglobulin C-2 Type/fibronectin type III domains
c40297_g1	KOG1165	T	Casein kinase (serine/threonine/tyrosine protein kinase)
c20204_g1	KOG2408	R	Peroxidase/oxygenase
c3219_g1	KOG2273	U	Membrane coat complex Retromer, subunit VPS5/SNX1, Sorting nexins, and related PX domain-containing proteins
c85920_g1	KOG1774	A	Small nuclear ribonucleoprotein E
c40008_g1	KOG0254	R	Predicted transporter (major facilitator superfamily)
c91257_g1	KOG3411	J	40S ribosomal protein S19
c102912_g1	KOG1716	V	Dual specificity phosphatase
c17914_g1	KOG3646	U	Acetylcholine receptor
c78942_g1	KOG2846	S	Predicted membrane protein
c15399_g1	KOG2844	E	Dimethylglycine dehydrogenase precursor
c67670_g1	KOG3707	S	Uncharacterized conserved protein
c64116_g1	KOG4703	S	Uncharacterized conserved protein
c3682_g1	KOG1868	O	Ubiquitin C-terminal hydrolase
c15376_g1	KOG1320	O	Serine protease
c12874_g1	KOG0492	R	Transcription factor MSH, contains HOX domain
c60167_g1	KOG3622	S	Uncharacterized conserved protein
c66580_g1	KOG1335	C	Dihydrolipoamide dehydrogenase
c66744_g2	KOG0613	Z	Projectin/twitchin and related proteins
c46348_g1	KOG4201	E	Anthranilate synthase component II
c58265_g1	KOG2965	E	Arginase
c66825_g3	KOG0272	A	U4/U6 small nuclear ribonucleoprotein Prp4 (contains WD40 repeats)
c66293_g1	KOG0565	U	Inositol polyphosphate 5-phosphatase and related proteins
c21018_g1	KOG1570	J	60S ribosomal protein L10A
c11365_g1	KOG2013	O	SMT3/SUMO-activating complex, catalytic component UBA2
c59969_g1	KOG1012	R	Ca2+-dependent lipid-binding protein CLB1/vesicle protein vp115/Granuphilin A, contains C2 domain
c62334_g1	KOG2908	O	26S proteasome regulatory complex, subunit RPN9/PSMD13
c93763_g1	KOG0019	O	Molecular chaperone (HSP90 family)
c63384_g1	KOG0507	T	CASK-interacting adaptor protein (caskin) and related proteins with ankyrin repeats and SAM domain
c52532_g1	KOG1012	R	Ca2+-dependent lipid-binding protein CLB1/vesicle protein vp115/Granuphilin A, contains C2 domain
c29066_g1	KOG0471	G	Alpha-amylase
c48216_g1	KOG3645	T	Acetylcholine receptor
c74742_g1	KOG0670	A	U4/U6-associated splicing factor PRP4
c61754_g1	KOG3168	K	U1 snRNP component
c65579_g2	KOG1543	O	Cysteine proteinase Cathepsin L
c67648_g2	KOG1052	PET	Glutamate-gated kainate-type ion channel receptor subunit GluR5 and related subunits
c43148_g1	KOG2177	O	Predicted E3 ubiquitin ligase
c26908_g1	KOG2644	EH	3'-phosphoadenosine 5'-phosphosulfate sulfotransferase (PAPS reductase)/FAD synthetase and related enzymes
c15556_g1	KOG2135	R	Proteins containing the RNA recognition motif
c65818_g1	KOG1954	TU	Endocytosis/signaling protein EHD1
c46217_g1	KOG4219	T	G protein-coupled receptor
c66065_g3	KOG0582	T	Ste20-like serine/threonine protein kinase
c65315_g1	KOG2431	G	1, 2-alpha-mannosidase
c58473_g1	KOG1950	G	Glycosyl transferase, family 8 - glycogenin
c56725_g1	KOG3901	K	Transcription initiation factor IID subunit
c64941_g1	KOG3747	FP	Concentrative Na+-nucleoside cotransporter CNT1/CNT2
c66576_g1	KOG1475	A	Ribosomal protein RPL1/RPL2/RL4L4
c97756_g1	KOG3970	O	Predicted E3 ubiquitin ligase
c63778_g2	KOG1351	C	Vacuolar H+-ATPase V1 sector, subunit B
c60981_g1	KOG4621	S	Uncharacterized conserved protein
c64057_g6	KOG0223	G	Aquaporin (major intrinsic protein family)
c91932_g1	KOG1014	I	17 beta-hydroxysteroid dehydrogenase type 3, HSD17B3
c66952_g3	KOG0694	T	Serine/threonine protein kinase
c61193_g1	KOG3953	R	SOCS box protein SSB-1, contains SPRY domain
c8048_g1	KOG2767	J	Translation initiation factor 5 (eIF-5)
c97428_g1	KOG3173	R	Predicted Zn-finger protein
c44071_g1	KOG3660	T	Sodium-neurotransmitter symporter
c66961_g1	KOG0675	O	Calnexin
c67726_g2	KOG2418	Z	Microtubule-associated protein TAU
c59915_g1	KOG1195	J	Arginyl-tRNA synthetase
c67964_g1	KOG0822	D	Protein kinase inhibitor
c55152_g1	KOG3458	C	NADH:ubiquinone oxidoreductase, NDUFA8/PGIV/19 kDa subunit
c65410_g1	KOG3540	R	Beta amyloid precursor protein
c53328_g1	KOG4663	C	Cytochrome b
c67643_g3	KOG4334	R	Uncharacterized conserved protein, contains double-stranded RNA-binding motif and WW domain
c79992_g1	KOG4570	S	Uncharacterized conserved protein
c66772_g1	KOG2073	D	SAP family cell cycle dependent phosphatase-associated protein
c66315_g1	KOG3649	R	FOG: Kazal-type serine protease inhibitor domain
c65418_g1	KOG2571	M	Chitin synthase/hyaluronan synthase (glycosyltransferases)
c67668_g1	KOG1836	W	Extracellular matrix glycoprotein Laminin subunits alpha and gamma
c7472_g1	KOG1981	T	SOK1 kinase belonging to the STE20/SPS1/GC kinase family
c22393_g1	KOG0094	U	GTPase Rab6/YPT6/Ryh1, small G protein superfamily
c40635_g1	KOG1464	OT	COP9 signalosome, subunit CSN2
c66032_g1	KOG1303	E	Amino acid transporters
c61611_g2	KOG0257	E	Kynurenine aminotransferase, glutamine transaminase K
c67023_g3	KOG0952	A	DNA/RNA helicase MER3/SLH1, DEAD-box superfamily
c59214_g1	KOG1732	J	60S ribosomal protein L21
c12975_g1	KOG1631	U	Translocon-associated complex TRAP, alpha subunit
c28972_g1	KOG4441	TR	Proteins containing BTB/POZ and Kelch domains, involved in regulatory/signal transduction processes
c69090_g1	KOG0156	Q	Cytochrome P450 CYP2 subfamily
c64381_g2	KOG1426	S	FOG: RCC1 domain
c77522_g1	KOG2509	J	Seryl-tRNA synthetase
c46016_g1	KOG0152	A	Spliceosomal protein FBP11/Splicing factor PRP40
c37915_g2	KOG0334	A	RNA helicase
c61509_g1	KOG1968	L	Replication factor C, subunit RFC1 (large subunit)
c45360_g1	KOG1176	I	Acyl-CoA synthetase
c66206_g1	KOG2452	F	Formyltetrahydrofolate dehydrogenase
c54944_g1	KOG4295	O	Serine proteinase inhibitor (KU family)
c97843_g1	KOG2532	G	Permease of the major facilitator superfamily
c73009_g1	KOG4230	H	C1-tetrahydrofolate synthase
c63601_g1	KOG2465	S	Uncharacterized conserved protein
c46251_g1	KOG1721	R	FOG: Zn-finger
c60703_g1	KOG1749	J	40S ribosomal protein S23
c85901_g1	KOG0345	A	ATP-dependent RNA helicase
c67190_g1	KOG1046	EO	Puromycin-sensitive aminopeptidase and related aminopeptidases
c7878_g1	KOG0497	I	Oxidosqualene-lanosterol cyclase and related proteins
c49141_g2	KOG1885	J	Lysyl-tRNA synthetase (class II)
c35296_g1	KOG0053	E	Cystathionine beta-lyases/cystathionine gamma-synthases
c87103_g1	KOG1320	O	Serine protease
c68616_g1	KOG2464	D	Serine/threonine kinase (haspin family)
c41740_g1	KOG1426	S	FOG: RCC1 domain
c66769_g1	KOG0438	J	Mitochondrial/chloroplast ribosomal protein L2
c45582_g1	KOG0123	AJ	Polyadenylate-binding protein (RRM superfamily)
c65452_g8	KOG0287	L	Postreplication repair protein RAD18
c65797_g1	KOG3373	E	Glycine cleavage system H protein (lipoate-binding)
c63305_g1	KOG0296	S	Angio-associated migratory cell protein (contains WD40 repeats)
c56188_g1	KOG3656	R	FOG: 7 transmembrane receptor
c100460_g1	KOG3235	R	Subunit of the major N alpha-acetyltransferase
c15422_g1	KOG2746	K	HMG-box transcription factor Capicua and related proteins
c96182_g1	KOG0209	P	P-type ATPase
c57041_g1	KOG0397	J	60S ribosomal protein L11
c12973_g1	KOG2052	T	Activin A type IB receptor, serine/threonine protein kinase
c41019_g1	KOG1050	G	Trehalose-6-phosphate synthase component TPS1 and related subunits
c62088_g2	KOG0840	O	ATP-dependent Clp protease, proteolytic subunit
c53486_g2	KOG1461	J	Translation initiation factor 2B, epsilon subunit (eIF-2Bepsilon/GCD6)
c74290_g1	KOG1494	C	NAD-dependent malate dehydrogenase
c7889_g1	KOG0616	T	cAMP-dependent protein kinase catalytic subunit (PKA)
c58567_g1	KOG2806	G	Chitinase
c60432_g2	KOG4717	T	Serine/threonine protein kinase
c66477_g2	KOG4354	E	N-acetyl-gamma-glutamyl-phosphate reductase
c66287_g2	KOG1721	R	FOG: Zn-finger
c47292_g2	KOG1322	M	GDP-mannose pyrophosphorylase/mannose-1-phosphate guanylyltransferase
c65305_g1	KOG3627	E	Trypsin
c65140_g3	KOG1721	R	FOG: Zn-finger
c66923_g1	KOG0383	R	Predicted helicase
c79913_g1	KOG2150	K	CCR4-NOT transcriptional regulation complex, NOT5 subunit
c43644_g1	KOG0714	O	Molecular chaperone (DnaJ superfamily)
c66583_g1	KOG3525	O	Subtilisin-like proprotein convertase
c64151_g1	KOG3712	K	RFX family transcription factor
c54739_g1	KOG0157	QI	Cytochrome P450 CYP4/CYP19/CYP26 subfamilies
c65964_g6	KOG1056	PT	Glutamate-gated metabotropic ion channel receptor subunit GRM2 and related subunits, G-protein coupled receptor superfamily
c55666_g1	KOG1673	R	Ras GTPases
c84035_g1	KOG0519	T	Sensory transduction histidine kinase
c62906_g1	KOG1389	I	3-oxoacyl CoA thiolase
c61347_g1	KOG0191	O	Thioredoxin/protein disulfide isomerase
c51583_g1	KOG0644	R	Uncharacterized conserved protein, contains WD40 repeat and BROMO domains
c62173_g1	KOG2519	L	5'-3' exonuclease
c61022_g4	KOG1286	E	Amino acid transporters
c63258_g1	KOG1721	R	FOG: Zn-finger
c66900_g1	KOG0157	QI	Cytochrome P450 CYP4/CYP19/CYP26 subfamilies
c92127_g1	KOG3575	T	FOG: Hormone receptors
c93549_g1	KOG0364	O	Chaperonin complex component, TCP-1 gamma subunit (CCT3)
c77776_g1	KOG4475	RP	FOG: Immunoglobin and related proteins
c66290_g1	KOG1721	R	FOG: Zn-finger
c21557_g1	KOG3237	S	Uncharacterized conserved protein
c74196_g1	KOG0157	QI	Cytochrome P450 CYP4/CYP19/CYP26 subfamilies
c13063_g1	KOG0263	K	Transcription initiation factor TFIID, subunit TAF5 (also component of histone acetyltransferase SAGA)
c99262_g1	KOG3361	C	Iron binding protein involved in Fe-S cluster formation
c46239_g1	KOG0504	R	FOG: Ankyrin repeat
c52032_g1	KOG3954	C	Electron transfer flavoprotein, alpha subunit
c51175_g2	KOG1885	J	Lysyl-tRNA synthetase (class II)
c95797_g1	KOG2360	D	Proliferation-associated nucleolar protein (NOL1)
c67279_g1	KOG4751	L	DNA recombinational repair protein BRCA2
c20227_g1	KOG0923	A	mRNA splicing factor ATP-dependent RNA helicase
c18562_g1	KOG0317	O	Predicted E3 ubiquitin ligase, integral peroxisomal membrane protein
c88008_g1	KOG0495	A	HAT repeat protein
c55952_g1	KOG0802	O	E3 ubiquitin ligase
c63399_g2	KOG3009	R	Predicted carbohydrate kinase, contains PfkB domain
c22335_g1	KOG1775	A	U6 snRNA-associated Sm-like protein
c4515_g1	KOG3657	L	Mitochondrial DNA polymerase gamma, catalytic subunit
c26900_g1	KOG3665	R	ZYG-1-like serine/threonine protein kinases
c58597_g1	KOG1289	E	Amino acid transporters
c47153_g1	KOG0117	A	Heterogeneous nuclear ribonucleoprotein R (RRM superfamily)
c67873_g1	KOG1075	R	FOG: Reverse transcriptase
c75366_g1	KOG2448	E	Dihydroxy-acid dehydratase
c92446_g1	KOG2387	F	CTP synthase (UTP-ammonia lyase)
c58096_g1	KOG3218	K	RNA polymerase, 25-kDa subunit (common to polymerases I, II and III)
c64209_g1	KOG0417	O	Ubiquitin-protein ligase
c67580_g3	KOG4400	O	E3 ubiquitin ligase interacting with arginine methyltransferase
c49947_g1	KOG3732	UK	Staufen and related double-stranded-RNA-binding proteins
c66085_g1	KOG4113	TU	Guanine nucleotide exchange factor
c27202_g1	KOG4582	R	Uncharacterized conserved protein, contains ZZ-type Zn-finger
c18386_g1	KOG3318	S	Predicted membrane protein
c32949_g1	KOG0135	IQ	Pristanoyl-CoA/acyl-CoA oxidase
c59168_g1	KOG1986	U	Vesicle coat complex COPII, subunit SEC23
c92191_g1	KOG1041	J	Translation initiation factor 2C (eIF-2C) and related proteins
c66746_g1	KOG2767	J	Translation initiation factor 5 (eIF-5)
c66123_g1	KOG1162	U	Predicted small molecule transporter
c63306_g1	KOG3520	T	Predicted guanine nucleotide exchange factor
c13110_g1	KOG1716	V	Dual specificity phosphatase
c79916_g1	KOG0136	I	Acyl-CoA oxidase
c97340_g1	KOG1749	J	40S ribosomal protein S23
c65959_g3	KOG1162	U	Predicted small molecule transporter
c68300_g1	KOG0024	Q	Sorbitol dehydrogenase
c66098_g1	KOG3683	S	Uncharacterized conserved protein
c63734_g1	KOG0759	C	Mitochondrial oxoglutarate/malate carrier proteins
c63741_g1	KOG4406	TZ	CDC42 Rho GTPase-activating protein
c57314_g1	KOG0017	R	FOG: Transposon-encoded proteins with TYA, reverse transcriptase, integrase domains in various combinations
c56046_g2	KOG2635	U	Medium subunit of clathrin adaptor complex
c66629_g1	KOG0489	R	Transcription factor zerknullt and related HOX domain proteins
c66423_g1	KOG2403	C	Succinate dehydrogenase, flavoprotein subunit
c63112_g1	KOG3575	T	FOG: Hormone receptors
c64674_g1	KOG1046	EO	Puromycin-sensitive aminopeptidase and related aminopeptidases
c60822_g1	KOG1753	J	40S ribosomal protein S16
c63711_g1	KOG0619	R	FOG: Leucine rich repeat
c79940_g1	KOG1411	E	Aspartate aminotransferase/Glutamic oxaloacetic transaminase AAT1/GOT2
c63130_g1	KOG0370	R	Multifunctional pyrimidine synthesis protein CAD (includes carbamoyl-phophate synthetase, aspartate transcarbamylase, and glutamine amidotransferase)
c57163_g2	KOG1471	I	Phosphatidylinositol transfer protein SEC14 and related proteins
c67318_g3	KOG1075	R	FOG: Reverse transcriptase
c51607_g1	KOG1426	S	FOG: RCC1 domain
c43719_g1	KOG1201	Q	Hydroxysteroid 17-beta dehydrogenase 11
c68430_g1	KOG2532	G	Permease of the major facilitator superfamily
c67781_g2	KOG3595	Z	Dyneins, heavy chain
c47886_g1	KOG3637	W	Vitronectin receptor, alpha subunit
c66018_g4	KOG1218	T	Proteins containing Ca2+-binding EGF-like domains
c56479_g1	KOG1558	P	Fe2+/Zn2+ regulated transporter
c56732_g1	KOG0342	A	ATP-dependent RNA helicase pitchoune
c53485_g1	KOG3114	S	Uncharacterized conserved protein
c46257_g1	KOG0123	AJ	Polyadenylate-binding protein (RRM superfamily)
c42971_g1	KOG0606	TR	Microtubule-associated serine/threonine kinase and related proteins
c67823_g1	KOG0017	R	FOG: Transposon-encoded proteins with TYA, reverse transcriptase, integrase domains in various combinations
c63848_g1	KOG3166	J	60S ribosomal protein L7A
c62220_g1	KOG3516	T	Neurexin IV
c59959_g1	KOG0490	R	Transcription factor, contains HOX domain
c54987_g1	KOG0161	Z	Myosin class II heavy chain
c38590_g1	KOG0712	O	Molecular chaperone (DnaJ superfamily)
c66660_g2	KOG1192	GC	UDP-glucuronosyl and UDP-glucosyl transferase
c62681_g1	KOG2718	P	Na+-bile acid cotransporter
c46710_g1	KOG3098	S	Uncharacterized conserved protein
c66054_g2	KOG3668	IT	Phosphatidylinositol transfer protein
c52429_g1	KOG4029	K	Transcription factor HAND2/Transcription factor TAL1/TAL2/LYL1
c15421_g1	KOG3409	J	Exosomal 3'-5' exoribonuclease complex, subunit ski4 (Csl4)
c60683_g1	KOG1237	E	H+/oligopeptide symporter
c55443_g1	KOG0395	R	Ras-related GTPase
c74473_g1	KOG1061	U	Vesicle coat complex AP-1/AP-2/AP-4, beta subunit
c51930_g1	KOG0700	T	Protein phosphatase 2C/pyruvate dehydrogenase (lipoamide) phosphatase
c80378_g1	KOG0374	TR	Serine/threonine specific protein phosphatase PP1, catalytic subunit
c12635_g1	KOG1350	C	F0F1-type ATP synthase, beta subunit
c68138_g1	KOG2349	P	Na+:iodide/myo-inositol/multivitamin symporters
c61209_g2	KOG1861	K	Leucine permease transcriptional regulator
c85784_g1	KOG3366	C	Mitochondrial F1F0-ATP synthase, subunit d/ATP7
c14281_g1	KOG0580	D	Serine/threonine protein kinase
c59108_g1	KOG0417	O	Ubiquitin-protein ligase
c63429_g1	KOG0257	E	Kynurenine aminotransferase, glutamine transaminase K
c67912_g1	KOG1075	R	FOG: Reverse transcriptase
c96778_g1	KOG0017	R	FOG: Transposon-encoded proteins with TYA, reverse transcriptase, integrase domains in various combinations
c63724_g1	KOG1402	E	Ornithine aminotransferase
c43001_g1	KOG0802	O	E3 ubiquitin ligase
c91554_g1	KOG1497	OT	COP9 signalosome, subunit CSN4
c64489_g1	KOG0279	T	G protein beta subunit-like protein
c53824_g2	KOG1254	C	ATP-citrate lyase
c35032_g1	KOG4607	J	Mitochondrial ribosomal protein L9
c64281_g1	KOG2586	H	Pyridoxamine-phosphate oxidase
c62252_g1	KOG4318	A	Bicoid mRNA stability factor
c37303_g1	KOG2852	R	Possible oxidoreductase
c98159_g1	KOG1939	E	Oxoprolinase
[truncated: 8,673 more rows]
