# Supplementary material for: The developmental transcriptome of the bamboo snout beetle Cyrtotrachelus buqueti and insights into candidate pheromone-binding proteins
Source: PLoS One. 2017 Jun 29;12(6):e0179807. doi: 10.1371/journal.pone.0179807 (PMC5491049; doi:10.1371/journal.pone.0179807)
Supplement: S20 Text — (XLS) [file pone.0179807.s020.xls]

gene_id	CB_F_readcount	CB_E_readcount	log2FoldChange	pval	padj
c20244_g1	13.7512951866578	26141.2770117256	-10.893	1.3273e-193	6.5069e-189
c20424_g1	11.7478837480089	21745.2663897453	-10.854	7.0232e-190	1.7216e-185
c56536_g1	10648.1171993063	6.42398518108217	10.695	6.8017e-174	1.1115e-169
c97560_g1	31.3049789431035	19959.7805964635	-9.3165	3.7713e-166	4.6221e-162
c5221_g1	13650.7306965514	17.3844518430596	9.617	2.014e-164	1.9747e-160
c58155_g1	31761.7453893638	64.7696197040844	8.9378	3.8459e-162	3.1424e-158
c67074_g1	5330.46426132376	2.09771231519339	11.311	2.08e-161	1.4567e-157
c79919_g1	43568.9887477763	25.2342641472317	10.754	6.0441e-148	3.7039e-144
c8890_g1	88023.1203710454	356.625979411462	7.9473	4.9794e-142	2.7124e-138
c80057_g1	3011.72515758285	1.40357455077045	11.067	9.0471e-142	4.4353e-138
c97304_g1	4236.72582337091	3.00527533121391	10.461	2.6955e-137	1.2013e-133
c97559_g1	1820.57915871981	0.370262973222795	12.264	3.0606e-129	1.2504e-125
c20219_g1	4092.07715101493	12.5240955709642	8.352	4.1255e-129	1.5558e-125
c97490_g1	6193.45167871783	4.15923579631385	10.54	2.1141e-127	7.403e-124
c36793_g1	12.6655948071154	3836.81284069951	-8.2428	2.586e-123	8.4518e-120
c97513_g1	3801.58576274467	15.8958678006334	7.9018	9.2297e-123	2.828e-119
c7525_g1	1691.74610110738	2.16313643294439	9.6112	3.9096e-119	1.1275e-115
c39928_g1	6.7525708406026	7144.80928140696	-10.047	1.5789e-117	4.3004e-114
c60584_g2	6153.87538016638	40.7394994397065	7.2389	3.8506e-117	9.9357e-114
c39937_g1	6466.83013035881	4.5072461972172	10.487	5.6064e-116	1.3743e-112
c21880_g1	1358.2286279108	1.29686192497166	10.032	1.5069e-114	3.5179e-111
c39694_g1	2164.38315154432	9.87004727724473	7.7767	1.6655e-110	3.7113e-107
c97283_g1	10074.5291170756	101.135710586236	6.6383	2.6431e-108	5.6338e-105
c68117_g1	2345.87329584446	15.7427669928119	7.2193	9.3557e-107	1.9111e-103
c60373_g1	5293.17063258517	53.5450824174703	6.6272	2.4269e-105	4.7591e-102
c97598_g1	7994.1951631288	89.3663044559017	6.4831	5.5773e-105	1.0516e-101
c67209_g1	91770.2517935744	808.226870297502	6.8271	7.4136e-105	1.3461e-101
c15550_g1	3032.78072326166	25.6063809968745	6.888	1.5199e-104	2.6613e-101
c65996_g2	3662.13717554235	34.1892162589208	6.743	4.8512e-104	8.201e-101
c13044_g1	2520.45510207857	21.135352794694	6.8979	2.9235e-101	4.7775e-98
c79977_g1	3127.10448788337	30.8898216973975	6.6616	3.1698e-101	5.0129e-98
c67649_g1	1173.39089319167	3.85251390345829	8.2507	3.7423e-101	5.7333e-98
c20524_g1	95.314342544289	7235.58690594812	-6.2463	2.4482e-100	3.6371e-97
c43141_g1	13588.4781885687	191.086450776602	6.152	8.6123e-100	1.2418e-96
c53055_g2	0.337392347336159	817.004562251569	-11.242	8.0116e-99	1.1222e-95
c24117_g1	11923.3302016883	170.595696740068	6.1271	1.0823e-98	1.4739e-95
c57174_g1	15334.0195192179	216.771357160446	6.1444	4.9973e-96	6.6215e-93
c56737_g1	1733.56668615843	14.5336109188745	6.8982	5.6979e-95	7.3511e-92
c20607_g1	15879.1846787758	9.71694646942329	10.674	2.6201e-94	3.2937e-91
c42980_g1	1879.38561358984	14.8282504263965	6.9858	3.9111e-94	4.7936e-91
c67411_g5	744.997540651973	1.11078891966838	9.3895	7.1491e-94	8.5484e-91
c51605_g1	4212.70153667138	62.0876697258942	6.0843	8.1104e-94	9.4669e-91
c66117_g2	19980.4641536748	351.283402061551	5.8298	2.7313e-93	3.114e-90
c56622_g2	2.69591163767089	876.78205497263	-8.3453	1.2467e-92	1.3891e-89
c66117_g4	59448.8555423573	1116.11736091228	5.7351	4.4783e-92	4.8789e-89
c68233_g1	2784.74793939504	39.1721044559523	6.1516	7.5582e-91	8.0552e-88
c68021_g1	19051.9295426094	17.4410102120682	10.093	1.2958e-89	1.3516e-86
c66901_g1	25034.6074902846	174.099739722482	7.1679	4.9539e-89	5.0596e-86
c67606_g2	12.9152245927764	1369.05042521854	-6.728	6.7289e-89	6.7323e-86
c97754_g1	2912.98743946376	48.5247009481223	5.9076	2.7774e-86	2.7232e-83
c61758_g1	1883.85602586754	26.1203879129274	6.1724	4.5847e-86	4.4071e-83
c66751_g5	1.12246204830937	1096.35625990179	-9.9318	3.6829e-85	3.4722e-82
c51050_g1	1795.9044359403	25.216041533498	6.1542	4.6052e-85	4.2598e-82
c97547_g1	1365.81455790426	17.1267853306414	6.3174	1.1002e-84	9.988e-82
c79875_g1	5412.10631783131	17.5769581215451	8.2664	1.9576e-84	1.7449e-81
c85902_g1	12.4225853962845	1759.85991807498	-7.1464	2.9973e-84	2.624e-81
c53894_g1	923.090078076059	7.35568380680589	6.9715	3.7938e-84	3.263e-81
c67287_g3	37059.5908159549	899.743035117665	5.3642	7.8379e-84	6.6251e-81
c58594_g1	1.34956938934464	597.521515968035	-8.7903	4.1518e-83	3.4498e-80
c79896_g1	6140.13695294741	124.101179774853	5.6287	1.8593e-82	1.5192e-79
c91570_g1	11639.3030307181	86.4820293789495	7.0724	1.9877e-82	1.5975e-79
c74575_g1	2463.46043266198	47.3114565936716	5.7024	2.4255e-82	1.9179e-79
c59213_g2	6.46634547896799	1931.6465434888	-8.2227	3.6619e-82	2.8496e-79
c32865_g1	1643.77514540196	25.8396555061951	5.9913	4.4343e-82	3.3967e-79
c97724_g1	0.986593549157705	539.807400604514	-9.0958	4.3766e-81	3.3009e-78
c39937_g2	1390.63539642686	1.0282119035728	10.401	1.1108e-80	8.2513e-78
c65030_g5	710.3308495029	1.62583639014666	8.7712	1.1766e-80	8.609e-78
c66117_g3	2478.58910556193	50.5848616690716	5.6147	1.5209e-80	1.0965e-77
c7903_g1	1.04893871077544	2080.94456058533	-10.954	5.0603e-80	3.5954e-77
c65305_g1	467.612885910907	0.328974465175002	10.473	5.8199e-80	4.076e-77
c2074_g1	2453.84988732439	6.90606045407861	8.473	3.2665e-79	2.2555e-76
c37306_g1	514.44207090447	1.48105189289118	8.4402	3.6977e-79	2.5178e-76
c91724_g1	834.378928645036	8.83995233628817	6.5605	8.6342e-79	5.7985e-76
c56622_g1	9.29820866218724	866.797557358161	-6.5426	2.1322e-78	1.4126e-75
c62064_g1	662.709690677349	4.72388808540587	7.1323	9.0163e-78	5.8937e-75
c65357_g1	5.54209709142802	684.661201232552	-6.9488	2.1342e-77	1.3767e-74
c50692_g1	1194.43866395142	20.6819633671991	5.8518	2.4125e-76	1.536e-73
c51050_g4	655.843841324723	5.32151257197974	6.9454	4.5715e-76	2.8733e-73
c65820_g1	2376.71863277341	56.5662062087852	5.3929	1.0622e-75	6.5918e-73
c61188_g1	34.7749481986248	1624.04077811985	-5.5454	1.8728e-75	1.1477e-72
c68320_g1	591.30249858454	4.53271540612774	7.0274	2.6121e-75	1.581e-72
c59120_g1	2088.68350189972	48.1868898951686	5.4378	3.9211e-75	2.3443e-72
c34400_g1	1762.85214873935	37.2449680526706	5.5647	2.1936e-74	1.2957e-71
c26637_g1	1039.5139358776	18.205671768217	5.8354	3.2357e-74	1.8884e-71
c7980_g1	7816.28237480635	139.611002588927	5.807	5.4755e-74	3.1581e-71
c63993_g3	23441.7774917053	810.595375735893	4.854	5.957e-74	3.3958e-71
c45595_g1	9.50751745247614	2820.87017423571	-8.2129	6.4075e-74	3.6107e-71
c12527_g2	2165.09253317452	55.3972322761188	5.2885	1.1606e-73	6.4658e-71
c85857_g1	1410.4682286597	31.1203998473397	5.5022	1.3018e-73	7.1709e-71
c68154_g1	89.8490944817038	3171.93766008186	-5.1417	1.4544e-73	7.9222e-71
c68116_g1	7612.87887348705	244.311739192961	4.9616	6.4263e-73	3.4621e-70
c12557_g1	739.350284093934	9.87326391383582	6.2266	2.9492e-72	1.5716e-69
c67831_g3	1833.67808566148	46.6329108959552	5.2972	1.5172e-71	7.9982e-69
c67005_g10	5006.0737180861	167.119322154415	4.9047	8.6907e-71	4.5326e-68
c13021_g1	16.1529473813995	3333.86942649839	-7.6893	1.5235e-70	7.862e-68
c91696_g1	3.08447097070859	463.274742230926	-7.2307	3.039e-69	1.5519e-66
c20295_g1	17.8145747644196	22750.8038820472	-10.319	3.5917e-69	1.8153e-66
c91741_g1	520.792007362967	5.37673734178102	6.5978	5.7174e-69	2.8602e-66
c60924_g1	2437.52041296218	71.2677258411567	5.096	7.5073e-69	3.7176e-66
c65653_g4	2431.86833795755	33.4937157343268	6.182	3.7159e-68	1.8217e-65
c13641_g1	748.467411357204	13.4450745715255	5.7988	2.678e-67	1.2999e-64
c47328_g1	755.809265922849	15.0987834851792	5.6455	1.8838e-66	9.0542e-64
c65925_g2	532.017029491871	6.84063633632761	6.2812	2.8582e-66	1.3604e-63
c74212_g1	7.81591486831262	556.555686643834	-6.154	3.3303e-65	1.5699e-62
c66044_g1	1233.29768378427	35.376991404461	5.1236	7.4889e-65	3.4966e-62
c63495_g1	4117.70055407913	159.863177681006	4.6869	8.4769e-65	3.9205e-62
c66616_g4	2446.35234496069	7.52083783899706	8.3455	8.5445e-64	3.9149e-61
c52629_g1	136.424257981313	9925.8663226986	-6.185	9.347e-64	4.2429e-61
c40017_g1	136.04413245766	9520.71157312967	-6.1289	1.2711e-63	5.717e-61
c42736_g1	0.311808854485387	301.206634312563	-9.9159	1.4647e-63	6.528e-61
c64264_g2	3810.27847208706	164.538369877521	4.5334	2.0762e-63	9.1699e-61
c60796_g1	3.39627982519398	539.953570967625	-7.3127	2.2661e-63	9.919e-61
c61475_g3	677.177806438314	15.6685062872823	5.4336	3.3773e-63	1.4653e-60
c66616_g1	1000.2769790437	1.56551194637052	9.3195	3.9007e-63	1.6775e-60
c56002_g1	144.675175274486	9295.15493721471	-6.0056	5.41e-63	2.3063e-60
c43041_g1	1.42309272687857	1302.72143586604	-9.8383	3.5126e-62	1.4845e-59
c39966_g1	2374.88640103526	94.1773781151291	4.6563	4.7771e-62	2.0017e-59
c8025_g1	112.380541733999	2677.45009826081	-4.5744	4.974e-62	2.0665e-59
c47253_g1	578.375763630261	11.0958651332779	5.7039	7.1743e-62	2.9556e-59
c67662_g4	2322.58541875599	83.7673052747445	4.7932	8.6239e-62	3.5232e-59
c63571_g1	817.726540095627	21.2415451432801	5.2667	1.5375e-61	6.2295e-59
c57559_g1	449.703360471379	6.75617628284827	6.0566	1.6254e-61	6.5314e-59
c47567_g1	614.66918596675	13.7016422075909	5.4874	2.3398e-61	9.326e-59
c67442_g1	519.153317656556	8.57130231488931	5.9205	3.2901e-61	1.3008e-58
c66126_g1	361.847534261604	7546.82727029093	-4.3824	5.5699e-61	2.1845e-58
c63956_g1	953.688431650183	29.2602483934471	5.0265	7.2843e-61	2.8342e-58
c62439_g1	14286.1466029512	705.852584628618	4.3391	1.3627e-60	5.2603e-58
c85880_g1	1096.55917206825	36.1491559491811	4.9229	1.8026e-60	6.9042e-58
c56844_g1	0.649201201821546	377.385127076	-9.1832	9.7507e-60	3.7056e-57
c55846_g1	582.646469103534	3.64928799981042	7.3189	1.0879e-59	4.1027e-57
c45722_g1	1248.60645088875	2.1218479248966	9.2008	1.1524e-59	4.3127e-57
c60344_g1	59966.0570587361	197.782075383243	8.2441	2.7604e-59	1.0252e-56
c68175_g1	2202.40089772413	102.014228899622	4.4322	3.282e-59	1.2098e-56
c45683_g1	834.029112425833	26.3185141426004	4.9859	9.897e-59	3.6209e-56
c91518_g1	3521.76626260283	174.444458748875	4.3355	8.1687e-58	2.9665e-55
c11436_g1	515.543339250501	12.1296969880382	5.4095	9.9015e-58	3.5693e-55
c61475_g1	956.329468078135	36.2501903018649	4.7214	1.5117e-57	5.4097e-55
c54741_g1	19.9570818432386	671.37415823232	-5.0721	1.7056e-57	6.0592e-55
c22030_g1	428.841974411487	1.77383752399325	7.9174	4.8379e-57	1.7063e-54
c62769_g1	3390.87226208654	53.5500423419056	5.9846	5.8479e-57	2.0478e-54
c73971_g1	2693.32216204143	128.876051054304	4.3853	6.456e-57	2.2447e-54
c25497_g1	280.531040137515	1.99609936336946	7.1348	1.1056e-56	3.817e-54
c2043_g1	830.775205502716	30.2128368313192	4.7812	1.1536e-56	3.9548e-54
c65398_g1	287.92081904395	2.26474938476832	6.9902	2.2184e-56	7.5525e-54
c73978_g1	115.561973914952	2287.27413397139	-4.3069	2.2911e-56	7.7463e-54
c5093_g1	2233.14235042496	73.8838711739227	4.9177	8.6851e-56	2.9163e-53
c50017_g1	684.697065186646	22.3611706507271	4.9364	1.3985e-55	4.6641e-53
c64489_g2	203.321058963606	3661.10755189347	-4.1704	1.4084e-55	4.6652e-53
c33173_g1	2201.4453902133	112.334229225763	4.2926	2.4645e-55	8.1089e-53
c51037_g1	0.685962870588511	2361.08571861314	-11.749	4.3086e-55	1.4082e-52
c56844_g2	0.674784694672318	239.808031838081	-8.4732	4.3408e-55	1.4093e-52
c66106_g1	4.70586040475326	336.99807162914	-6.1621	1.0969e-54	3.5379e-52
c74096_g1	2866.08794062583	159.411334104301	4.1683	2.0559e-54	6.5878e-52
c57163_g2	1431.38295050021	59.8851861442132	4.5791	2.137e-54	6.8029e-52
c85771_g1	13622.879699756	819.25268650563	4.0556	3.4627e-54	1.0952e-51
c67385_g1	473.764610626355	13.0131243943555	5.1861	3.7948e-54	1.1926e-51
c91924_g1	1258.71667863642	1.0282119035728	10.258	4.1163e-54	1.2854e-51
c85817_g1	1613.35598096961	81.7524630204286	4.3027	6.149e-54	1.9079e-51
c60306_g1	79.0734820123147	1560.1127187149	-4.3023	8.8307e-54	2.7228e-51
c97313_g1	2125.76027690897	11.0583135390338	7.5867	1.11e-53	3.4012e-51
c65575_g1	0.337392347336159	627.109009718929	-10.86	1.2601e-53	3.8371e-51
c67044_g22	180.194652129589	3187.15981128524	-4.1446	1.629e-53	4.9299e-51
c66942_g2	0	616.149003577092	-Inf	2.1217e-53	6.3815e-51
c65005_g2	6513.36110604516	396.989399290436	4.0362	3.853e-53	1.1518e-50
c66495_g1	4895.4821543016	303.020888700682	4.014	5.2532e-53	1.5608e-50
c59213_g1	0	203.953515396422	-Inf	5.5853e-53	1.6495e-50
c67530_g1	70.3637767320919	5722.4743049497	-6.3457	6.7466e-53	1.9805e-50
c58783_g1	1011.00191091109	41.9117774918552	4.5923	7.8336e-53	2.286e-50
c5370_g1	351.663335633505	7.22295253392014	5.6055	1.0378e-52	3.0105e-50
c68080_g1	1813.90202956934	100.67611511799	4.1713	1.3106e-52	3.7796e-50
c51050_g3	698.737080962281	28.3183504197736	4.6249	1.9594e-52	5.6176e-50
c58149_g2	32.9632130923118	776.520202676137	-4.5581	2.0387e-52	5.8109e-50
c74165_g1	561.73525055345	19.5089669663709	4.8477	2.7959e-52	7.9231e-50
c8288_g1	384.690290172284	0	Inf	3.3606e-52	9.4687e-50
c64731_g1	4947.38631321438	31.4810129107892	7.296	4.3393e-52	1.2156e-49
c66876_g1	312.50940557272	5.61803511688558	5.7977	6.1674e-52	1.7179e-49
c67936_g1	60812.6708164063	739.859119484609	6.361	1.0076e-51	2.7909e-49
c67540_g2	1770.5180779978	54.4170060375943	5.024	2.2436e-51	6.1794e-49
c57508_g2	4.34288456456633	293.594412030656	-6.079	2.7603e-51	7.5601e-49
c4907_g1	2351.76033597543	140.684474637206	4.0632	3.25e-51	8.8518e-49
c59557_g1	887.170574202656	40.5059976979553	4.453	3.7355e-51	1.0118e-48
c15285_g1	1.04893871077544	217.382023159167	-7.6952	4.9675e-51	1.3381e-48
c66108_g1	834.802884369778	38.997564397806	4.42	5.7018e-51	1.5275e-48
c62921_g2	2502.34604443913	153.2629891464	4.0292	6.6895e-51	1.7823e-48
c63172_g1	471.791257435246	17.1806473402716	4.7793	9.9147e-51	2.6274e-48
c55040_g1	335.72947701574	7.04896191395033	5.5737	1.0574e-50	2.787e-48
c75036_g1	224.422443506992	0	Inf	3.2931e-50	8.6334e-48
c63228_g1	1086.83409530428	53.57924846462	4.3423	7.6677e-50	1.9995e-47
c80307_g1	4183.14719781896	279.826503222355	3.902	8.6353e-50	2.2399e-47
c66083_g2	764.984144011936	16.8568017100352	5.504	1.0777e-49	2.7807e-47
c20541_g2	1.04893871077544	826.003608384116	-9.6211	1.7737e-49	4.5527e-47
c66494_g7	686.081802859327	13.288757127113	5.6901	2.1402e-49	5.4648e-47
c80534_g1	317.800324087017	7.45219708465497	5.4143	3.5015e-49	8.8942e-47
c68120_g1	729.000519994797	34.7544179861893	4.3907	3.6638e-49	9.2588e-47
c67976_g1	8107.47237280852	596.083137648315	3.7657	6.5075e-49	1.636e-46
c97523_g1	196.470279299089	0.986923395525007	7.6372	9.4035e-49	2.3521e-46
c67578_g2	795.530737380896	40.0187935900202	4.3132	1.5822e-48	3.9374e-46
c61953_g1	808.20995355266	45.0584165569873	4.1649	1.8184e-48	4.4797e-46
c68569_g1	228.787850516184	1.87545047581718	6.9306	1.8157e-48	4.4797e-46
c66425_g1	426.577407321781	15.1001170843865	4.8202	1.9825e-48	4.8597e-46
c39980_g1	2325.67326829745	156.078190674689	3.8973	2.1872e-48	5.3346e-46
c47512_g1	4150.38997973014	10.6416623837884	8.6074	2.4404e-48	5.9227e-46
c67668_g1	464.333495962951	6266.49744935612	-3.7544	4.2948e-48	1.0372e-45
c79973_g1	706.056432196401	25.3677795811483	4.7987	5.9467e-48	1.4291e-45
c65350_g1	16.410362109165	439.432841893053	-4.743	7.1144e-48	1.6931e-45
c67687_g2	1745.32465528139	110.354820805453	3.9833	7.0921e-48	1.6931e-45
c97534_g1	11.8246342265612	610.214223620328	-5.6894	7.4865e-48	1.7731e-45
c80126_g1	546.573753782373	24.4690531529064	4.4814	1.1747e-47	2.7687e-45
c68360_g1	250.693383850468	4.26406538472888	5.8776	1.4488e-47	3.3984e-45
c92011_g1	36.0236803694274	1233.60309265228	-5.0978	1.9994e-47	4.6676e-45
c68944_g1	350.103990183279	10.3641757746109	5.0781	2.5904e-47	6.0186e-45
c64917_g1	784.903255025172	40.2646999228507	4.2849	2.8125e-47	6.504e-45
c65531_g1	1203.41237163496	76.2555679073443	3.9801	3.3607e-47	7.7352e-45
c67270_g1	1800.15802082018	121.586282481498	3.8881	4.3403e-47	9.9431e-45
c55433_g1	5189.04994108277	390.082290791508	3.7336	4.6162e-47	1.0526e-44
c66975_g2	2847.87891806722	205.13506283067	3.7952	5.0787e-47	1.1527e-44
c67668_g2	809.602844887747	10355.0299923965	-3.677	6.424e-47	1.4513e-44
c65090_g1	2303.00516775289	157.362281026611	3.8714	8.454e-47	1.9012e-44
c56154_g1	301.376190024303	2.57978758818983	6.8682	9.0167e-47	2.0185e-44
c91687_g1	3193.90754527194	237.758210214621	3.7478	1.5346e-46	3.4196e-44
c22190_g1	946.056987579159	59.1864398220644	3.9986	3.3737e-46	7.4839e-44
c57721_g2	3941.23932881832	303.142321749265	3.7006	3.7641e-46	8.3124e-44
c79946_g1	1451.01936255291	30.9697315150784	5.5501	4.1083e-46	9.0317e-44
c67956_g1	333.994990666359	10.0593369191391	5.0532	4.6197e-46	1.0111e-43
c65132_g2	625.103497154997	33.1049662635521	4.239	5.9719e-46	1.3012e-43
c65579_g2	392.467048612499	14.5062586725802	4.7578	1.3875e-45	3.0098e-43
c50594_g1	14857.4771203112	1043.50642098111	3.8317	1.4192e-45	3.0649e-43
c60188_g1	98.3944373105987	3174.76988271747	-5.0119	1.6707e-45	3.5923e-43
c59699_g1	638.277565685897	34.5557423183398	4.2072	4.1686e-45	8.9243e-43
c36279_g1	3251.68351753289	13.3313500734044	7.9302	4.2516e-45	9.0624e-43
c37931_g1	232.251033304082	4.34852543820822	5.739	1.0824e-44	2.2972e-42
c91955_g1	14.8882455982984	4265.96640907234	-8.1626	1.5526e-44	3.2809e-42
c57987_g1	13.028653693699	361.234378040362	-4.7932	2.0821e-44	4.3808e-42
c67326_g6	4124.48870866129	335.426126409587	3.6201	2.2647e-44	4.7448e-42
c54229_g1	4423.37810442668	363.281503304444	3.606	2.9425e-44	6.1385e-42
c67742_g5	2549.10632484475	201.503191613023	3.6611	3.1342e-44	6.5108e-42
c54341_g2	1794.95648864618	125.103528396139	3.8428	3.9541e-44	8.1793e-42
c66881_g5	19.6387356603198	429.345632450407	-4.4504	5.1806e-44	1.0671e-41
c79944_g1	993.420451756201	27.0753796653959	5.1974	5.8748e-44	1.2051e-41
c97583_g1	998.959659419125	1.83416196776939	9.0892	5.9754e-44	1.2206e-41
c49574_g1	546.314291984757	29.613878745538	4.2054	8.9884e-44	1.8285e-41
c62996_g1	106.496494494149	1438.70082825085	-3.7559	9.7657e-44	1.9784e-41
c45638_g1	928.972393010031	10700.7619575413	-3.5259	1.012e-43	2.0416e-41
c58752_g1	9.02307843007212	395.332795945937	-5.4533	1.2806e-43	2.5731e-41
c66751_g2	1.08570037954241	1792.34238262157	-10.689	2.5272e-43	5.0571e-41
c6321_g1	931.282607344588	60.6126183118637	3.9415	3.1123e-43	6.2024e-41
c61222_g1	5586.55948836187	19.549442152424	8.1587	3.4536e-43	6.8549e-41
c68287_g1	989.014207825408	21.5195520296702	5.5223	4.2156e-43	8.3334e-41
c68003_g1	624.806273296413	4.20052430436164	7.2167	4.7833e-43	9.4177e-41
c43199_g1	752.631226975709	49.3896126959239	3.9297	6.4195e-43	1.2589e-40
c15310_g1	1539.70942658268	120.3052106947	3.6779	7.8588e-43	1.535e-40
c56287_g1	18.530678928945	717.268000114584	-5.2745	2.0623e-42	4.0121e-40
c51543_g1	87.2394486528469	8066.43161893526	-6.5308	2.2093e-42	4.2811e-40
c53498_g1	322.11453310272	12.8544036353465	4.6472	3.0171e-42	5.8234e-40
c59269_g1	900.856899442276	64.1974935873848	3.8107	3.177e-42	6.1078e-40
c62511_g1	607.057767421522	3.95091021869112	7.2635	4.7455e-42	9.0878e-40
c65153_g1	1259.56773970745	92.313262515002	3.7702	5.4829e-42	1.0459e-39
c55052_g3	1590.71329060669	123.698802702367	3.6848	5.8141e-42	1.1048e-39
c67170_g1	0	246.213046895786	-Inf	7.751e-42	1.4672e-39
c53676_g1	34.7828992335226	629.398267116236	-4.1775	7.7956e-42	1.4699e-39
c62692_g1	434.323292554382	22.754206473482	4.2546	8.5908e-42	1.6137e-39
c91919_g1	259.155755554071	8.95040187589073	4.8557	1.4816e-41	2.7724e-39
c61475_g2	361.993681012481	16.5120079457229	4.4544	1.6228e-41	3.025e-39
c97538_g1	0.374154016103124	1195.52425037967	-11.642	1.6432e-41	3.0513e-39
c51050_g2	324.412453123488	13.234865956519	4.6154	1.7338e-41	3.2075e-39
c74449_g1	8.79936432284864	1117.38681370418	-6.9885	1.904e-41	3.5092e-39
c64722_g4	384.363224506076	6.75617628284827	5.8301	2.0096e-41	3.69e-39
c64125_g1	264.440354871336	3882.44413723989	-3.876	2.6535e-41	4.854e-39
c45613_g1	258.936448659034	8.66969863012214	4.9005	4.3162e-41	7.8663e-39
c15411_g1	3632.47543282666	333.233527460534	3.4463	4.4096e-41	8.0068e-39
c10031_g1	22.3555899433587	474.078737518835	-4.4064	5.5136e-41	9.9744e-39
c58172_g1	1.08570037954241	1130.28131948833	-10.024	7.176e-41	1.2934e-38
c12533_g1	202.998720800484	2.4127505186149	6.3946	8.1349e-41	1.4609e-38
c18368_g1	143.05711153175	0.537300042797724	8.0566	8.848e-41	1.5831e-38
c55052_g1	1284.19968110747	102.982475216552	3.6404	8.9812e-41	1.6011e-38
c46358_g1	236.020916828389	6.45643710135133	5.192	1.1678e-40	2.0744e-38
c8143_g1	201.40136606782	4.87562613305623	5.3683	1.3163e-40	2.3297e-38
c13028_g1	2341.74269040113	42.11705534339	5.797	1.5215e-40	2.6832e-38
c74185_g1	369.614059044054	18.3968444474951	4.3285	2.1681e-40	3.8097e-38
c12702_g1	212.281208989563	5.51963880165275	5.2653	2.2795e-40	3.9912e-38
c91877_g1	288.528034487024	11.4007039887497	4.6615	2.9276e-40	5.1078e-38
c66751_g1	3.3818745082594	7118.29310632334	-11.039	3.1318e-40	5.4445e-38
c58904_g1	0	285.200111410436	-Inf	3.3327e-40	5.7733e-38
c91580_g1	23845.6684702671	1066.15729926045	4.4832	3.799e-40	6.558e-38
c57196_g1	838.439230220969	65.9608678796101	3.668	7.0931e-40	1.2201e-37
c60283_g1	8.1500800746304	2346.21266299293	-8.1693	7.3229e-40	1.2553e-37
c66751_g3	0	347.774201083235	-Inf	7.9212e-40	1.3531e-37
c63808_g1	168.20640478699	2.49211089811939	6.0767	9.5751e-40	1.6299e-37
c47220_g1	3368.09274044387	329.600205999824	3.3531	1.246e-39	2.1136e-37
c63890_g1	166.489369298876	2.47307496239104	6.073	1.8264e-39	3.0875e-37
c56165_g1	139.418154481312	0.866274507972727	7.3304	4.093e-39	6.8955e-37
c67071_g1	2854.94069017227	122.513372549496	4.5424	6.0529e-39	1.0162e-36
c97291_g1	7216.20280081614	731.097428651473	3.3031	6.7272e-39	1.1256e-36
c37247_g2	24096.4815036495	2487.87329455472	3.2758	6.8202e-39	1.1373e-36
c15358_g1	0	124.512688549457	-Inf	7.5837e-39	1.2603e-36
c65508_g1	1407.40731706054	128.061726357614	3.4581	1.307e-38	2.1647e-36
c54922_g1	819.278849939039	65.4544297644797	3.6458	1.5496e-38	2.5579e-36
c91758_g1	969.253153878876	79.5585229817444	3.6068	2.2156e-38	3.645e-36
c25603_g1	17.0405171465692	4393.86527409292	-8.0104	2.8612e-38	4.6913e-36
c51354_g1	54383.6024693576	3972.74708750098	3.775	3.6133e-38	5.9047e-36
c68191_g1	2825.82710458854	268.568591540046	3.3953	3.8568e-38	6.2817e-36
c66067_g2	2.04671043584934	156.722987504317	-6.2588	3.9169e-38	6.3585e-36
c61832_g1	149.8353489116	1.97706342764111	6.2439	4.6653e-38	7.5484e-36
c67290_g1	671.468318772842	52.7828533368816	3.6692	5.6836e-38	9.1657e-36
c80044_g1	1419.67304863606	39.1391322584704	5.1808	8.2978e-38	1.3338e-35
c66952_g4	502.441442366246	26.2058885208321	4.261	8.5768e-38	1.3741e-35
c64489_g3	15.5116972144758	298.68459894305	-4.2672	9.335e-38	1.4907e-35
c27457_g1	207.332271631476	7.20069996160069	4.8477	1.1014e-37	1.7531e-35
c63630_g1	461.233553658324	30.5463906932563	3.9164	1.1833e-37	1.8774e-35
c66200_g4	4032.08590168031	420.176420094586	3.2625	1.5321e-37	2.4229e-35
c36624_g1	34.4776277074707	487.746037278349	-3.8224	1.9744e-37	3.1114e-35
c67505_g2	1.73490158136395	401.365232833127	-7.8539	1.9801e-37	3.1114e-35
c16083_g1	906.625302500839	79.2576849238946	3.5159	2.166e-37	3.3926e-35
c65567_g1	2526.66856192916	120.241559025757	4.3932	2.2071e-37	3.4459e-35
c85866_g1	1733.05335767957	173.943069476216	3.3166	3.6573e-37	5.692e-35
c66653_g1	2.42086445195246	156.215963299622	-6.0119	4.726e-37	7.332e-35
c66803_g3	129.062723887864	1.11078891966838	6.8603	7.1179e-37	1.1008e-34
c65005_g3	6166.87882246068	259.765171914117	4.5693	1.1497e-36	1.7725e-34
c97436_g1	66.4559100962792	774.554591402454	-3.5429	1.3035e-36	2.0033e-34
c45681_g1	1872.32828139625	189.714873681239	3.3029	1.6137e-36	2.4645e-34
c66432_g4	360.676763648309	20.8935347423767	4.1096	1.6097e-36	2.4645e-34
c92873_g1	2.75825679928862	453.303485635215	-7.3606	2.0678e-36	3.1482e-34
c25119_g1	207.340956497771	1988.18373575737	-3.2614	2.1096e-36	3.2019e-34
c65809_g1	269.209891097775	12.5597641278244	4.4219	2.3749e-36	3.5935e-34
c68096_g1	1052.20386295469	103.377856031976	3.3474	2.6238e-36	3.958e-34
c65400_g1	915.470217662201	0.328974465175002	11.442	3.0335e-36	4.5618e-34
c60294_g1	340.818122346561	20.85731674734	4.0304	3.8739e-36	5.8079e-34
c67167_g1	399.085610900185	28.2751788743421	3.8191	4.4051e-36	6.5842e-34
c67967_g1	923.430025133994	7950.96859286087	-3.1061	5.8853e-36	8.7699e-34
c97275_g1	112.906549365447	0.268650021398862	8.7152	6.2056e-36	9.2191e-34
c67726_g2	2319.83320315071	250.766762702638	3.2096	7.1917e-36	1.0652e-33
c74341_g1	1565.12863595702	161.995737740641	3.2723	9.9537e-36	1.4698e-33
c86051_g1	13.5962974766921	266.360897695815	-4.2921	1.1436e-35	1.6837e-33
c43232_g1	4.44207444134773	433.264016811641	-6.6079	1.2157e-35	1.7844e-33
c92509_g1	3.14367203770464	195.626933055119	-5.9595	1.3315e-35	1.9486e-33
c68449_g1	305.183984280759	18.1421306878498	4.0723	2.0313e-35	2.9638e-33
c20535_g1	3.02212580909085	1029.80653082061	-8.4126	2.2712e-35	3.304e-33
c68050_g1	2794.32759449177	17.0624309282795	7.3555	2.3494e-35	3.4076e-33
c91574_g2	9.56199462559277	1436.18974180849	-7.2307	3.0162e-35	4.3619e-33
c45686_g1	37.6660124488401	795.95184559563	-4.4013	4.0256e-35	5.8046e-33
c8619_g1	571.708091403689	46.7669757680483	3.6117	4.068e-35	5.8486e-33
c59935_g1	1525.91140646573	156.721191949824	3.2834	4.1355e-35	5.9281e-33
c57539_g1	6148.23917015615	70.886391876062	6.4385	5.0726e-35	7.2503e-33
c66129_g1	5429.81074412986	633.263135413683	3.1	5.799e-35	8.2644e-33
c65226_g15	243.576091277628	12.3329228916861	4.3038	7.0328e-35	9.9938e-33
c62139_g1	2183.70204088589	70.5086259142679	4.9528	7.5355e-35	1.0677e-32
c64288_g1	1747.48993947095	187.05120463871	3.2238	7.8876e-35	1.1112e-32
c65495_g1	1024.55184473315	70.7364493829042	3.8564	7.8868e-35	1.1112e-32
c16395_g1	1225.58815074161	10032.8965278359	-3.0332	1.0443e-34	1.467e-32
c65900_g1	251.053117045743	12.9133944799153	4.2811	1.0838e-34	1.5181e-32
c85740_g1	975.321947839187	93.0456702223486	3.3899	1.091e-34	1.5238e-32
c91562_g1	9493.89549477742	238.723496288354	5.3136	1.1427e-34	1.5915e-32
c43038_g1	389.390043984481	16.0151830889783	4.6037	1.2443e-34	1.7281e-32
c85852_g1	12.5842034810803	8643.25397523785	-9.4238	1.5407e-34	2.1337e-32
c20522_g1	53.7709369391598	594.51288425069	-3.4668	2.0764e-34	2.8674e-32
c59213_g3	11.1098607221035	1136.57206586428	-6.6767	2.2619e-34	3.1149e-32
c86100_g1	1557.54963902251	30.8536328633246	5.6577	3.294e-34	4.5234e-32
c65262_g2	889.289983039	19.164722640235	5.5361	4.2165e-34	5.7742e-32
c67411_g3	97.9349329137657	0	Inf	6.6706e-34	9.1093e-32
c38314_g1	926.069219651922	95.3819839532681	3.2793	7.4723e-34	1.0176e-31
c4241_g1	172.426163323685	6.21887624005054	4.7932	1.2418e-33	1.6864e-31
c61455_g1	404.476188479577	32.1250255793857	3.6543	1.7812e-33	2.4122e-31
c70288_g1	321.58780714377	1.52422343832273	7.721	2.218e-33	2.9955e-31
c57020_g1	1.42309272687857	120.700422599621	-6.4063	2.3772e-33	3.2017e-31
c63588_g1	8749.69265533073	968.862041543167	3.1749	2.5087e-33	3.3695e-31
c74323_g1	631.74867986245	4.87562613305623	7.0176	2.5579e-33	3.4263e-31
c86351_g1	149.311919553891	1313.56388960836	-3.1371	2.6054e-33	3.4804e-31
c66106_g3	14.4405682446614	783.020075841151	-5.7608	2.7451e-33	3.657e-31
c91663_g1	1650.61933569944	18756.2790233222	-3.5063	3.7384e-33	4.9668e-31
c85896_g1	155.425801079695	4.85847323471164	4.9996	3.9948e-33	5.2931e-31
c85879_g1	564.27874444638	0.370262973222795	10.574	4.2247e-33	5.5826e-31
c67621_g3	12106.3006006933	1536.24183199632	2.9783	6.2537e-33	8.2416e-31
c67216_g1	2427.8954822616	300.677071981191	3.0134	8.056e-33	1.0588e-30
c61321_g1	6049.31332620963	303.880883230715	4.3152	1.2558e-32	1.6461e-30
c39712_g1	6.56545230935269	548.708183481675	-6.385	1.461e-32	1.91e-30
c66907_g2	107.396739188096	1.0282119035728	6.7067	1.5379e-32	2.0051e-30
c74023_g1	101.588944148418	921.389242569028	-3.1811	1.6041e-32	2.0859e-30
c80031_g1	0.711546363439283	340.167371520084	-8.9011	2.2234e-32	2.8837e-30
c66491_g1	14.2710821713644	243.212432388946	-4.0911	3.1048e-32	4.0161e-30
c66264_g1	338.42334158356	26.9212091421854	3.652	3.892e-32	5.0211e-30
c57626_g1	802.567109733735	7991.93023099066	-3.3159	3.9308e-32	5.0579e-30
c61112_g1	188.571092127684	9.20511563553611	4.3565	5.202e-32	6.6761e-30
c97381_g1	335.990420062323	10694.0755044423	-4.9922	5.9318e-32	7.5929e-30
c57415_g1	6675.78423220127	867.35532190921	2.9442	6.129e-32	7.8249e-30
c59641_g3	1004.29878242119	79.0785654689862	3.6668	6.2107e-32	7.9086e-30
c5107_g1	14.1943316928121	9112.61329060918	-9.3264	7.017e-32	8.9122e-30
c67038_g12	139.753634843803	3.97316279101057	5.1365	7.3399e-32	9.2982e-30
c62324_g1	1289.80417539913	152.322219210044	3.082	1.0674e-31	1.3487e-29
c40160_g1	369.482997485178	31.5751228740418	3.5486	1.1979e-31	1.5096e-29
c61076_g1	388.579338752048	0.657948930350004	9.206	1.2055e-31	1.5154e-29
c99101_g1	435.151508745936	36.5708776174377	3.5728	1.2983e-31	1.6278e-29
c62653_g1	162.790479267765	6.2239759140254	4.709	1.3481e-31	1.686e-29
c74107_g1	311.477517995121	24.1971864949165	3.6862	1.498e-31	1.8686e-29
c57506_g1	6303.03284143557	305.367760636685	4.3674	2.3763e-31	2.9568e-29
c64378_g1	211.040194218362	12.0280840362143	4.133	2.654e-31	3.294e-29
c42131_g1	260.128942260775	17.2892721644179	3.9113	2.719e-31	3.3662e-29
c8757_g1	6060.04120230268	107.003125065938	5.8236	3.2082e-31	3.9618e-29
c97367_g1	1105.16666848511	31.5319513286103	5.1313	3.2188e-31	3.9648e-29
c54960_g1	0.374154016103124	999.636275940455	-11.384	4.1561e-31	5.1066e-29
c45689_g1	56.1119068179382	2727.34267700893	-5.603	4.1921e-31	5.138e-29
c56717_g1	0.711546363439283	100.308028226933	-7.1393	4.4864e-31	5.4849e-29
c66324_g1	996.863705650871	119.147505825373	3.0646	5.0633e-31	6.1748e-29
c57843_g2	186.623805203912	9.17080983884693	4.3469	5.4768e-31	6.6626e-29
c63758_g1	382.641685173205	3.17231240078884	6.9143	7.6269e-31	9.2552e-29
c57521_g1	3349.56292343915	446.918275059009	2.9059	8.8596e-31	1.0724e-28
c20541_g1	0	97.9108331236369	-Inf	9.0916e-31	1.0978e-28
c92087_g1	31.2505848163835	350.313491814831	-3.4867	9.5101e-31	1.1455e-28
c43187_g1	555.3074126353	57.5327600693745	3.2708	1.3184e-30	1.5842e-28
c20777_g1	763.304271838398	87.5469212328442	3.1241	1.3693e-30	1.6414e-28
c45664_g1	2886.57653778455	16.6744656185357	7.4356	1.5219e-30	1.8197e-28
c65694_g6	136.843955165048	3.92303769518414	5.1244	1.642e-30	1.9586e-28
c92078_g1	403.2689399537	39.6825725296684	3.3452	1.6638e-30	1.9798e-28
c66973_g2	232.147967419002	15.4290915495615	3.9113	1.7405e-30	2.066e-28
c64609_g1	1754.49919865257	224.20789573163	2.9682	1.7981e-30	2.1293e-28
c45636_g1	711.695453963358	82.3103889915565	3.1121	2.087e-30	2.4655e-28
c64916_g1	39.7268790624339	411.206147290432	-3.3717	2.2074e-30	2.6014e-28
c12468_g1	0.711546363439283	845.469553915308	-10.215	2.5156e-30	2.9575e-28
c74219_g1	1597.04721477665	203.835306474853	2.9699	2.9186e-30	3.4231e-28
c53246_g1	654.230872113889	32.9977333605406	4.3094	3.0516e-30	3.5706e-28
c51869_g1	44.6120730563327	453.744602096333	-3.3464	3.3745e-30	3.9389e-28
c92334_g1	182.435170931741	4.12116392485715	5.4682	3.4844e-30	4.0576e-28
c5323_g1	5154.89705750391	228.130537918293	4.498	4.6269e-30	5.3752e-28
c66975_g1	347.793961054616	32.0367994511388	3.4404	4.8175e-30	5.5834e-28
c67102_g2	68.9071649813586	618.3669178054	-3.1657	5.1793e-30	5.9886e-28
c60146_g1	41.4508516070718	421.870933890462	-3.3473	5.5386e-30	6.389e-28
c66049_g1	5814.196125517	825.202341615565	2.8168	6.8873e-30	7.926e-28
c66862_g10	3757.82568162724	534.747695092114	2.813	6.9639e-30	7.9955e-28
c74692_g1	1055.7677011382	19.6156795921697	5.7501	7.4165e-30	8.4952e-28
c65475_g1	3003.12558265835	412.969638226513	2.8624	9.7078e-30	1.1094e-27
c15463_g1	2.82060196090636	1427.67486847378	-8.9834	1.0908e-29	1.2436e-27
c34429_g1	0.93542656345616	187.059191253106	-7.6437	1.0979e-29	1.2488e-27
c12825_g1	1023.90708705199	2.65404829371946	8.5917	1.1638e-29	1.3207e-27
c79968_g1	2069.78325392811	286.525579188442	2.8527	1.4605e-29	1.6536e-27
c61431_g1	3111.47716690383	439.124735569487	2.8249	1.5323e-29	1.7309e-27
c91567_g1	230.043301612107	6.00733402583672	5.259	1.5907e-29	1.7928e-27
c62131_g1	184.593746173149	6.84063633632761	4.7541	1.6504e-29	1.8557e-27
c66143_g1	11.8469905783936	489.749113297798	-5.3695	1.7401e-29	1.9522e-27
c91531_g1	10030.6550247022	12.9324304156437	9.5992	2.1042e-29	2.3552e-27
c57501_g1	2904.85577771709	404.150802934804	2.8455	2.365e-29	2.6411e-27
c67857_g1	1564.18610371193	207.780332858539	2.9123	2.3967e-29	2.6705e-27
c86205_g1	1741.295374119	48.2249617666253	5.1742	2.4065e-29	2.6752e-27
c91625_g1	848.649363866841	5831.38959119128	-2.7806	2.5854e-29	2.8676e-27
c64488_g1	1.4966160644125	132.648625979118	-6.4698	2.5952e-29	2.872e-27
c98043_g1	260.19236894327	6.57708598890361	5.306	2.7004e-29	2.9817e-27
c67095_g5	89.3311209315512	0.597624486573864	7.2238	3.3676e-29	3.7101e-27
c66390_g2	1251.25155128944	169.208718159042	2.8865	3.5337e-29	3.8844e-27
c67399_g1	29.5414328206638	493.040271541223	-4.0609	3.779e-29	4.1447e-27
c62423_g4	132.851122372701	4.69653583911157	4.8221	3.9718e-29	4.3464e-27
c66486_g3	640.376877844733	4387.10037136071	-2.7763	4.0436e-29	4.4151e-27
c43142_g1	149.785580128469	2.84843760958869	5.7166	4.1652e-29	4.5377e-27
c45469_g1	1788.70643253109	8.69383423982534	7.6847	4.2894e-29	4.6627e-27
c62863_g1	14.7490669117317	3107.15788039811	-7.7188	4.32e-29	4.6856e-27
c80863_g1	202.491956434035	13.1630085655858	3.9433	4.8098e-29	5.2053e-27
c20217_g1	3446.80964125265	501.61103190836	2.7806	6.6464e-29	7.1771e-27
c65500_g1	0.337392347336159	92.6498797182878	-8.1012	6.813e-29	7.3408e-27
c80095_g1	0.311808854485387	331.089126428112	-10.052	7.6487e-29	8.2232e-27
c91789_g1	405.701150592083	2802.76982444099	-2.7884	7.9432e-29	8.5211e-27
c40640_g2	252.430000316096	6.20172334170595	5.3471	7.9774e-29	8.5391e-27
c39762_g1	442.529398593599	19.2840087676162	4.5203	8.6862e-29	9.2775e-27
c45593_g1	688.012848083068	73.510655447927	3.2264	1.0505e-28	1.1196e-26
c50401_g1	102.447703279719	2.09771231519339	5.6099	1.1836e-28	1.2586e-26
c59035_g1	56.890755872171	960.565370127555	-4.0776	1.1989e-28	1.2722e-26
c62467_g1	467.656101861711	51.497524359067	3.1829	1.3399e-28	1.4188e-26
c58782_g1	702.62721658985	88.2225433387515	2.9935	1.6002e-28	1.6907e-26
c74424_g1	723.564883939981	90.446297260254	3	1.6676e-28	1.7582e-26
c45761_g2	1573.97125084767	211.506226556548	2.8956	2.0202e-28	2.1253e-26
c66716_g1	3126.54077828881	87.2227242358983	5.1637	2.4561e-28	2.5784e-26
c67162_g5	542.409600451353	32.772577090319	4.0488	3.0462e-28	3.191e-26
c61483_g1	5.92411909603225	1266.70221348206	-7.7403	3.225e-28	3.3711e-26
c66558_g1	13.2122959447404	191.357335202094	-3.8563	3.4311e-28	3.5789e-26
c62340_g1	191.143945279986	1361.04202441447	-2.832	4.4635e-28	4.6459e-26
c65795_g3	144.086588846124	1.40357455077045	6.6817	4.887e-28	5.076e-26
c61472_g1	765.757144975171	78.5643238300787	3.2849	5.2153e-28	5.4055e-26
c40368_g1	1.79724674298169	98.3714691463085	-5.7744	6.7105e-28	6.9406e-26
c41727_g2	189.622010365807	12.8804222824335	3.8799	1.6748e-27	1.7285e-25
c60346_g1	5502.79717533453	849.779719057412	2.695	1.9911e-27	2.0507e-25
c97390_g1	2360.93904417573	358.193828860078	2.7205	2.285e-27	2.3485e-25
c67326_g5	1689.00254166669	255.806758706854	2.723	2.5704e-27	2.6363e-25
c20137_g1	11296.5444575543	1631.6977963553	2.7914	3.6319e-27	3.7172e-25
c66762_g4	7634.19229574747	1206.39225332337	2.6618	3.6402e-27	3.7179e-25
c64599_g1	304.419260396483	4.72388808540587	6.0099	4.1349e-27	4.2144e-25
c22064_g1	1679.96753956086	250.144305928221	2.7476	4.166e-27	4.2373e-25
c64355_g1	0.337392347336159	360.693237985609	-10.062	4.1865e-27	4.2494e-25
c61462_g1	160.072045185468	9.88210050161446	4.0178	4.7453e-27	4.8066e-25
c12882_g1	833.545934603273	5293.71149879356	-2.6669	6.3679e-27	6.4368e-25
c53488_g2	151.325427647579	1046.64730034551	-2.79	6.5197e-27	6.5768e-25
c66130_g1	382.921153157283	42.0379880086675	3.1873	7.3494e-27	7.3984e-25
c65539_g1	13110.9951979013	2130.59018352062	2.6215	9.044e-27	9.0857e-25
c66008_g1	10.2224570497272	169.035511700103	-4.0475	9.3487e-27	9.3726e-25
c36283_g1	4421.59994766535	522.133379766943	3.0821	9.8789e-27	9.8839e-25
c39734_g1	2329.50675357105	25.1937889611785	6.5308	1.0537e-26	1.0521e-24
c45730_g1	2329.58443897915	358.835453194925	2.6987	1.1494e-26	1.1453e-24
c4896_g1	10.7068960721312	308.092758026027	-4.8468	1.3325e-26	1.3251e-24
c97823_g1	1232.28609573792	23.6014450457264	5.7063	1.537e-26	1.5253e-24
c37572_g1	8578.33218674079	1405.34625619278	2.6098	2.1751e-26	2.1542e-24
c39734_g2	205.311795473478	1.61190012839317	6.9929	2.2069e-26	2.1813e-24
c39943_g1	1747.93242566012	275.162654026367	2.6673	2.3665e-26	2.3344e-24
c12654_g1	1235.14578274898	185.309203784458	2.7367	2.5228e-26	2.4835e-24
c57565_g1	149.884951601938	8.27156313339236	4.1796	2.5528e-26	2.5081e-24
c64643_g1	8445.53332507934	495.856029998112	4.0902	3.1965e-26	3.1342e-24
c62798_g1	1123.3269944191	167.311886754828	2.7472	3.5415e-26	3.4655e-24
c60408_g1	191.508500919431	14.8746386084192	3.6865	3.7396e-26	3.652e-24
c61615_g1	1.02335521792467	1243.00758126822	-10.246	3.9644e-26	3.8639e-24
c66825_g9	25.942215440821	861.815975034518	-5.054	4.2495e-26	4.1335e-24
c55805_g1	390.158379233972	0.268650021398862	10.504	4.303e-26	4.1774e-24
c74503_g1	30.6893953154272	484.645502276026	-3.9811	4.4242e-26	4.2865e-24
c51037_g2	0	237.156122975139	-Inf	4.5067e-26	4.3578e-24
c63795_g1	326.237195344165	2051.08010815921	-2.6524	4.8612e-26	4.6913e-24
c66947_g1	116.537887566574	4.88072580703109	4.5776	5.2236e-26	5.0312e-24
c62185_g1	876.062028636726	126.890092716957	2.7875	5.4219e-26	5.212e-24
c53178_g2	8767.20098467054	1450.56317073016	2.5955	5.8688e-26	5.6305e-24
c74481_g1	10.5742547139979	493.663013235585	-5.5449	7.627e-26	7.303e-24
c67623_g2	177.995174568032	13.6520373889772	3.7046	8.3292e-26	7.9598e-24
c61634_g1	12.1332159400282	173.184577309431	-3.8353	8.975e-26	8.5603e-24
c64210_g1	650.172594659264	92.146914633143	2.8188	9.1325e-26	8.6936e-24
c91742_g1	1312.61435066258	66.9035500143144	4.2942	1.0019e-25	9.5193e-24
c3729_g1	36.1150022577077	329.052823252932	-3.1876	1.0059e-25	9.5383e-24
c40636_g1	359.100403599622	2182.01661074337	-2.6032	1.0585e-25	1.0018e-23
c60002_g1	949.552180969597	78.6503813665837	3.5937	1.1076e-25	1.0462e-23
c43056_g1	717.433022266744	101.438402520506	2.8222	1.2448e-25	1.1736e-23
c67320_g3	56.2908251751002	431.432199836541	-2.9382	1.2479e-25	1.1743e-23
c61651_g2	1482.94776847216	112.721322891585	3.7176	1.3715e-25	1.2881e-23
c67981_g1	908.865060913846	1.17621303741938	9.5938	1.4204e-25	1.3314e-23
c97775_g1	463.772122947587	16.9937901739374	4.7703	1.6441e-25	1.5382e-23
c53507_g1	0.374154016103124	164.966670623778	-8.7843	1.8423e-25	1.7204e-23
c60179_g1	409.095184329125	49.1478238045704	3.0572	1.9774e-25	1.843e-23
c34297_g1	287.776317717112	1761.61711023287	-2.6139	2.0042e-25	1.8644e-23
c80960_g1	237.723347981268	10.2848153951064	4.5307	2.2523e-25	2.0913e-23
c65586_g1	235.73692566022	4831.76041634296	-4.3573	2.265e-25	2.0951e-23
c92214_g1	85.7075676725285	1.60680045441832	5.7372	2.2609e-25	2.0951e-23
c37516_g1	11142.4208940059	8.2085423302378	10.407	2.2762e-25	2.0998e-23
c38534_g1	149.663883310956	961.147327975821	-2.683	2.2786e-25	2.0998e-23
c91966_g1	402.937835795607	52.698913560615	2.9347	2.7455e-25	2.5252e-23
c63544_g1	1689.91619512081	270.891209787346	2.6412	3.2712e-25	3.0032e-23
c66572_g1	5.69245395391097	5605.84792522356	-9.9437	3.4888e-25	3.197e-23
c57571_g1	58.4384713797821	1742.07033192755	-4.8977	3.8095e-25	3.4843e-23
c66235_g1	196.145395787736	1547.24560326357	-2.9797	3.9097e-25	3.5693e-23
c67461_g2	4624.44442093199	788.551832244381	2.552	5.6608e-25	5.1584e-23
c86061_g1	2.64474465196934	1570.37606473167	-9.2138	5.9864e-25	5.445e-23
c85745_g1	10565.3581363175	718.906631984196	3.8774	6.5929e-25	5.9855e-23
c55459_g1	1691.39606314757	278.705287722306	2.6014	6.6269e-25	6.0053e-23
c19218_g1	140.185010399555	6.26016474809834	4.485	6.7612e-25	6.1157e-23
c67883_g3	555.218037348859	77.4031534211895	2.8426	7.0153e-25	6.3338e-23
c86706_g1	0.711546363439283	88.6091750492879	-6.9604	7.7799e-25	7.0112e-23
c73981_g1	8474.91821009545	1474.31019416048	2.5232	8.4779e-25	7.6262e-23
c66827_g2	484.095386741209	25.6922038105249	4.2359	8.7128e-25	7.8232e-23
c40121_g1	11.9316920918437	160.409335982122	-3.7489	9.233e-25	8.2751e-23
c40674_g1	6.57663048526888	125.18271986514	-4.2505	9.936e-25	8.8889e-23
c64730_g1	75.6645272583435	1.00917596784445	6.2284	1.063e-24	9.492e-23
c45707_g1	3171.26374937253	515.474926226873	2.6211	1.2215e-24	1.0888e-22
c86545_g1	25.9723567347578	3153.66696768087	-6.9239	1.3721e-24	1.2209e-22
c15602_g1	3317.96956967883	578.621999480177	2.5196	1.728e-24	1.5319e-22
c62666_g1	15.5550792580729	185.579971566095	-3.5766	1.7251e-24	1.5319e-22
c42988_g1	462.236497434768	63.1489121488763	2.8718	1.8677e-24	1.6528e-22
c61542_g1	185.778053186976	16.7608087093988	3.4704	2.1634e-24	1.911e-22
c29960_g1	30.9532643252294	737.011152755874	-4.5735	2.1864e-24	1.9279e-22
c64877_g1	8.12449658177962	246.312447114056	-4.9221	2.2071e-24	1.9426e-22
c64804_g2	973.313924643122	158.648533914996	2.6171	2.2392e-24	1.9674e-22
c85913_g1	1878.76210740274	8.85067196145056	7.7298	2.5358e-24	2.2239e-22
c66628_g1	456.260150862979	17.7045605594922	4.6877	2.7316e-24	2.3914e-22
c55127_g1	518.818321986271	75.8148103033594	2.7747	3.0419e-24	2.6582e-22
c74109_g1	7.40499918344253	623.747173754122	-6.3963	3.23e-24	2.8176e-22
c86718_g1	70.0200961955124	0.74052594644559	6.5631	3.3039e-24	2.877e-22
c67105_g2	222.876553328621	1679.57090994495	-2.9138	3.421e-24	2.9736e-22
c15382_g1	9200.04692275206	1634.90198956765	2.4924	3.5822e-24	3.1082e-22
c21296_g1	8.6377462380528	678.301166019743	-6.2951	3.6264e-24	3.141e-22
c50761_g1	463.876220232655	65.0256962239008	2.8347	4.3924e-24	3.7978e-22
c37247_g1	161.411933151758	12.9115114425316	3.644	4.4452e-24	3.8367e-22
c79975_g1	1.43427090279476	2008.08937664965	-10.451	4.62e-24	3.9806e-22
c91529_g1	0	199.860685950357	-Inf	4.6611e-24	4.009e-22
c43046_g1	0.748308032206249	998.072829172974	-10.381	5.3313e-24	4.5773e-22
c65865_g2	2550.70374604303	449.467501254737	2.5046	5.6282e-24	4.8238e-22
c64587_g1	135.086365046265	8.55093277995362	3.9817	5.8558e-24	5.0101e-22
c46750_g1	611.287463965111	11.3014943515222	5.7573	5.9469e-24	5.0792e-22
c57972_g1	5.9753691281305	569.763010407429	-6.5752	6.122e-24	5.2196e-22
c65455_g2	991.991140074068	161.857642909962	2.6156	6.8549e-24	5.8344e-22
c45513_g1	51.1067463946834	378.255351550091	-2.8878	7.0038e-24	5.9508e-22
c64617_g1	179.742901667072	1223.75712808368	-2.7673	7.0693e-24	5.9961e-22
c47236_g1	97.2767822025655	3.85251390345829	4.6582	7.5121e-24	6.3606e-22
c65437_g1	252.080960604531	1.58454788209887	7.3137	8.2805e-24	6.9992e-22
c64815_g1	128.483652789765	5.82314405791721	4.4636	9.1022e-24	7.6805e-22
c65910_g1	371.001772800842	9373.04713079207	-4.659	9.3341e-24	7.8626e-22
c54972_g1	8.57540107643506	4619.69677674544	-9.0734	9.9661e-24	8.3806e-22
c54271_g1	1812.50726386102	224.246268772706	3.0148	1.0532e-23	8.8412e-22
c67565_g1	94.6271475639233	2.0564238071456	5.524	1.1232e-23	9.4124e-22
c68783_g1	3.81837368598026	300.029300728251	-6.296	1.2198e-23	1.0205e-21
c60577_g1	0.337392347336159	79.3418519325919	-7.8775	1.3343e-23	1.1144e-21
c66925_g1	1447.54535350238	249.746983753486	2.5351	1.3573e-23	1.1316e-21
c8165_g1	80.6134801203244	1.71351308021711	5.556	1.3724e-23	1.1423e-21
c68285_g1	378.034164841931	3.1087713204216	6.926	1.4635e-23	1.2161e-21
c62429_g1	5.00649108332245	1532.27468656825	-8.2577	1.48e-23	1.2277e-21
c62970_g1	144.214770953462	1041.39318990198	-2.8522	1.5382e-23	1.2738e-21
c62854_g2	841.924825008516	4.52949876953664	7.5382	1.822e-23	1.5063e-21
c27977_g1	271.74363241594	1.60680045441832	7.4019	1.8875e-23	1.5578e-21
c65226_g19	118.136588463199	6.93714961417669	4.09	1.9446e-23	1.6023e-21
c62830_g1	1.61021125812848	85.4175994803401	-5.7292	2.0861e-23	1.7159e-21
c58904_g2	0	154.254835814973	-Inf	2.322e-23	1.9068e-21
c56501_g1	6996.11671666621	1288.06454949831	2.4413	2.3444e-23	1.922e-21
c59368_g1	11.0409782320523	229.711494691407	-4.3789	2.616e-23	2.1411e-21
c67999_g1	2060.97588844947	364.613080714742	2.4989	2.7566e-23	2.2524e-21
c64402_g1	192.541553064304	19.7896702121395	3.2824	2.8432e-23	2.3193e-21
c39777_g1	551.763085742837	88.6099300493551	2.6385	2.997e-23	2.4407e-21
c64701_g1	1440.31826422465	253.118755983155	2.5085	3.5218e-23	2.8633e-21
c61091_g1	477.369285731474	71.5327786982913	2.7384	3.7234e-23	3.0222e-21
c57437_g1	687.242214706817	11.5149196031197	5.8992	3.7842e-23	3.0614e-21
c67318_g2	4297.74303460856	803.791356088113	2.4187	3.784e-23	3.0614e-21
c66750_g1	195.821275197848	0.370262973222795	9.0468	3.7962e-23	3.066e-21
c91830_g1	628.375136777844	7.6160175176388	6.3664	3.863e-23	3.1148e-21
c64137_g1	0.93542656345616	72.454307137029	-6.2753	3.9357e-23	3.1683e-21
c97720_g1	309.520715741087	30.6555066336516	3.3358	4.1521e-23	3.337e-21
c92155_g1	426.63135520873	3.56671098371484	6.9023	4.2385e-23	3.4009e-21
c66900_g1	234.664446917237	0.907563016020519	8.0144	5.1955e-23	4.1619e-21
c36443_g1	39.496627626777	1360.81916772628	-5.1066	5.2825e-23	4.2247e-21
c67827_g1	7.99980625854415	126.797836630125	-3.9864	5.3502e-23	4.2719e-21
c25366_g1	27.9135060581856	1186.13974201175	-5.4092	6.9472e-23	5.538e-21
c56810_g1	486.681648653685	73.6517030313787	2.7242	7.1682e-23	5.7049e-21
c20281_g1	1861.75603360818	343.26573936581	2.4393	7.3768e-23	5.8614e-21
c56468_g1	95.845489301599	3.8353610051137	4.6433	7.4584e-23	5.9166e-21
c67033_g1	664.248259575	3536.1698963463	-2.4124	7.9684e-23	6.311e-21
c64046_g1	253.75930693514	30.142342200557	3.0736	8.3625e-23	6.6125e-21
c12851_g1	2009.17903514985	246.666319679426	3.026	9.6038e-23	7.5817e-21
c47339_g1	1169.50866231355	87.6310590805778	3.7383	1.07e-22	8.4336e-21
c66629_g1	5.05443092800561	103.524581888542	-4.3563	1.1282e-22	8.8782e-21
c15311_g1	882.237623878481	4649.21190798037	-2.3977	1.1749e-22	9.2307e-21
c74094_g1	331.114507763389	19.2770552172214	4.1024	1.2143e-22	9.5252e-21
c60201_g1	643.102032769871	22.3351520036401	4.8477	1.2974e-22	1.0161e-20
c80082_g1	3.19483902340618	2729.8113290598	-9.7388	1.3671e-22	1.0689e-20
c57601_g1	71.179236866192	1.33815043301945	5.7331	1.4088e-22	1.0998e-20
c62116_g1	245.29755309103	2.00119903734432	6.9375	1.4879e-22	1.1579e-20
c65702_g1	126.513775878865	756.587704941314	-2.5802	1.4868e-22	1.1579e-20
c91828_g1	60.0152311565587	0.328974465175002	7.5112	1.5217e-22	1.1823e-20
c12730_g1	615.14259379293	41.7615419539154	3.8807	1.5574e-22	1.2081e-20
c62681_g1	1096.95530373892	192.982329109282	2.507	1.5961e-22	1.2361e-20
c66520_g1	338.625914027114	48.4718503319537	2.8045	1.818e-22	1.4058e-20
c74438_g1	5.057658069024	2242.69945246515	-8.7926	2.0086e-22	1.5508e-20
c97277_g1	32845.4837370977	276.350355234719	6.8931	2.0136e-22	1.5522e-20
c64355_g2	1.36074756526083	377.6116394167	-8.1164	2.0723e-22	1.5949e-20
c47352_g1	89.0285107256345	3731.92412367827	-5.3895	2.1957e-22	1.6872e-20
c47278_g1	16.9750278903298	202.313721073982	-3.5751	2.2546e-22	1.7297e-20
c20364_g1	1972.28161875814	224.043877861592	3.138	2.4609e-22	1.8851e-20
c65862_g1	1503.34229209355	7581.84545312492	-2.3344	2.5622e-22	1.9597e-20
c65132_g4	95.6725424519874	4.42788581771271	4.4334	2.6161e-22	1.9978e-20
c59527_g1	88.5443208424206	3.07579912293976	4.8474	2.8924e-22	2.2053e-20
c56704_g1	21.5081750807677	2131.55336474541	-6.6309	3.3571e-22	2.5556e-20
c47302_g1	1378.5874325435	248.768633061921	2.4703	3.3833e-22	2.5716e-20
c12710_g1	113.711080462821	7.02670934163089	4.0164	3.5557e-22	2.6984e-20
c67115_g2	1180.36340068149	214.368080150677	2.4611	3.5813e-22	2.7137e-20
c64445_g2	16488.714734485	3258.18038594608	2.3393	3.7268e-22	2.8196e-20
c66797_g3	77.9029970729255	2.55055230451177	4.9328	3.8614e-22	2.9169e-20
c58187_g1	11003.7260698365	2137.74933109036	2.3638	4.1545e-22	3.1335e-20
c74907_g1	0	219.210910487179	-Inf	4.5935e-22	3.4592e-20
c67798_g2	9.84821998722738	129.820323181611	-3.7205	4.6738e-22	3.5143e-20
c2453_g1	568.877323327521	19.5373889280543	4.8638	4.9376e-22	3.7013e-20
c66560_g2	503.347246944967	58.2512973273189	3.1112	4.9316e-22	3.7013e-20
c4251_g1	23.7930879871718	765.458436976926	-5.0077	5.0618e-22	3.7886e-20
c65814_g6	112.64136519947	0.370262973222795	8.249	5.1237e-22	3.8291e-20
c91725_g1	7.32824870489022	114.972487381309	-3.9717	5.4147e-22	4.0404e-20
c67454_g2	54.0555980054304	0	Inf	5.6165e-22	4.1846e-20
c66845_g5	0.374154016103124	60.1570528022032	-7.329	5.6761e-22	4.2227e-20
c97507_g1	836.035053708818	147.548440751666	2.5024	5.9769e-22	4.4397e-20
c57193_g1	1.3863310581116	1092.92356774512	-9.6227	5.9942e-22	4.4458e-20
c64869_g1	309.59551770008	7400.44685484129	-4.5792	6.0261e-22	4.4627e-20
c86176_g1	74.4876555794204	959.23383398878	-3.6868	6.2131e-22	4.5942e-20
c47146_g1	0.997771725073898	751.56415479659	-9.557	6.3241e-22	4.6693e-20
c80934_g1	21.7431504103041	195.777454147417	-3.1706	7.5863e-22	5.5927e-20
c22695_g1	1574.59594838603	299.456932398273	2.3946	7.8073e-22	5.747e-20
c68634_g1	73.897587902092	1.87545047581718	5.3002	7.8392e-22	5.7619e-20
c52921_g1	1740.75987196187	336.847374135915	2.3696	8.7275e-22	6.3956e-20
c67986_g1	21.6281415101238	197.868674867501	-3.1936	8.7244e-22	6.3956e-20
c63603_g2	698.475471626804	123.150951944911	2.5038	8.8209e-22	6.4544e-20
c67726_g4	354.164177705028	1867.07018155856	-2.3983	9.8316e-22	7.1832e-20
c40656_g1	804.764488186832	142.246806598373	2.5002	1.3571e-21	9.9003e-20
c22486_g1	130.669874097768	10.2022383790108	3.679	1.3895e-21	1.0122e-19
c36399_g1	1043.49926387482	195.34437593293	2.4173	1.4005e-21	1.0187e-19
c8314_g1	372.399915398256	10.9947724586666	5.082	1.6449e-21	1.1947e-19
c42138_g1	9.2357804541728	123.415080891475	-3.7401	1.6648e-21	1.2074e-19
c66884_g1	942.908576143681	172.595562178205	2.4497	1.7149e-21	1.2418e-19
c67672_g1	265.765588381501	34.8262753771225	2.9319	1.9369e-21	1.4005e-19
c59298_g6	0.986593549157705	1625.90800135152	-10.687	1.9491e-21	1.4073e-19
c67296_g1	654.927789502064	22.3230987792704	4.8747	2.0706e-21	1.4928e-19
c63175_g1	188.388598940023	21.1951278002937	3.1519	2.1829e-21	1.5715e-19
c66115_g1	1442.7786789175	48.3214750444744	4.9	2.2298e-21	1.6029e-19
c61180_g2	2237.35258810446	436.169379772209	2.3588	2.6509e-21	1.9028e-19
c62505_g1	5.66687046106019	256.363036363453	-5.4995	2.7697e-21	1.9851e-19
c15604_g1	72.9624935242227	455.11291777888	-2.641	2.836e-21	2.0297e-19
c67940_g1	3597.8746759444	718.542449482301	2.324	3.0229e-21	2.1603e-19
c20927_g1	113.36068100112	8.39594893474842	3.7551	3.1893e-21	2.2759e-19
c12825_g2	715.136909927368	3.19134833651719	7.8079	3.2762e-21	2.3345e-19
c66550_g1	1111.06574696064	194.762064013984	2.5122	3.3689e-21	2.3971e-19
c97776_g1	1134.03040254257	213.15057860521	2.4115	3.4013e-21	2.4167e-19
c66432_g2	113.227806007691	7.54497344870027	3.9076	3.4664e-21	2.4594e-19
c9997_g1	187.984069994687	1011.58412413384	-2.4279	3.493e-21	2.4746e-19
c59136_g1	817.913442413195	148.022485268454	2.4661	3.5326e-21	2.4991e-19
c64281_g3	51.6011159793327	0	Inf	3.8972e-21	2.753e-19
c80100_g1	841.636991372153	2.03738787141725	8.6903	4.145e-21	2.9238e-19
c59137_g1	4.96972941455549	1078.34440410485	-7.7614	4.286e-21	3.019e-19
c76003_g1	4.56990885920489	92.6024801428035	-4.3408	4.4823e-21	3.1527e-19
c65328_g1	1751.54412278588	342.775735800344	2.3533	5.2728e-21	3.7035e-19
c53294_g1	100.656827772377	1045.38833596063	-3.3765	5.7313e-21	4.0197e-19
c67496_g1	1646.58364209042	111.962574331406	3.8784	6.1127e-21	4.2811e-19
c67950_g1	22.0550423111862	5691.80276053581	-8.0116	6.1298e-21	4.287e-19
c64020_g1	834.888997671972	144.657959633962	2.5289	6.1526e-21	4.2967e-19
c86063_g1	11.293752112335	2266.69613140104	-7.6489	6.4668e-21	4.5097e-19
c52523_g1	94.7757740382489	5.55771067310944	4.092	7.4117e-21	5.1613e-19
c97383_g1	802.574775094727	3879.54990679605	-2.2732	9.6325e-21	6.6889e-19
c97526_g1	505.372016260967	36.4416193745374	3.7937	9.6325e-21	6.6889e-19
c15193_g1	11.0730160069398	129.856189809938	-3.5518	1.0463e-20	7.2523e-19
c20319_g1	1.08570037954241	74.5279130034829	-6.1011	1.0481e-20	7.2523e-19
c66699_g2	1281.31648101032	250.086413960005	2.3571	1.0488e-20	7.2523e-19
c57523_g1	3417.63270520277	715.630280845715	2.2557	1.1243e-20	7.7634e-19
c57996_g1	658.940987224209	3380.91096289955	-2.3592	1.1523e-20	7.9436e-19
c68306_g1	54.4505285741082	0.328974465175002	7.3708	1.1537e-20	7.9436e-19
c75376_g1	235.430885685776	29.9238172749846	2.9759	1.2388e-20	8.5178e-19
c57111_g1	303.586349401117	44.5083666116802	2.77	1.2904e-20	8.8602e-19
c67833_g1	136.92682774005	12.6257085227881	3.439	1.3032e-20	8.9358e-19
c67701_g1	57.8420845054228	0.537300042797724	6.7502	1.3061e-20	8.943e-19
c68300_g1	820.373965407066	54.9459606088623	3.9002	1.3243e-20	9.055e-19
c82244_g1	3.3818745082594	81.3031252220595	-4.5874	1.3706e-20	9.3584e-19
c64722_g3	813.336743250925	155.276790846291	2.389	1.444e-20	9.8458e-19
c74007_g1	700.959322048408	8.25814714885155	6.4074	1.4682e-20	9.9969e-19
c62831_g1	1359.8668138119	267.917016125806	2.3436	1.54e-20	1.0471e-18
c58462_g1	422.807352177752	8.280399721171	5.6742	1.5805e-20	1.0732e-18
c5166_g1	4488.17477023082	940.069713053369	2.2553	1.5891e-20	1.0775e-18
c92539_g1	636.854472959018	115.8384688445	2.4588	1.6308e-20	1.1043e-18
c43572_g2	0	50.6642512095399	-Inf	1.6896e-20	1.1425e-18
c11203_g1	5.97867931554558	432.296790813741	-6.1761	1.7007e-20	1.1485e-18
c86031_g1	86.7183465119664	4.2056239783365	4.3659	1.931e-20	1.3021e-18
c67483_g1	1664.93369944639	331.897867825002	2.3267	1.962e-20	1.3213e-18
c74799_g1	486.174370504963	83.5110306834611	2.5414	2.2001e-20	1.4796e-18
c65299_g3	331.110199101494	1609.01423780783	-2.2808	2.4196e-20	1.6249e-18
c66399_g1	39.5143431311266	1463.43122857761	-5.2108	2.6502e-20	1.7774e-18
c66309_g4	124.154341160446	10.6035905123317	3.5495	2.6831e-20	1.797e-18
c56100_g1	18813.7341883037	4038.26732429514	2.22	3.1372e-20	2.0982e-18
c45767_g1	0.337392347336159	607.898549997855	-10.815	3.269e-20	2.1834e-18
c17377_g1	149.012936217083	2.43178645434325	5.9373	3.6324e-20	2.4228e-18
c59001_g1	544.945879058504	63.1673986464282	3.1089	4.0146e-20	2.6741e-18
c91739_g1	103.169197627017	546.481784032297	-2.4052	4.1287e-20	2.7464e-18
c21043_g1	1167.09660269737	88.8381340456646	3.7156	4.1777e-20	2.7752e-18
c39920_g1	136.479399525603	881.557796460859	-2.6914	4.3025e-20	2.8542e-18
c40039_g1	2744.62774901859	19.6073632816037	7.1291	4.3752e-20	2.8986e-18
c36791_g1	45.5855089022267	537.744441060447	-3.5603	4.7795e-20	3.1622e-18
c64498_g4	0	50.4507967969786	-Inf	4.8466e-20	3.2022e-18
c60110_g1	2175.50526712481	17.3278643130872	6.9721	5.6162e-20	3.7057e-18
c67241_g1	256.255274523884	37.2433122477176	2.7825	5.7057e-20	3.7597e-18
c61327_g1	266.025799514408	1.91673898386497	7.1168	5.755e-20	3.7871e-18
c53342_g1	4370.08362277576	954.890696649194	2.1943	5.8404e-20	3.8382e-18
c63555_g2	4373.42915315332	846.699091634739	2.3688	5.8755e-20	3.856e-18
c45653_g1	464.592890218063	81.8296764787311	2.5053	5.9053e-20	3.8705e-18
c60636_g1	2494.16619625073	31.7450835354259	6.2959	6.3199e-20	4.1366e-18
c66751_g4	0	123.259635090984	-Inf	6.46e-20	4.2227e-18
c45639_g1	133.931699130275	702.489971192473	-2.391	6.5416e-20	4.2703e-18
c66717_g4	405.7406101157	1914.66101066908	-2.2385	6.7566e-20	4.4048e-18
c56736_g1	193.945516580369	974.667587163447	-2.3293	7.3945e-20	4.8143e-18
c55788_g1	289.262504940899	9.2705397532871	4.9636	7.4141e-20	4.8207e-18
c3087_g1	620.270748768258	113.89415038191	2.4452	7.8297e-20	5.0841e-18
c39719_g1	501.27584933125	90.1626337712887	2.475	8.5874e-20	5.5688e-18
c58568_g3	3790.4079635982	813.563658151309	2.22	8.636e-20	5.5929e-18
c74074_g1	3397.56937278344	515.30966304125	2.721	8.8625e-20	5.732e-18
c15448_g1	353.096706612109	1693.80594620471	-2.2621	9.8476e-20	6.3607e-18
c67987_g1	370.253316097457	1731.26938166176	-2.2252	9.9278e-20	6.4041e-18
c91662_g1	93.0872325023104	512.974593991502	-2.4622	1.0247e-19	6.6016e-18
c46358_g2	54.9940856171116	0.537300042797724	6.6774	1.0438e-19	6.7158e-18
c64714_g1	403.475508212898	2.36636233659225	7.4137	1.0591e-19	6.8052e-18
c65234_g2	274.067553079263	18.8686912115781	3.8605	1.0998e-19	7.057e-18
c65121_g1	128.939763952786	5.59711614377347	4.5259	1.2258e-19	7.8544e-18
c66572_g2	7.00526167448864	3335.54101605774	-8.8953	1.2272e-19	7.8544e-18
c53507_g2	0.374154016103124	478.707035436231	-10.321	1.4037e-19	8.9721e-18
c98739_g1	1.27281891079232	117.402039431559	-6.5273	1.6394e-19	1.0465e-17
c14483_g1	37.705835165832	2285.74707871165	-5.9217	1.8402e-19	1.1731e-17
c57491_g2	5.81714427714644	108.742891516096	-4.2245	1.8806e-19	1.1974e-17
c66879_g2	498.714011871278	89.4264308282109	2.4794	1.9064e-19	1.2122e-17
c15313_g1	5176.8148625036	1117.54389013438	2.2117	1.9874e-19	1.2621e-17
c68302_g1	1.45985439564553	836.526552564249	-9.1624	1.9994e-19	1.268e-17
c22443_g2	1904.5957616216	411.328906447799	2.2111	2.0246e-19	1.2824e-17
c58357_g1	36.8152043524373	841.453523933474	-4.5145	2.1568e-19	1.3644e-17
c21495_g1	351.164672890853	60.0744466251439	2.5473	2.185e-19	1.3804e-17
c68319_g1	2617.0569054805	25.1409383450099	6.7018	2.503e-19	1.5793e-17
c68141_g1	7.30589235305783	116.733136153192	-3.998	2.5618e-19	1.6143e-17
c58022_g1	27.7441030312854	242.450818558885	-3.1274	3.0833e-19	1.9405e-17
c62659_g1	3790.34260604399	846.026232334975	2.1636	3.0947e-19	1.9451e-17
c60602_g1	22.5985163077929	407.234186473927	-4.1716	3.1586e-19	1.9827e-17
c80378_g1	1326.97737319631	280.115588591041	2.244	3.1936e-19	2.0022e-17
c46093_g1	1.01217704200848	60.1835625655391	-5.8938	3.4661e-19	2.1702e-17
c67254_g1	6871.8937416044	1526.78875058964	2.1702	3.5137e-19	2.1972e-17
c37262_g2	215.45590482378	0.657948930350004	8.3552	3.7153e-19	2.3203e-17
c85846_g1	2051.52841572577	441.81635712799	2.2152	3.7299e-19	2.3265e-17
c36768_g1	30.6414554707441	230.972307531845	-2.9142	3.908e-19	2.4344e-17
c46675_g1	1.04893871077544	57.8263298615075	-5.7847	3.9746e-19	2.4728e-17
c61212_g1	135.975099378709	704.035245228611	-2.3723	4.4481e-19	2.7638e-17
c52272_g1	40.345855923922	413.310689021742	-3.3567	4.4666e-19	2.7718e-17
c97694_g1	480.838637127503	46.6980419689242	3.3641	4.7537e-19	2.9463e-17
c68070_g1	1335.69800943098	6590.10949763687	-2.3027	5.3202e-19	3.2932e-17
c67191_g1	23973.1563610607	5455.74945675795	2.1356	5.6604e-19	3.4994e-17
c53504_g1	1273.5704235434	121.745230472938	3.3869	6.0326e-19	3.7248e-17
c60600_g1	139.360201027987	15.2861900896898	3.1885	6.2967e-19	3.8829e-17
c81450_g1	319.139047486032	55.8827589085609	2.5137	6.3927e-19	3.9372e-17
c75127_g1	0	343.373426733683	-Inf	6.8856e-19	4.2355e-17
c39718_g1	167.133114693141	21.588713061225	2.9526	7.0775e-19	4.348e-17
c92789_g1	181.052082518542	23.7145909447074	2.9326	7.3008e-19	4.4796e-17
c66431_g5	672.998635457796	134.046023650101	2.3279	7.9232e-19	4.8555e-17
c42898_g1	0	45.7320375465113	-Inf	8.0406e-19	4.9212e-17
c91569_g1	4384.82668295817	20.0620863083058	7.7719	8.3268e-19	5.09e-17
c54896_g1	2425.17374949821	536.655941364486	2.176	9.2428e-19	5.6429e-17
c65619_g1	75.9232726461766	3.64928799981042	4.3789	9.6037e-19	5.856e-17
c63168_g2	48.7531846335244	287.394058939544	-2.5595	9.7559e-19	5.9414e-17
c63005_g4	2336.27867214224	508.100491404284	2.201	9.8787e-19	6.0087e-17
c68327_g1	1.01217704200848	711.646974158393	-9.4576	1.1235e-18	6.825e-17
c66634_g3	4833.26296446104	1119.67009898286	2.1099	1.1514e-18	6.9861e-17
c61651_g1	64.1341524747115	2.04248754539211	4.9727	1.1661e-18	7.0666e-17
c67997_g1	4540.71210807009	191.72405933298	4.5658	1.1868e-18	7.1831e-17
c64937_g1	351.222475755279	1591.16601553385	-2.1796	1.3617e-18	8.2315e-17
c43006_g1	2979.98890946729	684.124091770798	2.123	1.3707e-18	8.2758e-17
c66762_g1	874.726837391969	31.9676384195841	4.7741	1.4564e-18	8.782e-17
c65128_g1	228.338027542406	2203.37106117382	-3.2705	1.5645e-18	9.4228e-17
c66470_g2	162.352400290786	19.7358082025093	3.0402	1.5721e-18	9.4491e-17
c91748_g1	39.3191905185822	282.333971464327	-2.8441	1.5728e-18	9.4491e-17
c24877_g1	3487.95268428074	19.9001489127058	7.4535	1.5921e-18	9.5533e-17
c38041_g1	1019.34565068084	220.47270412497	2.209	1.6301e-18	9.7697e-17
c62853_g1	15.9370182162805	138.685942798276	-3.1214	1.6953e-18	1.0148e-16
c57423_g2	606.462029414443	2691.09135228183	-2.1497	1.8423e-18	1.1001e-16
c73976_g1	1190.16208552088	257.379861124687	2.2092	1.8417e-18	1.1001e-16
c59203_g1	5438.27836309822	1270.5080219376	2.0977	1.8549e-18	1.1063e-16
c67346_g1	0	136.32140517714	-Inf	1.8834e-18	1.1219e-16
c22615_g1	79.6892317327844	4.8394372989833	4.0415	1.9662e-18	1.1698e-16
c59992_g1	2.79501846805559	267.421056857705	-6.5801	1.9795e-18	1.1763e-16
c63742_g1	283.140602919975	1294.83119108248	-2.1932	2.656e-18	1.5745e-16
c70333_g1	59.4667010804858	0.597624486573864	6.6367	2.6527e-18	1.5745e-16
c20571_g1	553.22147822885	52.7624838019459	3.3903	2.7283e-18	1.6154e-16
c54994_g1	145.804439294312	711.110754191698	-2.286	2.7783e-18	1.643e-16
c92080_g1	972.964210583417	207.310860248088	2.2306	2.8262e-18	1.6693e-16
c59980_g4	599.269274120644	4.76195995686257	6.9755	2.854e-18	1.6837e-16
c58437_g1	597.451102153908	13.3198462872111	5.4872	2.8959e-18	1.7064e-16
c43974_g1	6060.66057366549	1405.91767065049	2.108	2.9714e-18	1.7488e-16
c64879_g1	1258.36549099863	279.410086789964	2.1711	3.2019e-18	1.8822e-16
c67969_g1	47116.6740673369	11277.2048154998	2.0628	3.5246e-18	2.0694e-16
c65864_g1	326.326688293998	59.2958488072416	2.4603	3.5981e-18	2.11e-16
c56893_g1	154.604703541351	1.17621303741938	7.0383	3.6587e-18	2.143e-16
c31222_g1	768.889820433647	163.61481865186	2.2325	4.1287e-18	2.4154e-16
c39985_g1	1.33516407241006	1005.18460664289	-9.5562	4.3149e-18	2.5213e-16
c56366_g1	184.674637303084	26.3134144686255	2.8111	4.407e-18	2.5721e-16
c12978_g1	1293.42456353271	12940.0754128145	-3.3226	4.4936e-18	2.6195e-16
c67422_g4	23.0750873416958	446.747948850799	-4.2751	4.8757e-18	2.8389e-16
c66626_g2	80.498471220144	1.61190012839317	5.6421	5.6476e-18	3.2844e-16
c67848_g2	7.02439088530264	336.124564071693	-5.5805	6.0021e-18	3.4864e-16
c8743_g1	8.78487595951736	484.760290434257	-5.7861	6.3322e-18	3.6738e-16
c66762_g2	1950.34946400113	34.4203438470394	5.8243	6.3543e-18	3.6822e-16
c65255_g1	575.090135840183	19.0135048697974	4.9187	6.3959e-18	3.702e-16
c65985_g1	186.084639869201	853.723983751338	-2.1978	6.4424e-18	3.7245e-16
c85758_g1	34.4341626174768	4391.84680266603	-6.9948	6.5135e-18	3.7612e-16
c7577_g1	324.540455551859	16.4146813458792	4.3053	6.5721e-18	3.7906e-16
c97321_g1	941.259198480488	11053.7865220774	-3.5538	7.1729e-18	4.1322e-16
c37773_g1	1031.82622053824	226.557874350061	2.1872	7.1853e-18	4.1345e-16
c64000_g1	59.7483010985315	416.424573561841	-2.8011	7.2293e-18	4.1549e-16
c45662_g1	10.0177060605243	107.43930327316	-3.4229	7.5282e-18	4.3217e-16
c86537_g1	29.0247899305788	193.779677308554	-2.7391	8.2192e-18	4.7128e-16
c85832_g1	473.200410198062	28.3127013076224	4.0629	8.2777e-18	4.7408e-16
c47324_g1	2.02435408401695	3754.83054591042	-10.857	8.5298e-18	4.8795e-16
c42403_g1	536.410777946619	108.422233361487	2.3067	8.8426e-18	5.0526e-16
c64191_g2	1770.15391233571	406.554445491398	2.1224	8.9954e-18	5.1339e-16
c66301_g3	2434.10493784893	393.49116015056	2.629	9.2701e-18	5.2845e-16
c64025_g1	169.05157547915	19.7744003511786	3.0958	9.3336e-18	5.3145e-16
c52433_g1	4.21811119493416	100.137283404518	-4.5692	9.6876e-18	5.5097e-16
c64057_g6	1300.34473310179	145.826347477064	3.1566	9.9705e-18	5.664e-16
c46174_g1	75.1526913085347	4.36756137393657	4.1049	9.9873e-18	5.667e-16
c80238_g1	187.064929725222	26.6429092110132	2.8117	1.0807e-17	6.1249e-16
c57568_g1	266.429444039448	46.9969678284265	2.5031	1.102e-17	6.2387e-16
c56347_g1	150.362837792014	18.937361126884	2.9891	1.1237e-17	6.354e-16
c61807_g1	183.12825245554	26.5343427087944	2.7869	1.1844e-17	6.6893e-16
c85709_g1	1354.94735084426	18675.3095601993	-3.7848	1.2056e-17	6.8016e-16
c91928_g1	15.713304109057	1346.49179887399	-6.4211	1.2713e-17	7.1636e-16
c46842_g1	68.8942409133912	3.45999835791605	4.3155	1.3975e-17	7.866e-16
c15332_g1	2278.90053155674	222.146906707838	3.3588	1.4153e-17	7.9571e-16
c60682_g1	51673.4609151364	1394.42106194473	5.2117	1.4953e-17	8.3971e-16
c53454_g1	575.403157465111	122.083070686855	2.2367	1.6196e-17	9.0746e-16
c64689_g1	100.871192642132	9.9456415819817	3.3423	1.6191e-17	9.0746e-16
c74062_g1	170.129755559672	1113.83864466965	-2.7108	1.6957e-17	9.4898e-16
c66725_g1	896.26687840167	201.857656957648	2.1506	1.7141e-17	9.5821e-16
c65492_g1	89.1056609322765	442.956594383651	-2.3136	1.8436e-17	1.0294e-15
c66514_g2	572.636632949231	117.356581215386	2.2867	1.8733e-17	1.0448e-15
c91921_g1	8.39954376749805	5075.81459406366	-9.2391	1.9174e-17	1.0682e-15
c86724_g1	43.4526832464629	249.746719869668	-2.5229	1.9269e-17	1.0723e-15
c58070_g1	43.8717991054209	0.370262973222795	6.8886	2.0012e-17	1.1123e-15
c60082_g1	65.4355328801828	804.381727289818	-3.6197	2.0332e-17	1.1288e-15
c65382_g13	123.330198077771	13.5383712127835	3.1874	2.1735e-17	1.2054e-15
c44133_g1	11.7925134052769	120.150747126708	-3.3489	2.2205e-17	1.23e-15
c64349_g1	163.227212080782	18.7207192386953	3.1242	2.296e-17	1.2704e-15
c21447_g1	711.469016746658	13.0423596780336	5.7695	2.6036e-17	1.439e-15
c74015_g1	7690.6458706393	849.689061888749	3.1781	2.6419e-17	1.4586e-15
c85823_g1	2.98536414032389	3124.11645087493	-10.031	2.762e-17	1.5231e-15
c91893_g1	78.2133922209465	419.137943030712	-2.4219	2.7863e-17	1.5348e-15
c86677_g1	0	135.693877889712	-Inf	2.9661e-17	1.632e-15
c40623_g1	273.591698455143	48.1201321782103	2.5073	2.9835e-17	1.6398e-15
c60706_g2	13.1757003687669	141.768959355429	-3.4276	3.047e-17	1.6728e-15
c63005_g2	2682.49360438338	10860.5780236034	-2.0175	3.1401e-17	1.722e-15
c58738_g1	1439.76380362578	226.096314416819	2.6708	3.1531e-17	1.7272e-15
c67550_g3	152.545650362312	4.38659730966492	5.12	3.5837e-17	1.9608e-15
c66945_g2	4648.67071472631	14.7647093460293	8.2985	3.6379e-17	1.9883e-15
c66732_g2	17370.3843192438	205.298019110156	6.4028	3.9783e-17	2.1719e-15
c67946_g1	1.27281891079232	249.865017709272	-7.617	4.2121e-17	2.297e-15
c67897_g2	54.1339958257434	1.66712489819446	5.0211	4.3989e-17	2.3962e-15
c65847_g1	6.58789170758178	85.8087522657112	-3.7032	4.5156e-17	2.457e-15
c65291_g6	0.748308032206249	291.840761585392	-8.6073	4.839e-17	2.63e-15
c20520_g1	274.132376046609	8.73833938446424	4.9714	4.8462e-17	2.631e-15
c60106_g1	293.38514976073	3.29296128834112	6.4773	5.325e-17	2.8878e-15
c97298_g1	9485.61869779004	2422.16391917803	1.9694	5.4712e-17	2.9638e-15
c58387_g1	2.04671043584934	3057.22069166237	-10.545	5.9367e-17	3.2125e-15
c59298_g3	0.374154016103124	333.011491418444	-9.7977	6.0116e-17	3.2494e-15
c66714_g6	424.431576469373	26.9667840022134	3.9763	6.506e-17	3.5128e-15
c62035_g1	268.672985437389	49.1711169313152	2.45	6.5469e-17	3.531e-15
c65827_g2	53.8668166285261	1.50518750259438	5.1614	6.6053e-17	3.5585e-15
c47311_g2	2189.88226762258	77.5465751582739	4.8196	6.6793e-17	3.5944e-15
c53444_g1	1020.55551823898	239.321033292036	2.0923	6.8622e-17	3.6888e-15
c56136_g1	6991.01436280839	39.0141095360467	7.4854	6.8907e-17	3.7e-15
c59081_g1	22.7040774202143	651.399315019031	-4.8425	7.2031e-17	3.8636e-15
c15363_g1	78.810028234496	0	Inf	8.4419e-17	4.5231e-15
c39766_g2	4931.91307550985	19312.7182161025	-1.9693	8.5264e-17	4.5634e-15
c39092_g1	212.974458523876	36.0676194875109	2.5619	9.0661e-17	4.847e-15
c66795_g2	226.391920689802	38.5433908092803	2.5543	9.18e-17	4.9025e-15
c67554_g1	226.464378010353	40.3477680551952	2.4887	9.2136e-17	4.9151e-15
c66398_g3	299.877791533125	16.4355711580275	4.1895	9.8487e-17	5.2482e-15
c66036_g3	34.9845061281038	321.723282227492	-3.201	9.9388e-17	5.2904e-15
c65871_g1	306.853744295364	60.1272680803487	2.3515	1.0329e-16	5.4923e-15
c67378_g2	12.7902851303508	111.040613098346	-3.118	1.0562e-16	5.6098e-15
c66732_g3	177836.761560506	395.633113726574	8.8122	1.1419e-16	6.0585e-15
c25727_g1	5334.39015914265	1000.90666762377	2.414	1.1489e-16	6.0827e-15
c66167_g1	1.67255641974622	54.9505400056245	-5.038	1.1488e-16	6.0827e-15
c46352_g1	2433.56104162816	9628.02479531071	-1.9842	1.222e-16	6.4629e-15
c63535_g1	145.14687182561	20.2620955753626	2.8407	1.2664e-16	6.6904e-15
c64632_g2	1463.86787744812	348.082564600927	2.0723	1.2904e-16	6.8099e-15
c66315_g1	50.2274443461045	2221.85707079437	-5.4671	1.3609e-16	7.1739e-15
c39997_g1	49.4328593148696	263.093112571602	-2.412	1.485e-16	7.8197e-15
c3230_g1	47.119218820993	0.907563016020519	5.6982	1.5038e-16	7.9101e-15
c85940_g1	376.399351370052	1.13492452937159	8.3735	1.5218e-16	7.9966e-15
c62506_g1	37.8609989685911	0	Inf	1.6458e-16	8.6386e-15
c51285_g1	650.964829525129	51.3950980852484	3.6629	1.7351e-16	9.0978e-15
c91728_g1	460.615409178523	98.9765674604899	2.2184	1.8305e-16	9.5879e-15
c46938_g1	0.311808854485387	42.7801039477149	-7.1001	1.8626e-16	9.7455e-15
c56600_g1	4239.71306973714	59.8114165549325	6.1474	1.8833e-16	9.8431e-15
c19907_g1	3576.57031662312	531.019236659429	2.7517	2.0499e-16	1.0702e-14
c65936_g3	3754.82913047503	233.822987035951	4.0053	2.055e-16	1.0718e-14
c67787_g2	56.3165747607444	2.18538900526383	4.6876	2.068e-16	1.0774e-14
c68248_g1	4.65461037265502	70.1927743888518	-3.9146	2.0918e-16	1.0887e-14
c66264_g2	49.7957521086598	1.23653748119552	5.3316	2.1198e-16	1.102e-14
c68460_g1	103.543334221506	1.44486305881824	6.1632	2.1325e-16	1.1075e-14
c69992_g1	12.1299887990098	109.145284203843	-3.1696	2.2873e-16	1.1866e-14
c74063_g1	1814.46510196508	6967.85461679814	-1.9412	2.4689e-16	1.2794e-14
c34651_g1	318.827072538753	64.3773972033241	2.3081	2.5094e-16	1.2991e-14
c15617_g1	138.784107931716	606.807347252823	-2.1284	2.5215e-16	1.304e-14
c11800_g1	238.135096047826	43.018998408223	2.4687	2.5301e-16	1.307e-14
c43013_g1	3125.6763813649	11982.906284515	-1.9387	2.7219e-16	1.4047e-14
c66370_g10	65.4788318773833	3.70961244358656	4.1417	2.889e-16	1.4893e-14
c57841_g1	330.847676255653	67.4885718383422	2.2935	2.8958e-16	1.4912e-14
c64891_g3	2885.76659141191	11080.505588595	-1.941	2.9011e-16	1.4924e-14
c67293_g2	191.48953780141	1041.89444691552	-2.4439	2.924e-16	1.5026e-14
c61038_g1	7.40964003092525	985.641517456479	-7.0555	3.0674e-16	1.574e-14
c74747_g1	2.03553225993315	1238.43223850029	-9.2489	3.0693e-16	1.574e-14
c79898_g1	34.998745352245	202.745927644546	-2.5343	3.2018e-16	1.6402e-14
c46422_g1	86.7805255807908	8.2117589668289	3.4016	3.2332e-16	1.6546e-14
c57974_g1	373.412388091136	79.4233592332984	2.2331	3.4688e-16	1.7733e-14
c64180_g1	0.374154016103124	213.400594889094	-9.1557	3.4902e-16	1.7824e-14
c53521_g1	32.7218665271354	321.714387317786	-3.2975	3.5342e-16	1.803e-14
c39684_g1	44.7767521893535	1335.05434593757	-4.898	4.3879e-16	2.2361e-14
c66398_g4	40.091600794672	0.268650021398862	7.2214	4.5297e-16	2.306e-14
c66976_g7	56.0241442562631	858.046529263404	-3.9369	4.7088e-16	2.3947e-14
c65704_g1	4073.51798489976	818.56205842258	2.3151	4.9314e-16	2.5053e-14
c53631_g1	85.3703569218795	0.370262973222795	7.849	4.9935e-16	2.5342e-14
c41554_g1	110.082471124332	13.4976029819484	3.0278	5.0731e-16	2.572e-14
c67102_g4	0	37.010330783179	-Inf	5.7573e-16	2.9158e-14
c63468_g1	3442.90596385975	895.786004905969	1.9424	5.8523e-16	2.9594e-14
c66634_g2	806.291929029456	194.247837990337	2.0534	5.8555e-16	2.9594e-14
c65571_g1	0.986593549157705	503.297103189834	-8.9947	5.9221e-16	2.99e-14
c64185_g1	550.119757106664	127.243430024266	2.1122	5.9484e-16	3.0002e-14
c51453_g1	90.9076470730314	9.12442165682428	3.3166	6.3999e-16	3.2213e-14
c98015_g1	152.124653526297	1002.61988845993	-2.7204	6.3965e-16	3.2213e-14
c66319_g2	2.20816242785178	154.544229843702	-6.129	6.5094e-16	3.2731e-14
c92141_g1	0.711546363439283	636.304658535311	-9.8045	6.5606e-16	3.2954e-14
c51128_g1	39.9987821535306	0.268650021398862	7.2181	6.6569e-16	3.3404e-14
c40066_g1	23.5594433177031	151.351378997474	-2.6835	7.1385e-16	3.5784e-14
c74310_g1	618.021334413056	150.798663288897	2.035	7.4163e-16	3.7138e-14
c56706_g1	1593.49284940928	408.469749213048	1.9639	7.5593e-16	3.7816e-14
c65140_g14	1045.87714347895	6.95618554990503	7.2322	8.0524e-16	4.0242e-14
c67656_g1	246.0038252436	1326.70643303128	-2.4311	8.0719e-16	4.0298e-14
c59355_g2	1205.95956991647	301.043136085325	2.0021	8.3735e-16	4.1761e-14
c39968_g1	560.975497784523	128.460440453484	2.1266	8.4415e-16	4.2057e-14
c63676_g1	599.010870895363	127.484207522158	2.2323	9.0243e-16	4.4915e-14
c66319_g1	0.337392347336159	41.4025188830677	-6.9391	9.1209e-16	4.535e-14
c11694_g1	189.989113271202	30.4147291357597	2.6431	9.4268e-16	4.6824e-14
c91693_g1	55.5618954928981	2.61597642226277	4.4087	9.7844e-16	4.855e-14
c64920_g2	15.753375965239	119.693158830124	-2.9256	9.8334e-16	4.8744e-14
c20227_g1	4428.46777946601	16812.6551972611	-1.9247	1.0194e-15	5.0479e-14
c91836_g1	1.29840240364309	1639.88881306966	-10.303	1.0734e-15	5.3102e-14
c65807_g1	55.6305288437592	299.920228128936	-2.4306	1.0771e-15	5.323e-14
c60752_g1	1195.64692453795	300.533159127858	1.9922	1.1202e-15	5.5306e-14
c57239_g2	2646.41478991431	701.022892847136	1.9165	1.1408e-15	5.6267e-14
c40659_g4	0	64.3816543943406	-Inf	1.1713e-15	5.7712e-14
c66080_g1	3200.05589203123	828.562536121852	1.9494	1.2201e-15	6.0058e-14
c45914_g1	540.43115633755	8.92067547596374	5.9208	1.2437e-15	6.1155e-14
c93081_g1	0.748308032206249	392.679940701154	-9.0355	1.2501e-15	6.141e-14
c65465_g5	43.6732532590647	0.370262973222795	6.8821	1.2753e-15	6.2585e-14
c76261_g1	2.76943497520482	117.128055013331	-5.4024	1.2969e-15	6.358e-14
c4825_g1	2121.83864468737	422.821573478599	2.3272	1.3711e-15	6.7149e-14
c52052_g1	31.5337491297932	184.257120155	-2.5468	1.3744e-15	6.7247e-14
c54470_g1	18.9481319422485	2239.58098740784	-6.885	1.4202e-15	6.9416e-14
c67392_g1	12.5920714695814	144.408023342546	-3.5196	1.5135e-15	7.3903e-14
c4822_g1	122.763801908449	2.62107609623762	5.5496	1.5557e-15	7.589e-14
c34983_g1	298.657039532224	60.4168662358234	2.3055	1.574e-15	7.6703e-14
c91571_g1	56.7050510473854	0.657948930350004	6.4294	1.599e-15	7.7845e-14
c86297_g1	0.374154016103124	1942.74750112534	-12.342	1.6051e-15	7.8065e-14
c55111_g1	62.7364771478903	933.812266501508	-3.8958	1.7479e-15	8.4926e-14
c66748_g2	4.3796462333333	66.8496588437205	-3.932	1.787e-15	8.6739e-14
c66852_g1	339.592978637368	74.8841813930247	2.1811	1.8479e-15	8.9609e-14
c4198_g1	1254.14877608854	319.046622504319	1.9749	1.8501e-15	8.9627e-14
c62114_g1	21935.2689647743	3081.85276386549	2.8314	1.9124e-15	9.2553e-14
c7847_g1	866.785699078812	169.97929271116	2.3503	1.9462e-15	9.4096e-14
c17950_g1	2236.61841054291	586.67638546732	1.9307	1.9673e-15	9.5022e-14
c63022_g1	1631.81381029456	10948.489684446	-2.7462	1.9749e-15	9.5295e-14
c53361_g1	0	47.4863188575635	-Inf	2.0965e-15	1.0106e-13
c67998_g1	1124.47839857708	285.704644817643	1.9767	2.1599e-15	1.0402e-13
c87232_g1	39.2168565471791	0.268650021398862	7.1896	2.1625e-15	1.0404e-13
c66014_g1	216.461894144557	875.227930168598	-2.0155	2.1758e-15	1.0458e-13
c79868_g1	8684.71571456621	2336.53431791245	1.8941	2.2002e-15	1.0564e-13
c62331_g1	1020.75767736827	3840.42625441425	-1.9116	2.2175e-15	1.0637e-13
c79952_g1	680.399575118533	2587.71977702853	-1.9272	2.2417e-15	1.0743e-13
c67657_g1	6083.44641135828	1635.85273305467	1.8948	2.4375e-15	1.167e-13
c67495_g2	102.777160096051	12.2605452235402	3.0674	2.4816e-15	1.1869e-13
c54659_g1	519.080711664827	123.112066751459	2.076	2.5103e-15	1.1995e-13
c15345_g1	12812.21919216	3515.56391148253	1.8657	2.5334e-15	1.2082e-13
c66049_g8	8.32593738356741	323.117193322786	-5.2783	2.5331e-15	1.2082e-13
c54637_g1	55.7567989662524	722.782065176418	-3.6963	2.7233e-15	1.2975e-13
c39765_g2	99.4446236350451	11.5403888120303	3.1072	2.8116e-15	1.3383e-13
c60603_g1	960.784710199712	208.348656249083	2.2052	2.8275e-15	1.3445e-13
c66447_g2	429.547323076728	1.34325010699431	8.3209	2.8614e-15	1.3593e-13
c61096_g1	608.490425599551	149.808346855854	2.0221	2.887e-15	1.3702e-13
c21723_g2	64.3432121258103	0.268650021398862	7.9039	3.2455e-15	1.5388e-13
c54341_g1	1323.48666967609	344.070612224193	1.9436	3.2548e-15	1.5417e-13
c80515_g1	32.2707128932898	179.619860714816	-2.4766	3.3358e-15	1.5785e-13
c52189_g1	2326.77251021609	605.149014166182	1.943	3.4569e-15	1.6343e-13
c13446_g1	163.121484875567	28.4561522056705	2.5191	4.1789e-15	1.9737e-13
c63059_g1	451.779980483589	55.0553987550032	3.0367	4.233e-15	1.9973e-13
c45806_g1	534.979403916976	129.572504650433	2.0457	4.2596e-15	2.008e-13
c97530_g1	2120.43349771716	372.107789952489	2.5106	4.3373e-15	2.0426e-13
c97394_g1	10.4718376961982	459.584980480207	-5.4557	4.5353e-15	2.1338e-13
c67714_g1	565.746862949409	139.82138760486	2.0166	4.7272e-15	2.222e-13
c62678_g1	113.37839650547	478.681918394761	-2.0779	4.8188e-15	2.2629e-13
c67292_g6	585.921648939885	27.6102763935972	4.4074	4.8596e-15	2.2798e-13
c66881_g6	329.589511800985	1261.3335845047	-1.9362	4.956e-15	2.3229e-13
c27173_g1	89.5323956405455	4.03348723478671	4.4723	5.0355e-15	2.3579e-13
c39766_g1	526.765729149337	2203.84109740256	-2.0648	5.514e-15	2.5794e-13
c60922_g1	69.1052955957313	320.115287923405	-2.2117	5.5354e-15	2.587e-13
c67626_g1	642.128228203675	151.693571375723	2.0817	5.5477e-15	2.5903e-13
c5236_g1	1628.78843439591	5946.12858208538	-1.8682	5.5591e-15	2.5907e-13
c65861_g1	107.843918263353	14.4941762872467	2.8954	5.5592e-15	2.5907e-13
c80296_g1	141.400841405995	0	Inf	5.5785e-15	2.5972e-13
c61615_g2	0.374154016103124	38.1586421361276	-6.6722	5.8275e-15	2.7106e-13
c66736_g6	138.096964989959	0	Inf	5.9724e-15	2.7753e-13
c44508_g2	593.63347035857	147.765859310462	2.0063	5.9783e-15	2.7755e-13
c67003_g4	50.4816319328516	0.328974465175002	7.2616	6.3755e-15	2.957e-13
c30474_g1	1.64697292689544	294.364883484622	-7.4816	6.3909e-15	2.9614e-13
c62587_g1	154.445428177277	19.6676877253798	2.9732	6.6166e-15	3.063e-13
c66916_g1	62.6516095416467	1397.00836463205	-4.4788	6.74e-15	3.1173e-13
c55404_g1	21.8422572406888	375.420997442219	-4.1033	7.0645e-15	3.2643e-13
c62189_g1	5.01766925923865	117.385816499064	-4.5481	7.4659e-15	3.4465e-13
c74037_g1	782.839028103275	197.636506724957	1.9859	7.7519e-15	3.5751e-13
c67122_g1	1116.3050758126	211.926065187421	2.3971	7.7671e-15	3.5788e-13
c67293_g1	236.235515333441	47.8152641617748	2.3047	7.8189e-15	3.5992e-13
c50774_g1	178.610509056518	31.7472596175916	2.4921	7.8355e-15	3.6035e-13
c50704_g1	1782.76617519765	473.056467772196	1.914	7.9953e-15	3.6736e-13
c64620_g1	124.003735158773	19.2459368961595	2.6878	8.0434e-15	3.6922e-13
c65412_g2	840.451413181517	79.1732248704152	3.4081	8.1239e-15	3.7257e-13
c57507_g1	2066.26279441504	12.1570492343325	7.4091	8.2085e-15	3.761e-13
c66955_g1	216.363285592552	42.0098224403786	2.3647	8.2389e-15	3.7714e-13
c66832_g1	299.211092958356	64.4664366535656	2.2145	8.3227e-15	3.8061e-13
c61794_g3	109.671804578652	15.2556212068044	2.8458	8.3774e-15	3.8276e-13
c56907_g1	14.437341103643	118.336434416661	-3.035	8.4358e-15	3.8507e-13
c63985_g1	149.215207482838	25.2495340081925	2.5631	8.8989e-15	4.0583e-13
c66802_g3	46.9691110977002	237.22929229474	-2.3365	9.3551e-15	4.2624e-13
c63213_g1	2509.6746115172	682.018531155603	1.8796	9.7469e-15	4.4368e-13
c36527_g1	344.435539922961	76.6205256447015	2.1684	9.9562e-15	4.5237e-13
c91551_g1	34.7416628100663	303.953846988425	-3.1291	9.9491e-15	4.5237e-13
c64213_g1	0.311808854485387	37.3862137075893	-6.9057	1.0169e-14	4.6159e-13
c65296_g1	0.311808854485387	82.6010643528441	-8.0494	1.0394e-14	4.714e-13
c21530_g1	150.612218438485	23.8682411907052	2.6577	1.047e-14	4.7441e-13
c66698_g1	173.584987312672	32.6325409003289	2.4113	1.0629e-14	4.8114e-13
c91712_g1	68.9931816509825	671.255840791733	-3.2823	1.0821e-14	4.8937e-13
c42907_g1	1309.3892297333	4662.44195139065	-1.8322	1.1118e-14	5.0235e-13
c43024_g1	2325.75263296986	627.134250260264	1.8909	1.1302e-14	5.0976e-13
c51285_g2	368.282801987729	32.8070809584752	3.4887	1.1305e-14	5.0976e-13
c67179_g2	271.610477275533	58.9985129403411	2.2028	1.1313e-14	5.0976e-13
c54928_g1	106.277172095218	447.549362859313	-2.0742	1.1452e-14	5.1554e-13
c27481_g1	960.187365221028	255.669184153388	1.909	1.1813e-14	5.313e-13
c15584_g1	373.905164290354	1389.07778106067	-1.8934	1.2195e-14	5.4797e-13
c98359_g1	369.415694794385	81.5271826159283	2.1799	1.2257e-14	5.5026e-13
c54657_g1	138.514516553553	22500.4482271581	-7.3438	1.244e-14	5.5799e-13
c67318_g3	3810.93967071278	1057.02443827421	1.8501	1.2694e-14	5.6887e-13
c65193_g1	14397.5948230167	460.875753008282	4.9653	1.3324e-14	5.9656e-13
c36879_g1	4.04225388599714	431.034166002818	-6.7365	1.3435e-14	6.0096e-13
c59703_g1	142.294481229006	24.0301494253416	2.566	1.3522e-14	6.043e-13
c67822_g1	17.3091100502509	147.25136127816	-3.0887	1.3748e-14	6.1382e-13
c63821_g1	0	575.892395602665	-Inf	1.4083e-14	6.2823e-13
c61162_g1	51.6937685276806	1.23653748119552	5.3856	1.4112e-14	6.2892e-13
c92565_g1	1.01217704200848	515.286641923161	-8.9918	1.4569e-14	6.4871e-13
c59666_g1	52.1625546194791	2.3886149089117	4.4488	1.4635e-14	6.5108e-13
c66942_g1	6.08101328694867	9129.14616601831	-10.552	1.5097e-14	6.7102e-13
c65603_g1	257.738618830849	53.5024894711789	2.2682	1.5213e-14	6.7555e-13
c91715_g1	315.208627397806	70.8284707468823	2.1539	1.5248e-14	6.7649e-13
c56529_g1	587.790644038283	2170.18042347569	-1.8844	1.558e-14	6.9058e-13
c53465_g1	318.502007430714	71.1531588600771	2.1623	1.5698e-14	6.9522e-13
c15059_g1	44.800854433237	226.111174589143	-2.3354	1.5759e-14	6.9728e-13
c27152_g1	2.50879310642097	73.7085177937818	-4.8768	1.6019e-14	7.0816e-13
c40659_g2	0	116.547004825962	-Inf	1.611e-14	7.1153e-13
c43142_g2	49.6631107505265	2.32507382854446	4.4168	1.6386e-14	7.2307e-13
c97504_g1	60.6800022425891	2.40765084464005	4.6555	1.7004e-14	7.4967e-13
c91875_g1	1312.62880057347	356.248566251522	1.8815	1.7765e-14	7.8249e-13
c65934_g1	207.513169515985	40.2322480025815	2.3668	1.8391e-14	8.0933e-13
c67789_g4	52.2025434292645	2.94173425084667	4.1494	1.967e-14	8.6486e-13
c97579_g1	530.20421286468	128.992933867089	2.0393	1.99e-14	8.742e-13
c53707_g1	11117.9018058788	3172.41904154701	1.8092	2.1064e-14	9.245e-13
c50724_g1	936.23250472472	249.811565388278	1.906	2.221e-14	9.7391e-13
c85853_g1	1404.20565695251	4987.76946877206	-1.8286	2.3159e-14	1.0146e-12
c74249_g1	308.75661969327	1160.57820461493	-1.9103	2.3228e-14	1.0168e-12
c11772_g1	6.95078450137201	72.3122189991519	-3.379	2.518e-14	1.1012e-12
c48300_g1	702.455932585893	2978.10000028559	-2.0839	2.5549e-14	1.1163e-12
c62172_g1	455.620194821407	112.475504041646	2.0182	2.603e-14	1.1364e-12
c45612_g1	1229.58972849811	334.075116920627	1.8799	2.6532e-14	1.1572e-12
c32322_g1	515.280715936649	108.277588613771	2.2506	2.6698e-14	1.1634e-12
c62792_g1	3.35951815642701	4216.90786150251	-10.294	2.723e-14	1.1856e-12
c61865_g1	7.16348652547269	74.6010748326597	-3.3805	2.8429e-14	1.2367e-12
c50942_g2	3.3706963323432	56.8696823040859	-4.0765	2.866e-14	1.2447e-12
c62628_g1	970.236942963647	257.15438264872	1.9157	2.8663e-14	1.2447e-12
c60683_g1	3111.58476042304	886.922342263876	1.8108	2.8727e-14	1.2463e-12
c62609_g1	11.1242660390381	91.9571047140359	-3.0473	2.9185e-14	1.2651e-12
c69034_g1	104.360125015674	14.2376086511813	2.8738	3.1158e-14	1.3494e-12
c57556_g1	684.703936618387	4238.39100716903	-2.63	3.1959e-14	1.3829e-12
c43007_g1	94.5927150297048	1126.55212167084	-3.574	3.2754e-14	1.416e-12
c66994_g4	1414.88544599495	188.656576520606	2.9069	3.5441e-14	1.5308e-12
c65931_g1	51.9161519748365	2.41785019258976	4.4244	3.6108e-14	1.5572e-12
c81838_g1	101.448284212884	14.0845078433599	2.8486	3.6116e-14	1.5572e-12
c97909_g1	434.181135865987	104.773465638889	2.051	3.6803e-14	1.5855e-12
c68086_g1	162.771850253052	0.370262973222795	8.7801	3.7734e-14	1.6241e-12
c73986_g1	2141.9129095264	537.701957267587	1.994	3.8108e-14	1.6388e-12
c60866_g1	643.348729147665	165.539411991005	1.9584	3.8171e-14	1.6401e-12
c66710_g2	60.0997665772154	4.22787655065594	3.8294	3.8352e-14	1.6464e-12
c68094_g1	4449.75016773654	101.009119541751	5.4612	3.8902e-14	1.6686e-12
c61582_g1	1768.51674655451	495.984569892333	1.8342	4.0114e-14	1.719e-12
c12775_g1	27.6017802500969	210.583100634784	-2.9316	4.1858e-14	1.7922e-12
c80009_g1	665.915366328715	1.60680045441832	8.695	4.2899e-14	1.8352e-12
c37799_g1	205.607883854855	41.4642060870149	2.31	4.4602e-14	1.9064e-12
c97420_g1	0.711546363439283	200.568525253679	-8.1389	4.5214e-14	1.9308e-12
c43001_g1	1662.0457350852	429.669192526286	1.9517	4.6259e-14	1.9737e-12
c66685_g1	2839.13917218731	800.128966819084	1.8271	4.76e-14	2.0292e-12
c91803_g1	6.42958381020102	266.245737134747	-5.3719	4.8941e-14	2.0845e-12
c54869_g1	423.776035039699	103.795899108356	2.0296	4.9631e-14	2.1121e-12
c98204_g1	10.3471473729627	289.019734544025	-4.8039	5.0719e-14	2.1565e-12
c86559_g1	589.635093185343	13.2265496459531	5.4783	5.0891e-14	2.162e-12
c29237_g1	14.2790332062622	1038.16212488418	-6.184	5.202e-14	2.208e-12
c40041_g1	2087.48269468431	483.046395391223	2.1115	5.4651e-14	2.3177e-12
c67199_g2	67.4921738782774	299.309979309276	-2.1488	5.5125e-14	2.3358e-12
c16002_g1	1045.64684061928	135.05972069278	2.9527	5.7357e-14	2.4283e-12
c74594_g1	3.15799430824252	623.408073077454	-7.625	5.7468e-14	2.4309e-12
c67027_g1	393.290656882078	97.539207390243	2.0115	5.8698e-14	2.4808e-12
c57564_g2	8.27477039786587	75.8510574593598	-3.1964	6.1306e-14	2.5887e-12
c56627_g1	742.150024538148	193.182433349654	1.9417	6.2198e-14	2.6241e-12
c45243_g2	0.623617708970774	54.1765215844844	-6.4409	6.2646e-14	2.6408e-12
c91605_g1	402.120328591657	100.427314354314	2.0015	6.3343e-14	2.6679e-12
c83095_g1	0	39.7557635198089	-Inf	6.5974e-14	2.7763e-12
c62394_g1	4.94083573428963	114.732486554024	-4.5374	6.9441e-14	2.9197e-12
c80580_g1	213.94341961508	44.5107699262766	2.265	7.0692e-14	2.9697e-12
c4823_g1	4.08224269578249	124.810375783067	-4.9342	7.1917e-14	3.0186e-12
c65121_g2	265.954916466188	0.805950064196587	8.3663	7.3369e-14	3.0769e-12
c54944_g1	121.059705992196	1613.36915731725	-3.7363	7.4049e-14	3.1028e-12
c46777_g1	181.918844723349	673.554776459047	-1.8885	7.4751e-14	3.1295e-12
c97405_g1	125.82160786543	489.477231024548	-1.9599	8.0883e-14	3.3834e-12
c65966_g1	770.888160062702	19.5856309864969	5.2987	8.3305e-14	3.4817e-12
c64945_g1	89.5036835569669	7.23825155584471	3.6282	8.4998e-14	3.5494e-12
c66002_g1	120.154971039666	789.039182957866	-2.7152	8.7239e-14	3.6399e-12
c67770_g1	26.1641991598871	148.706423684928	-2.5068	8.8e-14	3.6685e-12
c54949_g1	1241.28281263815	351.868453046543	1.8187	8.8243e-14	3.6755e-12
c67506_g2	127.04350892971	514.301159210717	-2.0173	8.9036e-14	3.7054e-12
c66669_g1	1593.25370433829	445.000817726464	1.8401	9.0169e-14	3.7494e-12
c59298_g7	0.337392347336159	192.272745082971	-9.1545	9.2098e-14	3.8264e-12
c68001_g1	1.36074756526083	92.2246775296219	-6.0827	9.3317e-14	3.8737e-12
c41425_g1	1240.08872948642	4279.76156684954	-1.7871	9.4491e-14	3.9191e-12
c86437_g1	1824.56646624438	515.198149841538	1.8244	9.5037e-14	3.9385e-12
c39775_g1	5.95309582269481	67.3856252873109	-3.5007	9.6417e-14	3.9923e-12
c64357_g3	149.8469423195	28.0325475000302	2.4183	1.076e-13	4.4516e-12
c80107_g1	2682.35746932343	766.633264949222	1.8069	1.0795e-13	4.4621e-12
c74299_g1	8.46188892911578	77.5127896387974	-3.1954	1.0954e-13	4.5243e-12
c67072_g1	0.311808854485387	392.93590886827	-10.299	1.1219e-13	4.6295e-12
c86308_g1	64.2922942792988	5.44216145953202	3.5624	1.1437e-13	4.7158e-12
c58568_g4	181.425305602667	37.0641927928092	2.2913	1.1723e-13	4.8295e-12
c47174_g1	1766.99309061454	504.560964390773	1.8082	1.1796e-13	4.8557e-12
c68556_g1	553.988148714965	145.005684480507	1.9337	1.1834e-13	4.867e-12
c64760_g1	1161.36576651692	324.652054958659	1.8389	1.2647e-13	5.1972e-12
c57952_g1	7920.81233437136	2361.62677422161	1.7459	1.3068e-13	5.3656e-12
c80014_g1	476.074145085844	34.7957064942371	3.7742	1.3726e-13	5.6312e-12
c68344_g1	47.9330161094387	2.55243534189553	4.2311	1.4583e-13	5.9776e-12
c64058_g2	62.8228415069948	1.37943894106725	5.5091	1.4686e-13	6.0148e-12
c67746_g8	1154.78790200415	328.406407269739	1.8141	1.5525e-13	6.3532e-12
c59030_g1	3769.52329915457	696.611470740052	2.436	1.5739e-13	6.4352e-12
c85807_g1	286.936137479637	1019.03595423652	-1.8284	1.5888e-13	6.4907e-12
c91743_g1	240.634109180901	3162.59355883884	-3.7162	1.6242e-13	6.6302e-12
c80751_g1	59.6380836347335	380.752898508047	-2.6745	1.6425e-13	6.6993e-12
c65589_g1	40.4753531874336	377.434109954393	-3.2211	1.6703e-13	6.8069e-12
c45899_g1	1187.2090182716	338.589631383561	1.81	1.6748e-13	6.8194e-12
c37489_g1	11.9572755846945	112.644658871459	-3.2358	1.7043e-13	6.9339e-12
c67673_g1	124.963097873319	20.0792683676142	2.6377	1.7793e-13	7.2329e-12
c55751_g1	17680.0364311921	5214.83495423004	1.7614	1.8248e-13	7.412e-12
c67477_g1	30.61595502429	273.281187456429	-3.158	1.8752e-13	7.6101e-12
c65030_g6	3992.52894970418	165.316014623889	4.594	1.8919e-13	7.6718e-12
c63347_g1	0	40.1228098564406	-Inf	1.9154e-13	7.7604e-12
c4372_g1	1053.21391348965	301.400445029292	1.805	1.9942e-13	8.0733e-12
c20205_g1	4072.03844951105	1237.92904331243	1.7178	2.0382e-13	8.2401e-12
c64775_g1	8.83604294521891	139.484096829119	-3.9806	2.0388e-13	8.2401e-12
c66828_g1	1254.36451621233	367.267672391359	1.7721	2.0425e-13	8.2483e-12
c69661_g1	29.5382056796454	0	Inf	2.1258e-13	8.5778e-12
c81580_g1	32.5044406091553	0.328974465175002	6.6265	2.3603e-13	9.5159e-12
c46779_g1	461.143147198128	119.286128423688	1.9508	2.3719e-13	9.5547e-12
c28840_g1	70.7573921445959	873.949148237532	-3.6266	2.4504e-13	9.8628e-12
c53982_g1	123.24195274161	4.91879767848778	4.647	2.4644e-13	9.9031e-12
c67637_g1	11.8102289096266	90.3108696279898	-2.9349	2.4632e-13	9.9031e-12
c66808_g2	489.647001080619	1684.99893021525	-1.7829	2.4684e-13	9.9112e-12
c40354_g1	429.328711560652	112.048397145056	1.938	2.5787e-13	1.0345e-11
c67680_g1	18.0205733672935	111.053186599929	-2.6235	2.5855e-13	1.0364e-11
c54836_g1	1612.67031927682	467.228678505165	1.7873	2.5989e-13	1.0409e-11
c48391_g1	57.0838459109712	0.805950064196587	6.1462	2.6726e-13	1.0696e-11
c53495_g1	3126.5507898176	947.081550912849	1.723	2.6951e-13	1.0777e-11
c55626_g1	625.04239960705	2124.95674755249	-1.7654	2.7364e-13	1.0933e-11
c2291_g1	1323.49117160313	4393.56196215253	-1.731	2.7496e-13	1.0977e-11
c56967_g1	9.18784060948964	9308.45082249952	-9.9846	2.8e-13	1.1169e-11
c67374_g6	71.3533482830779	345.631881960395	-2.2762	2.8787e-13	1.1474e-11
c65085_g1	0.711546363439283	422.201368158681	-9.2128	2.8853e-13	1.1491e-11
c65675_g1	28.5403509081748	148.067803735088	-2.3752	2.9888e-13	1.1893e-11
c37511_g1	43.8893485169772	1.29686192497166	5.0808	3.1045e-13	1.2344e-11
c19257_g1	656.798553829418	1.00917596784445	9.3461	3.1261e-13	1.242e-11
c34718_g1	0	34.031565215301	-Inf	3.1314e-13	1.243e-11
c59275_g1	32.4211528021695	162.764942042164	-2.3278	3.1855e-13	1.2625e-11
c64982_g2	114.684583851218	434.334734178614	-1.9211	3.184e-13	1.2625e-11
c56490_g1	85.1117621229461	0	Inf	3.379e-13	1.3381e-11
c65087_g2	139.149296934546	1479.19242087576	-3.4101	3.3976e-13	1.3444e-11
c56653_g1	1578.08815802148	468.106911264193	1.7533	3.4554e-13	1.3661e-11
c43101_g1	1.39750923402779	40.7325167283479	-4.8653	3.4956e-13	1.3809e-11
c64933_g1	113.611973632436	436.606700997596	-1.9422	3.519e-13	1.3891e-11
c97442_g1	3337.89748253323	437.306363739891	2.9322	3.5242e-13	1.39e-11
c97481_g1	32.2772502217233	0.328974465175002	6.6164	3.6747e-13	1.4482e-11
c8073_g1	0.337392347336159	73.7135883067929	-7.7714	3.7274e-13	1.4678e-11
c80334_g1	255.08312673884	61.4407334654885	2.0537	3.7457e-13	1.4738e-11
c80059_g1	66.3421488097698	456.122972881071	-2.7814	3.7743e-13	1.4838e-11
c31045_g1	1400.23713478472	116.568246004819	3.5864	3.8915e-13	1.5287e-11
c91565_g1	3985.0752083874	13053.1340975228	-1.7117	3.9416e-13	1.5471e-11
c40555_g1	34.9412901773	173.526703875329	-2.3122	3.9834e-13	1.5623e-11
c85802_g1	23.3979913257007	444.237263972236	-4.2469	3.9984e-13	1.5669e-11
c44383_g2	2497.14987543769	738.099526247999	1.7584	4.0107e-13	1.5705e-11
c21482_g1	2.64474465196934	69.8954093609875	-4.724	4.037e-13	1.5795e-11
c65014_g3	3942.7456108019	1182.48292169608	1.7374	4.1925e-13	1.639e-11
c58901_g3	28.5837329517719	0	Inf	4.2072e-13	1.6435e-11
c61183_g3	692.590265572841	62.0227950463196	3.4811	4.2381e-13	1.6542e-11
c60891_g1	660.985103882426	178.615850233297	1.8878	4.3179e-13	1.6841e-11
c68733_g1	18.3836322538771	293.205018148389	-3.9954	4.35e-13	1.6952e-11
c62919_g1	14.4516633741809	97.0651920344181	-2.7477	4.3539e-13	1.6954e-11
c67509_g2	298.420613961508	1.95481085532167	7.2542	4.5708e-13	1.7785e-11
c40035_g1	25.8413782222789	141.38852619522	-2.4519	4.6073e-13	1.7912e-11
c64188_g1	17.1876468680338	106.802016922528	-2.6355	4.6784e-13	1.8174e-11
c67865_g1	144.913808480918	27.6325289659166	2.3908	4.7443e-13	1.8416e-11
c55113_g1	0.374154016103124	41.0081203001417	-6.7761	4.7786e-13	1.8534e-11
c56619_g1	4740.38548260285	1426.65362828644	1.7324	4.8323e-13	1.8727e-11
c91651_g1	371.132450135522	1278.55853206213	-1.7845	5.2245e-13	2.0231e-11
c22060_g1	84.8714140322505	415.123396123926	-2.2902	5.282e-13	2.0438e-11
c61102_g1	221.713607801354	18.01586184911	3.6214	5.3525e-13	2.0694e-11
c45745_g1	437.77593052975	89.6355697278283	2.288	5.3874e-13	2.0813e-11
c39097_g1	14.381450224062	274.960695909576	-4.2569	5.4012e-13	2.085e-11
c68728_g1	0.337392347336159	33.0256058840476	-6.613	5.4118e-13	2.0874e-11
c65795_g1	933.949171617574	273.749165682005	1.7705	5.4175e-13	2.088e-11
c65518_g1	119.905855036279	10.9478639994313	3.4532	5.4862e-13	2.1128e-11
c67427_g5	68.1938727258682	7.39187264087883	3.2056	5.7182e-13	2.2004e-11
c73993_g1	1750.74423637143	519.922946856667	1.7516	5.785e-13	2.2244e-11
c53507_g3	0	29.3261927884107	-Inf	6.1594e-13	2.3665e-11
c58855_g1	11.0250761622567	297.349533521919	-4.7533	6.4424e-13	2.4733e-11
c80207_g1	31.5512985413494	0.370262973222795	6.413	6.5039e-13	2.4949e-11
c38541_g1	695.085464486959	192.994733700361	1.8486	6.5381e-13	2.5061e-11
c67643_g3	970.87714261748	280.698434332903	1.7903	6.9333e-13	2.6555e-11
c85894_g1	2836.8374929808	299.810364678897	3.2422	7.1079e-13	2.7203e-11
c15600_g1	285.660838845396	72.2419299302806	1.9834	7.161e-13	2.7384e-11
c66526_g1	2756.96110510516	834.468008927308	1.7242	7.2339e-13	2.7642e-11
c85873_g1	528.122706701238	47.512279182723	3.4745	7.2707e-13	2.7761e-11
c15460_g2	42.1622318777177	1.89448641154553	4.4761	7.6535e-13	2.92e-11
c64516_g1	230.953561832417	1077.55034744641	-2.2221	7.703e-13	2.9366e-11
c65447_g1	2731.09113246269	820.398667846757	1.7351	7.811e-13	2.9754e-11
c32714_g1	5.14235958247412	57.7971237387931	-3.4905	7.8442e-13	2.9857e-11
c63449_g3	130.912966554996	476.962088685217	-1.8653	7.9817e-13	3.0357e-11
c98611_g1	33.5436978968755	0.657948930350004	5.6719	8.3361e-13	3.168e-11
c64609_g2	35.5872642381032	0.907563016020519	5.2932	8.3862e-13	3.1846e-11
c20123_g1	2322.05065955658	7623.65598161533	-1.7151	8.5448e-13	3.2423e-11
c50421_g1	11.0586106900053	93.6588209632777	-3.0822	8.623e-13	3.2695e-11
c67607_g1	1493.04973933086	388.268688305304	1.9431	8.7775e-13	3.3255e-11
c88220_g1	49.8758958210239	3.88870273753123	3.681	8.9303e-13	3.3808e-11
c57454_g1	272.870221529458	934.769215228548	-1.7764	8.9565e-13	3.3881e-11
c68217_g1	513.825442290632	47.3675238464312	3.4393	8.9894e-13	3.3979e-11
c79937_g1	406.844389192967	1373.90810743621	-1.7557	8.9984e-13	3.3987e-11
c67623_g1	2.06111575278392	2454.93454536198	-10.218	9.0061e-13	3.3989e-11
c57956_g1	4.84495604492331	61.9949225228126	-3.6776	9.2916e-13	3.504e-11
c29222_g1	3.71926685559556	52.7485183792287	-3.826	9.3046e-13	3.5062e-11
c67204_g1	1989.69940538766	13.9378403087206	7.1574	9.5844e-13	3.6089e-11
c91892_g1	1068.1911017208	312.89372731062	1.7714	9.6638e-13	3.636e-11
c61002_g2	2878.63526093931	913.858405523106	1.6553	9.9418e-13	3.7377e-11
c53055_g1	0	132.612136609839	-Inf	1.0126e-12	3.8041e-11
c55753_g1	200.862766553992	1109.10290159766	-2.4651	1.037e-12	3.8927e-11
c64546_g2	44.8229616458793	2.81920232591063	3.9909	1.0543e-12	3.9531e-11
c64673_g1	53.838255133847	4.67240022940837	3.5264	1.0547e-12	3.9531e-11
c60686_g1	2.73267330643785	91.8348000215306	-5.0707	1.0672e-12	3.9968e-11
c66945_g3	8381.69853826756	30.3924765634402	8.1074	1.0897e-12	4.0782e-11
c74056_g1	14.5028303598824	225.591511070515	-3.9593	1.096e-12	4.0986e-11
c74522_g1	274.710601176847	65.4767114977629	2.0689	1.1346e-12	4.2395e-11
c67582_g3	247.419382167565	62.9708332483933	1.9742	1.1366e-12	4.2433e-11
c79931_g1	552.234019372496	154.133843051135	1.8411	1.1373e-12	4.2433e-11
c65481_g1	72.0091853636234	288.727366091984	-2.0035	1.1704e-12	4.3635e-11
c65960_g1	1.62138943404467	5275.97420277519	-11.668	1.2543e-12	4.6728e-11
c57364_g1	1349.38991197699	410.452630663344	1.717	1.2638e-12	4.7044e-11
c64386_g1	61.1072197253445	254.185787267828	-2.0565	1.3177e-12	4.9012e-11
c45288_g1	244.921782740954	60.6307826036699	2.0142	1.4401e-12	5.3526e-11
c63072_g1	0	62.9320430282569	-Inf	1.4573e-12	5.4126e-11
c51586_g2	0.337392347336159	190.13348930148	-9.1384	1.4921e-12	5.5376e-11
c64869_g5	1476.2970931962	444.353588421276	1.7322	1.5275e-12	5.6645e-11
c75850_g1	0.93542656345616	36.4303794721624	-5.2834	1.5736e-12	5.8312e-11
c59806_g1	27.4834611625015	0	Inf	1.5857e-12	5.8671e-11
c67765_g3	1927.75490330095	595.89599429321	1.6938	1.585e-12	5.8671e-11
c66049_g14	5866.89385930825	1787.79049456678	1.7144	1.5886e-12	5.8733e-11
c2552_g1	985.358752102738	267.164151400633	1.8829	1.6304e-12	6.0234e-11
c66229_g1	220.698800446997	52.4444928457516	2.0732	1.7358e-12	6.4079e-11
c61400_g2	0	67.4172930465491	-Inf	1.7496e-12	6.4539e-11
c37406_g1	11.6309783668778	477.901878458634	-5.3607	1.7674e-12	6.5146e-11
c64414_g1	4884.22147527351	785.289975096985	2.6368	1.8473e-12	6.8041e-11
c63203_g1	645.154645253048	186.289144468624	1.7921	1.9037e-12	7.0027e-11
c98059_g1	267.451053365321	65.1782767545096	2.0368	1.904e-12	7.0027e-11
c65251_g1	60.0485165451172	242.59481889511	-2.0143	1.9082e-12	7.0125e-11
c47175_g1	41372.4930387311	831.282258871438	5.6372	1.9161e-12	7.0365e-11
c66069_g1	3.09564914662478	47.8761088827636	-3.951	1.9737e-12	7.2424e-11
c75417_g1	36.9063601479242	1.37943894106725	4.7417	1.9972e-12	7.3233e-11
c45888_g1	522.309734083261	145.541101485921	1.8435	2.0223e-12	7.41e-11
c21892_g1	13.241272671403	89.3550645535266	-2.7545	2.0509e-12	7.5091e-11
c63032_g1	173.846376599026	4.88582548100595	5.1531	2.0657e-12	7.5574e-11
c13113_g1	285.31185309016	1020.80539481996	-1.8391	2.117e-12	7.7396e-11
c67666_g1	298.606220236003	37.4961429699792	2.9934	2.1193e-12	7.742e-11
c65343_g1	60.8563423260125	0.638912994621657	6.5736	2.1685e-12	7.9158e-11
c42902_g1	376.775882723872	100.534056141076	1.906	2.1874e-12	7.9789e-11
c67577_g2	117.244310308044	17.0619106510668	2.7807	2.1964e-12	8.0058e-11
c65930_g1	84.7401863805815	635.444004779257	-2.9066	2.2075e-12	8.0404e-11
c59175_g1	89.6334144557748	984.09736253209	-3.4567	2.2188e-12	8.0755e-11
c54887_g1	1817.14052080636	5713.37213107874	-1.6527	2.4054e-12	8.7479e-11
c91811_g1	1731.86044462204	524.705693527526	1.7227	2.4596e-12	8.9385e-11
c51534_g2	46.8137812021477	2.95005056141263	3.9881	2.5217e-12	9.1576e-11
c60313_g1	251.720300312719	6.53069780688096	5.2684	2.5363e-12	9.2038e-11
c75210_g1	374.306481598566	99.9262323065529	1.9053	2.6179e-12	9.4927e-11
c97326_g1	144.051542061621	606.7301771356	-2.0745	2.6771e-12	9.7004e-11
c64420_g1	1.9843652742316	41.3912789806926	-4.3826	2.7474e-12	9.9475e-11
c67519_g1	3891.04032524479	389.829716462641	3.3192	2.7618e-12	9.9922e-11
c67028_g1	192.851849662035	24.6143870883383	2.9699	2.8742e-12	1.0391e-10
c67376_g1	184.459940247742	638.65783148538	-1.7917	2.9491e-12	1.0654e-10
c65033_g1	22799.2590161128	7326.39528339897	1.6378	2.9984e-12	1.0824e-10
c55232_g1	1198.17611549967	359.169270940681	1.7381	3.1097e-12	1.1218e-10
c39747_g1	2659.36284621123	8272.46235233824	-1.6372	3.2589e-12	1.1747e-10
c80012_g1	996.210560898249	3139.33807656449	-1.6559	3.2953e-12	1.187e-10
c97766_g1	6.21688178610034	130.831125793444	-4.3954	3.3311e-12	1.199e-10
c37796_g1	981.542771258368	289.921083394457	1.7594	3.3562e-12	1.2072e-10
c67494_g2	31.7240948020615	262.753638223272	-3.0501	3.4122e-12	1.2264e-10
c55434_g1	2541.57592721377	796.682347794321	1.6736	3.4494e-12	1.2389e-10
c66574_g3	1003.13259678133	283.830418787602	1.8214	3.527e-12	1.2658e-10
c67758_g1	233.718771192122	776.705732298543	-1.7326	3.5611e-12	1.2771e-10
c67160_g4	435.239508778348	23.3346780617113	4.2213	3.5727e-12	1.2804e-10
c40008_g1	850.770625204772	256.684075045735	1.7288	3.6996e-12	1.3249e-10
c91593_g1	0.623617708970774	1199.61389745628	-10.91	3.732e-12	1.3355e-10
c67189_g13	0	59.9644882017902	-Inf	3.7563e-12	1.3432e-10
c20548_g1	2937.28351221542	928.606480178446	1.6613	3.7951e-12	1.3561e-10
c11157_g1	520.588225758178	78.4818126263344	2.7297	3.9185e-12	1.3992e-10
c66835_g1	359.330670539173	1166.3453457973	-1.6986	4.103e-12	1.464e-10
c66945_g1	8817.91934643027	22.660909832224	8.6041	4.159e-12	1.4829e-10
c59077_g1	7107.40911512227	2280.54761667465	1.6399	4.2326e-12	1.5076e-10
c65012_g1	72.8810191517909	1.37943894106725	5.7234	4.2346e-12	1.5076e-10
c15640_g1	3.00772049215627	2502.84660164042	-9.7007	4.2386e-12	1.508e-10
c20223_g1	0.674784694672318	153.478781061207	-7.8294	4.2903e-12	1.5253e-10
c92083_g1	603.589383492187	170.668711329282	1.8224	4.2945e-12	1.5256e-10
c50776_g1	979.676850794369	185.224772891942	2.403	4.3617e-12	1.5484e-10
c39749_g1	2047.09664670849	6337.41127650756	-1.6303	4.3822e-12	1.5534e-10
c67464_g2	12.2291786757912	756.233291062606	-5.9504	4.3822e-12	1.5534e-10
c58351_g1	87.6440916523675	8.50776123452207	3.3648	4.4733e-12	1.5845e-10
c55602_g1	2093.92650260312	12.4841406621237	7.39	4.5314e-12	1.604e-10
c67442_g3	1175.92681113777	360.97633705555	1.7038	4.5367e-12	1.6047e-10
c42948_g1	307.39801774815	81.9827772865526	1.9067	4.5481e-12	1.6076e-10
c91506_g1	18437.9608711115	56982.3532781218	-1.6278	4.5548e-12	1.6088e-10
c93156_g1	0	98.034236692495	-Inf	4.5733e-12	1.6142e-10
c63822_g1	680.184893567085	202.972996113115	1.7446	4.5822e-12	1.6161e-10
c64633_g5	201.267477096016	48.6616894120245	2.0483	4.6108e-12	1.6251e-10
c64421_g1	127.443246438664	449.479385568603	-1.8184	4.6244e-12	1.6287e-10
c39789_g1	1140.51151461413	351.757454068764	1.697	4.731e-12	1.665e-10
c74378_g1	2287.48884841567	6983.88294291389	-1.6103	4.7419e-12	1.6677e-10
c68510_g1	133.022006648569	18.5188269342548	2.8446	4.7686e-12	1.6759e-10
c20109_g1	1088.08559479015	4483.17880333585	-2.0427	4.7753e-12	1.677e-10
c57610_g1	526.923691274957	151.703646589394	1.7963	4.8017e-12	1.685e-10
c2699_g1	45.6814716379898	262.635869586449	-2.5234	4.8442e-12	1.6988e-10
c68178_g1	27.1316634982308	1737.76610065122	-6.0011	4.9197e-12	1.724e-10
c63244_g1	251.848298905649	66.2125997255188	1.9274	4.9578e-12	1.7361e-10
c39664_g1	1248.87552526379	108.483825592119	3.5251	4.969e-12	1.7388e-10
c85782_g1	28.396614420522	1474.54511745242	-5.6984	4.9963e-12	1.7471e-10
c64912_g1	19.2053805772206	105.654196685828	-2.4598	5.0529e-12	1.7656e-10
c63338_g1	1.27281891079232	60.5023376827644	-5.5709	5.2467e-12	1.8307e-10
c79969_g1	7.40177204242415	266.546180484808	-5.1704	5.2461e-12	1.8307e-10
c56404_g3	1549.21191512803	492.614036288556	1.653	5.3174e-12	1.8541e-10
c50025_g1	36.7064160989975	0	Inf	5.3216e-12	1.8543e-10
c62652_g1	60.6675764530019	6.12424599958523	3.3083	5.3612e-12	1.8667e-10
c91763_g1	56.7179751153527	5.54377441135595	3.3549	5.4437e-12	1.8941e-10
c67364_g1	31.3563120215984	0.657948930350004	5.5746	5.4589e-12	1.898e-10
c37431_g1	40.0064010028417	170.543160839221	-2.0918	5.5131e-12	1.9155e-10
c63173_g1	1668.14211562885	372.790388080063	2.1618	5.553e-12	1.928e-10
c67627_g3	48.6589677898125	3.58896355603428	3.7611	5.5905e-12	1.9397e-10
c66469_g1	52.3701175177169	300.38451358252	-2.52	5.6428e-12	1.9564e-10
c37892_g1	55.8655872196923	5.37673734178102	3.3772	5.8461e-12	2.0255e-10
c79888_g1	1971.28010396582	425.062303897519	2.2134	5.943e-12	2.0576e-10
c21849_g1	0	38.3699204665232	-Inf	5.9732e-12	2.0666e-10
c63051_g1	492.049883467418	1563.23736622124	-1.6677	6.0155e-12	2.0798e-10
c65026_g1	78.4708899951087	11.3923876781837	2.7841	6.052e-12	2.0909e-10
c66190_g3	0	133.241576095615	-Inf	6.0903e-12	2.1027e-10
c12960_g1	1550.70560906467	4767.48073982578	-1.6203	6.3789e-12	2.2008e-10
c22478_g1	1143.75073415561	353.609611417836	1.6935	6.6559e-12	2.2947e-10
c91679_g1	1263.49315575482	393.324144751525	1.6836	6.6627e-12	2.2954e-10
c57046_g1	125.216271481692	4.42600278032895	4.8223	6.8965e-12	2.3743e-10
c41978_g1	0	51.091885873766	-Inf	6.9996e-12	2.4081e-10
c67358_g4	3.20593415292568	78.0969981408305	-4.6065	7.0303e-12	2.417e-10
c54433_g1	111.273732616296	2875.55773275383	-4.6917	7.036e-12	2.4172e-10
c68196_g1	10.8603970292359	3635.15988996779	-8.3868	7.1183e-12	2.4438e-10
c53074_g1	31.4010247252632	162.463356474671	-2.3712	7.1288e-12	2.4457e-10
c54845_g1	1512.9235894674	470.403936168303	1.6854	7.165e-12	2.4564e-10
c40659_g3	0	75.4214522748587	-Inf	7.3297e-12	2.5111e-10
c68815_g1	366.330325817206	45.8089654504556	2.9994	7.347e-12	2.5153e-10
c65395_g1	12.606476786516	83.4525601161049	-2.7268	7.3527e-12	2.5155e-10
c37635_g1	1983.02483003303	640.841088550289	1.6297	7.5026e-12	2.565e-10
c67288_g2	381.652129126113	104.666753013091	1.8665	7.7586e-12	2.6506e-10
c63508_g1	125.250903034211	443.150712325279	-1.823	8.0908e-12	2.7622e-10
c19303_g1	1078.99199566441	7.36452039458452	7.1949	8.1008e-12	2.7637e-10
c66992_g1	183.988689936389	9.06409721304814	4.3433	8.1242e-12	2.7697e-10
c66671_g12	5646.50811318545	1816.23803725079	1.6364	8.1362e-12	2.7719e-10
c79980_g1	56.1307868895621	250.950139348563	-2.1605	8.2712e-12	2.8159e-10
c80373_g1	247.650647581596	811.849501460332	-1.7129	8.4488e-12	2.8744e-10
c64829_g1	565.040758807353	4030.81154186002	-2.8346	8.6716e-12	2.9482e-10
c15329_g1	2577.54317107273	410.496329976412	2.6506	8.8606e-12	3.0103e-10
c59618_g1	298.051869241279	80.1207427952762	1.8953	9.1598e-12	3.1098e-10
c73987_g1	109408.322440271	60.3790215967974	10.823	9.1928e-12	3.1189e-10
c52123_g1	235.615041719092	779.915516935522	-1.7269	9.2629e-12	3.1405e-10
c61183_g1	199.610558102981	705.62852117947	-1.8217	9.4398e-12	3.1983e-10
c91688_g1	447.498593195059	1396.5490426076	-1.6419	9.625e-12	3.2588e-10
c86119_g1	1.42309272687857	608.347714265586	-8.7397	1.0479e-11	3.5455e-10
c65359_g1	1614.80269677509	525.793447148988	1.6188	1.0521e-11	3.5571e-10
c66755_g2	130.495747176988	26.2930449336899	2.3112	1.0569e-11	3.5711e-10
c57129_g1	604.547680189749	1880.87590202552	-1.6375	1.0749e-11	3.6291e-10
c80315_g1	472.406288828213	139.295129392971	1.7619	1.0792e-11	3.6411e-10
c4747_g1	41.9222990190055	177.908758439619	-2.0853	1.149e-11	3.874e-10
c85911_g1	1901.22757687115	149.378638573201	3.6699	1.1683e-11	3.9365e-10
c15312_g1	0	26.0948895430531	-Inf	1.1723e-11	3.9473e-10
c80465_g1	126.315992953973	8.87480757115376	3.8312	1.1834e-11	3.9819e-10
c64098_g1	2003.87559567865	641.55739745942	1.6431	1.2315e-11	4.141e-10
c63591_g1	452.643248986574	129.946855904169	1.8005	1.2437e-11	4.179e-10
c64068_g1	1894.36439904186	613.542618742675	1.6265	1.249e-11	4.1941e-10
c79900_g1	1.45985439564553	80.1981618154694	-5.7797	1.2881e-11	4.3222e-10
c38556_g1	6.31276147546665	106.408922777846	-4.0752	1.326e-11	4.4466e-10
c59535_g2	2150.83643319483	697.81432516551	1.624	1.3297e-11	4.4559e-10
c3327_g1	36.2315754532519	1.54647601064218	4.5502	1.3793e-11	4.619e-10
c67965_g1	1908.81296675082	618.567059331572	1.6257	1.3826e-11	4.6268e-10
c53112_g1	6.27922694771808	58.6717145573318	-3.224	1.4081e-11	4.7089e-10
c63462_g7	140.401437843054	30.0007743398927	2.2265	1.4148e-11	4.7281e-10
c39958_g1	3656.51013930461	1180.05956899689	1.6316	1.4272e-11	4.7661e-10
c54765_g1	2805.45178047902	8430.13211678115	-1.5873	1.4512e-11	4.843e-10
c60711_g1	219.273312960788	707.314270255198	-1.6896	1.4565e-11	4.8573e-10
c64733_g1	481.187922142818	141.509761172337	1.7657	1.4593e-11	4.8636e-10
c66072_g1	18.5084056235093	102.875469545971	-2.4746	1.4638e-11	4.8751e-10
c85787_g1	2.71031695460547	737.641878028025	-8.0883	1.4686e-11	4.888e-10
c67837_g1	36707.8361424576	82.923019455273	8.7901	1.4932e-11	4.9665e-10
c62366_g1	6568.8434291094	2185.40265243567	1.5877	1.4985e-11	4.9739e-10
c67003_g2	39.0891051757187	2.32507382854446	4.0714	1.4983e-11	4.9739e-10
c74475_g1	441.092113154261	127.956376491987	1.7854	1.4981e-11	4.9739e-10
c66312_g2	267.6369242829	71.4134925709101	1.906	1.5421e-11	5.115e-10
c65865_g1	854.843039497807	267.296274913415	1.6772	1.5691e-11	5.2012e-10
c68372_g1	18.2476807083287	116.160233365886	-2.6703	1.5755e-11	5.2188e-10
c64616_g2	3274.96393679038	1075.98126589527	1.6058	1.5799e-11	5.2298e-10
c67586_g1	21.273033658438	109.191701546829	-2.3598	1.5844e-11	5.2413e-10
c66503_g1	843.59440004346	147.43262765427	2.5165	1.6123e-11	5.3263e-10
c80980_g1	46.9801231808229	193.942193303295	-2.0455	1.6122e-11	5.3263e-10
c2089_g1	1704.09863967258	555.600688836086	1.6169	1.645e-11	5.4308e-10
c64351_g1	115.038210453936	406.081369026991	-1.8197	1.6687e-11	5.5053e-10
c47245_g1	225.243792102246	57.1287115766752	1.9792	1.6806e-11	5.5408e-10
c65019_g1	972.685868714177	313.830607037931	1.632	1.6868e-11	5.5575e-10
c67434_g1	40.8606853794529	2.33017350251932	4.1322	1.7326e-11	5.7047e-10
c85982_g1	562.736535093447	2428.75538186181	-2.1097	1.7354e-11	5.7099e-10
c65183_g5	47.0601838467903	3.27070871602167	3.8468	1.7796e-11	5.8514e-10
c57831_g1	1715.5103576561	5189.8763011321	-1.5971	1.8548e-11	6.0946e-10
c60806_g1	5893.3600157451	1933.150110569	1.6081	1.8821e-11	6.1801e-10
c91747_g1	322.534496847259	91.0087734671803	1.8254	1.9824e-11	6.5053e-10
c45831_g1	22.0293757719387	4478.42514116022	-7.6674	1.99e-11	6.5258e-10
c67502_g1	5960.92125048927	2001.67445769097	1.5743	2.0523e-11	6.7255e-10
c66097_g1	8.16125825054659	64.0985769949393	-2.9734	2.0835e-11	6.8232e-10
c67472_g4	174.376744930978	40.4735457776861	2.1072	2.116e-11	6.9205e-10
c80108_g1	653.291899810001	200.748494681969	1.7023	2.1151e-11	6.9205e-10
c89496_g1	1.4966160644125	61.8665359238345	-5.3694	2.1188e-11	6.925e-10
c51192_g3	7805.23949112917	2640.2142730717	1.5638	2.1747e-11	7.1029e-10
c92523_g1	359.948135143906	1136.55925844058	-1.6588	2.1876e-11	7.1402e-10
c63309_g2	1.37192574117702	94.6253165019396	-6.108	2.2173e-11	7.2325e-10
c13070_g1	73.4354221851237	270.616324564232	-1.8817	2.3206e-11	7.5643e-10
c68295_g1	0	954.81493788777	-Inf	2.3365e-11	7.6112e-10
c62745_g1	2.03553225993315	106.819338731376	-5.7136	2.3386e-11	7.613e-10
c64401_g1	1.27281891079232	71.455359678098	-5.8109	2.3781e-11	7.7363e-10
c86022_g1	1365.82669057529	4160.00817871527	-1.6068	2.5718e-11	8.3609e-10
c64087_g1	1666.45786110939	4965.62143591533	-1.5752	2.5892e-11	8.4119e-10
c66014_g2	3418.78586799814	1149.9804979376	1.5719	2.9003e-11	9.4164e-10
c56150_g1	194.180574956302	784.726393958427	-2.0148	2.9036e-11	9.4208e-10
c55898_g1	1.69813991259699	37.5318115268394	-4.4661	2.965e-11	9.6115e-10
c56966_g1	12.6912613463628	86.5334880739833	-2.7694	2.9663e-11	9.6115e-10
c21298_g1	1528.02666337061	4561.87202239965	-1.578	3.0255e-11	9.7968e-10
c57496_g1	0	25.1377217084188	-Inf	3.2372e-11	1.0476e-09
c67132_g4	296.990439116134	932.017306512069	-1.6499	3.2863e-11	1.0627e-09
c58867_g1	37.85313098009	2.0837760534399	4.1831	3.3298e-11	1.0761e-09
c56544_g1	485.047586208584	127.61989903824	1.9263	3.3866e-11	1.0937e-09
c38246_g1	0.337392347336159	236.110759608367	-9.4508	3.4039e-11	1.0986e-09
c56073_g1	339.150608420108	96.7882257024532	1.809	3.4215e-11	1.1036e-09
c50700_g1	275.942849953077	75.7475323091884	1.8651	3.5108e-11	1.1316e-09
c65455_g1	1308.15513459701	3849.145233754	-1.557	3.5172e-11	1.1329e-09
c63320_g1	3.39627982519398	43.8820562796047	-3.6916	3.5605e-11	1.1461e-09
c60960_g1	945.510686169623	302.637890805797	1.6435	3.7254e-11	1.1984e-09
c74240_g1	395.274274738739	1212.8960391687	-1.6175	3.7383e-11	1.2018e-09
c61952_g1	329.85827079746	93.0475532597324	1.8258	3.8815e-11	1.247e-09
c33058_g1	1041.67106640475	337.065964873839	1.6278	3.9257e-11	1.2603e-09
c97979_g1	1.37192574117702	51.9412347158248	-5.2426	3.963e-11	1.2715e-09
c67455_g2	1.92202011261387	37.3958636173626	-4.2822	4.0074e-11	1.2849e-09
c59589_g1	221.414323286746	56.9359489047953	1.9593	4.0727e-11	1.305e-09
c62941_g1	4.40845686720245	965.595251081723	-7.775	4.0875e-11	1.3089e-09
c31503_g1	3.7704338412971	99.9696602453789	-4.7287	4.1835e-11	1.3387e-09
c80365_g1	624.581647596546	192.683146856385	1.6967	4.2247e-11	1.3511e-09
c74028_g1	84.9702872273388	825.142507487306	-3.2796	4.5072e-11	1.4405e-09
c74235_g1	19.59096190843	104.367504947843	-2.4134	4.5198e-11	1.4435e-09
c86048_g1	506.761643920321	92.8231153381904	2.4488	4.5651e-11	1.457e-09
c13112_g1	2455.78327549509	7249.16816729109	-1.5616	4.6481e-11	1.4826e-09
c67995_g1	1899.83284154618	8089.70189591014	-2.0902	4.6945e-11	1.4964e-09
c50577_g1	25.1761088578683	0	Inf	4.7325e-11	1.5076e-09
c13104_g1	2075.92368280425	703.713269090055	1.5607	4.7701e-11	1.5185e-09
c39746_g2	2366.62387122109	6952.08026459414	-1.5546	4.8581e-11	1.5456e-09
c64966_g1	63.9659140150854	8.15975083361872	2.9707	4.868e-11	1.5477e-09
c66577_g4	393.406050006454	1794.30966548178	-2.1893	4.8824e-11	1.5513e-09
c11057_g1	0.711546363439283	29.6551672535858	-5.3812	4.9019e-11	1.5564e-09
c38279_g1	0	768.266103971421	-Inf	5.0257e-11	1.5947e-09
c57427_g1	650.782247149546	32.6743788465531	4.3159	5.0345e-11	1.5965e-09
c4431_g1	165.918166189277	40.3928226380105	2.0383	5.0724e-11	1.6074e-09
c65737_g1	694.371642945301	216.490535835678	1.6814	5.1465e-11	1.6299e-09
c67490_g8	134.505880241701	30.0147106016462	2.1639	5.5075e-11	1.7431e-09
c75202_g1	0	109.571115823152	-Inf	5.5783e-11	1.7644e-09
c65603_g2	35.4946116897553	1.77383752399325	4.3227	5.694e-11	1.7998e-09
c65406_g2	1.67255641974622	35.472141922139	-4.4066	5.8368e-11	1.8438e-09
c65311_g1	1648.58753055039	549.778995021231	1.5843	5.9424e-11	1.8759e-09
c64649_g1	7062.86093495196	2401.27035033484	1.5565	6.073e-11	1.9159e-09
c68430_g1	453.283085447033	136.325266225223	1.7334	6.0984e-11	1.9227e-09
c61942_g1	13.2780343401699	80.0183165214576	-2.5913	6.1087e-11	1.9247e-09
c87061_g1	37.1958956969739	2.14410049721604	4.1167	6.2452e-11	1.9664e-09
c58114_g2	7.55204585851039	59.8731037588798	-2.987	6.2601e-11	1.9698e-09
c61224_g1	1005.19079401554	325.846519770776	1.6252	6.2737e-11	1.9728e-09
c67962_g1	333.500304400017	1025.63108707265	-1.6208	6.3602e-11	1.9988e-09
c67747_g1	15349.2132017322	5304.95061977209	1.5328	6.4563e-11	2.0277e-09
c64521_g1	6.61661929505423	56.2822571654617	-3.0885	6.546e-11	2.0545e-09
c57432_g1	1482.4823524394	505.541287037757	1.5521	6.5613e-11	2.058e-09
c66160_g1	248.209706966306	22.0632853456502	3.4918	6.6305e-11	2.0784e-09
c63417_g1	5873.14377152645	2013.80622622788	1.5442	6.787e-11	2.1261e-09
c53434_g1	3123.5637896156	1063.95891319955	1.5538	6.8848e-11	2.154e-09
c66432_g3	8.18684174339736	140.581184209889	-4.102	6.8818e-11	2.154e-09
c67494_g3	37.58768217103	0.268650021398862	7.1284	6.9031e-11	2.1583e-09
c12975_g1	1935.82510069709	5718.49389029604	-1.5627	6.9386e-11	2.168e-09
c63636_g1	1321.33081201724	442.304865674169	1.5789	7.0545e-11	2.2028e-09
c55555_g1	32.2854503958112	222.773824800018	-2.7866	7.1344e-11	2.2264e-09
c97430_g1	303.263128735419	919.902541563986	-1.6009	7.2632e-11	2.2651e-09
c45239_g1	10469.0329806312	3625.24522570644	1.53	7.5385e-11	2.3495e-09
c37801_g1	1571.58490772949	4591.21083346587	-1.5467	7.8174e-11	2.4349e-09
c47148_g1	2351.69072940472	796.379436118045	1.5622	7.8585e-11	2.4461e-09
c40181_g1	1511.52873135031	442.541649864863	1.7721	7.9175e-11	2.4629e-09
c67348_g1	882.027036466734	2605.41682105374	-1.5626	8.0369e-11	2.4985e-09
c65106_g4	18.3612759020447	1355.48589002194	-6.206	8.0443e-11	2.4992e-09
c97315_g1	3.74485034844633	1069.38796191372	-8.1577	8.1498e-11	2.5304e-09
c66232_g1	949.891686011566	306.111062934976	1.6337	8.4856e-11	2.633e-09
c64550_g1	27.9903395831346	126.81820616506	-2.1798	8.8146e-11	2.7333e-09
c67585_g5	682.615437524372	221.548154183948	1.6235	8.8546e-11	2.744e-09
c60533_g1	721.006638732122	234.724549573111	1.619	9.3715e-11	2.9023e-09
c51619_g1	131.619140157276	19.0167215063885	2.791	9.6558e-11	2.9874e-09
c61066_g2	137.574049414524	448.679158553746	-1.7055	9.6585e-11	2.9874e-09
c63933_g1	122.470357425593	23.6349666813846	2.3734	9.7129e-11	3.0024e-09
c22412_g1	38.627022505147	601.882672429021	-3.9618	1.0347e-10	3.1965e-09
c67933_g1	101.631677324735	337.396558492579	-1.7311	1.0415e-10	3.2154e-09
c58306_g1	769.460071580446	252.08781855924	1.6099	1.0476e-10	3.2321e-09
c67884_g1	341.001001676139	100.498387584216	1.7626	1.0656e-10	3.2854e-09
c58768_g1	5.00649108332245	48.9697740650511	-3.29	1.0836e-10	3.3391e-09
c85800_g1	202.462050693115	1643.13525343083	-3.0207	1.0959e-10	3.3748e-09
c67359_g1	219.436495340948	673.266841598949	-1.6174	1.1034e-10	3.3959e-09
c93972_g1	1.94760360546464	145.190299752324	-6.2201	1.1081e-10	3.4081e-09
c65579_g4	2443.10043076273	6980.76510395385	-1.5147	1.1235e-10	3.4534e-09
c65907_g1	45.9551051172438	180.548027988626	-1.9741	1.1424e-10	3.5093e-09
c50277_g1	54.2823731608789	2.30603789281611	4.557	1.1519e-10	3.536e-09
c64529_g1	10.8971586980028	93.0108441484467	-3.0934	1.1536e-10	3.539e-09
c65796_g3	0.674784694672318	48.0525319782936	-6.154	1.2268e-10	3.7613e-09
c68031_g1	47.1207831163569	6559.05965358455	-7.121	1.2342e-10	3.7816e-09
c53624_g1	571.223470784598	1654.88982202643	-1.5346	1.2421e-10	3.8035e-09
c70113_g1	30.8254299073723	132.306264690366	-2.1017	1.2532e-10	3.8351e-09
c3859_g1	41.2814485801715	266.700724045268	-2.6917	1.2681e-10	3.8782e-09
c67828_g3	25.3232385793329	0.328974465175002	6.2663	1.3012e-10	3.9771e-09
c61471_g2	3.09564914662478	40.0917498573063	-3.695	1.306e-10	3.9891e-09
c66428_g1	2298.34298526884	791.085452193286	1.5387	1.3203e-10	4.0305e-09
c37409_g1	5.95309582269481	442.606238189348	-6.2162	1.3554e-10	4.1327e-09
c86904_g1	3.33062447616115	194.340988826777	-5.8667	1.3555e-10	4.1327e-09
c67277_g1	10942.112195437	3896.83570800004	1.4895	1.3598e-10	4.1432e-09
c86108_g1	0.623617708970774	66.3273939390291	-6.7328	1.3727e-10	4.18e-09
c39739_g1	417.249656112048	133.235699751033	1.6469	1.3953e-10	4.2462e-09
c61019_g1	104.730553612379	17.2136486987171	2.6051	1.414e-10	4.3002e-09
c67758_g2	6109.78247668773	2146.15789893733	1.5094	1.4256e-10	4.333e-09
c66499_g1	1260.3552755457	3616.92184582161	-1.5209	1.4472e-10	4.3958e-09
c63171_g1	2446.43760125099	292.890404614452	3.0622	1.4598e-10	4.4314e-09
c63041_g1	574.881505007241	1698.29417957188	-1.5627	1.4874e-10	4.5125e-09
c67869_g1	1569.15235131935	534.990157555923	1.5524	1.4899e-10	4.5171e-09
c58644_g1	1235.44654067955	30.7879448617553	5.3265	1.4985e-10	4.5404e-09
c62094_g1	916.344707017343	308.16496678367	1.5722	1.5562e-10	4.7122e-09
c66351_g2	32.8930829885897	0.328974465175002	6.6437	1.5744e-10	4.7644e-09
c13111_g1	1048.68499191472	351.79181818738	1.5758	1.5803e-10	4.7793e-09
c67360_g1	4494.93011053045	1585.32579314919	1.5035	1.5987e-10	4.8321e-09
c56757_g1	0	29.7034093120284	-Inf	1.6463e-10	4.9728e-09
c20367_g1	163.060651970704	525.700882402113	-1.6888	1.6543e-10	4.9941e-09
c66497_g1	683.732995999835	219.779738539675	1.6374	1.6593e-10	5.0059e-09
c66717_g2	41.4251020214276	161.576155503163	-1.9636	1.7114e-10	5.1599e-09
c74264_g1	1493.08041374641	507.833629446953	1.5559	1.7356e-10	5.2297e-09
c42840_g1	21.8357199122553	102.184577579103	-2.2264	1.7574e-10	5.2922e-09
c66611_g3	1073.04003424203	358.228706566215	1.5828	1.7606e-10	5.2986e-09
c61143_g1	9.94732681761209	194.582894361985	-4.2899	1.7653e-10	5.3096e-09
c66181_g1	33.3277687317565	140.878314514899	-2.0797	1.7844e-10	5.3635e-09
c65833_g3	3.10682732254098	40.4003256265818	-3.7009	1.8455e-10	5.5438e-09
c62050_g1	288.811146761825	46.5138228400409	2.6344	1.8779e-10	5.6376e-09
c61546_g1	1479.34373264572	249.691378456011	2.5667	1.881e-10	5.6435e-09
c85862_g1	5.41740676819254	8474.51513811619	-10.611	1.9024e-10	5.7041e-09
c64355_g3	0	22.5625135169912	-Inf	1.9174e-10	5.7458e-09
c67874_g2	44.9351431331309	4.59303984990388	3.2903	1.9278e-10	5.7734e-09
c63572_g2	4.90738425293775	75.9312019998952	-3.9517	1.9386e-10	5.802e-09
c13051_g1	869.153394069174	2523.48267384373	-1.5377	1.9833e-10	5.9323e-09
c66309_g2	85.8326732277475	15.018902828462	2.5147	1.9973e-10	5.9707e-09
c66062_g1	23.1774213130989	107.322684344194	-2.2112	2.029e-10	6.0615e-09
c86012_g1	374.136555427023	0.805950064196587	8.8587	2.0303e-10	6.0619e-09
c3200_g1	966.38992281887	325.048365739932	1.572	2.0377e-10	6.0765e-09
c55522_g1	239.41857743454	1862.12723425657	-2.9593	2.0375e-10	6.0765e-09
c67772_g3	192.416696648276	51.4042277178091	1.9043	2.0514e-10	6.1136e-09
c45761_g1	129.344806680397	25.2221817618982	2.3585	2.0616e-10	6.1404e-09
c61413_g1	911.71882423216	306.591724616298	1.5723	2.1827e-10	6.4969e-09
c66912_g4	244.210705565828	31.653149654339	2.9477	2.343e-10	6.9699e-09
c67339_g1	20.2432241584765	99.120802519569	-2.2917	2.4152e-10	7.1806e-09
c53085_g1	124.613030597206	27.7239717307546	2.1682	2.4472e-10	7.2711e-09
c67050_g9	926.024966774201	317.036586879197	1.5464	2.4794e-10	7.3624e-09
c65782_g1	2559.64846471686	563.829329327018	2.1826	2.5397e-10	7.537e-09
c59398_g3	4.16694420923261	95.2369355721944	-4.5145	2.5448e-10	7.5473e-09
c62373_g2	5.97867931554558	51.5490122150645	-3.108	2.6142e-10	7.7485e-09
c65450_g3	2.20816242785178	34.7334990130772	-3.9754	2.6208e-10	7.7633e-09
c56664_g1	1468.70795540106	516.603380831675	1.5074	2.6873e-10	7.9555e-09
c45268_g1	61.6861402345443	0	Inf	2.7353e-10	8.0927e-09
c20374_g1	386.819572005337	121.279011150466	1.6733	2.7799e-10	8.2198e-09
c67258_g3	116.416756569943	26.4244134464045	2.1394	2.7851e-10	8.2303e-09
c66571_g1	1.70931808851318	32.6821748799064	-4.257	2.864e-10	8.4581e-09
c4259_g1	529.943103725304	174.504212083935	1.6026	2.9029e-10	8.568e-09
c50160_g1	16.2825276913078	109.120855549357	-2.7445	2.9292e-10	8.6404e-09
c85929_g1	1515.2944842002	4293.40741237788	-1.5025	3.0173e-10	8.8951e-09
c64325_g1	72.6982092824369	4117.27969997591	-5.8236	3.0414e-10	8.9605e-09
c65256_g1	40.5266032195318	3.46321499450715	3.5487	3.0959e-10	9.1156e-09
c39781_g1	1.34956938934464	33.0974924359445	-4.6162	3.1169e-10	9.172e-09
c47252_g2	171.203514841834	9.07803347480163	4.2372	3.1339e-10	9.2164e-09
c66137_g1	234.059292130186	701.485858247216	-1.5835	3.1687e-10	9.3132e-09
c68993_g1	762.925726114003	255.936624709858	1.5758	3.1984e-10	9.3949e-09
c67189_g3	37.3398813238168	2.96398682316612	3.6551	3.2022e-10	9.4003e-09
c80589_g1	594.339628456957	197.126265883671	1.5922	3.2129e-10	9.4262e-09
c51121_g2	22.6577173747889	0	Inf	3.2247e-10	9.4553e-09
c67040_g3	815.017136651385	2306.13176630165	-1.5006	3.2532e-10	9.5332e-09
c20920_g1	0.748308032206249	76.4228613703137	-6.6742	3.2616e-10	9.5521e-09
c86417_g1	300.308238074619	884.17772284924	-1.5579	3.2795e-10	9.5986e-09
c97563_g1	565.820735894144	1620.9031818388	-1.5184	3.2915e-10	9.6281e-09
c65721_g2	2983.09354657573	1063.9632287125	1.4874	3.3408e-10	9.7664e-09
c7865_g1	1276.62991782689	437.396882594159	1.5453	3.4157e-10	9.9793e-09
c56735_g1	80.8307399455111	14.709484576228	2.4582	3.4299e-10	1.0015e-08
c65618_g1	22.7088013140938	103.209836729903	-2.1843	3.4331e-10	1.0018e-08
c74092_g1	3180.63279502372	849.367215939752	1.9049	3.4384e-10	1.0028e-08
c69072_g1	96.9408035616937	19.9878256027762	2.278	3.4535e-10	1.0066e-08
c64067_g1	756.929914536605	2148.4787305557	-1.5051	3.4796e-10	1.0136e-08
c97802_g1	741.009589787054	23.9127171743804	4.9536	3.514e-10	1.023e-08
c65354_g1	841.990727805252	286.246209541881	1.5565	3.618e-10	1.0527e-08
c55785_g1	23.8411108782517	0.328974465175002	6.1793	3.6681e-10	1.0666e-08
c98594_g1	10.1631729363345	68.6243096897084	-2.7554	3.6888e-10	1.072e-08
c45110_g1	0.711546363439283	27.2075615001052	-5.2569	3.7276e-10	1.0826e-08
c61636_g1	36.3339924710517	161.626866688553	-2.1533	3.7605e-10	1.0915e-08
c67448_g1	15499.3397059	5555.1845991834	1.4803	3.9846e-10	1.1559e-08
c66671_g2	310.077845719338	80.6153624088913	1.9435	4.123e-10	1.1953e-08
c91595_g1	4426.57194842269	1579.43894515568	1.4868	4.2683e-10	1.2367e-08
c36629_g1	66.521565445312	234.178933219747	-1.8157	4.3124e-10	1.2486e-08
c50934_g1	0	22.2340593290289	-Inf	4.3144e-10	1.2486e-08
c67716_g3	1585.3993879041	489.778332165484	1.6946	4.3176e-10	1.2488e-08
c66567_g1	2490.35856938036	6914.99487953781	-1.4734	4.3916e-10	1.2694e-08
c67680_g3	23.3724078328499	106.341351738893	-2.1858	4.5492e-10	1.3142e-08
c65045_g1	2270.76189468948	803.464110730666	1.4989	4.5917e-10	1.3257e-08
c68043_g1	1322.70294974829	460.989609131106	1.5207	4.6598e-10	1.3446e-08
c80270_g1	119.816097443362	27.7866994891272	2.1084	4.7436e-10	1.368e-08
c45625_g2	165.82063915815	45.4043675195799	1.8687	4.7776e-10	1.377e-08
c36871_g1	1490.66093391085	518.260818534295	1.5242	4.7905e-10	1.3799e-08
c61302_g1	12.9950361195537	74.6911548373266	-2.523	4.8001e-10	1.3818e-08
c91949_g1	152.040035059243	39.1511854828402	1.9573	4.8294e-10	1.3894e-08
c66076_g1	4837.2257309466	1727.54908926307	1.4855	4.9783e-10	1.4315e-08
c81460_g1	0.93542656345616	28.5781638533939	-4.9331	4.9851e-10	1.4326e-08
c92317_g1	1.70931808851318	32.0285123015366	-4.2279	5.2958e-10	1.521e-08
c67505_g1	132.222381041761	31.6697822754709	2.0618	5.3686e-10	1.541e-08
c91632_g1	3719.43542432305	1380.91782084576	1.4295	5.5262e-10	1.5853e-08
c63282_g1	218.164924043826	650.746709411079	-1.5767	5.5861e-10	1.6015e-08
c61925_g1	1628.07703670365	4517.26092148852	-1.4723	5.9584e-10	1.7073e-08
c62263_g1	44155.2068533865	147671.600814697	-1.7417	6.0797e-10	1.7404e-08
c67742_g4	87.7531135411036	10.1075789775818	3.118	6.0812e-10	1.7404e-08
c54910_g1	4909.0869992535	1798.3145659835	1.4488	6.1645e-10	1.7632e-08
c61229_g2	136.093486008807	32.7698515699769	2.0542	6.1729e-10	1.7646e-08
c20423_g1	1.42309272687857	30.5227753607658	-4.4228	6.2053e-10	1.7728e-08
c48567_g1	128.001193294709	31.785851766261	2.0097	6.2177e-10	1.7753e-08
c59723_g1	0	31.0061842329696	-Inf	6.2325e-10	1.7785e-08
c15358_g2	0	21.138569431285	-Inf	6.4536e-10	1.8396e-08
c59335_g1	3.12123263947555	812.116202465677	-8.0234	6.4541e-10	1.8396e-08
c16043_g1	265.319573873519	79.7912188919248	1.7334	6.5345e-10	1.8614e-08
c58713_g1	18.2733472475762	89.8135536549963	-2.2972	6.5711e-10	1.8708e-08
c4578_g1	2550.66774859885	924.583815666973	1.464	6.6102e-10	1.8808e-08
c54978_g1	5.26382276469121	46.8827522140564	-3.1549	6.6581e-10	1.8933e-08
c54421_g1	6.93960632545581	52.0576264123606	-2.9072	6.712e-10	1.9076e-08
c39989_g1	52.2586004016388	209.390093556154	-2.0025	6.7514e-10	1.9166e-08
c61858_g1	20.6654010656595	0	Inf	6.7506e-10	1.9166e-08
c65519_g1	49.9668855237174	1.27782598924331	5.2892	6.9896e-10	1.983e-08
c15229_g1	5.21588292000805	54.5331046893481	-3.3861	6.9975e-10	1.9841e-08
c45243_g1	0	21.580689795441	-Inf	7.0911e-10	2.0095e-08
c63245_g1	23.3101457176288	1977.27592115908	-6.4064	7.1048e-10	2.0122e-08
c67543_g2	407.714575639373	1143.68478733178	-1.4881	7.1861e-10	2.0341e-08
c66486_g6	333.900706280144	104.347977895865	1.678	7.1965e-10	2.0358e-08
c12919_g1	0.961010056306933	28.3615219652052	-4.8832	7.2133e-10	2.0394e-08
c74217_g1	1254.03096249774	75.480208396573	4.0543	7.3693e-10	2.0823e-08
c62198_g1	1347.29727414931	3642.61183579607	-1.4349	7.5287e-10	2.1261e-08
c67825_g1	32.3364512887194	1.77383752399325	4.1882	7.6013e-10	2.1454e-08
c98271_g1	0.311808854485387	738.332406517625	-11.209	7.6729e-10	2.1644e-08
c26211_g1	1088.51821243265	380.367864280536	1.5169	7.7143e-10	2.1748e-08
c63261_g1	548.666992274161	182.809326013949	1.5856	7.7464e-10	2.1826e-08
c59667_g1	18.5483944332946	101.653388603742	-2.4543	7.7597e-10	2.1851e-08
c67044_g19	0	51.4626399632377	-Inf	7.8147e-10	2.1993e-08
c13107_g1	119.173018337991	28.1137909169184	2.0837	7.8375e-10	2.2044e-08
c67550_g4	126.496875334588	20.4184130197751	2.6312	7.8706e-10	2.2125e-08
c57522_g1	0.649201201821546	1693.16303529568	-11.349	7.9921e-10	2.2453e-08
c61781_g1	85.2467617056949	499.890396367245	-2.5519	8.1175e-10	2.278e-08
c97323_g1	293.881798359039	835.820483640178	-1.508	8.1153e-10	2.278e-08
c74524_g1	52.373427705132	439.65292015984	-3.0695	8.1247e-10	2.2787e-08
c65656_g3	38.4556399508993	254.297467308486	-2.7252	8.2111e-10	2.3016e-08
c49506_g1	1.08570037954241	28.3119171465914	-4.7047	8.2761e-10	2.3185e-08
c39772_g1	3.14681613232633	54.1459818625627	-4.1049	8.3112e-10	2.327e-08
c13056_g1	847.078384023961	65.6493101965979	3.6896	8.3224e-10	2.3288e-08
c43963_g2	29.7333582921898	0	Inf	8.3714e-10	2.3412e-08
c51506_g1	17.8079543895895	1251.87532024659	-6.1354	8.4714e-10	2.3678e-08
c66470_g4	122.505139567013	375.170481116518	-1.6147	8.483e-10	2.3683e-08
c68184_g1	15.965994942943	111.804197448682	-2.8079	8.4805e-10	2.3683e-08
c64345_g3	75.2373097755881	248.611216741156	-1.7244	8.7347e-10	2.4372e-08
c39507_g1	593.264623478844	1641.04411430468	-1.4679	8.9863e-10	2.506e-08
c66902_g1	1493.53283241554	532.731635882446	1.4872	9.0817e-10	2.5311e-08
c5247_g1	1920.75416481055	5211.86761515986	-1.4401	9.1883e-10	2.5594e-08
c57496_g2	0	20.64765757051	-Inf	9.2243e-10	2.568e-08
c63145_g1	209.124197651907	52.4431592465442	1.9955	9.2609e-10	2.5767e-08
c65579_g3	3420.20421963576	1250.69163576582	1.4514	9.4191e-10	2.6192e-08
c52855_g1	1004.29901413876	346.289427257387	1.5361	9.5133e-10	2.6424e-08
c63975_g1	1536.79874865567	548.710835699242	1.4858	9.5107e-10	2.6424e-08
c61454_g1	392.240804660939	127.157665532543	1.6251	9.9714e-10	2.7681e-08
c65822_g1	728.267039956157	214.437417583159	1.7639	1.0142e-09	2.8139e-08
c60798_g1	4.10782618863326	62.7116350653007	-3.9323	1.0252e-09	2.8429e-08
c46313_g1	1147.11747673395	167.157980115435	2.7787	1.0537e-09	2.9203e-08
c50405_g1	2.84618545375713	1733.37954542674	-9.2503	1.0651e-09	2.95e-08
c79939_g1	1649.14102813261	4465.33139485196	-1.4371	1.0708e-09	2.9641e-08
c64834_g1	10.8315863953667	594.908332948023	-5.7794	1.0737e-09	2.9704e-08
c97679_g1	49.6423341979518	6.32558886584933	2.9723	1.0861e-09	3.003e-08
c65348_g1	19.381403978951	341.470190582836	-4.139	1.1061e-09	3.0568e-08
c55110_g1	81.2447166786061	16.0838238433204	2.3367	1.1082e-09	3.0609e-08
c47252_g1	59.2984626208598	1.25557341692387	5.5616	1.1189e-09	3.0886e-08
c48553_g1	25.1906802675963	0.699237438397797	5.171	1.1428e-09	3.151e-08
c67489_g1	90.2601762593672	293.061603901729	-1.699	1.1425e-09	3.151e-08
c64976_g1	4899.07873161836	13332.4534713778	-1.4444	1.1489e-09	3.1662e-08
c54014_g1	2348.09751454021	895.917002450992	1.3901	1.1653e-09	3.2094e-08
c64866_g1	2458.99267042433	908.218255513883	1.437	1.171e-09	3.2234e-08
c55813_g1	316.487500862546	97.8851366822956	1.693	1.18e-09	3.2464e-08
c43023_g1	3460.53462525658	1265.31306168916	1.4515	1.1823e-09	3.2509e-08
c38508_g1	34.1594476173452	2.67630086603891	3.674	1.1851e-09	3.2558e-08
c94392_g1	0.748308032206249	25.5232837035662	-5.092	1.1855e-09	3.2558e-08
c52246_g1	25.2097264320136	168.500709945217	-2.7407	1.1944e-09	3.275e-08
c63665_g1	250.603178100061	15.5135516030409	4.0138	1.1939e-09	3.275e-08
c67753_g1	532.877451468826	1462.02839214282	-1.4561	1.1937e-09	3.275e-08
c65465_g3	59.8584045081452	0.926598951748867	6.0135	1.2261e-09	3.3593e-08
c68183_g1	858.072942727331	2362.66595465332	-1.4612	1.2265e-09	3.3593e-08
c65622_g4	11.2792637490038	65.3973219572947	-2.5356	1.2409e-09	3.3967e-08
c54327_g1	1338.83687813762	486.135925214025	1.4615	1.2461e-09	3.4089e-08
c15412_g1	13899.3431210442	5236.13850860377	1.4084	1.2654e-09	3.4599e-08
c55249_g1	115.004426786997	26.8335616130787	2.0996	1.3425e-09	3.6687e-08
c67210_g1	2016.1140560494	739.51609960425	1.4469	1.3779e-09	3.7633e-08
c63666_g1	396.267654755521	1115.73632748239	-1.4934	1.3996e-09	3.8204e-08
c63970_g4	1917.87237227834	701.155308770287	1.4517	1.4192e-09	3.8695e-08
c64603_g1	14.9025678688363	78.3219271786214	-2.3939	1.4186e-09	3.8695e-08
c64906_g1	31.9558429905795	126.189521679352	-1.9814	1.4354e-09	3.9116e-08
c67325_g4	2330.03560964625	258.58577140107	3.1716	1.4423e-09	3.9283e-08
c74093_g1	1121.60895262349	143.216372968807	2.9693	1.4539e-09	3.9577e-08
c59644_g1	94.0255695250919	21.0280907307187	2.1607	1.4674e-09	3.9921e-08
c67966_g1	9791.10506430638	2855.51607001489	1.7777	1.4819e-09	4.0294e-08
c68389_g1	93.6484220032667	291.686055169708	-1.6391	1.5269e-09	4.1495e-08
c51538_g1	1579.20929877209	573.024934167907	1.4625	1.5338e-09	4.1659e-08
c32464_g1	2873.73556883135	1067.14218743878	1.4292	1.5399e-09	4.1801e-08
c57568_g2	65.7986748131632	11.5923969452405	2.5049	1.5469e-09	4.1969e-08
c62861_g2	34.2248538271879	2.77791381786284	3.623	1.6218e-09	4.3976e-08
c64756_g1	32.937629599461	2.16313643294439	3.9285	1.6237e-09	4.4004e-08
c65316_g1	21.4681032245857	151.237456427886	-2.8165	1.6286e-09	4.4112e-08
c46561_g1	469.757221928174	158.748607705722	1.5652	1.6496e-09	4.4655e-08
c55284_g1	4829.3847338486	1834.57523513239	1.3964	1.6582e-09	4.4865e-08
c37234_g1	53.9453129991295	8.05303820781993	2.7439	1.6667e-09	4.507e-08
c60423_g2	123.690362008924	370.833839992176	-1.584	1.6803e-09	4.5412e-08
c97413_g1	332.889994983209	108.66509196823	1.6152	1.6879e-09	4.5592e-08
c80202_g1	1037.32368605468	375.28385424793	1.4668	1.6904e-09	4.5633e-08
c67443_g3	491.064355935244	163.998848976333	1.5822	1.6986e-09	4.5831e-08
c67679_g1	1070.47509919912	391.704617500282	1.4504	1.7017e-09	4.589e-08
c65853_g2	0	20.3910607734808	-Inf	1.705e-09	4.5953e-08
c57192_g1	32.2741891734983	2.14410049721604	3.9119	1.856e-09	4.9995e-08
c59217_g1	63.0390873538069	3.18946529913343	4.3049	1.8786e-09	5.0576e-08
c55422_g1	0	22.8075482058995	-Inf	1.9024e-09	5.1187e-08
c66382_g1	2592.20146066001	552.352130228645	2.2305	1.9188e-09	5.158e-08
c67299_g1	157.817273573001	42.6677713707286	1.887	1.9191e-09	5.158e-08
c67285_g1	178.249512743678	1722.60389878481	-3.2726	1.924e-09	5.1685e-08
c65486_g1	2286.78781094464	847.326178637422	1.4323	1.9345e-09	5.1939e-08
c63346_g1	7.43845066479441	51.1819658784328	-2.7826	1.9404e-09	5.2061e-08
c66154_g1	10.3870531363513	799.664392626152	-6.2665	1.9412e-09	5.2061e-08
c62353_g1	457.196771083776	1773.15399732204	-1.9554	1.9538e-09	5.2371e-08
c67694_g1	87.2638830823173	18.9100088805897	2.2062	2.0183e-09	5.4069e-08
c8951_g1	30.3265855680337	120.652729979355	-1.9922	2.0249e-09	5.4215e-08
c61625_g1	1210.92841682845	436.864396670978	1.4709	2.0627e-09	5.5199e-08
c15426_g1	84.5420557662088	516.143843685356	-2.61	2.1134e-09	5.6524e-08
c67611_g1	177.696689509603	1707.96262425109	-3.2648	2.1156e-09	5.6553e-08
c51001_g1	149.704354895227	40.5724623701316	1.8835	2.1182e-09	5.659e-08
c62062_g1	441.82724797931	147.552763755034	1.5823	2.1595e-09	5.7663e-08
c67790_g1	124.527929355666	375.634246292889	-1.5929	2.184e-09	5.8285e-08
c56531_g1	4721.22083955611	947.273630452293	2.3173	2.2111e-09	5.8976e-08
c39680_g1	0	164.386909259392	-Inf	2.2216e-09	5.9223e-08
c64070_g1	1584.97041516693	4205.14972571225	-1.4077	2.2921e-09	6.107e-08
c75188_g1	0	19.5400852874327	-Inf	2.359e-09	6.282e-08
c62972_g1	62.1852182091792	210.864389970117	-1.7617	2.3773e-09	6.3273e-08
c66515_g1	165.651751831244	10.6212928488527	3.9631	2.383e-09	6.3389e-08
c74073_g1	864.580690722548	2334.63181716069	-1.4331	2.4014e-09	6.3844e-08
c79907_g1	643.67661000018	226.362898944628	1.5077	2.4043e-09	6.3886e-08
c64947_g3	2.20816242785178	31.4786095961927	-3.8335	2.515e-09	6.6793e-08
c80047_g1	1246.15502269246	419.527711385372	1.5706	2.5846e-09	6.8602e-08
c56506_g1	9213.31931325612	3456.59380647214	1.4144	2.6105e-09	6.9252e-08
c67059_g2	25.4848566641287	1.11078891966838	4.52	2.6203e-09	6.9462e-08
c91737_g1	15.1888762768676	673.442579011465	-5.4705	2.6212e-09	6.9462e-08
c58946_g1	548.637380266392	1490.99983466666	-1.4424	2.7177e-09	7.1981e-08
c63840_g1	307.581011131912	100.048764231489	1.6203	2.7194e-09	7.1986e-08
c42985_g1	260.734728493491	887.021368009752	-1.7664	2.7279e-09	7.2172e-08
c38436_g1	1871.91161425296	694.955468465965	1.4295	2.7597e-09	7.2974e-08
c80423_g1	46.0287115011745	834.031705785075	-4.1795	2.803e-09	7.4078e-08
c64015_g1	2069.10343564022	37.5518880169931	5.784	2.8092e-09	7.4202e-08
c56133_g2	190.129954803424	54.8234870058537	1.7941	2.8161e-09	7.4345e-08
c50610_g1	73.1157453421372	14.051535645878	2.3795	2.8255e-09	7.4554e-08
c85970_g1	13.6954043070768	70.7772759356668	-2.3696	2.8303e-09	7.4639e-08
c68499_g1	6.70140385490106	82.2803695468475	-3.618	2.8935e-09	7.6266e-08
c56266_g2	545.957204605724	190.197725624842	1.5213	2.9524e-09	7.7775e-08
c64497_g3	451.028895159343	160.51806390442	1.4905	2.966e-09	7.8093e-08
c39279_g1	0.649201201821546	24.1870163079305	-5.2194	3.031e-09	7.976e-08
c37996_g1	2.72149513052166	1567.11536590299	-9.1695	3.0467e-09	8.0131e-08
c62911_g1	149.386257851498	441.688857153782	-1.564	3.083e-09	8.1041e-08
c49347_g1	9.89607678551384	82.1527379479366	-3.0534	3.1295e-09	8.222e-08
c40027_g1	245.871682163847	78.4999769181407	1.6471	3.1322e-09	8.2249e-08
c65392_g1	1.61021125812848	49.9381526410967	-4.9548	3.1366e-09	8.232e-08
c33089_g1	38.4880099113737	1.27782598924331	4.9126	3.1483e-09	8.2581e-08
c66574_g11	1108.06257874264	2942.86763579565	-1.4092	3.1588e-09	8.2812e-08
c13217_g1	0	29.4082203663299	-Inf	3.1852e-09	8.3459e-08
c63294_g2	676.76507731889	238.484374595415	1.5048	3.2195e-09	8.4314e-08
c20578_g1	39.9028194177676	379.689128001777	-3.2503	3.2418e-09	8.4852e-08
c61778_g2	2.47203143765401	32.4135248585076	-3.7128	3.278e-09	8.5755e-08
c65961_g1	593.308488296928	1585.84261992448	-1.4184	3.2853e-09	8.5899e-08
c81302_g1	324.813438246113	105.870054412986	1.6173	3.3024e-09	8.63e-08
c64867_g1	1141.32225085435	3034.21785459953	-1.4106	3.3691e-09	8.7997e-08
c79940_g1	1767.39503959465	4629.5105792715	-1.3892	3.375e-09	8.8105e-08
c67522_g2	0	22.2265563404576	-Inf	3.4187e-09	8.9197e-08
c97688_g1	30.3487758270727	118.288741796395	-1.9626	3.4385e-09	8.9667e-08
c61698_g1	2.14581726623404	5619.22696914017	-11.355	3.4821e-09	9.0754e-08
c58638_g1	61.8762367676225	9.41532425054259	2.7163	3.4847e-09	9.0773e-08
c56259_g1	24.3734066989422	101.933051295085	-2.0642	3.4928e-09	9.0936e-08
c21564_g1	2687.69040974282	849.605904203956	1.6615	3.5989e-09	9.365e-08
c64057_g5	1263.72306947796	461.352683831079	1.4537	3.6157e-09	9.4036e-08
c62094_g2	2260.91332893049	848.910550118594	1.4132	3.6276e-09	9.4297e-08
c85736_g1	2.79501846805559	218.322837871748	-6.2875	3.6773e-09	9.5537e-08
c64553_g1	68.28171833394	13.0957014104511	2.3824	3.7377e-09	9.7054e-08
c62033_g1	323.165830038111	45.29258438077	2.8349	3.7774e-09	9.8036e-08
c66057_g1	10138.8998576687	3870.6057654455	1.3893	3.8016e-09	9.861e-08
c65465_g2	56.1692789464864	0.597624486573864	6.5544	3.8533e-09	9.9898e-08
c61937_g1	4100.81723353047	1084.6604769215	1.9187	3.942e-09	1.0214e-07
c85765_g1	1649.30232339418	6483.13328324572	-1.9748	3.9584e-09	1.0251e-07
c80130_g1	66.1746577677141	3.29296128834112	4.3288	3.9644e-09	1.0262e-07
c74067_g1	1555.37524453147	579.293957174324	1.4249	3.971e-09	1.0273e-07
c65964_g7	184.095965933074	54.8639621919069	1.7465	4.044e-09	1.0457e-07
c86450_g1	5.70363212982716	146.346721853948	-4.6814	4.3064e-09	1.1129e-07
c67040_g4	1649.92712900733	617.476309616257	1.4179	4.3752e-09	1.1301e-07
c59298_g4	0	55.560825476672	-Inf	4.4193e-09	1.1409e-07
c46185_g1	0	31.2850336023182	-Inf	4.4649e-09	1.1521e-07
c15794_g1	0.374154016103124	22.3769607889006	-5.9022	4.5509e-09	1.1736e-07
c3468_g1	1444.6040105222	540.930184426625	1.4172	4.6207e-09	1.191e-07
c7425_g1	1963.49045630086	5202.03292124313	-1.4057	4.6784e-09	1.2052e-07
c61958_g1	843.513192005599	310.008522267818	1.4441	4.7324e-09	1.2185e-07
c54842_g1	546.891964880286	1446.24204997122	-1.403	4.7833e-09	1.229e-07
c57309_g1	15.1264480688532	75.1852833346928	-2.3134	4.7787e-09	1.229e-07
c68190_g1	1485.23806197274	563.172589227183	1.399	4.7793e-09	1.229e-07
c85838_g1	2771.67582889683	1061.78937265439	1.3843	4.7827e-09	1.229e-07
c29784_g1	5990.70676810012	15365.9056436552	-1.3589	4.7998e-09	1.2326e-07
c91760_g1	3074.33571398921	7955.81933971192	-1.3717	4.9475e-09	1.2699e-07
c45384_g1	48.6525965541725	7.32323188653673	2.732	4.9511e-09	1.2702e-07
c56454_g2	0	19.4180736397093	-Inf	4.9618e-09	1.2722e-07
c66804_g1	13.8282117580035	96.5643372190877	-2.8039	4.9737e-09	1.2746e-07
c51471_g1	6309.71248054054	2442.3983218158	1.3693	5.1307e-09	1.3142e-07
c97881_g1	164.365674749178	47.7884613536569	1.7822	5.2178e-09	1.3358e-07
c65838_g1	288.033265174285	94.6942794620274	1.6049	5.2438e-09	1.3417e-07
c53593_g1	850.19393527983	312.884304633278	1.4422	5.4149e-09	1.3847e-07
c65507_g1	130.742066775234	34.8262753771225	1.9085	5.4175e-09	1.3847e-07
c74852_g1	5.70354908343046	123.79142577117	-4.4399	5.5075e-09	1.407e-07
c64616_g1	10332.6166612396	3956.71888408437	1.3848	5.5384e-09	1.4142e-07
c57251_g1	351.137911244555	37.1727884559917	3.2397	5.6918e-09	1.4526e-07
c62417_g2	42.1431026669037	264.890338195655	-2.652	5.7443e-09	1.4652e-07
c7918_g1	1490.33513497142	565.573506263435	1.3979	5.7736e-09	1.4719e-07
c65224_g1	11.7846454167758	69.8107220750775	-2.5665	5.8918e-09	1.5013e-07
c56188_g1	0.337392347336159	21.1246331695316	-5.9684	5.9566e-09	1.517e-07
c67454_g5	20.6831165700092	0.268650021398862	6.2666	5.9668e-09	1.5188e-07
c45592_g1	39.5000208605887	4.28820099443208	3.2034	6.0949e-09	1.5506e-07
c65998_g1	2000.80502621956	758.973468126047	1.3985	6.1212e-09	1.5565e-07
c68284_g1	215.730137049426	66.8561212778664	1.6901	6.3069e-09	1.6029e-07
c13091_g1	2242.86994322086	852.688950556486	1.3953	6.4518e-09	1.6381e-07
c60300_g1	92.7477775812301	281.093580425472	-1.5997	6.4523e-09	1.6381e-07
c56258_g1	0.685962870588511	60.3221485124669	-6.4584	6.4573e-09	1.6386e-07
c4250_g1	3602.14074885567	1387.72661015163	1.3761	6.6481e-09	1.6861e-07
c55291_g1	551.033112992193	1438.01464061575	-1.3839	6.6908e-09	1.6952e-07
c59993_g1	77.8838678621115	272.60791034319	-1.8074	6.6892e-09	1.6952e-07
c59398_g4	2.45762612071943	31.8405562588496	-3.6955	6.7341e-09	1.7053e-07
c80287_g1	624.836099826377	227.6603177982	1.4566	6.7532e-09	1.7092e-07
c57721_g1	3391.82932183592	1295.03104498474	1.3891	6.8321e-09	1.7283e-07
c37047_g1	107.849207978116	320.204063489829	-1.57	6.923e-09	1.7495e-07
c64422_g2	18.1310244663878	0	Inf	6.921e-09	1.7495e-07
c4882_g1	1659.70198008137	4271.51563993232	-1.3638	7.1901e-09	1.8161e-07
c65491_g1	1.58462776527771	28.3971905220654	-4.1635	7.3322e-09	1.851e-07
c63935_g1	65.3813048462563	214.616822592426	-1.7148	7.3489e-09	1.8542e-07
c67572_g1	488.979388995487	1264.80103358454	-1.3711	7.4749e-09	1.8851e-07
c47254_g1	430.523298743925	150.830711575808	1.5132	7.5212e-09	1.8958e-07
c40521_g1	0.685962870588511	23.2807868911173	-5.0849	7.6643e-09	1.9309e-07
c34266_g1	26.3098321284906	105.173191128221	-1.9991	7.7333e-09	1.9472e-07
c37486_g1	529.617953653147	190.795086227598	1.4729	7.7745e-09	1.9566e-07
c15415_g1	55.0002907599582	0.866274507972727	5.9885	7.7922e-09	1.96e-07
c56592_g1	8.0397950683295	3557.74075711915	-8.7896	7.8009e-09	1.9612e-07
c67698_g1	8.7481142907504	55.3872968119874	-2.6625	7.8743e-09	1.9787e-07
c56898_g1	1660.47999122699	635.292067224995	1.3861	7.9713e-09	2.002e-07
c58799_g1	24.0137410461703	99.5503202211788	-2.0516	8.0112e-09	2.011e-07
c97322_g1	1279.2766575101	3298.81277598264	-1.3666	8.0151e-09	2.011e-07
c65114_g1	377.226371986544	133.096044088716	1.503	8.0257e-09	2.0126e-07
c63941_g1	22.7776007577483	154.152842335476	-2.7587	8.1224e-09	2.0358e-07
c67960_g1	1945.1914631565	4920.02768297981	-1.3388	8.1344e-09	2.0378e-07
c64108_g1	2390.7712487169	744.891107838303	1.6824	8.2831e-09	2.0739e-07
c40579_g2	26.0026641214879	180.081273408094	-2.7919	8.2921e-09	2.0748e-07
c60571_g1	2.39528095910169	31.635447317818	-3.7233	8.2948e-09	2.0748e-07
c80133_g1	75.7667781833499	13.1045379982297	2.5315	8.4441e-09	2.111e-07
c59411_g1	9.63220777571162	523.875600997615	-5.7652	8.4568e-09	2.1131e-07
c62747_g1	10.5565392096483	83.8713798630923	-2.99	8.5387e-09	2.1325e-07
c66717_g3	15.6061631973778	73.1827798591049	-2.2294	8.8263e-09	2.2032e-07
c22023_g1	203.239001348677	825.405039117163	-2.0219	8.8622e-09	2.211e-07
c62510_g1	5.03994256467433	40.8563822524913	-3.0191	8.8773e-09	2.2137e-07
c63823_g2	1297.20463228538	3274.80957390141	-1.336	8.9042e-09	2.2193e-07
c66616_g2	133.118635673226	1.29686192497166	6.6815	8.9427e-09	2.2277e-07
c56070_g1	20.5773893647943	0.328974465175002	5.9669	9.101e-09	2.266e-07
c69009_g1	25.2287725964309	0	Inf	9.1792e-09	2.2843e-07
c64173_g1	65.4979610881973	205.056574095088	-1.6465	9.1959e-09	2.2873e-07
c38021_g1	3.01889866807247	33.8087830987121	-3.4853	9.2368e-09	2.2963e-07
c14965_g1	35.4991694908413	3.60289981778777	3.3006	9.2614e-09	2.3013e-07
c22287_g1	4.66578854857121	38.7200777886286	-3.0529	9.3221e-09	2.3152e-07
c12753_g1	358.381738582973	123.281016019382	1.5395	9.3603e-09	2.3235e-07
c59661_g1	27.5169956902501	306.701463932057	-3.4784	9.407e-09	2.3339e-07
c22290_g1	213.714815521184	67.4226274433785	1.6644	9.6456e-09	2.3919e-07
c58881_g1	1077.13203948954	417.563800058454	1.3671	9.6517e-09	2.3922e-07
c64420_g2	141.680477400587	41.7443598946071	1.763	9.6934e-09	2.4013e-07
c61675_g1	5530.83161951257	2174.15066123975	1.347	9.7059e-09	2.4032e-07
c65827_g1	138.053582946362	4.71878841143102	4.8707	9.7823e-09	2.4209e-07
c66845_g4	25.7854042963012	100.907564911854	-1.9684	9.9851e-09	2.4698e-07
c29923_g1	165.426624017557	456.998010674047	-1.466	1.0127e-08	2.5036e-07
c42859_g1	292.832426994666	98.6891745481447	1.5691	1.0154e-08	2.5091e-07
c67095_g4	42.661408402643	4.22277687668108	3.3367	1.0217e-08	2.5234e-07
c57419_g1	1112.14441173336	426.962008062039	1.3812	1.0231e-08	2.5255e-07
c36702_g1	395.619851756269	139.450897399207	1.5044	1.0262e-08	2.5318e-07
c85864_g1	520.650350870673	1353.57985457989	-1.3784	1.0267e-08	2.532e-07
c67479_g2	2.82060196090636	32.163910772837	-3.5114	1.0551e-08	2.6006e-07
c11711_g1	580.119363664093	209.794427603211	1.4674	1.0602e-08	2.6119e-07
c68400_g1	411.338399068408	39.3123095564456	3.3873	1.062e-08	2.615e-07
c63802_g1	6.41186830585136	73.7871306636429	-3.5246	1.0651e-08	2.6212e-07
c67933_g2	11.392775896323	60.3018372994587	-2.4041	1.069e-08	2.6296e-07
c66661_g3	53.3871845463982	175.601907224808	-1.7177	1.0735e-08	2.6393e-07
c65144_g2	3.85836249576561	36.3593354032238	-3.2363	1.0773e-08	2.6473e-07
c66941_g6	4.18134952616719	155.971097521217	-5.2212	1.1112e-08	2.7292e-07
c65691_g1	15.9660779893397	470.353473885883	-4.8807	1.1171e-08	2.7425e-07
c67725_g2	786.484807929818	79.5059070884303	3.3063	1.1208e-08	2.7501e-07
c49883_g1	7582.64002038766	3002.32050604955	1.3366	1.129e-08	2.7688e-07
[truncated: 3,923 more rows]
