# Supplementary material for: The developmental transcriptome of the bamboo snout beetle Cyrtotrachelus buqueti and insights into candidate pheromone-binding proteins
Source: PLoS One. 2017 Jun 29;12(6):e0179807. doi: 10.1371/journal.pone.0179807 (PMC5491049; doi:10.1371/journal.pone.0179807)
Supplement: S21 Text — (XLS) [file pone.0179807.s021.xls]

gene_id	CB_F_readcount	CB_L_readcount	log2FoldChange	pval	padj
c85852_g1	10.9011550549278	21411.7669401235	-10.94	3.1238e-116	1.4521e-111
c20295_g1	15.4294876202491	25653.9650403341	-10.699	1.1787e-114	2.7397e-110
c79919_g1	37698.3608944708	32.5196542635475	10.179	2.0183e-109	3.1274e-105
c97283_g1	8713.30402821242	5.55449571113302	10.615	5.1374e-103	5.9703e-99
c5221_g1	11803.4814089778	11.8903328129014	9.9552	3.2808e-101	3.0502e-97
c65679_g2	66.9704915448906	39066.8406071449	-9.1882	1.0023e-99	7.7656e-96
c54972_g1	7.42293365595323	11347.3701803474	-10.578	1.2392e-96	8.2294e-93
c39937_g1	5595.83830328005	5.31427951169783	10.04	5.2326e-94	3.0404e-90
c56536_g1	9207.07024870351	14.8787279566802	9.2733	9.5572e-93	4.9363e-89
c97490_g1	5359.08328661169	5.61155995929887	9.8994	1.5462e-92	7.1876e-89
c97304_g1	3662.21492238483	3.9412201390619	9.8599	6.192e-88	2.6167e-84
c63495_g1	3560.88814241144	4.38351372471587	9.6659	4.7051e-86	1.8155e-82
c80057_g1	2604.17933811161	1.4638511757245	10.797	5.0774e-86	1.8155e-82
c60584_g2	5321.35636578383	14.1837671108397	8.5514	4.9584e-82	1.6464e-78
c59120_g1	1806.73048361758	1.34011453184297	10.397	1.2364e-79	3.8317e-76
c97754_g1	2518.8116975014	4.47430552780443	9.1369	7.2254e-79	2.0992e-75
c62769_g1	2931.43085206514	7.8033168216568	8.5533	3.6462e-77	9.9703e-74
c97559_g1	1574.95712247947	1.17461053058109	10.389	9.6085e-77	2.4814e-73
c20219_g1	3537.18256823367	12.7653118366595	8.1142	3.7852e-75	9.2608e-72
c20607_g1	13732.3672574469	40.4778773972918	8.4062	4.6282e-75	1.0757e-71
c2074_g1	2123.44501535343	4.30076172408493	8.9476	8.5842e-75	1.9002e-71
c64609_g1	1518.03465239762	1.8731999205855	9.6625	5.8332e-74	1.2325e-70
c51050_g1	1553.17457135818	2.19175686235793	9.4689	1.6939e-73	3.4235e-70
c67831_g3	1585.87268013518	2.77023815264475	9.1611	2.4522e-72	4.7495e-69
c21880_g1	1174.944584952	0.69054958754678	10.733	6.5404e-72	1.2161e-68
c39937_g2	1203.39144945621	1.09185852995015	10.106	5.3547e-71	9.5735e-68
c34400_g1	1525.1108066886	3.97857623814856	8.5824	5.2961e-70	9.1181e-67
c14483_g1	32.6233289070558	4666.9298322475	-7.1604	1.8365e-69	3.049e-66
c91739_g1	89.1528514195109	9551.26467351336	-6.7433	4.9024e-67	7.8581e-64
c97547_g1	1181.33595039216	2.84132180665412	8.6996	5.233e-67	8.1085e-64
c74594_g1	2.73342371226178	973.629380844729	-8.4765	1.7875e-66	2.6803e-63
c56622_g2	2.33232111942346	954.343953034405	-8.6766	2.6803e-66	3.8935e-63
c63228_g1	940.124487186093	1.09989833240778	9.7393	4.3888e-66	6.1823e-63
c66044_g1	1066.6673831569	2.03429266355369	9.0344	9.8657e-66	1.3488e-62
c58783_g1	874.475955711368	1.22000643212537	9.4854	1.352e-64	1.7957e-61
c56002_g1	125.196397416047	11145.2073487963	-6.4761	8.0815e-63	1.0435e-59
c60924_g1	2108.05465423554	15.8834232277057	7.0522	1.1203e-61	1.4075e-58
c67687_g2	1509.15827018975	10.2352898834499	7.204	6.3957e-61	7.8238e-58
c12557_g1	639.465182083799	0.363952843316718	10.779	2.383e-60	2.8404e-57
c51050_g3	604.325647712595	0.326596744230062	10.854	2.8717e-59	3.3373e-56
c13641_g1	647.429539557084	1.25736253121203	9.0082	3.2763e-58	3.7147e-55
c51050_g4	567.236155190058	0.363952843316718	10.606	6.2772e-58	6.9475e-55
c68320_g1	511.444508799492	0	Inf	2.0605e-57	2.2275e-54
c50692_g1	1033.08067106125	7.35298343354521	7.1344	1.0741e-56	1.1256e-53
c61475_g1	827.321902677091	4.37988518055193	7.5614	1.0897e-56	1.1256e-53
c62064_g1	573.072625239222	1.09989833240778	9.0252	1.125e-55	1.1369e-52
c56622_g1	8.04323847997978	953.277197619786	-6.889	1.3523e-55	1.3375e-52
c65567_g1	2185.35107893219	31.3530864522567	6.1231	7.7912e-53	7.5453e-50
c61475_g3	585.764101329035	2.80396570756746	7.7067	1.9116e-52	1.8135e-49
c66106_g3	12.492823209203	1041.56318087497	-6.3815	4.2378e-52	3.9399e-49
c45722_g1	1080.44183505563	3.37440719539665	8.3228	6.4273e-52	5.8583e-49
c97381_g1	290.788439970635	13977.4740679401	-5.587	1.6677e-51	1.4908e-48
c79896_g1	5310.00619620759	99.0209547611244	5.7448	1.8172e-51	1.5938e-48
c37306_g1	444.891060211978	1.13725443149444	8.6118	2.386e-50	2.0539e-47
c60179_g1	353.827405196777	0	Inf	8.7254e-50	7.3746e-47
c61758_g1	1629.2468781234	29.5665521029509	5.7841	1.0424e-49	8.6526e-47
c54470_g1	16.4008509504978	60673.9513189501	-11.853	1.363e-47	1.1116e-44
c63309_g2	1.18258479523496	378.139209437798	-8.3208	1.6716e-47	1.3397e-44
c65305_g1	404.429276283819	1.78681937579062	7.8223	1.9461e-47	1.5333e-44
c7525_g1	1463.63864441006	33.5225743619861	5.4483	1.7318e-46	1.3417e-43
c45683_g1	721.306872285374	10.4755060828851	6.1055	6.6874e-46	5.0961e-43
c22030_g1	370.861150099001	1.78681937579062	7.6973	7.1091e-46	5.3301e-43
c67074_g1	4610.31081812984	126.593014141984	5.1866	1.4234e-45	1.0503e-42
c79973_g1	610.953779432782	7.95274121800342	6.2635	3.9779e-45	2.8892e-42
c68287_g1	855.854880927916	12.3832162725231	6.1109	4.0583e-45	2.9023e-42
c51050_g2	280.625625302072	0	Inf	4.3319e-45	3.051e-42
c53498_g1	278.686888400133	0	Inf	6.5951e-45	4.5757e-42
c63630_g1	398.956299530114	2.518353606588	7.3076	1.2193e-44	8.3351e-42
c8288_g1	332.912063561519	0.446704843947656	9.5416	2.1726e-44	1.4637e-41
c66399_g1	34.1823029287481	1416.65536549257	-5.3731	2.8519e-44	1.8939e-41
c47253_g1	500.278714539173	6.70057265921483	6.2223	4.5449e-44	2.9757e-41
c62511_g1	524.548517190017	1.94791211875881	8.073	6.2087e-44	4.0085e-41
c65153_g1	1089.05327498662	23.3565147609685	5.5431	6.7812e-44	4.3182e-41
c64733_g1	416.095490866977	3.53549993836484	6.8789	1.9351e-43	1.2156e-40
c67005_g10	4330.60925533797	153.109186239721	4.8219	2.4419e-42	1.5135e-39
c62062_g1	382.013254319052	3.17154709504812	6.9123	2.9343e-42	1.7947e-39
c55040_g1	290.349245146245	1.22000643212537	7.8948	8.7863e-42	5.2724e-39
c59081_g1	19.646819224279	804.148438072958	-5.3551	8.847e-42	5.2724e-39
c65508_g1	1217.34616435893	33.5046384686611	5.1832	2.5654e-41	1.5095e-38
c66879_g2	431.436109065217	5.93452815936499	6.1839	3.9609e-41	2.3015e-38
c68464_g1	15.2052152612577	1456.6449943424	-6.5819	4.0341e-41	2.3151e-38
c15605_g1	2.65083983152625	568.140059793016	-7.7437	5.8804e-41	3.3335e-38
c66432_g4	311.757796781371	2.43197306179312	7.0022	1.6983e-40	9.5112e-38
c91877_g1	249.628818171279	0.893409687895311	8.1262	5.2469e-40	2.9036e-37
c63544_g1	1461.09621764522	46.6090010271347	4.9703	1.6459e-39	9.0012e-37
c79875_g1	4682.42092757324	200.713550666318	4.544	4.4821e-39	2.4227e-36
c6321_g1	805.610311552637	21.5974433367147	5.2211	1.1397e-38	6.0893e-36
c74172_g1	134.055817381947	3318.93066430457	-4.6298	1.764e-38	9.3183e-36
c61475_g2	313.141656962012	3.90023549581131	6.3271	1.9021e-38	9.9348e-36
c68479_g1	30.7548966841649	940.826133000257	-4.935	3.3249e-38	1.7173e-35
c64288_g1	1511.55143034465	55.0349175556806	4.7795	5.1874e-38	2.6498e-35
c97343_g1	3.27099031708923	269.456069461612	-6.3642	5.3676e-38	2.7121e-35
c98043_g1	224.993746700381	0.446704843947656	8.9763	6.6653e-38	3.3316e-35
c64917_g1	678.859218007059	18.4355043892164	5.2026	1.1259e-37	5.5678e-35
c64632_g2	1266.17554729929	43.594135416761	4.8602	1.2386e-37	6.0605e-35
c59557_g1	767.157374404897	22.8021528780546	5.0723	1.5257e-37	7.3879e-35
c26637_g1	899.170243157975	28.2518373802555	4.9922	1.9188e-37	9.1953e-35
c68569_g1	197.975138194791	0.363952843316718	9.0874	9.44e-37	4.4777e-34
c45469_g1	1545.7970037449	1.22000643212537	10.307	3.0345e-36	1.4248e-33
c45681_g1	1619.35163071924	65.3293348032008	4.6315	4.6351e-36	2.1546e-33
c67411_g5	644.317413415039	20.0985871211255	5.0026	5.2312e-36	2.4076e-33
c58357_g1	31.8330948706821	840.550208446159	-4.7227	6.6709e-36	3.0402e-33
c66845_g5	0.322509095203757	159.703309896419	-8.9518	1.2191e-35	5.5018e-33
c28564_g1	654.365240077514	20.7056019939116	4.982	2.0456e-35	9.1431e-33
c97523_g1	169.998947234085	0	Inf	2.3948e-35	1.0602e-32
c70288_g1	278.107106010056	0	Inf	3.2261e-35	1.4148e-32
c86706_g1	0.616160102462014	1076.94915269319	-10.771	5.8341e-35	2.5346e-32
c67607_g1	1291.41527323691	54.1713189352265	4.5753	9.5628e-35	4.116e-32
c66083_g2	661.296025433148	24.5479876105946	4.7516	3.0983e-34	1.3213e-31
c79898_g1	30.2870174045314	1139.45374881596	-5.2335	3.4463e-34	1.4564e-31
c92334_g1	157.776120867138	0	Inf	7.5686e-34	3.1696e-31
c80960_g1	205.590556189153	1.50120727481115	7.0975	1.1367e-33	4.7179e-31
c74050_g1	174.218572747202	3288.75422148712	-4.2386	1.409e-33	5.7961e-31
c20777_g1	660.032860034491	26.1817569627074	4.6559	6.0102e-33	2.4507e-30
c58058_g1	542.393893099379	18.4038370333654	4.8813	9.9162e-33	4.0083e-30
c40042_g1	26.069531462038	1936.28849818881	-6.2148	4.1136e-32	1.6485e-29
c64734_g1	1212.22329953734	61.2695719926808	4.3063	5.3515e-32	2.1262e-29
c85765_g1	1426.46584606269	22871.5872411443	-4.003	6.9068e-32	2.7209e-29
c68050_g1	2414.47561590947	24.849682233322	6.6023	1.263e-31	4.9104e-29
c93760_g1	12.9556323610333	373.256047019112	-4.8485	1.2676e-31	4.9104e-29
c74799_g1	420.440842076861	14.6722393121677	4.8407	1.3269e-31	5.0975e-29
c63571_g1	707.299915218152	33.6973985674803	4.3916	1.64e-31	6.2486e-29
c55433_g1	4488.88698452812	282.569629429479	3.9897	4.2245e-31	1.5966e-28
c65090_g1	1992.45690900131	114.861135069511	4.1166	5.0175e-31	1.881e-28
c66143_g1	10.2599729091577	314.610137529596	-4.9385	5.3872e-31	2.0034e-28
c60796_g1	2.94449083878451	802.599027828753	-8.0905	8.4602e-31	3.1212e-28
c62224_g5	184.219748895632	2.31186496207553	6.3162	1.2071e-30	4.4184e-28
c57309_g1	13.0839612683569	343.651269153456	-4.7151	1.4708e-30	5.3414e-28
c4896_g1	9.25468136316025	285.597365589258	-4.9477	1.7664e-30	6.3651e-28
c74522_g1	237.562870747217	5.10337960889168	5.5407	2.5296e-30	9.0453e-28
c53499_g1	993.151228647114	55.5482947953439	4.1602	3.4679e-30	1.2306e-27
c65284_g1	226.804638253711	4.77678286466161	5.5693	4.7116e-30	1.6592e-27
c57843_g2	161.429805246197	1.4638511757245	6.785	7.5347e-30	2.6335e-27
c60602_g1	19.5304614662582	422.830223457956	-4.4363	1.1111e-29	3.8543e-27
c67460_g1	46.5965326403166	137799.027215233	-11.53	1.5191e-29	5.2307e-27
c2453_g1	491.726287730853	5.12387047210062	6.5845	1.5781e-29	5.3941e-27
c56165_g1	120.58087448212	0	Inf	2.7837e-29	9.4454e-27
c63879_g1	130.199510907044	0.363952843316718	8.4828	4.0461e-29	1.3629e-26
c67374_g6	61.7821040384539	1011.26788051662	-4.0328	9.5117e-29	3.1809e-26
c19907_g1	3091.55598993704	161.149516038969	4.2619	1.2251e-28	4.0678e-26
c75036_g1	194.212017622535	4.13966898111674	5.552	2.7125e-28	8.9426e-26
c21296_g1	7.47665944874327	6556.00691726418	-9.7762	3.9942e-28	1.3075e-25
c53294_g1	87.1235710385008	1278.19234133558	-3.8749	5.5143e-28	1.7925e-25
c50160_g1	14.0636140417347	318.392031347778	-4.5008	6.3917e-28	2.0633e-25
c12702_g1	183.611106543981	3.70100393962671	5.6326	6.5657e-28	2.1049e-25
c39718_g1	144.535435618903	1.42649507663784	6.6628	8.3134e-28	2.6469e-25
c67649_g1	1015.01617009766	69.3294725620055	3.8719	9.338e-28	2.9529e-25
c65065_g1	338.235988424621	14.7923474118853	4.5151	1.0956e-27	3.4411e-25
c63175_g1	162.925221271877	2.67581780539224	5.9281	1.2591e-27	3.928e-25
c67956_g1	288.848913331225	11.521968711291	4.6479	1.5522e-27	4.8104e-25
c12527_g2	1871.62872408452	138.389421378445	3.7575	1.7664e-27	5.4377e-25
c66925_g1	1251.56665847315	88.6404507457923	3.8196	4.2899e-27	1.312e-24
c80934_g1	18.8157559506568	359.956978207088	-4.2578	4.5507e-27	1.3826e-24
c3087_g1	536.397440541992	31.0734510378304	4.1095	4.9969e-27	1.5083e-24
c45200_g1	112.817928063009	0.363952843316718	8.276	8.3262e-27	2.4971e-24
c66832_g1	258.812424412159	10.8812262835822	4.572	1.1086e-26	3.3033e-24
c97401_g1	9.78411286332219	477.854068971479	-5.61	1.1358e-26	3.3629e-24
c29960_g1	26.7800922560749	19472.3383038282	-9.506	1.2306e-26	3.6204e-24
c75210_g1	323.771096908261	15.4873082577258	4.3858	1.4247e-26	4.1652e-24
c42985_g1	225.755934803232	2778.67914330286	-3.6216	1.8721e-26	5.4392e-24
c91724_g1	721.606828752687	53.9557951129665	3.7414	2.5193e-26	7.274e-24
c57376_g1	346.402793736506	17.4520856123623	4.311	2.5856e-26	7.4192e-24
c91551_g1	30.0854738043036	1303.78118242919	-5.4375	3.9272e-26	1.12e-23
c54922_g1	708.829124415356	50.0993930072727	3.8226	4.0195e-26	1.1393e-23
c67162_g5	468.797411278554	27.9722048826619	4.0669	4.7933e-26	1.3504e-23
c65437_g1	217.975465421928	0	Inf	5.9115e-26	1.6554e-23
c37996_g1	2.35718882426799	5682.66491950663	-11.235	6.0761e-26	1.6913e-23
c67270_g1	1556.66723644459	125.335855521434	3.6346	1.4191e-25	3.9265e-23
c8619_g1	494.2779635463	31.6776200805823	3.9638	1.5574e-25	4.2837e-23
c4241_g1	149.118111330868	2.72484225110047	5.7741	1.5793e-25	4.3184e-23
c97383_g1	694.032335946265	7763.34224107212	-3.4836	2.1321e-25	5.7959e-23
c35092_g1	0	80.8692960507987	-Inf	2.4447e-25	6.6072e-23
c66470_g2	140.451348711536	2.75856980602318	5.67	3.8875e-25	1.0446e-22
c61188_g1	30.0969819382158	1598.09775917775	-5.7306	3.9641e-25	1.059e-22
c67443_g3	424.768864500578	24.3881752694011	4.1224	4.2707e-25	1.1344e-22
c5107_g1	12.2946526382219	33728.7280844781	-11.422	5.7151e-25	1.5095e-22
c39966_g1	2054.22252936017	188.831769927682	3.4434	7.7979e-25	2.0479e-22
c97930_g1	1070.71432190865	84.2714511977322	3.6674	7.9082e-25	2.0652e-22
c62131_g1	159.586065846363	3.90749258413918	5.3519	8.5484e-25	2.22e-22
c66871_g1	4.34612352674413	147.966524794841	-5.0894	1.0452e-24	2.6993e-22
c68117_g1	2027.8369442142	189.438586723472	3.4201	1.1463e-24	2.9441e-22
c67967_g1	799.208315428188	26926.2383603351	-5.0743	1.4805e-24	3.7814e-22
c12533_g1	175.651531064896	6.04659645662496	4.8604	1.6384e-24	4.1618e-22
c68003_g1	540.554341381386	28.001521179291	4.2709	1.8054e-24	4.5611e-22
c44841_g1	0.268783302413725	84.0717248707354	-8.289	2.1663e-24	5.4432e-22
c66008_g1	8.84559800411999	199.903827656349	-4.4982	3.1226e-24	7.8041e-22
c61651_g1	55.4580921768404	687.460785219846	-3.6318	3.6951e-24	9.1854e-22
c4884_g1	119.426222368592	1345.66797348477	-3.4941	3.8471e-24	9.5124e-22
c51260_g1	1.76988680975148	381.58109592106	-7.7522	4.4585e-24	1.0966e-21
c36879_g1	3.49003820981389	5282.22526027008	-10.564	6.7841e-24	1.6598e-21
c51590_g1	74.2167486809178	849.136048443407	-3.5162	8.5733e-24	2.0866e-21
c67584_g1	3.18042567015176	126.24377355232	-5.3108	1.0506e-23	2.5436e-21
c91531_g1	8666.1060954657	44.7926585272203	7.596	1.3488e-23	3.2487e-21
c46120_g1	949.288274682065	80.8290970385106	3.5539	1.6438e-23	3.9387e-21
c66049_g8	7.20787614632954	211.511673391125	-4.875	1.8781e-23	4.4771e-21
c85911_g1	1646.01203453922	13.0428841351813	6.9796	2.1856e-23	5.1835e-21
c62294_g2	334.272517873199	20.8739489083749	4.0012	2.3561e-23	5.5597e-21
c66432_g2	97.8467961960984	0.810657687264373	6.9153	2.7144e-23	6.3726e-21
c61478_g1	390.169959212893	26.7763178579094	3.8651	2.7437e-23	6.409e-21
c67494_g2	27.4333998896115	384.556431188934	-3.8092	2.7583e-23	6.411e-21
c85709_g1	1172.61673090442	35383.9972372214	-4.9153	2.8955e-23	6.6963e-21
c61076_g1	335.92406419094	5.47978351295971	5.9379	3.2959e-23	7.5846e-21
c64891_g3	2496.62349894482	23857.4590117364	-3.2564	4.2879e-23	9.8188e-21
c45914_g1	467.432524736249	0.326596744230062	10.483	4.7404e-23	1.0802e-20
c40084_g1	693.942697330109	57.5376863281655	3.5922	6.5572e-23	1.4869e-20
c27977_g1	234.899135609234	1.09185852995015	7.7491	7.3783e-23	1.665e-20
c25497_g1	242.726563556968	13.895309179826	4.1267	7.96e-23	1.7875e-20
c25119_g1	179.295362697409	1792.59788135259	-3.3216	8.3395e-23	1.8638e-20
c65382_g13	106.664769570896	1.34374307600691	6.3107	9.1337e-23	2.0315e-20
c15436_g1	5875.07780787414	54415.9958754039	-3.2114	1.1629e-22	2.5741e-20
c66432_g6	155.96877909847	5.64891605838552	4.7871	1.2259e-22	2.7007e-20
c66067_g2	1.76988680975148	303.767326335217	-7.4232	1.2806e-22	2.8081e-20
c57535_g1	1597.05986010906	14654.3846815485	-3.1978	1.3358e-22	2.9152e-20
c59905_g2	8.76270544645733	177.421791314661	-4.3397	1.7134e-22	3.7218e-20
c92135_g1	42.4439719475983	489.071497230008	-3.5264	1.93e-22	4.1729e-20
c54928_g1	91.9484652494791	938.777076978914	-3.3519	2.4417e-22	5.2547e-20
c66309_g4	107.432141677909	1.91055601967215	5.8133	2.7422e-22	5.8743e-20
c56737_g1	1499.33008136057	159.074509174486	3.2365	2.7671e-22	5.9004e-20
c42925_g1	74.178059014293	1000.96831748398	-3.7543	3.0053e-22	6.379e-20
c57626_g1	694.375144222377	6344.66450514619	-3.1918	3.1691e-22	6.6962e-20
c66160_g1	214.403110921658	0.773301588177718	8.1151	4.4914e-22	9.4473e-20
c59527_g1	76.56426026497	0	Inf	4.7708e-22	9.9897e-20
c40656_g1	695.838908520785	62.8849077638236	3.468	5.3689e-22	1.1192e-19
c65691_g1	13.8247685719687	220.684636619247	-3.9967	6.2028e-22	1.2872e-19
c63012_g1	6.4056709606529	8971.09232802595	-10.452	1.0285e-21	2.1249e-19
c53465_g1	275.428929058268	19.4124487918724	3.8266	1.1901e-21	2.4478e-19
c15352_g1	103.402839140168	1519.34351108776	-3.8771	1.2138e-21	2.4855e-19
c74044_g1	66.9095560536738	691.79761972441	-3.3701	1.4419e-21	2.9398e-19
c66803_g3	111.640104094107	2.92407380728506	5.2547	2.0097e-21	4.0795e-19
c65694_g6	118.339581025025	3.78012739609371	4.9684	2.547e-21	5.1478e-19
c85896_g1	134.404871986314	4.83021856866352	4.7984	3.1288e-21	6.2962e-19
c44336_g1	138.756219354782	5.47174371050208	4.6644	3.3062e-21	6.6246e-19
c56287_g1	16.0155555515998	419.075099717016	-4.7097	4.0389e-21	8.0579e-19
c62847_g1	15.2841174358194	223.506250276821	-3.8702	4.2207e-21	8.3847e-19
c91570_g1	10071.6377587254	1179.46212818967	3.0941	7.5905e-21	1.5015e-18
c67626_g1	555.378517343498	51.5388368323068	3.4297	7.7571e-21	1.5279e-18
c74449_g1	7.61327779919596	895.664486297487	-6.8783	1.2273e-20	2.4071e-18
c65114_g1	326.183997382021	2786.12677416024	-3.0945	1.3707e-20	2.6773e-18
c62653_g1	140.781067505167	5.49508040374521	4.6792	1.4873e-20	2.8928e-18
c67470_g5	222.885544850571	15.0896278594863	3.8847	1.585e-20	3.0699e-18
c55522_g1	207.156296812663	1811.71285829689	-3.1286	1.9572e-20	3.7751e-18
c63916_g2	214.327467899985	14.3295629630224	3.9028	2.2379e-20	4.2988e-18
c97403_g1	1.2074525000795	584.201468769043	-8.9184	2.6047e-20	4.9828e-18
c79908_g1	360.339003652613	3020.55888085356	-3.0674	3.0502e-20	5.8111e-18
c62439_g1	12356.4129722326	1506.78709381916	3.0357	3.1015e-20	5.8846e-18
c57111_g1	262.577065952099	19.5538363025941	3.7472	3.1479e-20	5.9484e-18
c66626_g2	69.6769079816843	0	Inf	3.6462e-20	6.862e-18
c66497_g1	591.39426507801	60.4729337112599	3.2898	3.7224e-20	6.9773e-18
c67472_g4	150.821838183136	7.52211597897102	4.3256	4.3313e-20	8.086e-18
c52629_g1	117.999567012782	1041.20620301033	-3.1414	4.9209e-20	9.15e-18
c16083_g1	784.243958906692	84.501567395638	3.2143	5.5615e-20	1.03e-17
c46313_g1	993.041428407888	22.5502683319978	5.4606	6.5843e-20	1.2146e-17
c97409_g1	13.675408004438	193.874879149732	-3.8255	7.1265e-20	1.3094e-17
c58351_g1	75.7235197511321	0.326596744230062	7.8571	7.4528e-20	1.364e-17
c37516_g1	9632.12273178563	34.4349094848308	8.1278	7.5439e-20	1.3752e-17
c65871_g1	265.225285152458	22.0963063997223	3.5853	8.1148e-20	1.4735e-17
c52426_g1	474.081163471281	47.2922935263536	3.3255	8.2196e-20	1.4867e-17
c46358_g1	203.989652642186	13.8242255258167	3.8832	8.3065e-20	1.4966e-17
c85974_g1	488.614333347882	48.2873806498293	3.339	8.9614e-20	1.6084e-17
c55805_g1	337.590066620384	3.28802665060178	6.6819	9.1992e-20	1.6398e-17
c66126_g1	313.088238597064	2543.67918436935	-3.0223	9.207e-20	1.6398e-17
c60891_g1	571.842946833331	59.0786007612853	3.2749	9.3668e-20	1.6619e-17
c17950_g1	1934.81901145976	230.25349340569	3.0709	1.2254e-19	2.1659e-17
c56810_g1	420.96859702179	41.2259889206494	3.3521	1.3957e-19	2.4575e-17
c2868_g1	579.036692340954	61.1040679914189	3.2443	1.5414e-19	2.7039e-17
c26829_g1	350.457848298682	9379.41137284947	-4.7422	1.6441e-19	2.8731e-17
c15073_g1	63.1786672231529	0	Inf	2.1747e-19	3.7861e-17
c67742_g3	32.251084402163	340.12133808032	-3.3986	2.3793e-19	4.1269e-17
c63420_g1	1027.57067682436	7699.75631700118	-2.9056	2.5181e-19	4.3514e-17
c6518_g1	461.656041106026	46.6756734228503	3.3061	2.5964e-19	4.4702e-17
c64587_g1	116.829879397631	4.79286246957687	4.6074	4.8284e-19	8.2822e-17
c12654_g1	1068.11211719879	127.790676339323	3.0632	4.9968e-19	8.5396e-17
c68815_g1	316.484279998893	12.9484637879288	4.6113	6.3263e-19	1.0772e-16
c15414_g1	24933.7902862165	181116.664095646	-2.8607	6.3996e-19	1.0857e-16
c68365_g1	4.99513210025261	203.008117718549	-5.3449	6.6122e-19	1.1177e-16
c67095_g5	77.3016939147925	0.979790232690187	6.3019	6.8617e-19	1.1557e-16
c7577_g1	280.700669639588	11.6208003168372	4.5943	7.0513e-19	1.1833e-16
c74264_g1	1291.09254817327	160.104330895505	3.0115	7.2239e-19	1.2079e-16
c63171_g1	2117.73391257588	56.5747584145204	5.2262	8.3962e-19	1.3989e-16
c55555_g1	27.9173950401125	290.598773985587	-3.3798	9.279e-19	1.5405e-16
c66698_g1	150.003960223202	9.13539155104214	4.0374	1.0707e-18	1.7713e-16
c62263_g1	38183.2630595467	272921.394673626	-2.8375	1.0879e-18	1.7933e-16
c45837_g1	1233.92881919989	9161.21938576418	-2.8923	1.1525e-18	1.8931e-16
c97382_g1	8138.68978301581	58429.6763088104	-2.8438	1.1951e-18	1.9562e-16
c61542_g1	160.655841419154	10.591202924309	3.923	1.2332e-18	2.0114e-16
c65809_g1	232.874594262149	19.3208742746541	3.5913	1.3112e-18	2.1312e-16
c57525_g3	8530.40914424042	61194.1365331088	-2.8427	1.361e-18	2.2044e-16
c92429_g1	34.942290455547	334.580573831713	-3.2593	1.3782e-18	2.2246e-16
c68030_g1	30.5439838961058	91488.2109543813	-11.548	1.4002e-18	2.2522e-16
c91553_g1	906.136322734035	111.763511624841	3.0193	1.4568e-18	2.3351e-16
c63890_g1	144.054371650124	8.63005411383643	4.0611	1.8093e-18	2.8901e-16
c66106_g1	4.07334984122944	365.22602696572	-6.4864	1.9811e-18	3.1468e-16
c8165_g1	69.7336987513366	0.810657687264373	6.4266	1.9835e-18	3.1468e-16
c4399_g1	40.4819101009077	362.834882149197	-3.164	2.0271e-18	3.205e-16
c56468_g1	82.9340177777142	1.82780401904122	5.5038	2.0781e-18	3.2746e-16
c65132_g4	82.6833355783279	2.11341612002068	5.2899	2.2077e-18	3.467e-16
c17377_g1	128.870475558134	3.006825807916	5.4215	2.3269e-18	3.6419e-16
c97599_g1	433.594625090094	3200.47191204656	-2.8839	2.4086e-18	3.7572e-16
c57508_g1	8.20933164768957	24385.1499176479	-11.536	2.4221e-18	3.7656e-16
c97277_g1	28391.2805606633	550.603108634603	5.6883	2.4354e-18	3.7736e-16
c86437_g1	1578.20937691907	208.769189023682	2.9183	2.5695e-18	3.9682e-16
c4478_g2	350.869706627353	3165.06243906125	-3.1732	2.5871e-18	3.9822e-16
c81086_g1	36.7826362828102	342.076138228267	-3.2172	2.6657e-18	4.0897e-16
c67565_g1	81.90079355001	1.94791211875881	5.3939	2.9401e-18	4.4958e-16
c39821_g1	375.752048055372	39.9891172526463	3.2321	3.0413e-18	4.6352e-16
c57525_g2	4997.13149461295	34736.0066390243	-2.7973	3.3077e-18	5.0248e-16
c11800_g1	205.894018231767	17.0507766699589	3.594	3.4091e-18	5.162e-16
c97321_g1	814.538356519639	20947.6431936221	-4.6847	4.3506e-18	6.5661e-16
c61732_g1	63.733120766623	540.693653199083	-3.0847	4.3817e-18	6.5705e-16
c65925_g1	313.593879638913	5522.32191641003	-4.1383	4.375e-18	6.5705e-16
c8890_g1	76107.6915762324	11624.0824620355	2.7109	5.1119e-18	7.6408e-16
c67072_g1	0.268783302413725	328.037555237624	-10.253	5.147e-18	7.6685e-16
c40066_g1	20.3615247398804	214.8922757679	-3.3997	5.7473e-18	8.4827e-16
c63139_g1	34.7405925168556	673.897032834326	-4.2778	5.7482e-18	8.4827e-16
c85879_g1	488.49159609101	14.0307141703291	5.1217	5.7195e-18	8.4827e-16
c67411_g3	84.6558457330094	2.15440076327128	5.2963	5.8302e-18	8.5764e-16
c68043_g1	1144.25842527167	7876.46126160518	-2.7831	6.7077e-18	9.8362e-16
c51260_g2	2.0675282001107	534.567657853363	-8.0143	8.264e-18	1.208e-15
c64877_g1	7.02582144621588	329.191096101528	-5.5501	8.3594e-18	1.2181e-15
c65418_g1	4.47844281716873	97.1395111274193	-4.439	8.4907e-18	1.2334e-15
c55283_g1	2144.66162774136	14663.0482295332	-2.7734	8.8171e-18	1.2729e-15
c63568_g2	191.872888190105	1351.63151833011	-2.8165	8.7915e-18	1.2729e-15
c63808_g1	145.40748309278	9.90065333676223	3.8764	1.0362e-17	1.4912e-15
c55507_g1	102.710997427556	4.59441362752203	4.4826	1.0834e-17	1.5544e-15
c59589_g1	191.500376719475	15.251506233417	3.6503	1.0958e-17	1.5673e-15
c85982_g1	486.91492235171	4285.54938959233	-3.1377	1.1038e-17	1.574e-15
c64175_g2	174.422584513762	13.5269450782156	3.6887	1.1368e-17	1.616e-15
c91562_g1	8209.9088425368	990.009405942541	3.0519	1.2321e-17	1.7461e-15
c61222_g1	4831.52240415737	345.036360098188	3.8077	1.3295e-17	1.8785e-15
c67245_g1	794.640354741192	102.158573307421	2.9595	1.4487e-17	2.0407e-15
c15329_g1	2230.71932589346	15031.3058281002	-2.7524	1.48e-17	2.0784e-15
c57565_g1	129.560777008825	7.84871272320108	4.045	1.5404e-17	2.1569e-15
c8092_g1	327.082319652068	2322.187381228	-2.8278	1.5556e-17	2.1716e-15
c68499_g1	5.79350124129185	106.454920856379	-4.1997	1.7223e-17	2.397e-15
c79980_g1	48.5222180237078	402.458364169094	-3.0521	2.1159e-17	2.9361e-15
c85800_g1	175.080941107235	4751.95889770316	-4.7624	2.2845e-17	3.1606e-15
c66995_g3	18.6255661458776	195.228431367118	-3.3898	2.3386e-17	3.2258e-15
c64097_g5	641.487738198725	81.603181340818	2.9747	2.3522e-17	3.235e-15
c66687_g1	439.014996257817	53.0042534362908	3.0501	2.4177e-17	3.3153e-15
c45707_g1	2744.11948282412	393.588193316	2.8016	2.5392e-17	3.4717e-15
c12978_g1	1118.33160539896	7533.36810786624	-2.7519	2.7771e-17	3.7858e-15
c11109_g1	321.101098021414	35.6224687638082	3.1722	2.9657e-17	4.031e-15
c66532_g3	1.9809539362742	72.2841430676943	-5.1894	3.1922e-17	4.3262e-15
c52272_g1	34.9356981109744	305.782324504681	-3.1297	3.9029e-17	5.2741e-15
c60515_g1	98.3370949330258	736.672319903456	-2.9052	4.2452e-17	5.7199e-15
c68141_g1	6.33997401855996	109.452429376895	-4.1097	4.9179e-17	6.6072e-15
c66596_g1	289.081339464578	7115.84076760351	-4.6215	5.7398e-17	7.6892e-15
c39669_g1	595.156327073429	76.4624485496724	2.9604	6.4498e-17	8.6154e-15
c65680_g1	44.5988461038634	1070.06510945308	-4.5845	7.168e-17	9.5475e-15
c60313_g1	217.622687400198	0.773301588177718	8.1366	7.4175e-17	9.8516e-15
c66108_g1	721.647155136982	4781.47974785516	-2.7281	1.0762e-16	1.4253e-14
c71355_g1	1.76589642665051	111.887254102388	-5.9855	1.2832e-16	1.6947e-14
c80404_g1	0.53756660482745	51.9064182197875	-6.5933	1.3606e-16	1.7918e-14
c80423_g1	39.8146267916699	1345.75075241151	-5.079	1.373e-16	1.8029e-14
c37773_g1	892.252141512162	132.129858986277	2.7555	1.5092e-16	1.9762e-14
c54619_g2	133.838138616614	9.54836884006708	3.8091	1.7249e-16	2.2523e-14
c40354_g1	371.39518746249	45.8657984497157	3.0175	1.7906e-16	2.3315e-14
c63185_g1	9276.50334258605	1517.42541806271	2.612	1.8983e-16	2.4648e-14
c60306_g1	68.3807217283637	498.88410889373	-2.867	1.9516e-16	2.52e-14
c67987_g1	320.11831801666	2042.79260796475	-2.6739	1.9487e-16	2.52e-14
c61547_g1	11182.416346994	69044.5712889537	-2.6263	2.1024e-16	2.7072e-14
c22376_g1	32.6532667397036	277.386259617335	-3.0866	2.2748e-16	2.9211e-14
c64046_g1	219.455382306053	22.4498683813594	3.2891	2.7358e-16	3.5033e-14
c42403_g1	463.790327947779	63.2403260338705	2.8746	2.9601e-16	3.7802e-14
c74764_g1	221.200863801807	22.8270579163899	3.2765	3.3132e-16	4.2195e-14
c91928_g1	13.5926697852389	1562.22754740808	-6.8446	3.6722e-16	4.664e-14
c64834_g1	9.36213294874031	256.661231583996	-4.7769	3.8373e-16	4.8603e-14
c64357_g3	129.579052369097	10.3678490439188	3.6436	4.0168e-16	5.0739e-14
c60408_g1	165.676766005947	15.0655084521134	3.4591	4.6538e-16	5.8626e-14
c68285_g1	327.245369010782	11.2604760176844	4.861	4.8641e-16	6.1111e-14
c66370_g12	3.49003820981389	98.148329713421	-4.8136	5.7707e-16	7.2304e-14
c67430_g3	52.9567672513085	0.326596744230062	7.3412	5.8966e-16	7.3684e-14
c64730_g1	65.4789109393051	1.54660317635544	5.4039	6e-16	7.4774e-14
c69597_g1	10.81749142949	129.335417393604	-3.5797	6.0446e-16	7.513e-14
c65518_g1	103.679913134797	5.4050713147864	4.2617	6.6138e-16	8.1984e-14
c62854_g2	728.929618866307	17.9939935176922	5.3402	6.666e-16	8.2412e-14
c57956_g1	4.20167874855307	80.9038092366839	-4.2672	6.8781e-16	8.4809e-14
c21902_g1	9.61096433564919	26831.7170746393	-11.447	7.211e-16	8.8679e-14
c30875_g1	243.797995141668	27.7817958430647	3.1335	8.1949e-16	1.0051e-13
c61229_g2	117.739998559736	7.79890556336311	3.9162	9.1183e-16	1.1154e-13
c67522_g2	0	41.9385977164973	-Inf	9.1784e-16	1.1198e-13
c56501_g1	6050.78309482279	1007.27447798048	2.5867	1.04e-15	1.2655e-13
c65495_g1	885.580118076035	136.04177449604	2.7026	1.076e-15	1.3059e-13
c39920_g1	118.067578407285	1241.4179796508	-3.3943	1.1278e-15	1.3653e-13
c37840_g1	0.268783302413725	44.9723887618204	-7.3865	1.5526e-15	1.8747e-13
c91737_g1	13.1378413996105	1350.66121120792	-6.6838	1.6824e-15	2.026e-13
c61488_g1	12.7078807188267	137.985965287482	-3.4407	1.6891e-15	2.0289e-13
c97333_g1	3.61437673403655	100.675793779914	-4.7998	1.763e-15	2.1121e-13
c56627_g1	641.899752114945	94.4094778207281	2.7653	1.8614e-15	2.2243e-13
c34651_g1	275.656112680201	37.1223956368446	2.8925	2.0371e-15	2.428e-13
c58693_g2	713.22228743274	24.1458959540615	4.8845	2.4985e-15	2.9704e-13
c91911_g1	0.322509095203757	1389.48977597889	-12.073	2.5749e-15	3.0534e-13
c64058_g2	54.2656758029261	0	Inf	2.5856e-15	3.0583e-13
c80009_g1	575.38835317449	0.363952843316718	10.627	2.9592e-15	3.4913e-13
c66574_g3	866.989385008821	136.187279488073	2.6704	3.1678e-15	3.7279e-13
c61455_g1	349.72087766425	51.8496360812737	2.7538	3.7059e-15	4.3502e-13
c64281_g3	44.6066725316017	0	Inf	4.2501e-15	4.9765e-13
c40659_g2	0	45.0652436808134	-Inf	4.5919e-15	5.3631e-13
c66298_g2	70.2255203295759	2.75856980602318	4.67	4.6841e-15	5.4571e-13
c66732_g2	15036.5392135739	233.945212986435	6.0062	4.7891e-15	5.5656e-13
c33173_g1	1903.17001813588	315.625139629645	2.5921	4.9829e-15	5.7763e-13
c66080_g1	2767.15806491808	481.306589663889	2.5234	5.9251e-15	6.8514e-13
c63032_g1	150.224397162099	1.4638511757245	6.6812	6.7321e-15	7.7653e-13
c47170_g1	592.807078553259	87.8186223995513	2.755	6.9412e-15	7.9866e-13
c15311_g1	762.71773450617	4384.06902864796	-2.523	7.2987e-15	8.3773e-13
c20239_g1	106.220235154795	1498.18507044114	-3.8181	7.4756e-15	8.5591e-13
c38314_g1	801.008743751088	125.640887828175	2.6725	8.5474e-15	9.7623e-13
c67789_g5	5.70293659435439	86.91148124913	-3.9298	8.5829e-15	9.7789e-13
c60686_g1	2.36117920736896	60.7795314462606	-4.686	1.0777e-14	1.2249e-12
c74413_g1	3.91201812439578	70.745291750479	-4.1766	1.2136e-14	1.3759e-12
c91893_g1	67.6957997069465	533.293489940908	-2.9778	1.4221e-14	1.6084e-12
c59175_g1	77.5201250782055	1663.36101278026	-4.4234	1.4892e-14	1.6802e-12
c80751_g1	51.6644369614064	523.122275129651	-3.3399	1.634e-14	1.8391e-12
c66232_g1	821.714424726605	133.7606984757	2.619	1.7034e-14	1.9126e-12
c65964_g10	189.915783843944	1087.43974148772	-2.5175	1.8129e-14	2.0307e-12
c91671_g1	0.53756660482745	44.3433146807332	-6.3661	2.0734e-14	2.3169e-12
c65702_g1	109.423060988002	655.615586354767	-2.5829	2.098e-14	2.3388e-12
c91941_g1	8.35761247051804	163.070457086655	-4.2863	2.1036e-14	2.3394e-12
c97352_g1	131.729318163864	792.987456496944	-2.5897	2.1417e-14	2.3761e-12
c85906_g1	2.65483021462722	12195.1422028684	-12.165	2.2146e-14	2.451e-12
c68179_g1	415.969629501443	65.1962779550869	2.6736	2.2702e-14	2.5067e-12
c64271_g1	10721.0575321375	57952.7349856004	-2.4344	2.5508e-14	2.8098e-12
c58445_g1	77.5456095123617	4.18506488266103	4.2117	2.5578e-14	2.8109e-12
c68430_g1	392.13371815814	62.5396735279617	2.6485	2.5721e-14	2.82e-12
c15310_g1	1331.76435744719	244.90226739611	2.4431	2.6273e-14	2.8736e-12
c67805_g2	53.3810410749775	1485.90926802885	-4.7989	2.9741e-14	3.2453e-12
c74310_g1	534.60239726925	82.0664634773259	2.7036	3.5786e-14	3.8958e-12
c20374_g1	334.56956307757	48.6886895922326	2.7806	3.6885e-14	4.0061e-12
c85775_g1	160.063931043139	2754.15964019449	-4.1049	3.8976e-14	4.2233e-12
c65357_g1	4.79696152927152	397.695819205101	-6.3734	4.0769e-14	4.4073e-12
c20109_g1	941.448911050792	11434.6258093809	-3.6024	4.2286e-14	4.5607e-12
c65121_g2	229.634253713682	1650.96890174495	-2.8459	4.3554e-14	4.6865e-12
c37796_g1	848.981269682201	147.671592489629	2.5233	5.36e-14	5.7542e-12
c54984_g1	642.359206907224	3408.71466995708	-2.4078	6.2389e-14	6.6824e-12
c64695_g1	1675.03917863469	306.091072305074	2.4522	6.7453e-14	7.2082e-12
c66884_g1	815.366915536624	140.920429956446	2.5326	7.0013e-14	7.4646e-12
c66532_g1	0.293651007258257	79.8866570712416	-8.0877	7.186e-14	7.644e-12
c65447_g1	2361.98907662233	437.21615198767	2.4336	7.7063e-14	8.1787e-12
c45700_g1	4.87969974847061	4934.96530297704	-9.982	7.974e-14	8.4436e-12
c16395_g1	1059.9727784305	10400.0016368935	-3.2945	8.0216e-14	8.4746e-12
c64620_g1	107.29920503363	10.1079246954045	3.4081	8.4347e-14	8.8909e-12
c57046_g1	108.409654880663	1.01714633177684	6.7358	1.0826e-13	1.1386e-11
c21547_g1	32.8802953986302	17561.4418322497	-9.061	1.0932e-13	1.1471e-11
c66879_g1	50.9345210623952	1.34011453184297	5.2482	1.141e-13	1.1946e-11
c61794_g3	94.8295530552578	7.53015578142865	3.6546	1.2291e-13	1.2839e-11
c39928_g1	5.84323665098092	11274.5530436332	-10.914	1.2522e-13	1.3052e-11
c66096_g2	110.502493257685	10.0617460797304	3.4571	1.3199e-13	1.3726e-11
c65575_g1	0.293651007258257	704.394815483386	-11.228	1.3591e-13	1.4071e-11
c65603_g1	223.000379142737	1823.68187106832	-3.0317	1.3591e-13	1.4071e-11
c53489_g1	130.515273319212	13.8908979215324	3.232	1.5284e-13	1.5789e-11
c63568_g1	45.8164183162256	289.620345270494	-2.6602	1.6238e-13	1.6736e-11
c64723_g5	13.9940810550043	178.825453219366	-3.6757	1.6318e-13	1.6782e-11
c56844_g1	0.562434309671982	738.974311265968	-10.36	1.6582e-13	1.7016e-11
c65647_g1	613.93260112182	107.203611183204	2.5177	1.673e-13	1.7108e-11
c81047_g1	314.203162385912	2136.74701667578	-2.7656	1.6745e-13	1.7108e-11
c45288_g1	211.750306401296	28.741095212546	2.8812	1.687e-13	1.7197e-11
c64528_g1	8.72494118607117	94.1962239418673	-3.4325	1.7608e-13	1.7911e-11
c61952_g1	285.246353408028	43.0032001488902	2.7297	1.7654e-13	1.7918e-11
c18368_g1	123.706031599389	14.136308093391	3.1294	1.8406e-13	1.864e-11
c52855_g1	868.630227852561	156.719527004763	2.4706	1.8728e-13	1.8925e-11
c21530_g1	130.260600112182	14.0029662187923	3.2176	2.1118e-13	2.1294e-11
c61338_g1	0.938669197665771	42.7372961969899	-5.5087	2.161e-13	2.1744e-11
c91820_g1	361.244651995615	57.5677853389243	2.6496	2.2301e-13	2.239e-11
c80899_g1	0.293651007258257	678.484587600988	-11.174	2.4101e-13	2.4146e-11
c66947_g1	100.776250908718	8.8578192525203	3.5081	2.9969e-13	2.996e-11
c85969_g1	271.569729365577	24601.5293797537	-6.5013	3.0699e-13	3.0623e-11
c69105_g1	111.94634297998	11.2568474735205	3.3139	3.0997e-13	3.0854e-11
c7903_g1	0.909811109720271	1580.5937812347	-10.763	3.1376e-13	3.1165e-11
c67789_g4	45.1365670471544	0.69054958754678	6.0304	3.3606e-13	3.3309e-11
c67001_g1	4493.61791631185	198.7642192488	4.4987	3.8357e-13	3.7937e-11
c21895_g1	304.566828117008	49.0819558153457	2.6335	3.9565e-13	3.9048e-11
c68444_g1	415.387377071406	69.4264507959747	2.5809	4.3483e-13	4.2825e-11
c60600_g1	120.496747841292	12.7909995891246	3.2358	4.3828e-13	4.3073e-11
c54903_g2	553.325275369644	101.167402671426	2.4514	4.5052e-13	4.4182e-11
c60533_g1	623.660252435741	112.443670350708	2.4716	4.5449e-13	4.4477e-11
c53462_g1	513.374030852064	89.8275152539574	2.5148	4.7418e-13	4.6307e-11
c22415_g1	1685.24103273345	327.612238015356	2.3629	5.0379e-13	4.9096e-11
c60652_g1	145.031864934097	17.4183580574396	3.0577	5.3841e-13	5.236e-11
c64402_g1	166.502605437845	20.7707060445351	3.0029	5.4558e-13	5.2947e-11
c65176_g1	82.8930342020022	6.4595737456499	3.6817	6.3946e-13	6.1928e-11
c55751_g1	15289.5621994667	3215.5524849851	2.2494	6.8083e-13	6.5797e-11
c8052_g1	109.61986430522	2.4773689633374	5.4676	6.8385e-13	6.5951e-11
c3200_g1	835.81058106063	158.899126583353	2.3951	7.2242e-13	6.9527e-11
c14990_g2	0	276.623963539655	-Inf	7.2474e-13	6.9607e-11
c4756_g1	689.408633698312	5082.78067534878	-2.8822	8.4915e-13	8.1387e-11
c68051_g1	6421.89679885544	30460.5039901759	-2.2459	9.4531e-13	9.0418e-11
c63012_g2	1.68730292901595	1052.05410136531	-9.2843	9.5966e-13	9.1601e-11
c45686_g1	32.5778925573949	240.159544625538	-2.882	9.9323e-13	9.4611e-11
c60452_g1	172.193570882896	23.4071075517689	2.879	9.9743e-13	9.4817e-11
c64804_g2	841.462508324567	166.166869578043	2.3403	1.1059e-12	1.0491e-10
c65256_g1	35.0634102889865	0	Inf	1.2948e-12	1.2258e-10
c64355_g2	1.178594412134	347.662760220712	-8.2045	1.396e-12	1.319e-10
c67396_g7	286.528583279885	47.4775056766946	2.5934	1.5125e-12	1.4261e-10
c62676_g1	0.293651007258257	33.9087932410986	-6.8514	1.5454e-12	1.453e-10
c65208_g1	25.5152322570315	270.173595953897	-3.4045	1.5472e-12	1.453e-10
c65670_g1	39.7840915239489	4125.88763636671	-6.6964	1.5989e-12	1.4985e-10
c66398_g4	34.6405049681659	0	Inf	1.6219e-12	1.517e-10
c63994_g1	11159.976836987	52212.6791953202	-2.2261	1.6897e-12	1.5772e-10
c21447_g1	615.085359462595	33.0646988590618	4.2174	1.7559e-12	1.6358e-10
c67787_g2	48.7305288502954	1.54660317635544	4.9777	1.8047e-12	1.6778e-10
c57556_g1	592.276606521414	2830.61610610482	-2.2568	1.8864e-12	1.7503e-10
c66184_g3	18.8446140386023	143.597318419286	-2.9298	2.0959e-12	1.9408e-10
c47150_g1	427.303057191394	3650.91755404164	-3.0949	2.494e-12	2.3048e-10
c58070_g1	37.9583200565455	0.363952843316718	6.7045	2.6556e-12	2.4493e-10
c97291_g1	6242.67972498752	1286.79268900119	2.2784	2.8343e-12	2.609e-10
c64980_g1	85.9818154805142	466.962017753399	-2.4412	2.8424e-12	2.6113e-10
c47288_g1	132.240011912906	658.425060229569	-2.3159	3.2343e-12	2.9654e-10
c56744_g1	153.512889898057	21.2438813550776	2.8532	3.5827e-12	3.2784e-10
c54994_g1	126.088551143892	633.390844109552	-2.3287	3.6347e-12	3.3195e-10
c40051_g1	289.571772621188	1370.76422434024	-2.243	3.9629e-12	3.6121e-10
c66975_g2	2463.46981875224	517.943775501262	2.2498	4.0153e-12	3.6527e-10
c61832_g1	129.574290293678	17.0551879282526	2.9255	4.2179e-12	3.8295e-10
c65854_g1	396.221642359229	70.7569600971006	2.4854	4.2609e-12	3.861e-10
c91625_g1	733.815636483657	3326.03833343498	-2.1803	4.3438e-12	3.9285e-10
c66943_g1	34.4272982710196	1014.61116263966	-4.8812	4.3709e-12	3.9453e-10
c34297_g1	249.076369154208	1186.95336328711	-2.2526	4.4861e-12	4.0414e-10
c22412_g1	33.4091101694806	233.877221426761	-2.8074	4.662e-12	4.1918e-10
c80778_g1	36.5715697808301	226.565726157777	-2.6311	5.0354e-12	4.5187e-10
c97323_g1	254.042603328953	1175.69684251909	-2.2104	5.6395e-12	5.0511e-10
c15344_g1	35.0818393631794	210.413844008287	-2.5844	6.1338e-12	5.4832e-10
c47268_g1	192.131129851492	904.138705255605	-2.2345	6.6087e-12	5.8964e-10
c67005_g1	13.8617617645797	114.567477332409	-3.047	7.0646e-12	6.2912e-10
c86157_g1	63.9936146259076	343.627725632718	-2.4248	7.1644e-12	6.3678e-10
c59992_g1	2.41490500015899	49.623869554341	-4.361	8.6215e-12	7.6483e-10
c65255_g1	497.102988689926	49.4210065371597	3.3303	9.1644e-12	8.1144e-10
c65091_g1	1131.98941515332	238.487432549546	2.2469	9.8424e-12	8.6982e-10
c68350_g1	83.4023600727385	3.58089583990912	4.5417	1.0035e-11	8.8513e-10
c51890_g1	105.511351540534	513.838631373361	-2.2839	1.0062e-11	8.8552e-10
c66795_g2	195.796610498066	32.8441878918731	2.5756	1.0077e-11	8.8552e-10
c40020_g2	1142.72553686646	239.239166783402	2.256	1.0146e-11	8.8987e-10
c75417_g1	31.9285753069592	0	Inf	1.121e-11	9.8132e-10
c56727_g1	110.125969611546	535.790704432328	-2.2825	1.1367e-11	9.9326e-10
c58531_g1	1.47623580249322	57.8715372438908	-5.2929	1.1813e-11	1.0302e-09
c85742_g1	1247.88472336732	5512.10011649677	-2.1431	1.217e-11	1.0594e-09
c67443_g2	167.127979765132	23.9671581779185	2.8018	1.3185e-11	1.1457e-09
c42899_g1	1013.59144084221	4598.59748126243	-2.1817	1.3384e-11	1.1608e-09
c21792_g1	143.362374349963	20.6397123123257	2.7962	1.3488e-11	1.1676e-09
c65827_g1	119.494077551004	584.492493337271	-2.2902	1.3683e-11	1.1823e-09
c53638_g1	846.331664558384	3821.98686958936	-2.175	1.4212e-11	1.2257e-09
c65619_g1	65.6340927836332	5.23593876936058	3.6479	1.4275e-11	1.2289e-09
c15313_g1	4477.70785990176	998.203804763284	2.1654	1.5254e-11	1.3107e-09
c61302_g1	11.2523678996135	433.860071005926	-5.2689	1.5302e-11	1.3124e-09
c12889_g1	1182.19491830965	10852.7485567378	-3.1985	1.5893e-11	1.3606e-09
c56562_g1	184.317985007301	29.5722437630193	2.6399	1.6846e-11	1.4395e-09
c63327_g1	543.658734428727	113.187160871445	2.264	1.8152e-11	1.5482e-09
c52887_g1	186.116730529541	29.0030797601321	2.6819	1.8695e-11	1.5916e-09
c63203_g1	558.129157214653	112.404748823362	2.3119	1.8771e-11	1.5952e-09
c67391_g2	282.782946456803	1272.29264140027	-2.1697	1.9437e-11	1.6488e-09
c54903_g1	370.707181169973	72.051183956587	2.3632	1.951e-11	1.652e-09
c27152_g1	2.1709894025898	73.8535881664807	-5.0882	1.9553e-11	1.6525e-09
c65818_g1	2721.40664278315	11769.5660818004	-2.1126	2.0209e-11	1.7049e-09
c15605_g2	0	27.7745387547368	-Inf	2.0717e-11	1.7446e-09
c37262_g2	186.539810107606	8.16442383493933	4.514	2.122e-11	1.7837e-09
c60382_g1	101.106278379275	678.109401327226	-2.7456	2.1331e-11	1.7899e-09
c66309_g2	74.258040933557	6.41780638826955	3.5324	2.1379e-11	1.7907e-09
c62124_g2	67.1006712646916	4.90493076683683	3.774	2.2662e-11	1.8947e-09
c61153_g1	282.442318213419	46.0325799359196	2.6172	2.3008e-11	1.9202e-09
c4768_g1	68.7107485743787	345.473969066395	-2.33	2.3211e-11	1.9336e-09
c80296_g1	122.453162043887	0.979790232690187	6.9655	2.35e-11	1.9542e-09
c97979_g1	1.18258479523496	1568.57110276585	-10.373	2.36e-11	1.959e-09
c66487_g1	470.188942299384	95.4984905206441	2.2997	2.5314e-11	2.0975e-09
c59621_g2	219.977295430861	1012.10802548266	-2.2019	2.5446e-11	2.1047e-09
c74508_g1	5.98369104607102	101.929527766962	-4.0904	2.5549e-11	2.1095e-09
c74036_g1	559.063066210528	120.98037477474	2.2082	2.8032e-11	2.3104e-09
c91650_g1	376.777928164967	75.7187512014412	2.315	2.8215e-11	2.3214e-09
c2266_g1	2857.50369927114	661.058099874769	2.1119	2.9501e-11	2.4229e-09
c62116_g1	212.355748107317	17.3135468485075	3.6165	2.9668e-11	2.4323e-09
c97921_g1	466.18834476021	97.5564078207584	2.2566	3.1511e-11	2.5788e-09
c40136_g1	7248.86909807425	30448.665966196	-2.0706	3.4622e-11	2.8285e-09
c67530_g1	60.9095947982717	304.001985336754	-2.3193	3.606e-11	2.9408e-09
c47567_g1	531.672787593624	111.291119028429	2.2562	3.6148e-11	2.9428e-09
c67313_g1	33.6699127056924	0.446704843947656	6.236	3.6759e-11	2.9873e-09
c69992_g1	10.4870015680843	192.588494098874	-4.1988	3.7126e-11	3.0119e-09
c64355_g3	0	26.8357331652972	-Inf	3.8412e-11	3.1108e-09
c73987_g1	94492.7626438	83.5742204084926	10.143	3.92e-11	3.1691e-09
c11711_g1	501.768310537141	106.194504653885	2.2403	4.0823e-11	3.2946e-09
c46358_g2	47.5341220932801	2.44001286425075	4.284	4.2357e-11	3.4124e-09
c87232_g1	33.9342426096144	0.363952843316718	6.5428	4.2606e-11	3.4265e-09
c31495_g1	211.132138649722	2004.65678373199	-3.2471	4.6544e-11	3.7368e-09
c65747_g2	4.10619831227591	54.4452626895844	-3.7289	4.7507e-11	3.8075e-09
c11103_g1	589.165560124071	124.579911023113	2.2416	4.9878e-11	3.9907e-09
c15584_g1	323.470236202576	1403.69654960514	-2.1175	5.1018e-11	4.0749e-09
c74232_g1	54.5776021704564	1.22000643212537	5.4833	5.137e-11	4.096e-09
c97275_g1	97.6375798820531	11.8441541972274	3.0433	5.1479e-11	4.0976e-09
c67454_g2	46.7111939243234	2.51472506242406	4.2153	5.3572e-11	4.2569e-09
c68028_g1	0.616160102462014	32.0042168248124	-5.6988	5.7207e-11	4.538e-09
c66736_g6	119.557018193162	1.54660317635544	6.2725	5.7468e-11	4.5432e-09
c99960_g1	22.3549122163055	136.828505019263	-2.6137	5.7423e-11	4.5432e-09
c64294_g1	1232.0489367258	282.514832207879	2.1247	5.7583e-11	4.5446e-09
c65539_g1	11339.5799630042	2739.76491887201	2.0492	6.1107e-11	4.8145e-09
c50638_g1	276.728334626915	53.7599070744611	2.3639	6.5029e-11	5.1148e-09
c50025_g1	31.6998501740188	0	Inf	6.8901e-11	5.4102e-09
c66324_g1	862.262034267776	191.351034876905	2.1719	7.124e-11	5.5845e-09
c56907_g1	12.4759362705604	142.154656788245	-3.5102	7.1403e-11	5.5878e-09
c62506_g1	32.7261733802233	0.446704843947656	6.195	7.1728e-11	5.5945e-09
c65872_g1	30765.5458483231	128356.392238793	-2.0608	7.161e-11	5.5945e-09
c54985_g1	14.5734023033189	59136.0803354308	-11.986	7.4288e-11	5.7844e-09
c53894_g1	798.28971764327	193.260181866298	2.0464	7.7393e-11	6.0161e-09
c80334_g1	220.604809953314	41.1235287709393	2.4234	7.8966e-11	6.1281e-09
c86297_g1	0.322509095203757	279.715412220775	-9.7604	8.239e-11	6.3832e-09
c60577_g1	0.293651007258257	45.7083371677442	-7.2822	8.4098e-11	6.5047e-09
c2699_g1	39.4700062915567	334.097421314481	-3.0814	9.0066e-11	6.9547e-09
c58462_g1	365.448163511493	41.6462203811695	3.1334	9.3333e-11	7.195e-09
c91693_g1	48.0518911210662	2.48099750750134	4.2756	9.6636e-11	7.4373e-09
c38239_g1	79.7356247996749	0.326596744230062	7.9316	9.8045e-11	7.5333e-09
c57555_g1	282.459204527519	1203.4191060936	-2.091	9.9363e-11	7.6219e-09
c65693_g3	180.687666659642	9.97977679322923	4.1783	1.0266e-10	7.8622e-09
c74238_g1	261.391263090623	51.610703200446	2.3405	1.0733e-10	8.2057e-09
c52405_g1	20.9918154810499	128.9940185294	-2.6194	1.1386e-10	8.6906e-09
c60139_g1	426.354537120811	91.7235570969738	2.2167	1.2117e-10	9.2336e-09
c56347_g1	130.045696941022	18.6251307146839	2.8037	1.231e-10	9.3503e-09
c85862_g1	4.68950994369145	741.98033035047	-7.3058	1.2306e-10	9.3503e-09
c5064_g1	420.499638621997	91.4888315637777	2.2004	1.2811e-10	9.715e-09
c81580_g1	28.1370596621487	0	Inf	1.2983e-10	9.8295e-09
c43974_g1	5241.08530645544	1263.1694296243	2.0528	1.4423e-10	1.0902e-08
c64355_g1	0.293651007258257	296.89929100932	-9.9817	1.4801e-10	1.1169e-08
c68360_g1	216.769688227996	40.3229710852043	2.4265	1.483e-10	1.1173e-08
c55113_g1	0.322509095203757	28.0674079440442	-6.4434	1.5268e-10	1.1485e-08
c46842_g1	59.5977556894744	4.74746656803259	3.65	1.5584e-10	1.1703e-08
c64501_g1	93.5342922081759	12.0176980009469	2.9603	1.6033e-10	1.2021e-08
c61162_g1	44.6554825350521	2.35726086361981	4.2437	1.6616e-10	1.2438e-08
c66492_g2	2885.880517303	11532.2015435423	-1.9986	1.6705e-10	1.2485e-08
c86031_g1	74.9678306598187	9.66200256558655	2.9559	1.6848e-10	1.2571e-08
c64379_g1	60.6025848446238	5.69068341576587	3.4127	1.7091e-10	1.2732e-08
c59368_g1	9.53129109331234	103.495353072083	-3.4408	1.7417e-10	1.2954e-08
c66432_g1	752.948232702113	5.51713961204637	7.0925	1.8079e-10	1.3425e-08
c34983_g1	258.204533209502	51.5689358430656	2.3239	1.9021e-10	1.4102e-08
c67339_g1	17.5086782927356	110.368105100587	-2.6562	1.9867e-10	1.4706e-08
c66076_g1	4184.62582402612	1034.07698711217	2.0168	2.0191e-10	1.4922e-08
c60864_g1	168.457457586109	31.1987531099715	2.4328	2.0367e-10	1.5028e-08
c80006_g1	38.615618073183	865.291393988583	-4.4859	2.056e-10	1.5146e-08
c47302_g1	1192.47255359702	4879.2245398063	-2.0327	2.2952e-10	1.6879e-08
c63213_g1	2170.20468692279	524.997717898783	2.0474	2.2984e-10	1.6879e-08
c64701_g1	1246.02420536634	300.594915410216	2.0514	2.3987e-10	1.7587e-08
c68011_g1	8.58847717408204	465.149987894959	-5.7591	2.4107e-10	1.7647e-08
c65328_g1	1514.94795093339	381.571544711313	1.9892	2.4704e-10	1.8056e-08
c59884_g1	492.995772262919	111.869108464736	2.1398	2.5205e-10	1.8393e-08
c64378_g1	182.459519407315	33.3544313581847	2.4516	2.5744e-10	1.8757e-08
c91647_g1	228.751663349694	44.980428564278	2.3464	2.6048e-10	1.8949e-08
c10031_g1	19.3493321723833	117.475186508294	-2.602	2.8737e-10	2.084e-08
c50761_g1	401.28447530343	92.9462025316387	2.1102	2.8732e-10	2.084e-08
c22442_g1	430.105821587989	97.2720702878882	2.1446	2.9589e-10	2.1391e-08
c65693_g1	387.00000114497	17.7421089716354	4.4471	2.9578e-10	2.1391e-08
c56490_g1	73.701602157927	0.653193488460125	6.818	3.0001e-10	2.1656e-08
c67326_g6	3566.17051734228	888.424290935128	2.0051	3.0757e-10	2.2167e-08
c56844_g2	0.587302014516514	520.012580507342	-9.7902	3.1506e-10	2.2671e-08
c65343_g1	52.697506850647	1.09989833240778	5.5823	3.2766e-10	2.3542e-08
c59264_g2	59.4003561862685	276.711303614389	-2.2198	3.3026e-10	2.3692e-08
c69034_g1	90.2567095465142	11.5826615036208	2.9621	3.4125e-10	2.4443e-08
c86308_g1	55.5773605732598	4.18065362436734	3.7327	3.558e-10	2.5445e-08
c91743_g1	208.123957268871	5635.68616892021	-4.7591	3.5833e-10	2.5587e-08
c22377_g1	79.1242267726317	358.748238133926	-2.1808	3.6471e-10	2.6003e-08
c8025_g1	97.229267590788	3599.18520932886	-5.2101	3.6949e-10	2.6303e-08
c38053_g1	213.524954037381	40.3097373103232	2.4052	3.7104e-10	2.6373e-08
c97679_g1	42.9153792194848	2.51472506242406	4.093	3.8697e-10	2.7463e-08
c62641_g1	57.9357834806937	6815.6907830543	-6.8783	3.9426e-10	2.7938e-08
c67001_g2	756.005486777824	35.9358288163245	4.3949	4.0231e-10	2.8465e-08
c39664_g1	1079.69930143313	130.3300126631	3.0504	4.0878e-10	2.8879e-08
c62087_g1	658.622629226475	151.577231702191	2.1194	4.1126e-10	2.9009e-08
c66212_g1	115.488411133113	490.575163774717	-2.0867	4.2653e-10	3.0041e-08
c64680_g1	319.752881824775	68.352240216032	2.2259	4.4201e-10	3.1084e-08
c56570_g1	2.70456562431628	50.9341730187427	-4.2352	4.4288e-10	3.1099e-08
c67981_g1	785.219833502704	59.9564197814122	3.7111	4.4489e-10	3.1193e-08
c79938_g1	697.033021993256	166.812157726215	2.063	4.5235e-10	3.1668e-08
c58685_g1	176.023621855868	1051.84894658805	-2.5791	4.73e-10	3.3064e-08
c63212_g1	155.601450382917	27.3503878899026	2.5082	4.9491e-10	3.4544e-08
c74286_g1	295.971891768951	1210.95193532406	-2.0326	5.0869e-10	3.5452e-08
c62350_g1	941.646601810315	229.504602085035	2.0367	5.4691e-10	3.8059e-08
c91828_g1	51.8936051909565	4.22242098174768	3.6194	5.7707e-10	4.0097e-08
c67742_g4	75.9669922520916	7.67958017777527	3.3063	5.816e-10	4.0352e-08
c61387_g1	771.379466210718	188.830417160583	2.0303	6.0161e-10	4.1616e-08
c69323_g1	665.076802138194	159.438194492314	2.0605	6.0126e-10	4.1616e-08
c65910_g2	2.00582164111874	2249.70602864611	-10.131	6.028e-10	4.1636e-08
c36624_g1	29.8492302960092	157.108390720081	-2.396	6.0594e-10	4.1791e-08
c67139_g1	475.051292093821	110.405749142991	2.1053	6.2967e-10	4.3363e-08
c79926_g1	260.307377422448	54.6284146408538	2.2525	6.3942e-10	4.397e-08
c54657_g1	119.832703141618	42312.0751788252	-8.4639	6.5124e-10	4.4716e-08
c66881_g5	16.9622055154675	767.961235583534	-5.5006	6.5347e-10	4.4803e-08
c57972_g1	5.15630947862271	8033.74051075411	-10.606	6.6731e-10	4.5684e-08
c58180_g1	1868.35916327571	7229.39306337086	-1.9521	6.715e-10	4.5904e-08
c47339_g1	1011.12170726306	243.844270883252	2.0519	7.1859e-10	4.9051e-08
c68830_g1	177.014628424695	721.13748317979	-2.0264	7.3821e-10	5.0316e-08
c20538_g1	245.569425960598	26.6175732573305	3.2057	7.5288e-10	5.1241e-08
c15389_g1	2755.49017565331	706.121790638013	1.9643	7.7907e-10	5.2946e-08
c59136_g1	707.191805816613	176.389150015102	2.0033	8.031e-10	5.4499e-08
c63803_g2	2.46464040984806	39.7745888056762	-4.0124	8.8715e-10	6.0059e-08
c66916_g1	54.1883157639147	309.348921745927	-2.5132	8.8761e-10	6.0059e-08
c63665_g1	217.005354219998	11.1484077204244	4.2828	9.3135e-10	6.2927e-08
c11057_g1	0.616160102462014	27.1394879870964	-5.4609	9.5769e-10	6.4613e-08
c66825_g9	22.4720416666441	529.93150895362	-4.5596	9.9175e-10	6.6814e-08
c85771_g1	11776.1875213321	3169.65623013281	1.8935	1.0038e-09	6.7528e-08
c67500_g2	130.411657778269	22.8607854713126	2.5121	1.0076e-09	6.7684e-08
c64325_g1	62.8767267727656	13907.5059482105	-7.7891	1.0485e-09	7.0332e-08
c91700_g1	1588.56095188413	6130.6064837143	-1.9483	1.0573e-09	7.0818e-08
c46260_g1	112.132388687737	18.258332041333	2.6186	1.1083e-09	7.4129e-08
c67028_g1	166.927823961991	31.569963041616	2.4026	1.1713e-09	7.8231e-08
c68639_g1	254.855586042871	55.5583947968733	2.1976	1.1924e-09	7.9527e-08
c66117_g3	2143.4405761179	602.557697738626	1.8308	1.2434e-09	8.2806e-08
c64673_g1	46.554932335293	3.17154709504812	3.8757	1.2586e-09	8.3701e-08
c25108_g1	1386.28472512684	368.91506586491	1.9099	1.2677e-09	8.4185e-08
c45682_g1	7.36122709696127	187.625221598929	-4.6718	1.2786e-09	8.4788e-08
c39097_g1	12.4559843550556	368.781333669983	-4.8879	1.3673e-09	9.0538e-08
c39092_g1	184.188267678348	36.2499744998032	2.3451	1.373e-09	9.079e-08
c66795_g3	24.5805534424667	0	Inf	1.383e-09	9.1319e-08
c67325_g2	61.1356980509596	6.42221764656324	3.2509	1.4047e-09	9.2622e-08
c66392_g1	35.5510871456613	177.123239215784	-2.3168	1.4206e-09	9.3536e-08
c80130_g1	57.1946681246974	1.91055601967215	4.9038	1.4302e-09	9.4036e-08
c65636_g1	700.216222633039	171.070864149602	2.0332	1.4359e-09	9.4275e-08
c57550_g2	567.44924676176	141.769025463098	2.0009	1.4561e-09	9.5469e-08
c85823_g1	2.59312365563525	10466.2648819518	-11.979	1.4734e-09	9.6469e-08
c66117_g4	51408.4516478468	14861.2942619681	1.7904	1.4862e-09	9.7167e-08
c56994_g1	60.9318406228636	6.09924944649712	3.3205	1.5059e-09	9.8318e-08
c63620_g2	188.667328473914	37.1542698201903	2.3442	1.5288e-09	9.9675e-08
c65012_g1	63.0686136761013	2.84132180665412	4.4723	1.6473e-09	1.0725e-07
c45268_g1	53.2775798724984	0	Inf	1.7341e-09	1.1259e-07
c67668_g2	700.445718209212	2598.2719786469	-1.8912	1.7324e-09	1.1259e-07
c66920_g1	289.587253093048	66.4271700197041	2.1242	1.7515e-09	1.1356e-07
c8052_g2	27.7936732452014	0.363952843316718	6.2549	1.8088e-09	1.1711e-07
c20520_g1	236.932735593596	31.8495955392096	2.8951	1.8251e-09	1.18e-07
c40045_g1	482.871377797074	1909.36848069188	-1.9834	1.8985e-09	1.2222e-07
c54741_g1	17.26491703363	115.59580307366	-2.7432	1.8954e-09	1.2222e-07
c54988_g1	853.647281672982	220.291157734973	1.9542	1.9003e-09	1.2222e-07
c64966_g1	55.2873912721754	5.48782331541734	3.3326	1.9009e-09	1.2222e-07
c47290_g1	834.407694995266	210.226775569536	1.9888	2.0368e-09	1.3078e-07
c45511_g1	265.996954445871	58.8705437716806	2.1758	2.0806e-09	1.334e-07
c63803_g1	11.6614512586537	79.022566596808	-2.7605	2.1726e-09	1.3911e-07
c66963_g1	0	21.2687863934129	-Inf	2.1943e-09	1.4031e-07
c38576_g1	129.05008263524	901.14710397315	-2.8038	2.2601e-09	1.4432e-07
c62132_g1	51.5925901468079	233.827713877572	-2.1802	2.4241e-09	1.5458e-07
c25758_g1	76.473078888721	332.756686300154	-2.1214	2.4367e-09	1.5517e-07
c25603_g1	14.75929304807	636.287120934637	-5.43	2.4629e-09	1.5662e-07
c58693_g1	1303.56902777434	45.0836743449506	4.8537	2.5516e-09	1.6204e-07
c37234_g1	46.6246196604869	4.30154443821468	3.4382	2.5696e-09	1.6296e-07
c67601_g1	186.239063902823	38.9595198601182	2.2571	2.6351e-09	1.6688e-07
c80434_g1	545.719823998186	138.85426602638	1.9746	2.6633e-09	1.6844e-07
c29219_g1	569.31810216248	142.252504685832	2.0008	2.817e-09	1.7792e-07
c56721_g1	500.014847650641	124.207915460506	2.0092	2.874e-09	1.8127e-07
c80534_g1	274.753973659756	62.8410802073716	2.1284	2.9252e-09	1.8425e-07
c66469_g1	45.3060332441109	206.89157492797	-2.1911	3.0443e-09	1.915e-07
c59923_g1	73.0158885254109	305.18334651752	-2.0634	3.1326e-09	1.9678e-07
c53422_g1	123.920163702774	21.4853750394547	2.528	3.1559e-09	1.9798e-07
c80271_g1	23.3273559157991	0	Inf	3.3027e-09	2.0691e-07
c85832_g1	409.512566494649	1574.91794824534	-1.9433	3.3756e-09	2.1119e-07
c86829_g1	150.642984128653	0	Inf	3.6022e-09	2.2507e-07
c9299_g1	749.347989120398	195.949658768891	1.9352	3.663e-09	2.2856e-07
c55422_g1	0	20.1094727536173	-Inf	3.6724e-09	2.2884e-07
c65154_g4	83.8006858223179	12.4563630424369	2.7501	3.6882e-09	2.2951e-07
c86521_g1	2.0844151387533	35.4159801192957	-4.0867	3.6999e-09	2.2993e-07
c9068_g1	43.1533192017931	852.83940787707	-4.3047	3.7394e-09	2.3208e-07
c11666_g1	304.947978169799	71.3518118524529	2.0955	3.8951e-09	2.4142e-07
c55459_g1	1462.52026854138	393.160317363657	1.8953	3.9935e-09	2.4719e-07
c54611_g1	53.4109782830826	5.31427951169783	3.3292	4.0276e-09	2.4897e-07
c12614_g1	1264.25333506613	4519.30721736552	-1.8378	4.0706e-09	2.5096e-07
c91741_g1	450.420099003293	2662.31628335895	-2.5633	4.0655e-09	2.5096e-07
c97579_g1	458.628040980268	113.379635943779	2.0162	4.2101e-09	2.5922e-07
c79972_g1	176.921500404762	2917.43048020361	-4.0435	4.2382e-09	2.606e-07
c74779_g1	409.290567501421	100.312632401225	2.0286	4.265e-09	2.619e-07
c91696_g1	2.67570753637078	3023.8308973275	-10.142	4.4107e-09	2.7049e-07
c47231_g1	393.173227927117	95.5833056371794	2.0403	4.4242e-09	2.7096e-07
c66762_g1	756.568120802378	123.648161528172	2.6132	4.4899e-09	2.7462e-07
c59673_g1	483.712387150277	121.604752571048	1.9919	4.8475e-09	2.9611e-07
c53282_g1	5.89297206066998	2231.09961031846	-8.5645	4.9213e-09	3.0022e-07
c91917_g1	138.485295857202	529.663503123632	-1.9353	4.9569e-09	3.0199e-07
c65853_g2	0	20.5613715699884	-Inf	5.0014e-09	3.0431e-07
c15391_g1	1436.40179328076	396.504608047298	1.857	5.1277e-09	3.1158e-07
c97730_g1	198.084594931312	963.02995614311	-2.2815	5.1664e-09	3.1353e-07
c97633_g1	206.722324580911	45.6790179542824	2.1781	5.1818e-09	3.1396e-07
c98611_g1	28.9962099559412	0.69054958754678	5.392	5.187e-09	3.1396e-07
c65380_g1	16.4255643168788	581.01517205701	-5.1446	5.4286e-09	3.2815e-07
c45879_g1	29623.109657148	103883.145156103	-1.8102	5.489e-09	3.3137e-07
c64583_g1	118.152918587956	474.748469339178	-2.0065	5.58e-09	3.3643e-07
c67358_g4	2.76627218330825	36.9361128290563	-3.739	5.6437e-09	3.3983e-07
c57571_g1	50.5117700800382	1196.42229380128	-4.566	5.7593e-09	3.4634e-07
c21461_g1	221.794315064287	821.447868972278	-1.8889	5.9539e-09	3.5758e-07
c66309_g1	71.3448558057259	9.90869313921986	2.848	6.2135e-09	3.7269e-07
c12730_g1	531.589527227234	16510.5250509667	-4.9569	6.3389e-09	3.7972e-07
c20137_g1	9764.35481690454	2779.73777763046	1.8126	6.4096e-09	3.8346e-07
c68359_g1	23.5999752628503	617.340002811013	-4.7092	6.5353e-09	3.9048e-07
c67668_g1	401.715207051989	1427.63835548659	-1.8294	6.611e-09	3.9449e-07
c67315_g1	2.44376308810449	35.0870323158437	-3.8438	6.8086e-09	4.0577e-07
c20541_g2	0.909811109720271	1387.22269598012	-10.574	6.9745e-09	4.1463e-07
c45594_g1	436.887438053947	1558.54488202406	-1.8349	6.9751e-09	4.1463e-07
c67005_g8	1860.24796753668	6635.11379388894	-1.8346	7.4798e-09	4.4406e-07
c67285_g1	154.188308936503	1700.29292701218	-3.463	7.5812e-09	4.4951e-07
c53482_g1	11.4216803826491	10836.7128809237	-9.8899	8.0752e-09	4.7819e-07
c40020_g1	3694.22167177429	1041.47997286571	1.8266	8.4114e-09	4.9746e-07
c53495_g1	2703.28198050338	789.791355921704	1.7752	8.5539e-09	5.0524e-07
c42990_g1	63.2856564178849	8.04716156525593	2.9753	8.6585e-09	5.1078e-07
c8881_g1	305.16334435635	74.9415302089494	2.0257	8.6992e-09	5.1253e-07
c3729_g1	31.2212338282482	148.710021149243	-2.2519	8.744e-09	5.1451e-07
c65005_g3	5329.96163653264	18629.4187702061	-1.8054	8.8519e-09	5.202e-07
c5217_g1	96.4261369988727	374.234967588184	-1.9564	9.0688e-09	5.3228e-07
c60636_g1	2159.43552634072	7903.74021753723	-1.8719	9.5597e-09	5.6038e-07
c50610_g1	63.2621765101272	8.81320606510577	2.8436	9.6812e-09	5.6679e-07
c60691_g1	101.068842090055	11.1733127587598	3.1772	9.9296e-09	5.806e-07
c2043_g1	718.776729734001	2556.45692185863	-1.8305	9.9675e-09	5.8208e-07
c13089_g1	279.234266040317	1251.31263672654	-2.1639	1.0207e-08	5.9531e-07
c67627_g6	46.2638832895063	3.73836003871337	3.6294	1.0975e-08	6.393e-07
c67894_g1	155.717653802474	32.5365194994252	2.2588	1.179e-08	6.8595e-07
c66634_g3	4180.61705529198	1195.96698852702	1.8055	1.2365e-08	7.1851e-07
c80465_g1	109.148900129944	13.9889468129488	2.9639	1.2382e-08	7.1855e-07
c66254_g1	477.866085522434	122.985560885992	1.9581	1.2525e-08	7.2594e-07
c57415_g1	5774.7316160885	1664.45911911371	1.7947	1.26e-08	7.2851e-07
c85938_g1	183.147044639289	1821.41342152569	-3.314	1.2594e-08	7.2851e-07
c66890_g1	73.7510288906889	650.726878405513	-3.1413	1.2756e-08	7.3662e-07
c74212_g1	6.77392508244475	667.632959049064	-6.6229	1.284e-08	7.4053e-07
c67897_g2	46.8492000718629	4.54901772597774	3.3644	1.3776e-08	7.9353e-07
c65477_g1	720.529552849695	3111.56260986606	-2.1105	1.4295e-08	8.2242e-07
c66725_g1	775.396529384333	210.335707176612	1.8822	1.4345e-08	8.2428e-07
c97513_g1	3287.06168948967	1000.44535986625	1.7162	1.4391e-08	8.2588e-07
c100028_g1	167.926657583098	38.3123059750439	2.132	1.5316e-08	8.7789e-07
c45664_g1	2496.85408167818	452.008583432211	2.4657	1.5385e-08	8.8078e-07
c67742_g5	2205.53686310903	641.514943220531	1.7816	1.5554e-08	8.8935e-07
c61002_g2	2489.75776395709	717.824156180218	1.7943	1.5692e-08	8.9614e-07
c46300_g1	1294.82759914597	368.000897788317	1.815	1.5743e-08	8.9791e-07
c67550_g3	132.03725352375	19.0726153559286	2.7914	1.5872e-08	9.0419e-07
c66671_g13	4445.33326091408	15117.1617589703	-1.7658	1.5918e-08	9.0568e-07
c68089_g1	83.5652140063414	13.7627500193571	2.6021	1.6479e-08	9.3647e-07
c5150_g1	38.0534918158955	167.86950307028	-2.1412	1.7044e-08	9.6737e-07
c65663_g1	192.832939436095	44.1235922613396	2.1277	1.753e-08	9.9376e-07
c54959_g1	34.0745426662409	1.70769591932362	4.3186	1.7648e-08	9.9925e-07
c24117_g1	10307.862515475	3033.90298788746	1.7645	1.8184e-08	1.0284e-06
c66303_g1	2603.62369845704	9619.33061886011	-1.8854	1.85e-08	1.0449e-06
c68340_g1	84.2401700293967	14.5324230633709	2.5352	1.8584e-08	1.0484e-06
c66634_g2	697.613617162299	191.810976412566	1.8627	1.8611e-08	1.0486e-06
c51466_g1	2696.91107530395	52.2322322498878	5.6902	1.8775e-08	1.0566e-06
c66822_g1	765.984641107123	216.715162090505	1.8215	1.8963e-08	1.0659e-06
c55197_g1	1210.7128287158	348.323321925008	1.7974	1.8991e-08	1.0662e-06
c60884_g1	534.061765063017	143.306224402565	1.8979	2.0048e-08	1.1241e-06
c61807_g1	158.402421849749	34.719450928363	2.1898	2.0276e-08	1.1356e-06
c66090_g1	675.22160591405	2297.45369836359	-1.7666	2.0573e-08	1.1508e-06
c61929_g1	57.7330051727574	542.701411781215	-3.2327	2.0989e-08	1.1727e-06
c63338_g1	1.10000091449943	121.756443993961	-6.7903	2.121e-08	1.1836e-06
c36503_g1	0	32.046478953005	-Inf	2.1607e-08	1.2043e-06
c79890_g1	1015.94458703699	310.074222033162	1.7121	2.178e-08	1.2125e-06
c8314_g1	322.35107498367	1382.5045817228	-2.1006	2.1961e-08	1.2211e-06
c38925_g1	59.7164073565822	7.8033168216568	2.936	2.242e-08	1.2451e-06
c4431_g1	143.519407006768	30.9159868390262	2.2148	2.2991e-08	1.2754e-06
c92013_g1	183.68324086764	42.6488554531233	2.1066	2.3401e-08	1.2965e-06
c40659_g4	0	33.2262863728422	-Inf	2.3963e-08	1.3261e-06
c13056_g1	733.125083614212	2441.79655807756	-1.7358	2.4139e-08	1.3342e-06
c62937_g1	10.714801294786	66.4328616797725	-2.6323	2.4847e-08	1.3718e-06
c67290_g1	580.638768965658	164.798643869188	1.8169	2.5234e-08	1.3914e-06
c8918_g1	32.2431036359611	145.255699032751	-2.1715	2.6099e-08	1.4374e-06
c66899_g3	34.6991465502956	2.31186496207553	3.9078	2.6151e-08	1.4386e-06
c63997_g1	1356.14315069645	390.318698863187	1.7968	2.6237e-08	1.4416e-06
c13103_g1	230.814893114319	59.1878203116784	1.9634	2.6338e-08	1.4455e-06
c42980_g1	1626.13698802317	5511.46400034986	-1.761	2.7722e-08	1.5197e-06
c64098_g1	1733.36000984278	508.550123646784	1.7691	2.9424e-08	1.611e-06
c40579_g2	22.4619014110375	106.17656876056	-2.2409	2.9845e-08	1.6316e-06
c65931_g1	44.892342772658	4.69844212232436	3.2562	2.987e-08	1.6316e-06
c56656_g1	20.5856427604083	0	Inf	2.9996e-08	1.6366e-06
c11694_g1	164.377977166612	595.482942088079	-1.857	3.1241e-08	1.7005e-06
c64553_g1	59.0640251292844	7.96882082291868	2.8898	3.1237e-08	1.7005e-06
c60106_g1	253.946104153402	26.1070418477013	3.282	3.1293e-08	1.7014e-06
c54637_g1	48.2000176054311	640.119894088086	-3.7312	3.1555e-08	1.7136e-06
c74323_g1	546.585738395625	108.121713248275	2.3378	3.1895e-08	1.73e-06
c42967_g1	938.212871435981	269.525095833382	1.7995	3.244e-08	1.7576e-06
c67003_g4	43.6555691692423	4.10231288203009	3.4117	3.2653e-08	1.767e-06
c86176_g1	64.5545260942677	398.646641782474	-2.6265	3.3822e-08	1.8281e-06
c63683_g1	27.0484131676406	0.326596744230062	6.3719	3.4266e-08	1.85e-06
c47236_g1	84.1539044424873	15.0815880570287	2.4802	3.4688e-08	1.8706e-06
c64245_g1	20.16381718429	0	Inf	3.4912e-08	1.8805e-06
c97344_g1	41.7581245199424	335.777663059251	-3.0074	3.6469e-08	1.9621e-06
c64385_g2	1.55881968322875	94.6960765464993	-5.9248	3.7444e-08	2.0122e-06
c43141_g1	11755.8212974885	3440.37217187466	1.7727	3.7969e-08	2.0381e-06
c5030_g1	5.23106693161987	45.4183108916383	-3.1181	3.8254e-08	2.051e-06
c66394_g1	66.5957987924471	9.98703388155711	2.7373	3.9301e-08	2.1048e-06
c63982_g1	1251.97945463233	11903.2111269397	-3.2491	3.9889e-08	2.1338e-06
c56592_g1	6.96411488722391	334.857788738426	-5.5875	4.0679e-08	2.1735e-06
c50469_g1	441.767908870193	121.964291239239	1.8568	4.1696e-08	2.2253e-06
c56986_g1	2.62198174358075	33.8890850920195	-3.6921	4.2026e-08	2.2404e-06
c60607_g1	6.11201995339464	52.0418232102906	-3.09	4.22e-08	2.247e-06
c60174_g1	0.322509095203757	20.0684881103667	-5.9594	4.2577e-08	2.2645e-06
c53412_g1	47.8544916178603	4.41724127963858	3.4374	4.3753e-08	2.3244e-06
c12662_g1	14.9493285143856	81.5175835101529	-2.447	4.3896e-08	2.3293e-06
c57273_g1	87.8932364300581	14.2423997040978	2.6256	4.4591e-08	2.3635e-06
c80415_g1	92.5070635145137	335.296730055902	-1.8578	4.5217e-08	2.394e-06
c66315_g1	43.4702951538029	403.928323576709	-3.216	4.5475e-08	2.4049e-06
c51505_g1	327.211863348319	87.8152817987049	1.8977	4.6198e-08	2.4404e-06
c66975_g1	300.875553110266	75.5744338280298	1.9932	4.6649e-08	2.4614e-06
c67493_g3	8522.82039914568	1530.59530572805	2.4772	4.6733e-08	2.463e-06
c51758_g1	3.83741500986218	305.964627210161	-6.3171	4.6916e-08	2.4699e-06
c62464_g1	615.858769439383	174.681367146291	1.8179	4.7505e-08	2.498e-06
c62077_g2	956.717840520153	277.655015232935	1.7848	4.8161e-08	2.5297e-06
c59634_g1	360.11135951346	102.979906882849	1.8061	4.9518e-08	2.598e-06
c66717_g3	13.5228281215814	87.5631093093306	-2.6949	4.9626e-08	2.6008e-06
c53878_g1	175.794896722928	42.0241955471625	2.0646	4.9973e-08	2.616e-06
c86300_g1	44.3675183849086	272.002743989539	-2.616	5.0114e-08	2.6204e-06
c40827_g1	0.831217612085707	24.2792407454928	-4.8684	5.0321e-08	2.6283e-06
c67040_g4	1426.93438940371	415.111733420165	1.7813	5.0489e-08	2.6341e-06
c64717_g1	25.5437816680499	0.893409687895311	4.8375	5.1087e-08	2.6623e-06
c61862_g1	4039.03493503807	13161.4763725759	-1.7042	5.2065e-08	2.7102e-06
c25727_g1	4615.42113421925	1391.32109977592	1.73	5.2935e-08	2.7524e-06
c67627_g3	42.0761808411972	4.23046078420531	3.3141	5.3493e-08	2.7783e-06
c40659_g3	0	31.3611262547143	-Inf	5.3639e-08	2.7828e-06
c65728_g1	11.5788673779182	72.2519809410311	-2.6415	5.5256e-08	2.8635e-06
c64226_g1	666.027615493322	2183.53723000775	-1.713	5.6133e-08	2.9057e-06
c66652_g1	4.97917056784874	95.7352820865773	-4.2651	5.7337e-08	2.9648e-06
c66981_g1	203.902943958667	52.8146271108234	1.9489	5.8271e-08	3.0097e-06
c60009_g1	10982.280323644	3445.55906696099	1.6724	6.2268e-08	3.2126e-06
c86044_g1	233.276756680908	1216.23756344873	-2.3823	6.3082e-08	3.2509e-06
c7957_g3	16286.2743681975	198645.022018563	-3.6085	6.3245e-08	3.2558e-06
c20364_g1	1704.47936476923	540.699501257131	1.6564	6.4041e-08	3.2931e-06
c66714_g4	37.6731122063372	2.109004861727	4.1589	6.4985e-08	3.3379e-06
c58454_g1	1332.56376836899	401.842532613386	1.7295	6.5847e-08	3.3785e-06
c65682_g1	776.365403380384	2518.07584216527	-1.6975	6.6004e-08	3.3828e-06
c67210_g1	1743.86987396477	529.594476751861	1.7193	6.6598e-08	3.4095e-06
c64369_g1	263.073650230299	67.7963129048586	1.9562	6.8114e-08	3.4832e-06
c57491_g2	5.03688674373974	43.4683385738078	-3.1094	6.8239e-08	3.4858e-06
c19257_g1	567.583826369136	13.7759867110709	5.3646	7.1046e-08	3.6252e-06
c64300_g2	22.110997243279	0	Inf	7.2491e-08	3.6949e-06
c66811_g11	2.94449083878451	34.1570492429915	-3.5361	7.3714e-08	3.7531e-06
c57678_g1	158.689171835508	39.9797999652467	1.9889	7.4797e-08	3.8041e-06
c58901_g3	24.7377404377359	0.69054958754678	5.1628	7.6139e-08	3.8681e-06
c55867_g1	143.4893154602	34.8170050489672	2.0431	7.7228e-08	3.9192e-06
c66995_g1	1.96007661453064	29.3180081577406	-3.9028	7.8352e-08	3.9719e-06
c54619_g1	478.380308512814	139.322739218478	1.7797	7.89e-08	3.9953e-06
c65960_g1	1.39764230485866	1494.32558246153	-10.062	7.9585e-08	4.0256e-06
c20705_g1	30.7125253113662	1.86516011812787	4.0415	7.9731e-08	4.0286e-06
c15295_g1	1181.44444250942	3884.7660531149	-1.7173	8.0034e-08	4.0395e-06
c66764_g3	2186.86874757041	6958.74668035327	-1.67	8.0677e-08	4.0675e-06
c62970_g1	124.639168278403	27.1892951469344	2.1966	8.1404e-08	4.0997e-06
c53545_g1	110.265170004689	447.659918349379	-2.0214	8.395e-08	4.2234e-06
c66603_g1	0	50.9507503113029	-Inf	8.4692e-08	4.2561e-06
c81880_g1	8.92419150175455	59.3943118730236	-2.7345	8.5689e-08	4.3016e-06
c67598_g1	395.364768553913	25.5848420914506	3.9498	8.6279e-08	4.3265e-06
c57026_g2	6947.83189339504	22007.4031377044	-1.6634	8.7565e-08	4.3863e-06
c38015_g1	620.442084297612	185.550922166418	1.7415	8.7969e-08	4.4018e-06
c67123_g1	57.1957478693997	2.03066411938975	4.8159	9.0301e-08	4.5136e-06
c45638_g1	803.33612916239	3622.33620215816	-2.1728	9.4693e-08	4.728e-06
c7847_g1	750.004244731724	216.607720629531	1.7918	9.7315e-08	4.8538e-06
c50404_g1	618.804320728631	182.426345151672	1.7622	9.7734e-08	4.8694e-06
c61187_g1	3969.81802517917	1234.20063664809	1.6855	1.0117e-07	5.0353e-06
c64357_g2	302.485939721422	83.3145028874729	1.8602	1.025e-07	5.0962e-06
c66928_g2	1236.75779990084	378.898698447626	1.7067	1.0692e-07	5.3098e-06
c79910_g1	8891.86246745886	56689.1215772347	-2.6725	1.0844e-07	5.3797e-06
c51206_g1	1093.44244324911	3402.64090199105	-1.6378	1.091e-07	5.4068e-06
c68522_g1	1144.25887211553	351.462418950076	1.703	1.0968e-07	5.4297e-06
c60219_g1	10.3333419405254	61.1025025631594	-2.5639	1.1018e-07	5.4485e-06
c64940_g1	0	53.9142345830809	-Inf	1.1127e-07	5.4966e-06
c79940_g1	1527.95797993654	5616.52027829336	-1.8781	1.1408e-07	5.6298e-06
c52523_g1	81.9697098074287	17.2881470393599	2.2453	1.1479e-07	5.6587e-06
c65224_g1	10.2062471163676	154.142828748235	-3.9167	1.1689e-07	5.7559e-06
c64947_g3	1.90619648327704	27.3664674948178	-3.8436	1.1735e-07	5.7727e-06
c61043_g1	598.470865588311	163.065263114232	1.8758	1.1949e-07	5.8714e-06
c56691_g1	757.203024276844	230.927462783844	1.7132	1.1965e-07	5.8735e-06
c91748_g1	34.0337134289925	330.445400141546	-3.2794	1.2022e-07	5.8951e-06
c59030_g1	3258.30112379991	1063.40376152331	1.6154	1.2107e-07	5.9302e-06
c12851_g1	1736.32008751983	541.18693572953	1.6818	1.2854e-07	6.2828e-06
c65853_g3	0	16.6281912333841	-Inf	1.2847e-07	6.2828e-06
c79995_g1	228.887180787578	750.435072839646	-1.7131	1.3092e-07	6.3927e-06
c7964_g1	588.082292434294	176.192179651819	1.7389	1.3157e-07	6.4176e-06
c63377_g1	0.268783302413725	1961.52335788197	-12.833	1.3266e-07	6.4638e-06
c45807_g1	447.322852775322	126.474882208683	1.8225	1.4012e-07	6.813e-06
c61759_g2	320.517303455827	89.9660569346449	1.8329	1.3998e-07	6.813e-06
c15507_g1	23.6170165399564	0.773301588177718	4.9327	1.4244e-07	6.919e-06
c67645_g2	197.997384019383	52.0771161934728	1.9268	1.4692e-07	7.1288e-06
c36422_g1	79.3164217283518	14.7879361535916	2.4232	1.4911e-07	7.2276e-06
c68233_g1	2408.08561336672	754.697233908221	1.6739	1.5006e-07	7.266e-06
c66180_g4	0	18.7592553034123	-Inf	1.5376e-07	7.4375e-06
c66299_g1	550.265968908389	163.802980859077	1.7482	1.5425e-07	7.4537e-06
c65807_g1	48.1390821142143	406.214639683303	-3.077	1.5581e-07	7.5213e-06
c35397_g1	356.355120668465	102.269367036571	1.8009	1.5703e-07	7.5641e-06
c59398_g3	3.59748979539396	42.0547893287335	-3.5472	1.57e-07	7.5641e-06
c66407_g1	45.716350686317	5.68627215747218	3.0072	1.6108e-07	7.7513e-06
c63956_g1	824.519019392353	258.650911060135	1.6725	1.6627e-07	7.9929e-06
c64689_g1	87.2634087042793	17.4051213657258	2.3259	1.6659e-07	7.9999e-06
c65753_g7	3.82943424366025	69.6296046733062	-4.1845	1.6719e-07	8.0203e-06
c59806_g1	23.7778852413994	0.653193488460125	5.186	1.7458e-07	8.3665e-06
c61806_g4	21.1849159242277	0.326596744230062	6.0194	1.7891e-07	8.5649e-06
c30615_g1	23.6744240389203	0.653193488460125	5.1797	1.7994e-07	8.6056e-06
c67399_g1	25.5519167727154	250.928096713539	-3.2958	1.8044e-07	8.6206e-06
c66762_g2	1686.94786806537	263.69546874927	2.6775	1.8085e-07	8.6314e-06
c64125_g1	228.794497737883	1616.66667101073	-2.8209	1.8475e-07	8.8085e-06
c67038_g12	120.920424229887	26.426093560286	2.194	1.8603e-07	8.8602e-06
c63444_g1	91.597406743257	19.8965097349067	2.2028	1.8706e-07	8.9e-06
c61035_g1	18.0921442626147	0	Inf	1.8898e-07	8.9824e-06
c64143_g1	134.723234486325	1642.35790724037	-3.6077	1.9114e-07	9.0755e-06
c59137_g1	4.3092846725967	667.035984154436	-7.2742	1.9365e-07	9.1854e-06
c61852_g2	313.821817532553	88.9903841832655	1.8182	1.9638e-07	9.296e-06
c63624_g1	486.614044225414	145.583084324776	1.7409	1.9623e-07	9.296e-06
c39826_g1	360.124832960751	103.859797769379	1.7939	1.9882e-07	9.4018e-06
c64646_g1	345.316594240463	101.627341290255	1.7646	2.0009e-07	9.4526e-06
c67809_g1	47.7712910078132	5.93374544523524	3.0091	2.0438e-07	9.6454e-06
c91563_g1	3796.38785431012	11581.2687904076	-1.6091	2.0832e-07	9.8211e-06
c45927_g1	2468.62346651305	770.85962971423	1.6792	2.0862e-07	9.8256e-06
c66716_g4	1535.68765345769	484.237836526846	1.6651	2.0996e-07	9.8784e-06
c67189_g3	32.2883862717011	2.7131739044789	3.573	2.1279e-07	1.0001e-05
c64988_g2	208.98449535975	669.44305010442	-1.6796	2.1402e-07	1.0049e-05
c64083_g1	978.561576053245	314.334904622965	1.6384	2.1504e-07	1.0087e-05
c9048_g1	1781.03869059061	565.29294103245	1.6556	2.2048e-07	1.0332e-05
c67648_g4	292.848585464159	83.4060803215239	1.8119	2.2114e-07	1.0342e-05
c74466_g1	351.946673228875	102.520465951666	1.7794	2.2113e-07	1.0342e-05
c54960_g1	0.322509095203757	504.056465843729	-10.61	2.2153e-07	1.035e-05
c62941_g1	3.82544386055928	198.162968401407	-5.6949	2.2982e-07	1.0726e-05
c61858_g1	17.8641901974494	0	Inf	2.3151e-07	1.0783e-05
c62666_g1	13.4732470503559	88.0855940920661	-2.7088	2.3146e-07	1.0783e-05
c67506_g2	109.849186248691	368.669001607426	-1.7468	2.3191e-07	1.0791e-05
c50569_g1	27.1566358209958	1.42649507663784	4.2508	2.3301e-07	1.0832e-05
c66995_g13	4.76810344132602	48.9193005609507	-3.3589	2.3356e-07	1.0846e-05
c65481_g1	62.2688561134326	223.773719656981	-1.8455	2.3865e-07	1.1071e-05
c63816_g1	80.0274455377794	285.493415293446	-1.8349	2.3952e-07	1.1101e-05
c57974_g1	322.903196654119	1029.97740977602	-1.6734	2.4452e-07	1.1321e-05
c80270_g1	103.647372716135	23.1126700173694	2.1649	2.4896e-07	1.1515e-05
c20541_g1	0	147.483618541909	-Inf	2.5991e-07	1.201e-05
c63742_g1	244.933775084394	793.221192488515	-1.6953	2.6152e-07	1.2072e-05
c66717_g2	35.840593431355	239.130442003822	-2.7381	2.6645e-07	1.2288e-05
c54892_g1	323.134213822519	1021.80660350668	-1.6609	2.6865e-07	1.2377e-05
c66190_g3	0	172.015277366455	-Inf	2.7198e-07	1.2518e-05
c47286_g1	152.057686380313	39.490545049789	1.945	2.8357e-07	1.3038e-05
c16557_g1	22.8522669377388	0.653193488460125	5.1287	2.8505e-07	1.3093e-05
c65930_g1	73.2849805047517	395.103644325145	-2.4306	2.9458e-07	1.3518e-05
c97443_g1	158.399202534424	512.68841652614	-1.6945	2.9988e-07	1.3747e-05
c63005_g4	2020.15694636184	670.135039408554	1.5919	3.0459e-07	1.395e-05
c55232_g1	1036.50686126782	326.065346895683	1.6685	3.1614e-07	1.4464e-05
c65704_g1	3523.82714151468	1187.26244806149	1.5695	3.2031e-07	1.4641e-05
c91709_g1	575.736491674174	2177.19521259663	-1.919	3.2324e-07	1.476e-05
c48391_g1	49.3663321913351	6.69175014262746	2.8831	3.2569e-07	1.4857e-05
c97550_g1	312.484513283838	86.4263496486484	1.8542	3.2764e-07	1.4932e-05
c66431_g6	55.3266976681119	806.17070584144	-3.865	3.2873e-07	1.4967e-05
c92203_g1	184.580927114137	799.969161393711	-2.1157	3.3084e-07	1.5048e-05
c67179_g2	234.91341933732	65.8419264119017	1.8351	3.3674e-07	1.5301e-05
c56344_g1	35.0173565854712	3.73473149454943	3.229	3.4948e-07	1.5865e-05
c67828_g2	1.50110350733775	24.8247771949867	-4.0477	3.539e-07	1.605e-05
c55328_g1	447.211873822032	136.681926452951	1.7101	3.5453e-07	1.6063e-05
c74165_g1	485.708047992465	147.175086319509	1.7226	3.5586e-07	1.6107e-05
c67283_g3	48.0067628237897	6.90627858959755	2.7973	3.6335e-07	1.643e-05
c66432_g3	7.07954723900591	46.380453174321	-2.7118	3.6603e-07	1.6536e-05
c80929_g1	0	15.1972848984526	-Inf	3.7748e-07	1.7036e-05
c80287_g1	540.389286247188	171.903374217673	1.6524	3.8629e-07	1.7417e-05
c67326_g2	58.8677053707807	0.326596744230062	7.4938	3.871e-07	1.7436e-05
c67640_g3	17.0828623335163	0	Inf	3.9333e-07	1.77e-05
c64187_g1	34.4642914636306	3.12615119350384	3.4626	3.973e-07	1.7861e-05
c42730_g1	32.9246526281316	0.326596744230062	6.6555	4.0386e-07	1.8139e-05
c46259_g1	395.109206655493	120.44621872855	1.7139	4.2138e-07	1.8907e-05
c40043_g1	5512.06762671809	16397.8776440258	-1.5728	4.2748e-07	1.9163e-05
c62012_g3	0.293651007258257	1238.67471307511	-12.042	4.3136e-07	1.9317e-05
c52101_g1	5082.56540664087	15360.4946077865	-1.5956	4.3697e-07	1.955e-05
c4230_g1	49.855398094182	0.727905686633436	6.0979	4.4224e-07	1.9767e-05
c67812_g1	3376.53658836644	546.280170741044	2.6278	4.4308e-07	1.9785e-05
c80420_g1	221.849409359925	62.6932241561172	1.8232	4.461e-07	1.9901e-05
c67621_g3	10471.8713565961	3458.63879649104	1.5982	4.4894e-07	2.0009e-05
c19390_g1	19382.2397956915	56745.9867549721	-1.5498	4.5359e-07	2.0197e-05
c67138_g2	1.2074525000795	22.7780334706817	-4.2376	4.6126e-07	2.0519e-05
c38517_g1	396.503629645026	1177.12108515333	-1.5699	4.6995e-07	2.0885e-05
c56722_g1	162.148501144899	42.6758206905304	1.9258	4.7641e-07	2.1152e-05
c60199_g2	732.856554228724	233.878507662201	1.6478	4.8175e-07	2.1368e-05
c60688_g1	57.4685209303717	10.0661573380241	2.5133	4.8674e-07	2.1569e-05
c61593_g1	31.2376577515001	130.938305020828	-2.0675	5.0982e-07	2.257e-05
c64401_g1	1.10000091449943	22.193572577009	-4.3346	5.2001e-07	2.2968e-05
c66811_g10	5.71076302209276	41.2794246246513	-2.8537	5.1945e-07	2.2968e-05
c91662_g1	80.5479708655007	264.652042166724	-1.7162	5.2027e-07	2.2968e-05
c5227_g1	6.86464406784579	47.4103414269994	-2.7879	5.2627e-07	2.3188e-05
c62307_g1	3.27099031708923	31.303276375586	-3.2585	5.2624e-07	2.3188e-05
c67740_g1	1216.19978052067	3626.57613108195	-1.5762	5.2729e-07	2.3211e-05
c44002_g1	158.070234889787	41.8579059149381	1.917	5.2908e-07	2.3268e-05
c50094_g1	31.010783431037	2.72121370693653	3.5104	5.3428e-07	2.3474e-05
c50228_g1	87.6305824568262	283.3422652647	-1.693	5.4027e-07	2.3699e-05
c65350_g1	14.1877982274938	449.052316811954	-4.9842	5.404e-07	2.3699e-05
c30250_g1	23.4601375970718	96.2782664830199	-2.037	5.4275e-07	2.3779e-05
c21495_g1	303.6854114553	87.2735748872042	1.799	5.5043e-07	2.4093e-05
c60518_g1	1175.77346756835	383.908347640242	1.6148	5.5181e-07	2.4131e-05
c67472_g3	16.8059439264371	0	Inf	5.5481e-07	2.4239e-05
c61400_g2	0	86.5117319013207	-Inf	5.6325e-07	2.4585e-05
c66532_g2	0	14.5477199541564	-Inf	5.7141e-07	2.4917e-05
c64257_g1	24966.3735124898	71196.553895392	-1.5118	5.7549e-07	2.5072e-05
c62905_g1	62.6450910014264	12.7054017584594	2.3018	5.8194e-07	2.5329e-05
c67472_g1	25.7548487945726	1.4638511757245	4.137	6.0708e-07	2.6398e-05
c69630_g1	169.815659075348	46.2956409746184	1.875	6.1077e-07	2.6534e-05
c69661_g1	25.5350298340728	1.54660317635544	4.0453	6.2839e-07	2.7274e-05
c86137_g1	420.689962846458	132.965625622538	1.6617	6.2928e-07	2.7287e-05
c60188_g1	85.1510608838192	4862.97149979508	-5.8357	6.4232e-07	2.7827e-05
c80034_g1	286.681142619418	84.5461805830525	1.7616	6.6376e-07	2.8729e-05
c7015_g1	166.211865068985	45.8577586472581	1.8578	6.691e-07	2.8933e-05
c58052_g1	152.483965354923	41.0098921285871	1.8946	6.7456e-07	2.9142e-05
c64213_g1	0.268783302413725	33.6846595634114	-6.9695	6.9212e-07	2.9873e-05
c64322_g1	96.0433097663064	22.4382000347378	2.0977	6.9798e-07	3.0098e-05
c39739_g1	360.847693499799	110.110531811294	1.7124	7e-07	3.0157e-05
c53085_g1	107.816048655178	26.5127649652311	2.0238	7.0067e-07	3.0158e-05
c61606_g1	8.82057596081189	50.2300987961646	-2.5096	7.0289e-07	3.0226e-05
c40640_g2	218.444113895709	677.443805808678	-1.6328	7.0438e-07	3.0262e-05
c56133_g2	164.4600986565	45.2390783446831	1.8621	7.0567e-07	3.0289e-05
c63647_g2	749.009385946736	241.282287797209	1.6343	7.3293e-07	3.1408e-05
c67287_g3	32048.7250876275	10416.5596795082	1.6214	7.3377e-07	3.1408e-05
c74059_g1	19.9693283194827	1581.11022303748	-6.307	7.3311e-07	3.1408e-05
c52789_g1	1308.67981871456	437.876113627311	1.5795	7.372e-07	3.1526e-05
c40028_g1	252.655563046006	1942.97181102574	-2.943	7.4644e-07	3.1892e-05
c66281_g1	36.7123322283047	0.773301588177718	5.5691	7.5252e-07	3.2122e-05
c67667_g7	6.97608603652682	45.0704376532368	-2.6917	7.5885e-07	3.2363e-05
c61442_g1	1082.53939879322	364.72737364704	1.5695	7.6904e-07	3.2767e-05
c53342_g1	3779.2903921591	1297.57537813084	1.5423	7.7755e-07	3.3099e-05
c61212_g1	117.556247385608	370.151088287124	-1.6548	7.7849e-07	3.3109e-05
c58685_g2	94.0979606010137	310.644006518533	-1.723	7.822e-07	3.3236e-05
c60294_g1	294.623677445939	94.0473783489884	1.6474	8.1484e-07	3.4592e-05
c66769_g2	124.551689776195	1.54660317635544	6.3315	8.3558e-07	3.544e-05
c63245_g1	20.1467759071838	1884.21069587416	-6.5473	8.3643e-07	3.5443e-05
c57275_g2	16.007883462325	0	Inf	8.4766e-07	3.5887e-05
c84846_g1	18.7532783238897	0.446704843947656	5.3917	8.5061e-07	3.5979e-05
c64721_g1	0	16.8419369662245	-Inf	8.5525e-07	3.6142e-05
c74178_g1	1527.09994860047	7697.8487176711	-2.3337	8.5763e-07	3.621e-05
c67193_g1	426.842503360174	1283.71729933842	-1.5886	8.8671e-07	3.7404e-05
c60189_g1	1102.29428695694	368.34093221809	1.5814	8.9856e-07	3.7869e-05
c20524_g1	82.5547172883155	6021.0962077325	-6.1885	9.0828e-07	3.8244e-05
c87020_g1	18.8943494482914	0.446704843947656	5.4025	9.1093e-07	3.8321e-05
c6510_g1	28.1699081331952	114.086550162726	-2.0179	9.2842e-07	3.8986e-05
c85774_g1	208.873671369466	61.3523239933117	1.7674	9.2798e-07	3.8986e-05
c98015_g1	131.52468904345	409.225315447041	-1.6376	9.397e-07	3.9424e-05
c97326_g1	124.768595600125	1.45581137326687	6.4213	9.4163e-07	3.947e-05
c58594_g1	1.17460402903303	1586.74557770261	-10.4	9.5638e-07	4.0016e-05
c66072_g1	16.0077291238614	0	Inf	9.5561e-07	4.0016e-05
c87391_g1	138.659659173803	36.7259956403799	1.9167	9.713e-07	4.0603e-05
c61431_g1	2692.10643810221	912.373056367734	1.561	9.8566e-07	4.1167e-05
c57413_g1	357.745419479758	112.632511045213	1.6673	1.0019e-06	4.1806e-05
c62331_g1	882.681410852316	2533.72567553091	-1.5213	1.021e-06	4.2564e-05
c57328_g1	0.322509095203757	27.3402849715405	-6.4055	1.0239e-06	4.265e-05
c57506_g1	5449.73417222557	1989.91739930824	1.4535	1.07e-06	4.4528e-05
c59621_g3	3.13867102666464	45.85128427306	-3.8687	1.0782e-06	4.483e-05
c61174_g1	2241.30800258879	770.322885769638	1.5408	1.0857e-06	4.5103e-05
c55785_g1	20.6355325085609	0.893409687895311	4.5297	1.1107e-06	4.6099e-05
c40187_g2	105.580575850337	25.4867961168669	2.0505	1.1155e-06	4.6255e-05
c91514_g1	2410.79353335059	7236.87780468804	-1.5859	1.1206e-06	4.6428e-05
c13057_g1	1213.84567721658	418.349032817796	1.5368	1.1268e-06	4.6622e-05
c64245_g2	19.8747732894443	0	Inf	1.1273e-06	4.6622e-05
c66468_g1	362.011540543914	114.477963014262	1.661	1.1593e-06	4.7902e-05
c85986_g1	346.358488753392	1.74505201841028	7.6329	1.1887e-06	4.9072e-05
c40187_g1	133.230730348129	36.2266378065601	1.8788	1.2465e-06	5.1413e-05
c66976_g7	48.4533023908317	621.695966661189	-3.6815	1.249e-06	5.1472e-05
c66117_g2	17281.8519665829	5391.90986179779	1.6804	1.2523e-06	5.156e-05
c45806_g1	462.520838419372	2112.27895857045	-2.1912	1.2535e-06	5.1563e-05
c67747_g1	13278.3417038538	4701.0739978749	1.498	1.2582e-06	5.1712e-05
c66811_g8	0.831217612085707	19.8210148226037	-4.5757	1.28e-06	5.2563e-05
c45662_g1	8.64650202690017	50.5429640778687	-2.5473	1.2984e-06	5.3271e-05
c65129_g1	30.5561093838722	3.13056245179753	3.287	1.3096e-06	5.3682e-05
c62745_g1	1.76589642665051	357.891455177335	-7.663	1.3138e-06	5.3762e-05
c67520_g1	132.123807868806	394.118936396018	-1.5767	1.3135e-06	5.3762e-05
c2276_g1	29.1991419777984	2.8867177081984	3.3384	1.3343e-06	5.4549e-05
c62947_g1	203.459623706951	59.4731444693403	1.7744	1.3437e-06	5.4888e-05
c63342_g2	44.4085019606206	6.81548678650899	2.7039	1.3482e-06	5.5024e-05
c67045_g1	2807.72996402326	964.264370783426	1.5419	1.3545e-06	5.5234e-05
c91687_g1	2761.27327895937	995.795110444838	1.4714	1.36e-06	5.5407e-05
c66096_g5	29.162303123651	2.80396570756746	3.3786	1.3676e-06	5.5669e-05
c37588_g1	320.029009245298	102.32279982374	1.6451	1.4002e-06	5.6946e-05
c67519_g1	3363.74441607135	906.664925440297	1.8914	1.4124e-06	5.7391e-05
c64945_g1	77.3320748440499	16.4860239253654	2.2298	1.4365e-06	5.832e-05
c66749_g5	4.50331052201326	37.1501465052142	-3.0443	1.4627e-06	5.9332e-05
c63468_g1	2977.76257250735	1038.67701420077	1.5195	1.4723e-06	5.9669e-05
c11678_g1	19.1465544889896	0.363952843316718	5.7172	1.4947e-06	6.0525e-05
c46603_g1	2098.15624852148	5810.65204983977	-1.4696	1.5069e-06	6.0967e-05
c79969_g1	6.4056709606529	1524.84923809221	-7.8951	1.5205e-06	6.1463e-05
c62340_g1	165.404763388207	488.184268139328	-1.5614	1.567e-06	6.3285e-05
c60283_g1	7.05068915106041	3201.74941779153	-8.8269	1.5684e-06	6.3288e-05
c59466_g1	473.945758036128	1351.24863130135	-1.5115	1.5826e-06	6.3807e-05
c64377_g1	392.414185100796	1207.37142536967	-1.6214	1.6257e-06	6.5486e-05
c74056_g1	12.5463946635295	6754.1377396998	-9.0724	1.6284e-06	6.5537e-05
c67284_g2	35.0173565854712	3.70463248379065	3.2407	1.6433e-06	6.6079e-05
c54398_g1	397.439986263909	131.743558991341	1.593	1.6576e-06	6.6598e-05
c16128_g1	390.826775544444	129.350510373727	1.5952	1.6623e-06	6.6694e-05
c67591_g1	194.057741890208	59.5561873301215	1.7042	1.6629e-06	6.6694e-05
c36651_g1	61.143524478698	12.2739938052973	2.3166	1.687e-06	6.7544e-05
c67261_g4	235.578697495617	72.7087887033408	1.696	1.6855e-06	6.7544e-05
c21750_g1	2.0098120242197	24.7830098376063	-3.6242	1.7322e-06	6.9297e-05
c6083_g1	60.7405916167059	1.34374307600691	5.4983	1.7398e-06	6.9541e-05
c46252_g2	53.6481478221584	0.326596744230062	7.3599	1.7524e-06	6.9982e-05
c61780_g1	3428.8335949273	9521.11771667471	-1.4734	1.8414e-06	7.3473e-05
c32464_g1	2485.45026471974	881.54830359962	1.4954	1.9041e-06	7.5912e-05
c55249_g1	99.4572021014937	25.7812307344337	1.9478	1.9171e-06	7.6363e-05
c68571_g1	132.58384080192	11.1162485105939	3.5762	1.9698e-06	7.8397e-05
c2277_g1	1741.30554864074	614.39754069323	1.5029	1.976e-06	7.8574e-05
c50776_g1	847.108697734087	297.644955773469	1.509	1.992e-06	7.9142e-05
c66811_g9	220.632896348942	66.5573810377838	1.729	2.0306e-06	8.0608e-05
c63754_g1	68.3216370496243	2.597477063055	4.7172	2.0328e-06	8.0627e-05
c63512_g1	25.2085303557681	1.98526821784546	3.6665	2.0605e-06	8.1658e-05
c65519_g2	77.7846093205911	248.391216742828	-1.6751	2.0791e-06	8.2324e-05
c63245_g2	2.60110442183719	207.354490922171	-6.3168	2.0915e-06	8.2744e-05
c40606_g1	195.636358525935	60.0973125213217	1.7028	2.1147e-06	8.3589e-05
c63629_g1	144.456071053493	424.904519973634	-1.5565	2.1217e-06	8.3795e-05
c63895_g1	246.956618083838	76.3752823739151	1.6931	2.1261e-06	8.3898e-05
c43794_g1	58.6434336363319	11.3095004633926	2.3744	2.1369e-06	8.4253e-05
c65400_g1	791.676947522244	168.683602892043	2.2306	2.1533e-06	8.4826e-05
c66371_g1	119.40104598682	31.4233844753036	1.9259	2.1652e-06	8.5223e-05
c64714_g1	348.904848643165	50.4619814161592	2.7896	2.1682e-06	8.5269e-05
c59671_g1	721.003369780655	2012.92230104	-1.4812	2.171e-06	8.5306e-05
c65219_g1	212.950239901479	66.0844936705588	1.6881	2.1844e-06	8.576e-05
c85796_g1	2816.17344937228	7637.54666362083	-1.4394	2.2092e-06	8.6661e-05
c66235_g1	169.662307500174	792.890852481157	-2.2245	2.2195e-06	8.6971e-05
c97736_g1	0	13.0465126793453	-Inf	2.2208e-06	8.6971e-05
c60537_g1	1636.08579812262	5413.02361651404	-1.7262	2.2416e-06	8.7712e-05
c14373_g1	344.577793336877	103.727313891067	1.732	2.2549e-06	8.8159e-05
c64506_g1	106.525395545051	28.1164323897524	1.9217	2.2653e-06	8.8488e-05
c60502_g2	94.8579487523552	23.2561148103301	2.0282	2.2881e-06	8.9305e-05
c37892_g1	48.3332623020945	8.00176566371164	2.5946	2.3e-06	8.9694e-05
c67662_g3	729.381418349935	2208.89260263527	-1.5986	2.323e-06	9.0514e-05
c3170_g1	213.727886059238	67.6876692411006	1.6588	2.3633e-06	9.201e-05
c16679_g1	188.104122471924	57.7372087445004	1.704	2.3852e-06	9.2783e-05
c66413_g3	88.1411417861856	4.09427307957246	4.4281	2.4217e-06	9.4125e-05
c67656_g1	212.781081756907	611.517498353059	-1.523	2.4295e-06	9.4348e-05
c74290_g1	3606.02796110153	9729.92506818374	-1.432	2.4346e-06	9.4467e-05
c46311_g1	43.672302393964	7.03001523347908	2.6351	2.4574e-06	9.5273e-05
c50619_g1	149.362334980822	42.9871205439749	1.7968	2.5224e-06	9.7711e-05
c68344_g1	41.4391434169916	6.62507774691177	2.645	2.5535e-06	9.8834e-05
c97420_g1	0.616160102462014	598.436858373342	-9.9237	2.5558e-06	9.8839e-05
c42966_g1	111.364882785585	30.5447769073816	1.8663	2.5646e-06	9.9015e-05
c86115_g1	0.909811109720271	175.807369802986	-7.5942	2.5635e-06	9.9015e-05
c64331_g2	5.84722703408189	53.0468035078009	-3.1814	2.5814e-06	9.9582e-05
c67464_g2	10.5697397872834	1154.59337887632	-6.7713	2.6106e-06	0.00010063
c64195_g2	17.5335459975802	0.326596744230062	5.7465	2.6781e-06	0.00010314
c66934_g1	4047.5717146118	20439.5205451414	-2.3362	2.6813e-06	0.00010318
c61352_g1	62.0530275360338	13.7554929310293	2.1735	2.7195e-06	0.00010456
c63821_g1	0	300.111693444491	-Inf	2.7517e-06	0.00010571
c42668_g1	579.891678618943	199.873722811925	1.5367	2.8062e-06	0.00010763
c58886_g1	121.311252147437	384.05729184994	-1.6626	2.805e-06	0.00010763
c66370_g1	0.293651007258257	15.1306125027369	-5.6872	2.9001e-06	0.00011114
c67147_g8	0	78.5254757895547	-Inf	2.9804e-06	0.00011412
c66786_g2	7.67882040282533	43.531874279339	-2.5031	2.997e-06	0.00011466
c66215_g2	15.5854405323524	102.69479830318	-2.7201	3.0623e-06	0.00011697
c66530_g8	3.08479089541104	27.309403246652	-3.1462	3.062e-06	0.00011697
c66220_g1	924.750380121458	333.974335839392	1.4693	3.0701e-06	0.00011717
c67776_g2	15.9457138879423	0	Inf	3.1159e-06	0.00011882
c66717_g4	351.052533019785	2254.22531087467	-2.6829	3.1702e-06	0.00012079
c21720_g1	217.937699912457	68.8451236756537	1.6625	3.1919e-06	0.00012152
c68313_g1	403.593163425718	135.283182244682	1.5769	3.1955e-06	0.00012156
c57324_g1	417.069629791399	142.476638363519	1.5496	3.2176e-06	0.0001223
c74360_g1	2.63395289288365	2108.65760855495	-9.6449	3.2416e-06	0.00012311
c40027_g1	212.68745275765	66.276180195098	1.6822	3.2651e-06	0.0001239
c53624_g1	493.978336299238	169.798984524902	1.5406	3.3283e-06	0.0001262
c38757_g1	0.645018190407514	17.0748960773318	-4.7264	3.3367e-06	0.00012641
c57288_g1	1024.25577674618	2805.28443103467	-1.4536	3.3596e-06	0.00012718
c63555_g1	11.2643390489164	72.3204285093337	-2.6826	3.3813e-06	0.00012789
c66382_g1	2243.73705753734	778.131078608715	1.5278	3.4107e-06	0.0001289
c74017_g1	343.075590166056	952.64206281949	-1.4734	3.4213e-06	0.00012919
c56566_g2	3.16752911461014	29.2383899304613	-3.2064	3.4394e-06	0.00012977
c38541_g1	601.133405856147	208.665658216525	1.5265	3.4446e-06	0.00012986
c97571_g1	199.970645323059	585.515127418454	-1.5499	3.5425e-06	0.00013345
c63591_g1	391.511562521636	133.305459058482	1.5543	3.5764e-06	0.00013462
c57507_g1	1789.34801022397	133.522860430339	3.7443	3.656e-06	0.0001375
c80456_g1	0.268783302413725	664.129655515126	-11.271	3.682e-06	0.00013825
c97598_g1	6916.04794598003	2572.9681703942	1.4265	3.6789e-06	0.00013825
c85741_g1	1110.9333116131	7991.55716229908	-2.8467	3.7294e-06	0.00013992
c62575_g1	599.791802547404	212.435679777424	1.4974	3.7675e-06	0.00014124
c91590_g1	1361.38276910718	141.815405072601	3.263	3.8409e-06	0.00014387
c66660_g1	43.3490222309851	1.13725443149444	5.2524	3.8542e-06	0.00014425
c74524_g1	45.323074521217	152.304144930367	-1.7486	3.8761e-06	0.00014496
c15285_g1	0.909811109720271	18.2290157447039	-4.3245	3.8809e-06	0.00014502
c65767_g3	252.5866499113	52.1232948091468	2.2768	3.9094e-06	0.00014597
c67922_g1	217.073479490861	611.846443239678	-1.495	3.9681e-06	0.00014804
c67342_g1	204.134713525146	577.051186121033	-1.4992	4.0006e-06	0.00014913
c53316_g1	455.372704767741	157.82540785739	1.5287	4.0344e-06	0.00015027
c55110_g1	70.2577514467681	16.8113431846535	2.0632	4.089e-06	0.00015218
c54944_g1	104.595082505923	883.066902410788	-3.0777	4.2297e-06	0.0001573
c66022_g2	908.794682190001	324.449225493578	1.486	4.2761e-06	0.00015889
c58172_g1	0.938669197665771	119.966359299482	-6.9978	4.3099e-06	0.00015983
c61462_g1	138.440456942614	405.729711993483	-1.5513	4.3116e-06	0.00015983
c64625_g1	5.36338622204447	34.752395769156	-2.6959	4.3105e-06	0.00015983
c92509_g1	2.71270072898178	49.7258320164062	-4.1962	4.3479e-06	0.00016105
c74149_g1	716.879842682213	1914.83226778922	-1.4174	4.4107e-06	0.00016324
c67662_g4	2009.60303994815	763.524990669956	1.3962	4.4365e-06	0.00016407
c68248_g1	4.02346009307681	3138.55207108042	-9.6074	4.5173e-06	0.00016692
c66390_g3	3135.22363359674	1133.1948360746	1.4682	4.5234e-06	0.00016702
c69009_g1	21.7920155157855	1.13725443149444	4.2602	4.5323e-06	0.00016721
c64405_g1	625.074472377772	1690.30294268137	-1.4352	4.6124e-06	0.00017003
c98158_g1	90.89727433843	24.2133510639069	1.9084	4.6907e-06	0.00017278
c57313_g2	0.562434309671982	18.8990715522091	-5.0705	4.7088e-06	0.00017331
c57329_g1	436.581662183465	154.439623175522	1.4992	4.765e-06	0.00017524
c37371_g1	157.811765475682	8.52318270583261	4.2107	4.8772e-06	0.00017922
c65507_g1	113.121873039795	1305.21322472311	-3.5283	4.9436e-06	0.00018152
c63912_g1	43.5364551112865	7.38592827433818	2.5594	4.9543e-06	0.00018177
c59298_g5	440.498287420273	154.270199769946	1.5137	4.9812e-06	0.00018261
c59608_g1	28.1947758380397	2.97309825299328	3.2454	5.0295e-06	0.00018424
c68384_g1	0	64.7072298671239	-Inf	5.0897e-06	0.00018629
c36278_g1	452.311083854075	157.627744646297	1.5208	5.2188e-06	0.00019087
c53903_g1	130.886438079402	38.6702792149748	1.759	5.3514e-06	0.00019556
c83530_g1	0.909811109720271	70.4221138060855	-6.2743	5.376e-06	0.00019631
c46676_g1	17.2400493287855	70.1623962850658	-2.0249	5.3874e-06	0.00019657
c44756_g1	374.358550472077	133.956880291188	1.4827	5.4731e-06	0.00019939
c67282_g1	1256.53034544643	457.992549692273	1.456	5.4711e-06	0.00019939
c64315_g1	1825.9920267372	668.537885120414	1.4496	5.5011e-06	0.00020025
c60502_g1	84.3806244244868	21.3873261480383	1.9802	5.5643e-06	0.00020239
c16043_g1	229.47051358686	75.0777179135822	1.6119	5.5957e-06	0.00020337
c86600_g1	208.511064267227	576.83196722295	-1.468	5.7031e-06	0.00020712
c100394_g1	82.666911655076	21.5170423953057	1.9418	5.7316e-06	0.00020799
c92281_g1	82.4012126237629	21.3427129606238	1.9489	5.8064e-06	0.00021054
c48553_g1	21.810136537594	1.42649507663784	3.9345	5.874e-06	0.00021282
c64360_g1	175.995361202996	55.81027934293	1.6569	5.8849e-06	0.00021305
c67540_g2	1530.92405137148	538.800804984053	1.5066	5.9523e-06	0.00021532
c66337_g1	40.9144733677058	139.282045435378	-1.7673	6.0235e-06	0.00021773
c63043_g1	36.098176652241	0	Inf	6.0457e-06	0.00021836
c67501_g2	30.9730191706509	285.111253197651	-3.2024	6.1186e-06	0.00022083
c67299_g1	136.454432878537	42.7705289811004	1.6737	6.1789e-06	0.00022283
c64015_g1	1787.2077994245	134.333778966068	3.7338	6.3098e-06	0.00022737
c7271_g1	1753.18397976212	4574.2850705539	-1.3836	6.3209e-06	0.0002276
c61180_g2	1933.97778362451	723.61385968467	1.4183	6.387e-06	0.0002298
c60082_g1	56.5993847194363	12.2952702994687	2.2027	6.4121e-06	0.00023052
c67985_g1	1937.51492420402	724.435414671757	1.4193	6.5206e-06	0.00023424
c60412_g1	0	16.8873328677688	-Inf	6.5389e-06	0.00023472
c63430_g1	474.586652048294	168.628296315467	1.4928	6.5588e-06	0.00023525
c79912_g1	1970.69600817886	0.69054958754678	11.479	6.6206e-06	0.00023729
c60146_g1	35.8657698131267	121.529254741913	-1.7606	6.6963e-06	0.00023981
c22615_g1	68.9313392271964	213.094363932123	-1.6283	6.7099e-06	0.00024006
c65276_g1	1182.41844389145	3078.46585569216	-1.3805	6.7135e-06	0.00024006
c15282_g1	0.587302014516514	17.0697021049084	-4.8612	6.7625e-06	0.00024162
c67069_g3	35.6952232469252	5.32231931415546	2.7456	6.7763e-06	0.00024193
c65193_g1	12466.1761382067	44117.448206434	-1.8233	6.8147e-06	0.00024312
c64667_g2	257.104995310394	88.5981886175997	1.537	6.8243e-06	0.00024327
c45690_g2	5.01201903889521	54.219560666805	-3.4353	6.8716e-06	0.00024477
c91506_g1	15947.3890414616	41281.9851438522	-1.3722	6.8773e-06	0.00024479
c66767_g1	771.444113944115	16.193154736058	5.5741	6.9332e-06	0.00024659
c60706_g2	11.3799257391619	52.7347238570593	-2.2123	7.0509e-06	0.00025058
c65647_g4	708.455935834529	259.021053251165	1.4516	7.1204e-06	0.00025286
c43963_g2	25.6836193338284	2.27450886298887	3.4972	7.1332e-06	0.00025312
c74028_g1	73.3987163825198	416.39753383389	-2.5041	7.1414e-06	0.00025322
c15229_g1	4.50730090511423	30.9196153831901	-2.7782	7.1787e-06	0.00025434
c7494_g1	17.6201202614167	105.978611772485	-2.5885	7.2256e-06	0.00025581
c74383_g1	460.951283543634	165.104464723724	1.4812	7.2627e-06	0.00025693
c93081_g1	0.645018190407514	278.324020800821	-8.7532	7.5387e-06	0.00026649
c80370_g1	19.543666698727	1.22000643212537	4.0017	7.5778e-06	0.00026767
c59233_g1	26.1430548318693	2.68385760784987	3.284	7.6673e-06	0.00027063
c57952_g1	6850.01860793977	2622.80118470984	1.385	7.698e-06	0.0002715
c47331_g1	1764.46416459345	4657.60525355324	-1.4004	7.7263e-06	0.00027223
c60800_g2	5.28571813064863	49.761625604066	-3.2349	7.7303e-06	0.00027223
c38431_g1	28.0005956501596	96.6333968097493	-1.7871	7.7614e-06	0.00027292
c64616_g3	445.57521116562	1203.40599079787	-1.4334	7.7617e-06	0.00027292
c67095_g3	16.475608403495	0.326596744230062	5.6567	7.7831e-06	0.00027347
c97823_g1	1065.58971640369	206.840140243028	2.3651	7.8047e-06	0.00027402
c75202_g1	0	65.247371350365	-Inf	7.8229e-06	0.00027445
c65804_g1	3.90802774129481	381.593983971462	-6.6095	7.9272e-06	0.0002779
c68729_g1	187.104209730657	61.1964281395997	1.6123	8.0725e-06	0.00028278
c13051_g1	751.593119871216	2012.01617804404	-1.4206	8.0952e-06	0.00028336
c51583_g1	577.351623564681	207.96912610876	1.4731	8.2031e-06	0.00028692
c61568_g1	165.248193746793	52.2205609864335	1.6619	8.284e-06	0.00028954
c64180_g1	0.322509095203757	123.928789401056	-8.586	8.3871e-06	0.00029292
c38621_g1	21.3789417736443	1.70406737515968	3.6491	8.4223e-06	0.00029393
c60717_g1	640.841042828542	232.541532737375	1.4625	8.4379e-06	0.00029425
c15358_g1	0	225.500785352552	-Inf	8.4473e-06	0.00029436
c86450_g1	4.93342554126065	262.365675630615	-5.7328	8.475e-06	0.0002951
c67426_g1	1840.14864931707	4981.31356962833	-1.4367	8.499e-06	0.00029572
c61613_g2	475.27155415093	172.569513537697	1.4616	8.6611e-06	0.00030113
c67533_g1	75.3026189567098	337.926840681771	-2.1659	8.6767e-06	0.00030122
c85769_g1	4161.13212286843	1592.05950936674	1.3861	8.6708e-06	0.00030122
c61215_g1	49.9123425777552	9.82956968275286	2.3442	8.7355e-06	0.00030304
c98059_g1	231.412026082972	623.373210612758	-1.4296	8.8638e-06	0.00030726
c68504_g1	21.4834827208257	1.4638511757245	3.8754	8.8833e-06	0.0003077
c97379_g1	6341.71698384894	2426.42999534754	1.386	9.1384e-06	0.00031631
c66019_g1	1527.80968795397	586.275896830058	1.3818	9.1539e-06	0.00031661
c86677_g1	0	70.2363316027748	-Inf	9.1647e-06	0.00031675
c34429_g1	0.806349907241176	17.0544052141228	-4.4026	9.2383e-06	0.00031905
c12710_g1	98.3031673418198	29.9634497870606	1.714	9.3334e-06	0.0003221
c52189_g1	2012.23804140974	755.320720779724	1.4136	9.3977e-06	0.00032408
c60376_g1	2177.97675485824	830.438628955097	1.391	9.4572e-06	0.00032589
c59870_g1	15.7885268926732	0.446704843947656	5.1434	9.4794e-06	0.00032641
c60628_g2	50.8264521229609	4.71452172723962	3.4304	9.5629e-06	0.00032904
c62394_g1	4.267375690646	37.8235429135657	-3.1479	9.6613e-06	0.00033218
c50350_g1	2816.99890482392	1068.93960947434	1.398	9.713e-06	0.00033371
c21043_g1	1008.99622271007	395.283902933699	1.352	9.7894e-06	0.00033609
c13455_g2	148.533411277823	411.127051866959	-1.4688	9.9102e-06	0.00033998
c92266_g1	222.43962201284	591.366948173038	-1.4106	1.0161e-05	0.00034834
c42437_g1	72.2063199273866	213.585097326352	-1.5646	1.0171e-05	0.00034843
c62996_g1	92.1687472253696	576.093205072152	-2.644	1.018e-05	0.00034845
c85915_g1	22.4005035289727	1.94791211875881	3.5235	1.022e-05	0.00034959
c74062_g1	147.022939207197	1316.27298750114	-3.1623	1.0415e-05	0.00035597
c80047_g1	1077.1570383083	2779.79718295723	-1.3678	1.0454e-05	0.00035704
c66751_g5	0.967527285611271	2612.55007698282	-11.399	1.0541e-05	0.00035976
c97688_g1	26.2336194788068	91.9629905822792	-1.8096	1.0566e-05	0.00036036
c56736_g1	167.74383181521	456.699798477893	-1.445	1.0599e-05	0.00036121
c16662_g1	1431.77751788831	3802.81290625145	-1.4093	1.0758e-05	0.00036637
c60329_g1	662.33969484613	247.389954855802	1.4208	1.0821e-05	0.00036823
c97553_g1	823.613008892394	2.4773689633374	8.377	1.0875e-05	0.00036979
c81302_g1	280.925868653903	99.8265054254536	1.4927	1.1102e-05	0.00037724
c60458_g1	190.625110554815	507.120108236658	-1.4116	1.1137e-05	0.00037815
c54315_g1	0	11.5123605637411	-Inf	1.1337e-05	0.00038468
c20215_g1	440.354901843461	1178.45011749366	-1.4202	1.1383e-05	0.00038594
c29344_g1	911.233259400315	345.797420369942	1.3979	1.1461e-05	0.00038831
c47348_g1	585.310660115951	1517.81547163886	-1.3747	1.1485e-05	0.00038883
c18977_g1	13.0839612683569	0	Inf	1.1613e-05	0.00039288
c20522_g1	46.5305270212965	146.250294302247	-1.6522	1.1662e-05	0.00039425
c66431_g4	0	11.4054891557373	-Inf	1.1717e-05	0.00039585
c62831_g1	1175.82946984962	434.31329105973	1.4369	1.1869e-05	0.00040068
c66362_g1	855.796467098504	319.761470926748	1.4203	1.1941e-05	0.00040271
c67297_g1	5.04087712684071	42.0643974762833	-3.0609	1.1947e-05	0.00040271
c67505_g1	114.32716605047	32.6506479957569	1.808	1.1985e-05	0.00040371
c49347_g1	8.55562870303557	48.2155142816901	-2.4946	1.2018e-05	0.00040454
c52473_g1	201.138657007519	67.4165713167769	1.577	1.2038e-05	0.0004049
c62242_g1	332.285896998591	114.792603468553	1.5334	1.2116e-05	0.00040723
c58855_g1	9.5570842043956	371.44310873487	-5.2804	1.2197e-05	0.00040943
c63798_g1	17.2977655046765	0.810657687264373	4.4153	1.2199e-05	0.00040943
c58975_g1	188.877490112979	63.6055563621292	1.5702	1.2343e-05	0.00041396
c45605_g1	129.327155380783	379.196191556388	-1.5519	1.2463e-05	0.00041769
c66933_g5	1114.23497232417	433.701425022166	1.3613	1.2569e-05	0.00042095
c59966_g1	1048.144619773	399.339959001065	1.3921	1.2633e-05	0.00042277
c63284_g5	15.2710665418142	0.446704843947656	5.0953	1.2747e-05	0.00042631
c57800_g1	15.3874242998349	0.326596744230062	5.5581	1.2764e-05	0.00042654
c86329_g1	17.2480300949874	0.69054958754678	4.6425	1.2851e-05	0.00042914
c65415_g2	47.2286542751825	147.911025974934	-1.647	1.2863e-05	0.00042926
c66227_g1	195.291737401279	636.872032846631	-1.7054	1.2998e-05	0.00043344
c22290_g1	184.846182424297	58.6500386381574	1.6561	1.3169e-05	0.0004383
c54935_g1	227.567073403518	78.7525422467643	1.5309	1.3172e-05	0.0004383
c58149_g2	28.5211209778809	139.873682301556	-2.294	1.3158e-05	0.0004383
c65556_g1	104.180948937861	297.699366434932	-1.5148	1.3256e-05	0.00044079
c66750_g1	169.217292023529	40.1071622364595	2.0769	1.3397e-05	0.00044515
c59215_g1	1202.26478664257	466.57366630989	1.3656	1.3602e-05	0.0004513
c68086_g1	140.741451183218	18.3301984094721	2.9408	1.3601e-05	0.0004513
c9383_g1	0.293651007258257	13.3907573735828	-5.511	1.3734e-05	0.00045536
c56900_g1	12.6581453091376	0	Inf	1.3756e-05	0.00045546
c66509_g2	2.32833073632249	22.7567569765103	-3.2889	1.3757e-05	0.00045546
c92083_g1	522.048463687042	1376.46415918637	-1.3987	1.3779e-05	0.00045589
c67083_g1	187.457582064747	62.8732394172021	1.576	1.4025e-05	0.0004637
c37247_g1	139.56440015572	43.4997150695085	1.6819	1.411e-05	0.00046616
c10380_g1	32.846983912193	258.275807975671	-2.9751	1.4147e-05	0.00046705
c67179_g1	175.662597351284	54.5119350853001	1.6882	1.4445e-05	0.00047655
c53402_g1	312.55065332254	112.186099978249	1.4782	1.4693e-05	0.00048439
c37242_g1	11.7401990947519	51.8955325872957	-2.1442	1.4731e-05	0.00048531
c97327_g1	1415.28771971431	547.239031602893	1.3709	1.4806e-05	0.00048742
c57017_g1	142.571831636662	44.8302214538017	1.6691	1.5034e-05	0.00049459
c47216_g1	200.959975336652	522.746648106047	-1.3792	1.5116e-05	0.00049694
c67323_g1	56.2306682067964	170.245983145832	-1.5982	1.5214e-05	0.0004998
c95253_g1	16.9344271722243	0.810657687264373	4.3847	1.5302e-05	0.00050235
c41609_g1	270.64900818156	697.898446266498	-1.3666	1.5315e-05	0.0005024
c74170_g1	326.571606608788	119.743997877549	1.4474	1.5349e-05	0.00050316
c42300_g1	0.591292397617482	14.9454003523959	-4.6597	1.5726e-05	0.00051518
c64425_g1	335.676176255423	119.106895661335	1.4948	1.5765e-05	0.00051609
c59438_g1	33.6731320210182	4.22683224004137	2.9939	1.6059e-05	0.00052534
c91875_g1	1135.42080990738	2911.6179745014	-1.3586	1.6196e-05	0.00052946
c67828_g3	21.9045372291688	1.74505201841028	3.6499	1.65e-05	0.00053901
c92565_g1	0.880953021774771	593.55703363867	-9.3961	1.6684e-05	0.00054462
c8022_g1	758.108690664999	1927.83422130212	-1.3465	1.6705e-05	0.00054493
c9060_g1	0.591292397617482	28.564414718642	-5.5942	1.6743e-05	0.00054579
c61673_g1	113.984992548822	4.09868433786615	4.7975	1.6757e-05	0.00054586
c51543_g1	75.5153825572464	210.87477216874	-1.4815	1.6808e-05	0.00054715
c66769_g4	77.8687365859623	1.58395927544209	5.6194	1.6835e-05	0.00054765
c64599_g1	263.39340115194	92.8374777520578	1.5044	1.7012e-05	0.000553
c67320_g3	48.7053524685237	325.381283349665	-2.74	1.7075e-05	0.00055466
c68081_g1	83.5142463871145	8467.51337820269	-6.6638	1.7123e-05	0.00055585
c15448_g1	305.399124849253	908.230923126413	-1.5724	1.7405e-05	0.00056459
c63717_g1	283.662181212155	1496.58765586003	-2.3994	1.7526e-05	0.00056811
c56687_g1	1264.58264693548	496.561733191968	1.3486	1.755e-05	0.00056851
c57577_g1	429.267839263157	2.3982455068704	7.4838	1.8032e-05	0.0005837
c39957_g1	2254.65827774414	5771.51500293845	-1.356	1.814e-05	0.00058639
c59275_g1	28.0285283318664	92.9038592876233	-1.7288	1.8132e-05	0.00058639
c59618_g1	257.816039038602	93.3046734592144	1.4663	1.8288e-05	0.00059076
c68634_g1	63.9191658498376	16.5791667876759	1.9469	1.845e-05	0.00059559
c33089_g1	33.2809356006205	5.16485511535121	2.6879	1.8494e-05	0.00059658
c63575_g1	0.562434309671982	44.5220524568761	-6.3067	1.8715e-05	0.00060329
c42760_g1	115.324322491801	35.8012094567838	1.6876	1.8754e-05	0.00060415
c63852_g2	67.106492541489	17.5055213163642	1.9386	1.8812e-05	0.00060558
c56661_g3	0.322509095203757	968.118235975725	-11.552	1.9318e-05	0.00062144
c65085_g1	0.616160102462014	324.716751136917	-9.0417	1.9427e-05	0.00062451
c68034_g1	0.645018190407514	3606.33224623297	-12.449	1.9617e-05	0.00063021
c63982_g2	939.635781039504	19.9873015379953	5.5549	2.0229e-05	0.0006494
c67714_g2	5.88898167756901	32.8454682936478	-2.4796	2.0284e-05	0.00065073
c29237_g1	12.3563591972139	242.5871210132	-4.2952	2.0329e-05	0.00065173
c65901_g1	526.240004053617	202.270984610837	1.3794	2.0378e-05	0.0006524
c91555_g1	945.010659781894	2359.81627039101	-1.3203	2.0374e-05	0.0006524
c66750_g3	5.55357602682363	33.3604109615706	-2.5866	2.0467e-05	0.0006548
c63314_g1	809.546444983798	312.74282151241	1.3721	2.0528e-05	0.00065628
c66653_g1	2.09239590495524	3019.79868444113	-10.495	2.0777e-05	0.0006638
c64745_g1	43.9229646745693	3.81748349518037	3.5243	2.1048e-05	0.000672
c36426_g1	2.09239590495524	21.0944569587309	-3.3336	2.1121e-05	0.00067386
c66814_g1	1351.2390705491	541.071325837595	1.3204	2.1164e-05	0.00067477
c60649_g1	590.535732762614	223.391336149527	1.4025	2.1199e-05	0.00067542
c37480_g1	18.7948786289132	70.4973236919037	-1.9072	2.1294e-05	0.00067799
c45391_g2	264.020298945082	688.591433731805	-1.383	2.1357e-05	0.00067951
c45688_g1	631.237270770709	5894.64630498135	-3.2232	2.1476e-05	0.00068283
c67346_g1	0	26.4027597838756	-Inf	2.1602e-05	0.0006859
c82244_g1	2.92361351704094	25.368748216221	-3.1172	2.1597e-05	0.0006859
c57736_g1	5658.29902133536	2298.3776227907	1.2998	2.1705e-05	0.00068824
c67000_g2	19.1553063229667	70.5704704618175	-1.8813	2.1697e-05	0.00068824
c92789_g1	156.479780899897	51.1030147040183	1.6145	2.196e-05	0.00069584
c57606_g1	1333.14987488882	524.757300705518	1.3451	2.24e-05	0.0007093
c61778_g2	2.1421313146443	33.7300554649557	-3.9769	2.2499e-05	0.00071197
c12453_g1	207.473869575203	71.7435126473064	1.532	2.259e-05	0.00071386
c66769_g1	113.861447509326	4.30880152654256	4.7238	2.2585e-05	0.00071386
c16347_g1	17.8640358589858	66.2022507110544	-1.8898	2.2634e-05	0.00071476
c46609_g2	0	10.8057313712791	-Inf	2.2659e-05	0.00071506
c16321_g1	19.6184241517242	0	Inf	2.3059e-05	0.00072721
c67292_g6	506.50354808681	1452.13687431018	-1.5195	2.315e-05	0.00072958
c65852_g1	3591.60963115342	10064.297709775	-1.4865	2.3577e-05	0.00074254
c97376_g1	5.54559526062169	1454.40694554425	-8.0349	2.3853e-05	0.00075072
c55143_g1	193.143919854063	633.915377424028	-1.7146	2.392e-05	0.00075233
c13452_g2	13.4233573022033	114.295602527621	-3.09	2.4186e-05	0.00076016
c64259_g1	755.838229193946	296.480442327585	1.3501	2.439e-05	0.00076606
c42782_g1	1481.54431290168	3718.55996239886	-1.3276	2.4632e-05	0.00077261
c66888_g1	9.28338511264218	42.1061648336637	-2.1813	2.4619e-05	0.00077261
c69403_g1	51.8151654072429	150.764804676005	-1.5409	2.4671e-05	0.00077332
c50594_g1	12845.8001914901	5255.68448732796	1.2893	2.4833e-05	0.00077786
c61492_g1	32.3368875982243	5.60793141513493	2.5276	2.4885e-05	0.00077899
c80400_g1	851.953539488772	332.979464293909	1.3553	2.5053e-05	0.00078372
c46777_g1	157.418469391801	2219.45287313755	-3.8175	2.5353e-05	0.00079257
c43381_g1	12.8857906973758	0	Inf	2.5567e-05	0.00079872
c67044_g19	0	74.4906962163601	-Inf	2.5663e-05	0.00080117
c60893_g1	77.0639088954904	385.047332648474	-2.3209	2.581e-05	0.00080523
c41978_g1	0	31.5686855566741	-Inf	2.5905e-05	0.00080765
c61684_g1	221.302165514882	76.6460923549213	1.5297	2.6295e-05	0.00081926
c66236_g1	87.0928621380779	26.0250754780329	1.7427	2.6413e-05	0.00082239
c64901_g11	23.5711171749048	2.56374950813228	3.2007	2.6836e-05	0.00083459
c86142_g1	544.919604669212	208.67212967389	1.3848	2.6841e-05	0.00083459
c80362_g1	186.158639511492	66.4448179697116	1.4863	2.7028e-05	0.00083984
c51037_g1	0.591292397617482	1330.37667492916	-11.136	2.7095e-05	0.00084137
c63914_g1	270.164088873906	98.9086854700352	1.4497	2.7253e-05	0.00084569
c66518_g1	542.582756737043	1499.84576183366	-1.4669	2.7281e-05	0.00084599
c79989_g1	23.879206873255	9903.98877525443	-8.6961	2.7443e-05	0.00085046
c61312_g1	218.908446513394	78.5481138013236	1.4787	2.7465e-05	0.00085058
c65464_g1	721.721643126072	284.420976969258	1.3434	2.7996e-05	0.00086645
c43009_g1	1633.44714915608	659.021163218369	1.3095	2.8073e-05	0.00086823
c65959_g4	850.580879389659	2127.17195371525	-1.3224	2.8146e-05	0.00086993
c61634_g1	10.5038885067269	215.075838457326	-4.3559	2.8183e-05	0.00087049
c40579_g1	31.2824773718494	124.21929586381	-1.9895	2.8255e-05	0.00087156
c74229_g1	20.8832841507675	1.82780401904122	3.5142	2.8254e-05	0.00087156
c63068_g1	12.5127751247079	0	Inf	2.9026e-05	0.00089475
c21864_g1	57.7234822710051	460.70957938624	-2.9966	2.9193e-05	0.00089931
c64901_g13	803.077930461278	322.204116959873	1.3176	2.9226e-05	0.00089971
c44726_g1	7017.77601396323	16971.2764136228	-1.274	2.9307e-05	0.00090103
c65770_g1	1559.0159603194	633.337288527543	1.2996	2.9299e-05	0.00090103
c65154_g2	144.205408772888	50.3709857024087	1.5175	2.9437e-05	0.00090442
c67689_g1	30.6130544919881	4.7020706664883	2.7028	2.9466e-05	0.00090471
c58740_g1	117.910237073553	37.9138428626748	1.6369	2.9521e-05	0.00090579
c65895_g1	11.145070652497	49.0988210512234	-2.1393	2.961e-05	0.00090792
c54480_g1	2.24973723868793	20.9735661448836	-3.2207	2.9655e-05	0.0009087
c47147_g1	0.884943404875739	15.2463093441608	-4.1067	2.9802e-05	0.00091237
c67422_g4	19.9525957193037	308.306006545862	-3.9497	2.9814e-05	0.00091237
c64166_g2	518.316208227301	203.875923686634	1.3461	2.9951e-05	0.00091536
c97400_g1	3121.54328794397	7551.42907401564	-1.2745	2.9949e-05	0.00091536
c65579_g2	339.592338476841	2072.68273517818	-2.6096	3.045e-05	0.00093
c34357_g1	11.9342249441684	0	Inf	3.0595e-05	0.00093382
c66661_g3	46.1575114486285	9.71750138549289	2.2479	3.0852e-05	0.00094105
c11203_g1	5.17335075572887	1687.11010747443	-8.3492	3.1032e-05	0.00094591
c39983_g1	10.4460179923723	234.688742943978	-4.4897	3.1138e-05	0.00094844
c74842_g1	11.8884799175803	0	Inf	3.1156e-05	0.00094844
c40680_g1	36.0510438285662	6.98903059022849	2.3669	3.1468e-05	0.00095732
c47273_g1	748.22236935206	300.319982114234	1.317	3.1552e-05	0.00095925
c63916_g1	20.3788746939137	1.86516011812787	3.4497	3.1594e-05	0.00095989
c67927_g3	46.6668366948221	140.665987523673	-1.5918	3.1631e-05	0.00096039
c57371_g1	16.624505955635	129.594564861654	-2.9626	3.2062e-05	0.00097286
c36456_g1	4.58604874121236	29.7553957142886	-2.6978	3.2293e-05	0.00097921
c67003_g2	33.8102127623189	6.26112490359505	2.433	3.2699e-05	0.00099088
c62755_g2	8.03909375841525	38.1026835571798	-2.2448	3.2723e-05	0.00099097
c59571_g1	58.726171855531	186.227662092449	-1.665	3.2787e-05	0.00099225
c67554_g1	195.792004010196	70.292895246463	1.4779	3.2831e-05	0.00099293
c59077_g1	6145.70717289915	2497.80479648204	1.2989	3.2902e-05	0.00099445
c79891_g1	1462.7472940776	3641.31494692111	-1.3158	3.2973e-05	0.00099593
c74106_g1	4.72235841473792	28.976114522725	-2.6173	3.3673e-05	0.0010164
c37247_g2	20840.8605424457	8344.68571519046	1.3205	3.4094e-05	0.0010278
c61413_g1	788.549232652864	319.725959448741	1.3024	3.409e-05	0.0010278
c85807_g1	248.11495190354	759.604754646934	-1.6142	3.4635e-05	0.0010434
c57859_g1	2097.25578043539	5005.67808149899	-1.2551	3.4859e-05	0.0010495
c65675_g1	24.674799795578	99.3558880016278	-2.0096	3.4914e-05	0.0010505
c59370_g1	404.085118799097	1602.8939050225	-1.9879	3.502e-05	0.001053
c67547_g1	374.474885188604	929.272566381607	-1.3112	3.5323e-05	0.0010614
c66670_g1	405.31882742565	156.675210511165	1.3713	3.5483e-05	0.0010655
c55073_g1	9371.40052043485	29498.6148138368	-1.6543	3.5953e-05	0.0010789
c64290_g1	24.2537452872349	503.299925040944	-4.3751	3.6405e-05	0.0010918
c43266_g1	0.268783302413725	31.3302416129931	-6.865	3.6666e-05	0.0010989
c2316_g1	10947.8139636493	26378.1347452807	-1.2687	3.6844e-05	0.0011035
c85970_g1	11.8645376189745	2162.24492976813	-7.5097	3.7082e-05	0.00111
c80251_g1	2348.95631447317	5661.82257535106	-1.2692	3.7377e-05	0.0011181
c38479_g1	3.37859624113286	879.827039173645	-8.0247	3.7608e-05	0.0011242
c37637_g1	55.7104509314596	13.9443336255343	1.9983	3.8686e-05	0.0011557
c37644_g1	331.776571752397	841.069023005714	-1.342	3.8774e-05	0.0011576
c64024_g1	172.673883702681	59.9740706482524	1.5256	3.8837e-05	0.0011587
c45562_g1	0.591292397617482	327.968992950357	-9.1155	3.8893e-05	0.0011597
c79900_g1	1.26117829286953	538.213056161259	-8.7373	3.8941e-05	0.0011604
c38534_g1	129.38670245037	330.123538444278	-1.3513	3.917e-05	0.0011665
c44943_g1	0.587302014516514	13.7627500193571	-4.5505	3.9234e-05	0.0011676
c54945_g1	134.188271716597	45.2323131103348	1.5688	3.9389e-05	0.0011715
c63555_g2	3781.7249703093	1589.61571307833	1.2504	3.9457e-05	0.0011727
c63950_g1	495.527189984105	194.540520782111	1.3489	3.9758e-05	0.0011809
c30812_g1	184.218649856691	481.605144679599	-1.3864	3.9846e-05	0.0011828
c79957_g1	506.80841284895	2813.53064864026	-2.4729	4.007e-05	0.0011887
c64759_g1	32.0932806775823	5.72362825655883	2.4873	4.0158e-05	0.0011905
c43057_g1	1184.84975726787	482.141873196669	1.2972	4.1183e-05	0.0012201
c50238_g1	1090.21449577868	2654.48494163514	-1.2838	4.1225e-05	0.0012206
c69126_g1	28.6542119606233	0.446704843947656	6.0033	4.1661e-05	0.0012327
c58465_g1	0.322509095203757	21.6319565225999	-6.0677	4.175e-05	0.0012346
c61851_g1	2356.17514365407	961.199182824573	1.2935	4.1906e-05	0.0012384
c68261_g1	802.100533648497	232.801358469071	1.7847	4.1961e-05	0.0012392
c22783_g1	428.071315491627	168.625450485433	1.344	4.2617e-05	0.0012578
c68172_g1	455.09929131142	1728.9408583891	-1.9256	4.2803e-05	0.0012625
c13005_g1	466.681709098543	181.676086479755	1.3611	4.2839e-05	0.0012627
c66137_g1	202.501773661556	700.36692769957	-1.7902	4.307e-05	0.0012688
c60554_g1	29.0639120489752	2.63846170630559	3.4615	4.3189e-05	0.0012715
c51733_g1	359.102520056428	138.410898866446	1.3754	4.3488e-05	0.0012795
c65262_g2	769.532412288896	297.446137872274	1.3714	4.3869e-05	0.0012898
c66762_g4	6600.25857441588	2769.47734379602	1.2529	4.401e-05	0.0012932
c74370_g1	17.3513369590029	1.09989833240778	3.9796	4.4106e-05	0.0012952
c61453_g1	171.945355600756	813.13762387702	-2.2415	4.4155e-05	0.0012958
c9525_g1	0.322509095203757	12.3326263985554	-5.257	4.4393e-05	0.001302
c36790_g1	248.376371793606	93.3191847190375	1.4123	4.4471e-05	0.0013034
c40041_g1	1804.73580979616	755.533651713275	1.2562	4.4585e-05	0.0013051
c63135_g1	94.4870920445492	30.1434679649782	1.6483	4.456e-05	0.0013051
c66058_g1	230.537049301001	85.1218160433052	1.4374	4.464e-05	0.0013059
c65907_g1	39.7567562773153	8.3327736662354	2.2543	4.5101e-05	0.0013177
c67348_g1	762.81539372609	1870.48500229363	-1.294	4.5072e-05	0.0013177
c15209_g1	0.293651007258257	15.2125817892381	-5.695	4.5135e-05	0.0013179
c42998_g1	1054.49874622268	428.609437483909	1.2988	4.5318e-05	0.0013224
c97460_g1	22.7277740750526	2.80396570756746	3.0189	4.5383e-05	0.0013235
c15117_g1	952.297362799459	388.538935581895	1.2934	4.557e-05	0.0013281
c4265_g1	14744.7183483112	67589.891642923	-2.1966	4.6008e-05	0.0013393
c61958_g1	729.558575930405	299.932986354657	1.2824	4.6013e-05	0.0013393
c65630_g1	164.501238444303	11.2781239676919	3.8665	4.6152e-05	0.0013425
c65099_g1	375.143406328263	918.304509378267	-1.2915	4.6425e-05	0.0013496
c12497_g1	7.71658466321149	37.3880116454274	-2.2765	4.7101e-05	0.0013684
c53940_g1	31.307345076694	5.15681531289359	2.6019	4.7412e-05	0.0013766
c22540_g1	4.01563366533844	71.9364737399549	-4.163	4.7675e-05	0.0013827
c67412_g1	0.860075700031207	17.9418352986323	-4.3827	4.7681e-05	0.0013827
c67577_g2	101.311658024141	31.6182047731945	1.68	4.7838e-05	0.0013864
c67044_g22	155.750349184143	724.660096466604	-2.2181	4.7931e-05	0.0013882
c68783_g1	3.29984840503473	521.907716166767	-7.3053	4.7964e-05	0.0013883
c79869_g1	11261.2534285434	26312.2630242211	-1.2244	4.8211e-05	0.0013946
c21993_g1	0	9.9123216833838	-Inf	4.8392e-05	0.0013989
c65039_g1	65.3660805489946	175.059051452133	-1.4212	4.848e-05	0.0014006
c62507_g1	1.79874489769698	27.6295256166839	-3.9411	4.8687e-05	0.0014057
c59163_g1	310.120249805368	120.751832755591	1.3608	4.9097e-05	0.0014167
c58076_g1	65.192777682858	175.778128788514	-1.431	4.9334e-05	0.0014226
c21204_g1	13.5717924634953	0.326596744230062	5.377	4.9505e-05	0.0014267
c65349_g1	0	30.2837789845872	-Inf	5.0517e-05	0.001455
c65128_g1	197.530583859909	482.42191643242	-1.2882	5.0683e-05	0.0014588
c67115_g3	60.9795908003928	16.5454392327532	1.8819	5.1972e-05	0.001495
c68157_g1	11.2563582827144	0	Inf	5.2052e-05	0.0014964
c91663_g1	1427.14166898472	3346.92097953503	-1.2297	5.219e-05	0.0014994
c58190_g1	8.29989629462704	37.3864462171679	-2.1714	5.249e-05	0.0015071
c91547_g1	36.1224276277739	108.846694905884	-1.5913	5.271e-05	0.0015125
c57191_g1	0	9.5973932857753	-Inf	5.3619e-05	0.0015367
c79892_g1	1062.06729711001	2539.91525269599	-1.2579	5.3606e-05	0.0015367
c66438_g1	20.9282581095805	2.39461696270646	3.1276	5.3727e-05	0.0015388
c51112_g1	8.4481771174555	48.1221675087176	-2.51	5.4075e-05	0.0015478
c67567_g3	87.9245421410116	343.273599431777	-1.965	5.4369e-05	0.0015553
c64649_g1	6109.82130373291	2563.49843069639	1.253	5.4493e-05	0.0015579
c63614_g1	7.08752800520785	63.7788122225312	-3.1697	5.4547e-05	0.0015584
c13107_g1	103.118094929893	33.2198119986441	1.6342	5.5254e-05	0.0015777
c67730_g2	0	9.97899407909948	-Inf	5.53e-05	0.001578
c25979_g1	1621.96456937252	3791.09206135191	-1.2249	5.5636e-05	0.0015867
c65154_g1	180.401205432029	64.464455780972	1.4846	5.6153e-05	0.0016004
c79862_g1	2.27859532663343	196.711129778802	-6.4318	5.686e-05	0.0016196
c97413_g1	287.918841629073	111.688310489521	1.3662	5.691e-05	0.00162
c30812_g2	141.536911559486	365.276739634527	-1.3678	5.7506e-05	0.001636
c57881_g2	1.45136809764869	17.0704848190381	-3.556	5.7717e-05	0.0016409
c32122_g1	1185.11347044248	487.358796664759	1.282	5.7786e-05	0.0016419
c74063_g1	1568.47640216952	3746.03756782933	-1.256	5.8021e-05	0.0016476
c26218_g1	529.087028599422	216.073930725649	1.292	5.813e-05	0.0016477
c29222_g1	3.2172645242992	22.6439059651206	-2.8152	5.8079e-05	0.0016477
c57423_g2	524.210220819654	1737.78093213617	-1.729	5.8095e-05	0.0016477
c59048_g1	2083.7632386455	4840.73289490884	-1.216	5.8392e-05	0.0016541
c65925_g2	460.156459815458	3352.01132462687	-2.8648	5.8452e-05	0.0016548
c98312_g1	24.977356975277	3.20890319413478	2.9605	5.8831e-05	0.0016645
c86904_g1	2.87372376888831	21.6451902974809	-2.9131	5.8871e-05	0.0016646
c14965_g1	30.670461990952	4.84188691528509	2.6632	5.9324e-05	0.0016764
c66552_g2	776.348784656564	324.661280086487	1.2578	5.9945e-05	0.0016929
c65622_g2	3.48604782671292	24.23668775715	-2.7975	6.0107e-05	0.0016965
c20105_g1	106.144399206181	544.062837253729	-2.3577	6.0352e-05	0.0017023
c73970_g1	1487.51193103716	628.282735287363	1.2434	6.0466e-05	0.0017045
c66194_g1	641.748252601333	264.276991029755	1.28	6.0612e-05	0.0017076
c7425_g1	1697.50152876322	3992.01295545433	-1.2337	6.0804e-05	0.001712
c56819_g1	104.44373608169	447.849776354984	-2.1003	6.1686e-05	0.0017352
c67336_g1	687.381381509737	1768.77392961047	-1.3636	6.1703e-05	0.0017352
c79951_g1	1090.23522126014	2609.44234348648	-1.2591	6.1778e-05	0.0017363
c15193_g1	9.58993267544206	41.7811335176931	-2.1233	6.209e-05	0.0017429
c51937_g1	887.818692572587	369.57161453838	1.2644	6.2054e-05	0.0017429
c13091_g1	1939.84937739955	4625.68669357037	-1.2537	6.2211e-05	0.0017452
c64638_g2	20.677287152048	0.979790232690187	4.3994	6.23e-05	0.0017459
c68175_g1	1904.94648363229	760.997950407802	1.3238	6.2308e-05	0.0017459
c67454_g5	17.9021087962991	1.58395927544209	3.4985	6.2446e-05	0.0017487
c66157_g1	265.276253396227	641.991872786909	-1.2751	6.2669e-05	0.0017539
c52720_g1	171.199632507805	560.752308833409	-1.7117	6.3144e-05	0.0017661
c51543_g2	14452.455212913	33319.3926502607	-1.205	6.3248e-05	0.0017679
c40175_g1	6.19061345102921	32.0986371720649	-2.3744	6.3392e-05	0.0017709
c68093_g1	144.119143185978	50.7032741067071	1.5071	6.4182e-05	0.0017919
c97570_g1	27.4054672079047	427.43948155909	-3.9632	6.4599e-05	0.0018025
c65767_g6	158.685316496632	58.7732775943939	1.4329	6.5232e-05	0.001819
c91633_g1	0.293651007258257	27.0686922764045	-6.5264	6.5444e-05	0.0018238
c32536_g1	4221.78297630596	1752.20821885269	1.2687	6.5972e-05	0.0018374
c67073_g5	1589.6858267489	3821.54075813304	-1.2654	6.6498e-05	0.001851
c53815_g1	5.41312163173353	30.6552768595493	-2.5016	6.6744e-05	0.0018567
c67742_g1	7.08845341144657	1942.29648142963	-8.0981	6.7593e-05	0.0018792
c65101_g1	1795.56729506599	752.144957586546	1.2554	6.8235e-05	0.0018959
c44147_g2	10.8841137778216	0	Inf	6.8945e-05	0.0019145
c15415_g1	47.5674329551746	6.21935754621471	2.9351	7.0016e-05	0.0019431
c63347_g1	0	9.4816964443514	-Inf	7.0611e-05	0.0019584
c65959_g1	48.1466004895682	12.1084898040354	1.9914	7.065e-05	0.0019584
c57706_g1	5.23106693161987	39.8248907363264	-2.9285	7.1674e-05	0.0019856
c8231_g1	466.189115827986	188.214291827892	1.3085	7.2002e-05	0.0019935
c61090_g1	44.9388588670213	125.663729750606	-1.4835	7.223e-05	0.0019986
c45636_g1	615.439547073821	250.173828770986	1.2987	7.2531e-05	0.0020057
c74299_g1	7.31947245347414	34.2229389245774	-2.2252	7.515e-05	0.0020769
c57996_g1	569.869182676703	1328.41150339511	-1.221	7.5206e-05	0.0020772
c66036_g3	30.266448759715	93.5285162767514	-1.6277	7.5494e-05	0.0020839
c52010_g1	24.0589483700432	3.28361539230809	2.8732	7.5607e-05	0.0020858
c59555_g1	48.7208509855369	1.13725443149444	5.4209	7.5793e-05	0.0020897
c54337_g1	444.482902883719	1056.7555985065	-1.2494	7.5855e-05	0.0020902
c51242_g1	50.7197722296986	175.581748896029	-1.7915	7.7158e-05	0.0021248
c40019_g1	719.38839660041	296.53153280603	1.2786	7.7417e-05	0.0021307
c53508_g2	25.1058402210641	4573.81896416546	-7.5092	7.7904e-05	0.0021428
c67484_g3	21.5869439233048	125.500870585549	-2.5395	7.8139e-05	0.002148
c67109_g1	784.96325036684	329.776531952662	1.2511	7.8188e-05	0.0021481
c45591_g1	18.7250369652558	1.54660317635544	3.5978	7.8395e-05	0.0021525
c66073_g1	26.4945763534821	4.14770878357437	2.6753	7.9014e-05	0.002167
c67422_g2	972.008974102916	408.398287294711	1.251	7.9014e-05	0.002167
c100355_g1	15.1723667902112	54.6364544433114	-1.8484	7.9312e-05	0.0021738
c4398_g1	36.0468991070016	7.52211597897102	2.2607	7.9503e-05	0.0021778
c64277_g1	92.4375305277833	303.068248008066	-1.7131	8.0476e-05	0.0022031
c3230_g1	40.723666833615	9.7769166928807	2.0584	8.0531e-05	0.0022034
c92541_g1	55.3667564621278	155.581294698975	-1.4906	8.1003e-05	0.002215
c66180_g3	2383.65983538682	5457.19371163633	-1.195	8.121e-05	0.0022193
c97468_g1	16.671485065389	6011.35513911366	-8.4942	8.1965e-05	0.0022386
c59375_g1	27.1865736536436	1.50120727481115	4.1787	8.2096e-05	0.0022409
c63985_g1	129.054073642884	44.680797057455	1.5302	8.2494e-05	0.0022504
c46124_g1	1270.57167320146	2920.64976220533	-1.2008	8.3061e-05	0.0022646
c56603_g1	898.881004462561	2113.11280918279	-1.2332	8.3551e-05	0.0022766
c52153_g1	16.1032095601386	1.25736253121203	3.6789	8.3997e-05	0.0022874
c48786_g1	413.627784231182	167.936961096958	1.3004	8.4239e-05	0.0022924
c51518_g1	870.474430267786	363.729650437857	1.2589	8.4278e-05	0.0022924
c60642_g2	5.06973521478621	28.4233209849033	-2.4871	8.4595e-05	0.0022997
c59677_g1	64.3176664812044	178.473168722671	-1.4724	8.5229e-05	0.0023155
c68227_g1	356.995397326778	144.929887919483	1.3006	8.5554e-05	0.002323
c53631_g2	593.140649563052	13092.0802333911	-4.4642	8.6986e-05	0.0023605
c91823_g1	1643.70938606286	671.040755426551	1.2925	8.7236e-05	0.0023659
c16360_g1	4.87171898226868	28.0790762906657	-2.527	8.7342e-05	0.0023674
c67756_g3	15.039893161323	54.4629077227592	-1.8565	8.7445e-05	0.0023688
c79894_g1	411.849743647069	985.171705957059	-1.2583	8.7505e-05	0.0023691
c51037_g2	0	151.50076474926	-Inf	8.762e-05	0.0023708
c62165_g1	89.1811139460112	28.2233067145889	1.6599	8.8201e-05	0.0023851
c66270_g2	1635.4515245083	692.528854344559	1.2397	8.8737e-05	0.0023982
c40405_g1	4.26338530754503	39.1753257920302	-3.1999	8.9119e-05	0.0024069
c68121_g1	406.390278304589	165.492045120434	1.2961	8.9163e-05	0.0024069
c60946_g2	10.5447177439753	0	Inf	9.0232e-05	0.0024341
c8258_g1	946.863429141182	3349.72759434488	-1.8228	9.0275e-05	0.0024341
c61629_g3	758.554434249144	1710.94083831083	-1.1735	9.1589e-05	0.0024681
c62381_g1	6.67829030770403	31.6262445756521	-2.2436	9.1663e-05	0.0024687
c43650_g1	1.10000091449943	24.4045428176339	-4.4716	9.1904e-05	0.0024737
c39795_g1	1751.40540274836	4067.25329721177	-1.2155	9.1985e-05	0.0024745
c67313_g3	773.950209622079	1771.77281507611	-1.1949	9.2257e-05	0.0024804
c65790_g1	533.141949366458	220.472747174816	1.2739	9.2556e-05	0.002487
c15358_g2	0	58.6433574364645	-Inf	9.3899e-05	0.0025216
c85956_g1	8.76285978492089	156.045923768917	-4.1544	9.4094e-05	0.0025254
c56648_g1	0	9.33384039309698	-Inf	9.4243e-05	0.0025279
c67167_g1	345.058550502357	141.497141907812	1.2861	9.4356e-05	0.0025295
c37394_g1	699.719599766361	296.968419758101	1.2365	9.4517e-05	0.0025323
c58943_g1	0.645018190407514	37.2637831475663	-5.8523	9.4603e-05	0.0025332
c66560_g2	435.563205242561	179.614825661961	1.278	9.491e-05	0.0025399
c67385_g1	409.743698788493	114.019950132335	1.8454	9.5162e-05	0.0025452
c62505_g1	4.90456745331515	873.087248293268	-7.4759	9.5985e-05	0.0025658
c6134_g1	364.932417679801	148.680405241965	1.2954	9.6186e-05	0.0025697
c67016_g1	1367.42022821519	4241.88163102848	-1.6332	9.6256e-05	0.00257
c66282_g3	20.8005459315684	69.4010509868272	-1.7383	9.6332e-05	0.0025706
c67006_g6	56.4748918567501	14.8743166983865	1.9248	9.6905e-05	0.0025844
c65574_g2	0	13.2127993947369	-Inf	9.7036e-05	0.0025864
c37339_g1	2286.87437535372	1013.48770979381	1.174	9.7237e-05	0.0025903
c42593_g1	14.8788701214165	53.5482244575252	-1.8476	9.8119e-05	0.0026123
c85802_g1	20.2252150663548	2617.60845670511	-7.016	9.8327e-05	0.0026163
c56618_g1	0.587302014516514	12.5507833896894	-4.4175	9.9112e-05	0.0026357
c53543_g1	124.2230295594	301.719634748304	-1.2803	9.9357e-05	0.0026407
c67584_g2	1.71616101696145	17.1195092647463	-3.3184	9.9488e-05	0.0026427
c67232_g1	14.3950293093791	0.69054958754678	4.3817	9.9555e-05	0.002643
c55227_g3	36.0800562549752	7.87802901983011	2.1953	9.9687e-05	0.0026434
c93155_g1	25.5560614942799	108.992496591732	-2.0925	9.9685e-05	0.0026434
c13029_g1	8.09297388966885	945.489425471197	-6.8682	9.9915e-05	0.002648
c24750_g1	1783.12890521375	4172.26651165137	-1.2264	0.00010039	0.0026576
c50292_g1	0.562434309671982	243.409659708247	-8.7575	0.00010039	0.0026576
c66078_g1	111.701964991563	37.7789297261512	1.564	0.00010147	0.0026847
c43014_g1	176.030831554295	65.7856477946983	1.42	0.00010159	0.0026863
c67204_g1	1722.61350450775	230.611469562453	2.9011	0.00010218	0.0027002
c12842_g1	1245.17264623762	533.52618444336	1.2227	0.00010253	0.0027081
c63391_g1	10.5365826393098	0	Inf	0.00010331	0.0027271
c91883_g1	37.4155289854512	107.743168029312	-1.5259	0.00010361	0.0027335
c56958_g1	129.661789963753	45.7316709441546	1.5035	0.0001041	0.0027447
c53525_g1	277.505672107747	110.742739665733	1.3253	0.00010434	0.0027495
c65135_g7	2.0675282001107	18.8669123423786	-3.1899	0.00010516	0.0027695
c45692_g1	6.19460383413017	30.2700504388939	-2.2888	0.00010636	0.0027997
c65106_g3	131.369044808274	321.8750792901	-1.2929	0.00010661	0.0028047
c57239_g2	2288.66170295237	5109.63968841802	-1.1587	0.00010676	0.0028049
c65226_g17	10.4539987585742	0	Inf	0.0001068	0.0028049
c68087_g1	195.728157256038	74.978886308036	1.3843	0.00010668	0.0028049
c54836_g1	1394.48509334391	602.856151776177	1.2098	0.00010698	0.0028081
c63072_g1	0	83.2022248458855	-Inf	0.00010769	0.002824
c75581_g1	33.7201111307721	0.773301588177718	5.4464	0.00010771	0.002824
c67694_g1	75.4777732598665	23.7739033082871	1.6667	0.00010833	0.0028386
c65045_g1	1963.72186687669	860.702873689581	1.19	0.00010849	0.0028413
c98841_g1	74.0405165066869	0.363952843316718	7.6684	0.00010974	0.0028723
c60895_g1	33.616649928293	0.363952843316718	6.5293	0.00011076	0.0028973
c64829_g1	488.777359665101	2739.57342049346	-2.4867	0.00011143	0.0029115
c97635_g1	2.00582164111874	605.528457323957	-8.2379	0.00011142	0.0029115
c55876_g1	10.3425567898932	0	Inf	0.00011175	0.0029184
c29185_g1	5.4709921460881	29.2778062286197	-2.4199	0.000113	0.0029495
c48715_g1	345.685312626731	142.907260685719	1.2744	0.00011371	0.0029662
c64795_g1	3527.37092972584	1536.79513345897	1.1987	0.00011407	0.002974
c61761_g1	612.760773936046	259.894262936002	1.2374	0.00011488	0.0029933
c86140_g1	430.107218768659	1.0545024308635	8.672	0.00011503	0.0029955
c17405_g1	525.541125666181	1.8731999205855	8.1322	0.00011616	0.0030216
c53700_g1	720.948567365876	1792.91877908511	-1.3143	0.00011609	0.0030216
c64998_g1	406.985233114142	958.651669319336	-1.236	0.00011652	0.0030292
c51372_g1	8.07593261256268	35.2299852548249	-2.1251	0.00011805	0.0030673
c58867_g1	32.7392242742285	6.66606239016237	2.2961	0.00011897	0.0030896
c68732_g1	25.7755717778526	2.19175686235793	3.5558	0.00011938	0.0030984
c60469_g1	1200.11602002308	2773.07207762241	-1.2083	0.00011955	0.003101
c67293_g2	165.685980855315	63.4247554700818	1.3853	0.00011961	0.003101
c56688_g1	63.4340909546343	235.659725244244	-1.8934	0.00012075	0.0031287
c66506_g2	0	30.6887164711545	-Inf	0.00012184	0.0031554
c8743_g1	7.59224613898883	664.690001485846	-6.452	0.00012192	0.0031557
c50704_g1	1541.76442215094	675.556793309743	1.1904	0.00012235	0.003165
c61466_g1	186.68912958849	434.171394194032	-1.2176	0.00012254	0.0031681
c69078_g1	0	47.5628155640422	-Inf	0.00012261	0.0031682
c67907_g1	167.18247725024	462.598733200069	-1.4683	0.00012307	0.0031782
c57471_g2	1090.22591245319	474.84466777585	1.1991	0.00012457	0.0032135
c59972_g1	3.59349941229299	566.001927792422	-7.2993	0.00012455	0.0032135
c7830_g1	10.0739278259431	0	Inf	0.0001249	0.0032201
c8272_g1	196.944958400625	75.0528157920796	1.3918	0.00012551	0.003234
c51453_g1	78.5733012214146	2637.02852852952	-5.0687	0.00012604	0.003246
c58708_g1	13.9730493947972	0.69054958754678	4.3388	0.00012774	0.0032879
c60965_g1	936.842505245956	2191.60997044017	-1.2261	0.00012811	0.0032955
c22064_g1	1452.48822977861	643.07663937701	1.1755	0.00012852	0.0033043
c27073_g1	603.94004363677	252.92622381346	1.2557	0.00012883	0.0033104
c97373_g1	1550.70023316479	667.832329502232	1.2154	0.0001293	0.0033208
c64108_g1	2066.05931532718	770.486640006448	1.423	0.0001298	0.0033298
c8189_g1	54.3505728869871	144.727027819135	-1.413	0.00012974	0.0033298
c80007_g1	709.998793985353	298.772808884909	1.2488	0.0001301	0.0033359
c86172_g1	192.699694739431	74.8133823067741	1.365	0.00013036	0.0033407
c81265_g1	11.3432412234781	0	Inf	0.00013084	0.0033509
c47257_g1	180.215777702669	431.984627393436	-1.2613	0.00013115	0.003357
c66631_g1	674.04644990839	1575.30036092112	-1.2247	0.00013134	0.0033601
c65025_g3	52.1290770069331	13.9106060706115	1.9059	0.00013173	0.0033683
c54207_g1	2995.92916865331	1334.29361899524	1.1669	0.000132	0.0033733
c80126_g1	472.817999321709	198.420265414713	1.2527	0.00013209	0.0033737
c56542_g1	761.735480395863	2189.16775915448	-1.523	0.00013429	0.0034282
c15495_g2	97.0479845829922	33.3809047416123	1.5397	0.00013502	0.0034407
c59398_g4	2.12125399290074	20.7867856494503	-3.2927	0.00013501	0.0034407
c66130_g3	0	76.7534643674027	-Inf	0.00013516	0.0034407
c66311_g1	55.3923952347475	15.0514890462699	1.8798	0.00013491	0.0034407
c74096_g1	2479.16562150858	1068.53360217368	1.2142	0.00013523	0.0034407
c91597_g1	7.64597193177886	36.7018733161743	-2.2631	0.00013508	0.0034407
c56486_g1	423.763109314647	173.090645553333	1.2917	0.0001355	0.0034427
c64236_g1	1.178594412134	43.2156654799559	-5.1964	0.00013543	0.0034427
c64573_g2	368.396643484293	156.030836622459	1.2394	0.00013553	0.0034427
c64000_g1	51.6410920978738	198.664406852128	-1.9437	0.00013627	0.0034578
c64268_g1	30.493323080178	6.34387690422599	2.2651	0.00013625	0.0034578
c45541_g2	0.645018190407514	12.037406150026	-4.222	0.00013674	0.0034678
c65132_g3	1.55482930012778	31.0750164660899	-4.3209	0.00013708	0.0034745
c57285_g1	29.2438072596842	86.7350886985436	-1.5685	0.00013779	0.0034905
c58162_g1	155.070187364516	368.622624914755	-1.2492	0.00013906	0.0035208
c52835_g1	163.450354336553	62.9298118113884	1.377	0.00013936	0.0035265
c59776_g1	27.1478839870187	4.71011046894593	2.527	0.000142	0.0035914
c44364_g1	0.268783302413725	10.7896517663639	-5.3271	0.00014315	0.0036166
c58496_g1	139.858204252356	19.5852098814622	2.8361	0.00014316	0.0036166
c63932_g1	17.0079505420556	1.38109917509356	3.6223	0.00014346	0.0036223
c56100_g1	16273.6805832352	7485.31519977892	1.1204	0.0001445	0.0036466
c46268_g1	69.6819575661638	174.683721122345	-1.3259	0.00014562	0.0036728
c67950_g1	19.0846935915341	2947.89874970948	-7.2711	0.00014663	0.0036965
c79923_g1	1280.66538180838	2972.77042020454	-1.2149	0.00014699	0.0037034
c62102_g1	421.696352806854	175.361034018178	1.2659	0.00014905	0.0037533
c43167_g1	526.790312875523	226.031162290263	1.2207	0.00014969	0.0037654
c63990_g1	322.880024798746	136.855758199988	1.2383	0.00014964	0.0037654
c67495_g2	88.8415635737013	30.0547363609614	1.5636	0.00015002	0.0037717
c67374_g5	2.05954743390877	17.5208182071497	-3.0887	0.00015035	0.0037778
c54352_g1	0	54.345360426591	-Inf	0.00015096	0.0037911
c57534_g1	135.835671439146	52.4486169852676	1.3729	0.00015123	0.0037919
c59268_g1	775.587276786624	334.398408505236	1.2137	0.00015115	0.0037919
c61683_g1	3.68007367612949	23.1347292256705	-2.6523	0.00015124	0.0037919
c74475_g1	381.3264821097	159.43584051626	1.2581	0.00015203	0.0038099
c62321_g2	3.62634788333946	30.1865128073005	-3.0573	0.00015329	0.0038392
c67719_g5	9.88772840426486	0	Inf	0.00015373	0.0038483
c59716_g1	123.643245295695	43.6724761590983	1.5014	0.00015464	0.0038688
c64128_g1	934.244371843403	404.933583067038	1.2061	0.00015526	0.0038823
c62747_g1	9.12220773427208	59.5097149374645	-2.7057	0.00015562	0.0038893
c57460_g1	0	8.53485105245418	-Inf	0.00015584	0.0038925
c66494_g1	106.616422582836	37.6728410322771	1.5008	0.00015633	0.0039029
c64252_g1	30.2862463367562	6.09562090233318	2.3128	0.00015724	0.0039234
c66628_g1	394.848885804368	1625.90667861054	-2.0419	0.00015889	0.0039624
c12964_g1	472.320009825811	1078.02500453904	-1.1906	0.00015926	0.0039696
c57017_g2	63.4635663964341	19.2995977804827	1.7174	0.00015942	0.0039713
c46252_g1	9.7922479679877	0	Inf	0.00016001	0.0039839
c65622_g4	9.74235821983507	39.3367093951487	-2.0135	0.00016086	0.004003
c40038_g1	365.999395866009	858.460806146075	-1.2299	0.0001616	0.0040194
c66514_g2	495.159532672844	213.672650062246	1.2125	0.00016244	0.0040379
c58628_g1	114.013563127706	40.9484166221276	1.4773	0.00016485	0.0040956
c67359_g1	189.818143918262	76.32340918134	1.3144	0.00016515	0.004101
c56643_g1	891.638007103964	383.489690358479	1.2173	0.00016551	0.0041076
c65847_g1	5.69004003881276	28.7732544223765	-2.3382	0.00016737	0.0041518
c97404_g1	1023.70466139073	429.369211520223	1.2535	0.00016959	0.0042045
c98166_g1	12.7946093211268	0.363952843316718	5.1356	0.00017031	0.00422
c63226_g1	117.670465573005	41.3634541102242	1.5083	0.00017213	0.0042629
c53293_g1	1680.11371576245	740.371688966332	1.1822	0.00017391	0.0043047
c38041_g1	881.623007744669	1970.55581363036	-1.1604	0.00017445	0.0043158
c85847_g1	1282.21391994635	2917.41097294946	-1.1861	0.00017503	0.0043279
c60523_g1	370.664038104856	157.449294813472	1.2352	0.00017536	0.0043336
c48860_g1	140.951459732905	53.1967226749598	1.4058	0.0001763	0.0043545
c51526_g1	169.156797755294	384.939720205357	-1.1863	0.0001766	0.0043597
c66611_g4	3.93688582924031	327.968882666207	-6.3804	0.00017672	0.0043604
c67073_g7	10.6730466512989	47.6237962996895	-2.1577	0.00017765	0.0043794
c67162_g6	7.07954723900591	31.8451842809159	-2.1693	0.00017768	0.0043794
c54843_g1	449.139390099119	199.231493154947	1.1727	0.00017996	0.0044331
c60041_g1	1210.24710767649	531.024795532827	1.1885	0.00018106	0.004458
c59213_g3	9.61894510185113	378.691369307823	-5.299	0.00018167	0.0044706
c65018_g1	3.83741500986218	26.9659412665442	-2.8129	0.00018206	0.0044778
c61900_g4	0	14.3926068145741	-Inf	0.0001831	0.0045009
c58889_g1	598.43682037349	262.923930666349	1.1866	0.00018344	0.0045069
c66921_g8	13.5678020803943	0.69054958754678	4.2963	0.00018376	0.0045124
c67483_g4	130.367743645377	51.4664698596901	1.3409	0.00018438	0.0045252
c12624_g1	0.53756660482745	11.7855216039693	-4.4544	0.00018474	0.0045318
c56746_g1	57.5870188835587	284.546701446886	-2.3048	0.00018712	0.0045877
c67069_g2	17.7525938903048	1.91055601967215	3.216	0.00018759	0.0045967
c58937_g1	150.314342581554	1144.36847676898	-2.9285	0.00018884	0.0046249
c21849_g1	0	18.0819424075793	-Inf	0.00018989	0.0046483
c39732_g1	195.111071747337	76.8938565028346	1.3434	0.00019034	0.0046568
c53676_g1	30.0840853826742	109.590395170948	-1.865	0.00019146	0.0046818
c67402_g4	45.2059456954211	11.5826615036208	1.9645	0.00019183	0.0046883
c65234_g1	133.931961167354	3447.10297217281	-4.6858	0.00019218	0.0046945
c14048_g1	9.65977433909953	0	Inf	0.00019275	0.0047059
c65087_g2	120.484024918452	1809.3746814588	-3.9086	0.00019318	0.0047139
c53370_g1	40.771108334217	126.827160871712	-1.6372	0.00019376	0.0047232
c86351_g1	129.071865444441	992.936122343821	-2.9435	0.00019372	0.0047232
c65620_g2	11.6695863633192	0.446704843947656	4.7073	0.00019397	0.0047256
c62451_g2	443.64584532514	193.753484814574	1.1952	0.00019408	0.0047261
c68211_g1	1294.54344057104	2902.10266179837	-1.1647	0.00019552	0.0047586
c65747_g1	0	8.57661840983452	-Inf	0.00019577	0.004762
c67877_g5	1805.35705245069	4066.75622166331	-1.1716	0.00019687	0.0047837
c92338_g1	18.8028593951152	2.39461696270646	2.9731	0.00019683	0.0047837
c67170_g1	0	8.79114685680462	-Inf	0.00019705	0.0047858
c92091_g1	230.004398485513	530.975086989808	-1.207	0.000198	0.0048063
c47305_g1	887.382581394755	395.366567984841	1.1664	0.00019899	0.0048277
c15292_g1	266.97940210766	608.608698101898	-1.1888	0.00020113	0.004877
c38683_g1	568.035450361879	246.75745322438	1.2029	0.00020156	0.0048851
c40035_g1	22.3259004144391	67.9099495472108	-1.6049	0.00020479	0.0049606
c52988_g1	32.5608512802887	7.22483553136999	2.1721	0.00020601	0.0049877
c66741_g1	171.318593476383	66.4987484445257	1.3653	0.00020615	0.0049885
c85910_g1	1016.43696433911	448.400647072737	1.1807	0.00020739	0.0050158
c12635_g1	16022.7295633573	34648.5152673152	-1.1127	0.00020913	0.0050542
c57227_g1	449.832930783916	192.279740464815	1.2262	0.00020919	0.0050542
c40636_g1	310.486498151676	706.221591367354	-1.1856	0.00020932	0.0050546
c52268_g1	17.5416811022457	1.63298372115031	3.4252	0.00021025	0.0050744
c67435_g1	54.8296522481484	16.2108026860655	1.758	0.00021085	0.0050863
c21608_g1	3.41144471217933	21.3455587906579	-2.6455	0.00021182	0.005107
c63738_g1	501.805457443673	218.359328137963	1.2004	0.00021195	0.0051076
c66113_g8	48.8479663530184	4.42890962626015	3.4633	0.00021235	0.0051145
c37486_g1	458.010648043725	201.008422273536	1.1881	0.00021287	0.0051245
c58615_g1	0.587302014516514	12.1048612598715	-4.3653	0.00021327	0.0051313
c61917_g1	699.680005236821	306.623081202704	1.1902	0.00021341	0.0051321
c24745_g1	1.178594412134	13.9772784663272	-3.5679	0.000215	0.005165
c51128_g2	1174.03164723544	2649.72989626359	-1.1744	0.000215	0.005165
c67782_g3	20.9868996917102	96.3316963533564	-2.1985	0.00022043	0.0052926
c43151_g1	482.475613546861	1081.84284335256	-1.165	0.0002208	0.0052988
c40291_g1	10.8423591343345	47.547809533407	-2.1327	0.00022146	0.0053119
c15381_g1	395.372149386871	167.527618185763	1.2388	0.00022186	0.0053188
c56259_g1	21.0773100001841	84.108007395542	-1.9966	0.00022453	0.00538
c43930_g1	9.597913441644	0	Inf	0.00022594	0.0054111
c68314_g1	450.89472434142	195.646398717904	1.2045	0.00022641	0.0054194
c60441_g1	29.3395963728885	6.17033310050649	2.2494	0.00022653	0.0054196
c12188_g1	9.58993267544206	0	Inf	0.00022668	0.0054204
c85922_g1	2760.87913027441	5973.12467442227	-1.1134	0.00022692	0.0054233
c99101_g1	376.29422364624	162.072733877473	1.2152	0.00022715	0.005426
c59035_g1	49.2819174169032	210.939186288388	-2.0977	0.00022804	0.0054446
c67726_g2	2006.50322283723	915.767774138205	1.1316	0.00022851	0.0054529
c52820_g1	2.06353781700974	270.527580341021	-7.0345	0.0002288	0.0054569
c4263_g1	157.271865748748	61.5580270068617	1.3532	0.00023058	0.0054938
c91826_g1	50.0575584237214	14.0519906645005	1.8328	0.00023055	0.0054938
c64409_g1	22.6774219360519	2.518353606588	3.1707	0.00023164	0.0055162
c97312_g1	4179.26187199004	9055.22311085274	-1.1155	0.00023201	0.0055223
c11167_g1	16.6734702975489	53.6185253974048	-1.6852	0.0002325	0.0055282
c97784_g1	590.116046757119	258.844177597097	1.1889	0.00023247	0.0055282
c65653_g3	489.353906568328	212.652271340298	1.2024	0.00023304	0.0055383
c68116_g1	6582.65804460414	14729.8272121072	-1.162	0.00023402	0.0055587
c65516_g1	18.6295565289786	430.955284341084	-4.5319	0.00023435	0.0055638
c57601_g1	61.5787096257486	18.5592410330979	1.7303	0.0002349	0.005574
c45612_g1	1063.02607193711	475.225488771877	1.1615	0.00023618	0.0056014
c7441_g1	380.529963156596	163.346469790583	1.2201	0.00023663	0.0056093
c66103_g2	8.28300935598444	34.9363304345551	-2.0765	0.00023788	0.005636
c66092_g1	134.591379460376	50.8884862570482	1.4032	0.00023843	0.0056461
c52605_g1	9.46160376811844	0	Inf	0.00023895	0.0056555
c56808_g1	132.593827343606	51.6291338645832	1.3608	0.00023919	0.0056585
c12527_g1	17.31864282642	1.74505201841028	3.311	0.00024029	0.0056816
c64992_g5	433.990234377301	187.286368954112	1.2124	0.00024485	0.0057805
c83619_g1	9.40388759222744	0	Inf	0.00024473	0.0057805
c85805_g1	138.80394961353	52.8869911666074	1.3921	0.00024476	0.0057805
c62185_g1	757.601214982198	327.83217309591	1.2085	0.00024549	0.0057928
c65696_g1	34.2479998708411	7.60045672130827	2.1719	0.00024996	0.0058941
c82466_g1	31.9327200285238	7.55584353389374	2.0794	0.00025004	0.0058941
c65988_g1	26.0894833775429	4.92101037175209	2.4064	0.00025046	0.0059011
c86622_g1	0.268783302413725	30.2713279238359	-6.8154	0.00025182	0.0059301
c60938_g1	915.86888858821	409.81958256526	1.1602	0.00025511	0.0060044
c56877_g2	21.5405821674051	3.32901129385237	2.6939	0.00025611	0.006025
c37499_g1	436.592244911138	189.563231793155	1.2036	0.00025752	0.0060549
c61321_g1	5230.54375584699	2398.72863629123	1.1247	0.00026086	0.0061273
c64832_g2	0	8.45288176595299	-Inf	0.00026085	0.0061273
c60129_g1	17.2269984347803	1.94791211875881	3.1447	0.00026116	0.0061312
c67704_g1	0	79.7431340792908	-Inf	0.00026144	0.0061348
c38991_g1	1895.75300410154	865.633111482412	1.1309	0.00026497	0.0062145
c16437_g1	648.359746303461	292.345964402059	1.1491	0.00026636	0.0062439
c57933_g1	9.19696518726925	0	Inf	0.00026699	0.0062556
c67241_g1	221.558978292535	91.5717816414052	1.2747	0.00026776	0.0062705
c63182_g2	24.5719559469532	0.326596744230062	6.2334	0.00026891	0.0062943
c62788_g1	263.206277573108	110.191223612853	1.2562	0.00027304	0.0063844
c85758_g1	29.7861353153878	1840.08235538054	-5.949	0.00027293	0.0063844
c53631_g1	73.7467105364224	20.7686429286306	1.8282	0.00027383	0.0063966
c63172_g1	408.031219477705	909.391773026141	-1.1562	0.00027383	0.0063966
c85893_g1	496.261075098351	214.03906217546	1.2132	0.00027475	0.0064147
c66648_g2	23.8228592002123	4.26781688329196	2.4808	0.00027537	0.006426
c22622_g1	9.12236207273565	0	Inf	0.00027564	0.006429
c53109_g1	390.183300114129	169.338554052093	1.2042	0.0002771	0.0064598
c66154_g1	8.99864027782458	853.244366505695	-6.5671	0.00027924	0.0065032
c66556_g1	7.37718862936514	31.6680119330325	-2.1019	0.00027919	0.0065032
c97294_g1	788.6743024073	357.293797028755	1.1423	0.00027949	0.0065058
c64880_g2	1625.8042210333	750.647052150398	1.1149	0.00028295	0.0065831
c63278_g2	1.178594412134	13.5225338199219	-3.5202	0.00028554	0.0066399
[truncated: 899 more rows]
