# Supplementary material for: The developmental transcriptome of the bamboo snout beetle Cyrtotrachelus buqueti and insights into candidate pheromone-binding proteins
Source: PLoS One. 2017 Jun 29;12(6):e0179807. doi: 10.1371/journal.pone.0179807 (PMC5491049; doi:10.1371/journal.pone.0179807)
Supplement: S22 Text — (XLS) [file pone.0179807.s022.xls]

gene_id	CB_F_readcount	CB_C_readcount	log2FoldChange	pval	padj
c58155_g1	30187.5871959444	29.4098241091297	10.003	1.5251e-162	7.6476e-158
c29237_g1	13.5708972909825	17347.1189403445	-10.32	5.677e-161	1.4234e-156
c67209_g1	87240.084714942	97.0783578673207	9.8116	8.6935e-158	1.4531e-153
c97598_g1	7598.18406146711	5.7118154023357	10.377	2.0245e-147	2.538e-143
c57174_g1	14576.9429441434	23.2028327484861	9.2952	4.3086e-145	4.3211e-141
c62616_g1	18.6246249073613	11195.4878757381	-9.2315	1.0873e-141	9.0872e-138
c79919_g1	41406.8818211035	36.3382791691114	10.154	2.5838e-141	1.851e-137
c15345_g1	12177.9326304551	22.1405874237983	9.1034	1.2703e-140	7.0775e-137
c85970_g1	13.015450337847	8771.09380206618	-9.3964	1.2554e-140	7.0775e-137
c67074_g1	5066.57073422303	3.75808686589281	10.397	3.0915e-139	1.5502e-135
c50594_g1	14123.4196218025	13.2295706319625	10.06	6.2975e-138	2.8708e-134
c65005_g2	6188.64590822193	7.2861637301894	9.7302	2.0413e-137	8.5303e-134
c85736_g1	2.65382700948445	4168.56880759874	-10.617	7.0276e-137	2.7108e-133
c97291_g1	6859.93544593895	5.83765617232457	10.199	1.5133e-134	5.4204e-131
c56536_g1	10120.2911480943	24.4012434958747	8.6961	1.2597e-132	4.2111e-129
c97364_g1	13300.6818790243	31.5079019582606	8.7216	7.8624e-130	2.4641e-126
c51543_g1	82.8920930336103	41017.1777757535	-8.9508	1.0494e-128	3.0954e-125
c65996_g2	3480.43695015175	3.40726022027301	9.9964	4.8539e-128	1.3522e-124
c97304_g1	4025.6595581726	5.81914762962537	9.4342	4.3379e-127	1.1449e-123
c97754_g1	2767.89730066102	1.34778095438161	11.004	1.4425e-126	3.6168e-123
c97490_g1	5886.89772160192	4.40421452903481	10.384	1.7573e-124	4.1961e-121
c80057_g1	2861.71458366969	2.36324380584262	10.242	2.3447e-124	5.3444e-121
c63495_g1	3913.3569696135	7.26105279534415	9.074	1.0524e-123	2.2944e-120
c15411_g1	3452.78173494816	3.41730524054319	9.9807	2.0719e-123	4.3291e-120
c79977_g1	2972.67114583128	3.33006305379388	9.802	3.4362e-123	6.8924e-120
c68117_g1	2229.47944354658	0.654591185571023	11.734	1.9933e-122	3.8444e-119
c47220_g1	3201.43250992491	4.74499615438444	9.3981	3.703e-122	6.8774e-119
c66862_g10	3572.35112114921	4.96151850758635	9.4919	1.4819e-118	2.654e-115
c66901_g1	23792.0744900617	40.2222068049931	9.2083	2.5685e-118	4.4413e-115
c59120_g1	1985.16094907484	0.976864268221444	10.989	2.9082e-117	4.861e-114
c68178_g1	25.7765640658436	6230.22826301457	-7.9171	1.6471e-116	2.6643e-113
c68116_g1	7236.40451756171	31.4859507874373	7.8444	1.8425e-116	2.8873e-113
c97559_g1	1730.25170720063	0.360871665889985	12.227	1.2386e-115	1.8821e-112
c39937_g1	6146.66983567888	4.05338788341501	10.566	5.6619e-115	8.3504e-112
c68175_g1	2093.6151540884	2.35319878557244	9.7972	1.1928e-114	1.709e-111
c85771_g1	12946.6069370121	72.6733985742009	7.4769	2.8989e-114	4.0379e-111
c80006_g1	42.4695713816229	8321.41489774182	-7.6143	1.901e-113	2.5764e-110
c58149_g2	31.3191068282203	6335.63285556039	-7.6603	7.2458e-113	9.5617e-110
c67191_g1	22784.2901003177	146.527804956217	7.2807	2.3275e-112	2.9926e-109
c67662_g4	2207.68613264963	3.06489709708223	9.4925	2.6459e-112	3.317e-109
c7525_g1	1608.10874466867	0.654591185571023	11.262	7.0448e-112	8.6161e-109
c42980_g1	1786.31281004805	1.69860760000141	10.038	1.9251e-111	2.2984e-108
c91632_g1	3535.61387737202	14.6059051493135	7.9193	1.1686e-109	1.3628e-106
c68191_g1	2686.07509525436	3.93759213369632	9.414	1.8182e-109	2.0721e-106
c34400_g1	1675.54902340286	1.67005403703203	9.9705	2.2232e-109	2.4774e-106
c97513_g1	3612.44315557866	16.336505708748	7.7887	1.0374e-107	1.1309e-104
c85857_g1	1340.81209997445	0.360871665889985	11.859	1.4051e-107	1.4991e-104
c66616_g5	1850.51999874874	3.74804184562263	8.9476	7.2973e-107	7.6234e-104
c85758_g1	32.7037120320151	10117.6363293057	-8.2732	5.0986e-106	5.2178e-103
c97283_g1	9575.67215143204	74.3167666418673	7.0095	4.9818e-105	4.9963e-102
c74575_g1	2340.83955087302	8.84544614346803	8.0479	2.9495e-104	2.9e-101
c91700_g1	1745.41136671291	4.05180638557385	8.7508	4.7819e-104	4.6113e-101
c17950_g1	2125.46278792118	7.58490737583573	8.1304	1.7369e-103	1.6434e-100
c21880_g1	1291.08231920856	1.04401641443039	10.272	2.2012e-103	2.044e-100
c73971_g1	2559.22342218249	12.9826335855082	7.623	9.3457e-101	8.5208e-98
c66616_g3	1128.55165097929	0.664636205841203	10.73	3.0298e-100	2.713e-97
c66976_g7	53.2624134924072	6457.96423489731	-6.9218	3.4494e-100	3.0345e-97
c80307_g1	3975.07400063792	30.0274014409627	7.0486	3.3795e-99	2.9218e-96
c92011_g1	34.2308358299541	4357.49270612434	-6.9921	6.5876e-99	5.5989e-96
c45707_g1	3014.09498118129	5.00858061325493	9.2331	5.465e-98	4.5674e-95
c65653_g4	2311.91795441844	1.64150047406265	10.46	6.0475e-98	4.9713e-95
c60924_g1	2316.38966532755	14.4515108163552	7.3245	4.8345e-96	3.9101e-93
c79968_g1	1967.55518709739	11.1214477625613	7.4669	1.6406e-95	1.3058e-92
c24117_g1	11332.9932661795	127.869260987325	6.4697	5.7136e-95	4.4767e-92
c66934_g1	4449.22659991051	41.3854583656059	6.7483	6.1262e-95	4.7261e-92
c20607_g1	15096.5860740645	7.45906660584686	10.983	1.2199e-94	9.2688e-92
c59269_g1	856.218374182038	0	Inf	1.5796e-94	1.1822e-91
c67976_g1	7705.9638464459	85.7142481204339	6.4903	9.7427e-94	7.1846e-91
c67072_g1	0.296966239380113	831.236601104369	-11.451	7.9975e-93	5.8121e-90
c97547_g1	1298.16287486914	4.96151850758635	8.0315	2.1127e-92	1.5135e-89
c50692_g1	1135.2467283487	3.66238115671448	8.276	4.1915e-91	2.9603e-88
c65090_g1	2189.03538134959	17.823335449071	6.9404	1.148e-90	7.995e-88
c79874_g1	31.6260752832209	3100.57731470698	-6.6153	7.441e-90	5.1114e-87
c51050_g1	1706.77319679413	12.3383670526492	7.112	2.096e-89	1.4203e-86
c67765_g3	1832.49786052209	14.2249434428831	7.0092	2.5914e-89	1.7326e-86
c64609_g1	1667.61848692797	11.7961289886727	7.1433	3.5783e-89	2.361e-86
c67687_g2	1659.04464966805	11.8363090697534	7.131	3.6393e-89	2.37e-86
c80378_g1	1261.37893900132	6.45364877465603	7.6107	6.2114e-89	3.9932e-86
c68043_g1	1256.8678182389	3.03634353411284	8.6933	3.3113e-88	2.1018e-85
c61758_g1	1790.59221725448	14.4985729220238	6.9484	4.3065e-88	2.6994e-85
c67411_g5	708.061419991956	0.360871665889985	10.938	1.4139e-86	8.6465e-84
c79969_g1	7.03689278886837	1208.25041739394	-7.4238	1.4018e-86	8.6465e-84
c91570_g1	11062.7627422834	69.6864412441135	7.3106	2.6262e-86	1.5866e-83
c51050_g3	664.101378838025	0	Inf	2.732e-86	1.6309e-83
c12557_g1	702.556566779504	0.332318102920601	11.046	3.7839e-86	2.2323e-83
c60939_g1	49.7224105901934	8772.64490989076	-7.463	7.8272e-86	4.5639e-83
c54944_g1	115.041440094619	7444.43442603299	-6.0159	8.2035e-85	4.7283e-82
c67318_g2	4085.17069269755	54.8748976591937	6.2181	4.6557e-84	2.653e-81
c2043_g1	789.689042910642	2.10812286940114	8.5492	5.5993e-84	3.1548e-81
c13641_g1	711.354197174524	0.966819247951264	9.5231	6.9554e-84	3.8753e-81
c67287_g3	35220.5726218189	636.002991418299	5.7912	5.0958e-83	2.808e-80
c39712_g1	6.23703826273397	1688.7513153139	-8.0809	1.4187e-82	7.7324e-80
c65704_g1	3872.78065675674	2.65696332552365	10.509	3.8836e-82	2.094e-79
c62769_g1	3223.34580485127	10.0975213886713	8.3184	4.876e-82	2.6011e-79
c2074_g1	2332.38284926416	4.69793404871585	8.9556	6.6031e-82	3.475e-79
c67071_g1	2713.79051200282	3.42576876297221	9.6297	6.6527e-82	3.475e-79
c5093_g1	2121.73176298417	20.4335163013679	6.6982	3.7791e-81	1.9536e-78
c54741_g1	18.9694269877117	1651.6683612048	-6.4441	5.8141e-81	2.975e-78
c65942_g1	10.5865830349189	1206.34214963837	-6.8323	7.3832e-81	3.7397e-78
c43007_g1	89.8328307545088	5118.04376165512	-5.8322	9.0238e-81	4.525e-78
c58783_g1	961.079075293766	6.46211229708505	7.2165	2.9103e-80	1.4449e-77
c85866_g1	1647.33097537103	19.7958521606549	6.3788	3.4603e-80	1.7012e-77
c67831_g3	1742.9148808185	21.5330551122355	6.3388	1.0668e-79	5.1934e-77
c62863_g1	14.0114663887497	1320.36564833446	-6.5582	1.3552e-79	6.5343e-77
c65005_g3	5861.61472710552	10.5271266986114	9.121	1.8266e-79	8.7234e-77
c68320_g1	562.025648561518	0.360871665889985	10.605	3.5404e-79	1.6748e-76
c66324_g1	947.474366562622	6.85153752594442	7.1115	4.82e-79	2.2589e-76
c79875_g1	5142.83096764681	28.8443394722513	7.4781	1.3361e-78	6.2037e-76
c91875_g1	1247.43042168281	12.7444396939248	6.6129	1.3696e-78	6.3008e-76
c51050_g4	623.313041871085	1.32769091384125	8.8749	1.9431e-78	8.8579e-76
c47253_g1	549.687487564841	0.322273082650421	10.736	2.1945e-78	9.914e-76
c39694_g1	2057.34841691457	31.1182003286198	6.0469	4.6876e-78	2.0988e-75
c64264_g2	3621.81388740072	66.6826531659778	5.7633	1.6013e-77	7.1062e-75
c74074_g1	3229.77625738878	4.97156352785653	9.3435	2.8893e-77	1.2709e-74
c61953_g1	768.259655426785	4.47136667524376	7.4247	3.4728e-77	1.5143e-74
c39937_g2	1321.8339592613	1.68856257973123	9.6125	1.6087e-76	6.954e-74
c33173_g1	2092.33996313611	35.1499134419929	5.8955	2.0538e-75	8.8024e-73
c67442_g1	493.53640705949	0.360871665889985	10.417	3.4665e-75	1.4731e-72
c45837_g1	1356.90682433721	6.92873469242355	7.6135	4.7858e-75	2.0167e-72
c60866_g1	611.554620438114	2.44890449475077	7.9642	6.9079e-75	2.8866e-72
c66008_g1	9.72407229130621	958.802846615579	-6.6235	1.3051e-74	5.4085e-72
c63228_g1	1033.1261045787	12.2225713029305	6.4013	8.8987e-74	3.6576e-71
c97584_g1	1517.6495800151	24.8060175034114	5.935	1.2267e-73	5.0012e-71
c57506_g1	5992.20390854316	8.99639784830215	9.3795	2.1055e-73	8.5144e-71
c60344_g1	57005.0538554411	59.8620831348485	9.8952	2.2271e-73	8.9344e-71
c58782_g1	667.759658745873	3.95610067639552	7.3991	2.9557e-73	1.1763e-70
c8619_g1	543.388464859498	1.63145545379247	8.3797	4.5529e-73	1.7977e-70
c24898_g1	6.80696856388628	7888.34229074462	-10.178	7.7039e-73	3.0181e-70
c97400_g1	3429.68727777799	77.6386490373344	5.4652	1.1171e-72	4.3425e-70
c65030_g5	675.211916698474	3.68247119725484	7.5185	1.6882e-72	6.5119e-70
c64355_g2	1.29339249754321	496.749293459684	-8.5852	2.6986e-72	1.033e-69
c55127_g1	493.126900007473	1.08261499766995	8.8313	3.0023e-72	1.1405e-69
c67270_g3	815.816045350131	7.94075491576042	6.6828	3.7526e-72	1.4148e-69
c53894_g1	877.109145987342	9.55872595281898	6.5198	5.0665e-72	1.896e-69
c65132_g2	594.11456123771	3.04638855438302	7.6075	5.3429e-72	1.9846e-69
c65305_g1	444.369321503714	0.332318102920601	10.385	1.4848e-71	5.4748e-69
c85817_g1	1533.41322296171	27.7765107567146	5.7867	2.2388e-71	8.1943e-69
c67896_g2	26.1503328422275	1481.32981115364	-5.8239	2.474e-71	8.9897e-69
c91712_g1	65.5411710643349	4664.38277302191	-6.1531	8.4246e-71	3.0392e-68
c26637_g1	988.033189511839	13.6004873181226	6.1828	1.2407e-70	4.4441e-68
c37306_g1	488.814224370692	1.41493310059056	8.4324	1.5062e-70	5.3565e-68
c47213_g1	46.9302822692388	2116.49088933683	-5.495	9.9969e-70	3.5302e-67
c57721_g2	3745.18748391728	95.4735980778751	5.2938	3.6291e-69	1.2726e-66
c64355_g1	0.320968416988029	392.561670167518	-10.256	8.6419e-69	3.0094e-66
c57239_g2	2514.93491581523	60.699066183124	5.3727	1.3649e-68	4.7201e-66
c8890_g1	83637.0339092173	2554.0330262919	5.0333	4.4914e-68	1.5426e-65
c85745_g1	10038.9722162267	23.0098430639487	8.7691	8.2739e-68	2.8224e-65
c91741_g1	495.060808046258	2.67705336606401	7.5308	2.5029e-67	8.4804e-65
c19307_g1	386.251969395391	0.322273082650421	10.227	2.6591e-67	8.9491e-65
c54229_g1	4204.62807263174	120.480789155811	5.1251	7.5102e-67	2.5107e-64
c15362_g1	689.742339964748	4.08035994854323	7.4012	1.258e-66	4.1776e-64
c55846_g1	553.911526949003	0.332318102920601	10.703	1.3507e-66	4.4558e-64
c54341_g2	1706.0058634626	52660.5909623906	-4.948	1.4144e-66	4.6357e-64
c63588_g1	8313.49491700122	214.879219988809	5.2739	2.0019e-66	6.5185e-64
c43141_g1	12913.9966464292	407.321796446133	4.9866	2.5727e-66	8.323e-64
c63614_g1	7.79843030362366	3283.05065461408	-8.7176	3.1834e-66	1.0233e-63
c62064_g1	629.82181357381	6.7589948124484	6.542	3.5156e-66	1.1229e-63
c50017_g1	650.832221633895	7.38345093720889	6.4618	3.6242e-66	1.1502e-63
c59035_g1	54.0735230126506	2100.2216008445	-5.2795	4.4098e-66	1.3907e-63
c68556_g1	526.560120736434	4.14909359259334	6.9877	5.5699e-66	1.7456e-63
c97599_g1	476.652342386259	2.69556190876322	7.4662	5.9991e-66	1.8685e-63
c60373_g1	5030.54553962868	150.052818790295	5.0672	6.3725e-66	1.9725e-63
c63172_g1	448.363629615961	2.04943424562122	7.7733	6.8943e-66	2.121e-63
c79951_g1	1198.43539329238	24.231780016681	5.6281	7.6375e-66	2.3353e-63
c66717_g4	385.468117127597	11755.8001973983	-4.9306	1.0733e-65	3.2619e-63
c61651_g2	1408.90454160743	2.07956930643176	9.4041	1.5633e-65	4.7225e-63
c12527_g2	2057.83310112261	54.916935638897	5.2277	3.8474e-65	1.1553e-62
c65531_g1	1143.48094719397	23.622393038156	5.5971	4.3761e-65	1.3062e-62
c65910_g1	352.564507392056	10586.9599804399	-4.9083	1.2311e-64	3.6529e-62
c15605_g1	2.90775341207445	2539.0362096227	-9.7702	3.5789e-64	1.0557e-61
c45683_g1	792.624913738875	13.2832351297771	5.899	9.2072e-64	2.7e-61
c66616_g1	950.724742253687	1.04401641443039	9.8307	1.8548e-63	5.4076e-61
c45722_g1	1186.52516310044	0.654591185571023	10.824	2.0041e-63	5.8089e-61
c66616_g4	2325.34189590725	7.04108781401811	8.3674	3.0295e-63	8.7307e-61
c13044_g1	2395.48176482562	71.1600629684839	5.0731	3.777e-63	1.0823e-60
c55040_g1	319.041251274449	0	Inf	4.896e-63	1.3949e-60
c32388_g1	777.915140210128	13.8286361894359	5.8139	5.3655e-63	1.5201e-60
c59699_g1	606.64741144436	8.19085495789701	6.2107	7.4035e-63	2.0857e-60
c64869_g1	294.216095772446	8309.94566421755	-4.8199	1.4113e-62	3.9535e-60
c65153_g1	1197.225047212	29.5742634623581	5.3392	1.7601e-62	4.9034e-60
c66550_g1	1056.02730323548	24.674596574234	5.4195	2.5448e-62	7.0503e-60
c65579_g2	372.995825506596	1.38637953762117	8.0717	2.8415e-62	7.8291e-60
c49034_g1	513.918754046755	5.85616471502377	6.4554	6.5371e-62	1.7913e-59
c53498_g1	306.146536903686	0	Inf	7.4678e-62	2.0352e-59
c61321_g1	5750.98225115859	33.4600489968623	7.4252	7.514e-62	2.0367e-59
c81450_g1	303.364093644455	0	Inf	9.4102e-62	2.537e-59
c2274_g1	1130.71884896374	28.5302470479277	5.3086	2.0563e-61	5.5142e-59
c66232_g1	902.652850189372	20.3140015227436	5.4736	8.6624e-61	2.3105e-58
c64474_g1	235.383791493963	303215.516771287	-10.331	1.8932e-60	5.0229e-58
c92539_g1	605.29649576201	9.8995075781686	5.9341	2.5333e-60	6.6858e-58
c66520_g1	321.86191392747	0.693189768810586	8.859	2.603e-60	6.8338e-58
c22540_g1	4.40706795699184	442.298900077618	-6.6491	4.5206e-60	1.1807e-57
c68233_g1	2646.5264099854	92.986377863987	4.8309	5.702e-60	1.4815e-57
c66716_g2	1923.22828867096	21.4878541368499	6.4839	1.1818e-59	3.0546e-57
c97343_g1	3.59273008284062	2592.74749681934	-9.4952	1.6301e-59	4.1919e-57
c67578_g2	756.268567083067	16.3883123079401	5.5282	2.6862e-59	6.8724e-57
c99101_g1	413.682681419827	2.00237213995263	7.6907	4.0844e-59	1.0397e-56
c51050_g2	308.35350433972	0.683144748540406	8.8182	5.0737e-59	1.285e-56
c64731_g1	4701.36128885237	16.6904953500501	8.1379	5.9295e-59	1.4941e-56
c13104_g1	1973.28111305357	68.7609206070102	4.8429	6.668e-59	1.6718e-56
c15550_g1	2881.80446086034	105.387335904954	4.7732	7.404e-59	1.8471e-56
c91877_g1	274.270898858087	0	Inf	1.1073e-58	2.7487e-56
c64325_g1	69.0805952450427	15958.5783820719	-7.8518	1.8027e-58	4.4531e-56
c12851_g1	1909.13018779921	19.8931393676744	6.5845	1.2992e-57	3.1935e-55
c53676_g1	33.0528999092851	1095.43439035948	-5.0506	1.3359e-57	3.2678e-55
c74080_g1	263.981231040487	0	Inf	2.2468e-57	5.4691e-55
c66425_g1	405.485566694328	4.39258801092348	6.5284	2.9036e-57	7.0339e-55
c54271_g1	1722.52311946558	23.8976040151378	6.1715	3.2701e-57	7.8836e-55
c63022_g1	1550.62548457201	33937.0941550923	-4.4519	7.8123e-57	1.8744e-54
c91748_g1	37.3551875620058	1367.95413451064	-5.1946	1.8181e-56	4.3415e-54
c40066_g1	22.3754411966059	811.86962457978	-5.1813	1.9058e-56	4.5292e-54
c5323_g1	4900.54448138765	22.4440755629681	7.7705	2.0064e-56	4.7458e-54
c51605_g1	4002.87890533868	168.367790835746	4.5713	2.5376e-56	5.974e-54
c22030_g1	407.695015248518	1.32769091384125	8.2624	3.5514e-56	8.3217e-54
c68639_g1	279.995698518722	0.72174333177997	8.5997	3.706e-56	8.6435e-54
c45686_g1	35.8069529118754	1111.40193401449	-4.956	3.7266e-56	8.6513e-54
c79973_g1	671.112828281957	13.0852213192744	5.6805	4.1619e-56	9.6174e-54
c60179_g1	388.834031565067	4.36561594579525	6.4768	5.7397e-56	1.3142e-53
c66301_g3	2313.91358989645	18.3000028646797	6.9823	5.7256e-56	1.3142e-53
c85807_g1	272.670970269511	6046.49686308755	-4.4709	1.0103e-55	2.3028e-53
c74128_g1	6149.96767755496	10.7621575945125	9.1585	1.3197e-55	2.9945e-53
c65516_g1	20.4593912172836	2497.39058916239	-6.9315	1.6743e-55	3.7819e-53
c91919_g1	246.320236463134	0	Inf	1.9039e-55	4.2813e-53
c47512_g1	3944.10519573234	3.34010807406406	10.206	1.929e-55	4.3183e-53
c32322_g1	489.8758877265	2.0594792658914	7.894	2.233e-55	4.9767e-53
c65398_g1	273.568496491826	0.683144748540406	8.6455	3.1755e-55	7.0457e-53
c64377_g1	431.146820540836	3.37870665730362	6.9956	4.9519e-55	1.0939e-52
c91605_g1	382.215945121499	4.72490611384408	6.338	7.5162e-55	1.6531e-52
c49574_g1	519.224359311535	10.5440537434694	5.6219	8.2809e-55	1.8133e-52
c97367_g1	1050.17020458821	0.976864268221444	10.07	2.2774e-54	4.9653e-52
c4508_g1	2498.37443131124	24.0406514624266	6.6994	2.5801e-54	5.6009e-52
c85862_g1	5.14956781256493	380.799315130054	-6.2084	2.9614e-54	6.4008e-52
c66590_g1	69.506995866577	115587.459019491	-10.7	4.0944e-54	8.8117e-52
c97313_g1	2020.97707276629	9.22482635205722	7.7753	5.6082e-54	1.2018e-51
c66390_g2	1189.32803174431	43.7508397025129	4.7647	5.9972e-54	1.2797e-51
c57523_g1	3248.06539509483	151.41260865536	4.423	9.6962e-54	2.0602e-51
c63956_g1	906.210533646043	29.7148905144802	4.9306	1.495e-53	3.1631e-51
c97332_g1	5.44653405194504	5058.66113584028	-9.8592	2.2143e-53	4.6654e-51
c20777_g1	725.453162247474	22.0461835800193	5.0403	8.6533e-53	1.8156e-50
c36791_g1	43.2994036892647	1097.85132128476	-4.6642	3.4171e-52	7.1395e-50
c74165_g1	533.736518875313	13.0714572700987	5.3516	3.6058e-52	7.5026e-50
c61204_g2	0	212.522006383587	-Inf	3.8918e-52	8.0643e-50
c7980_g1	7426.73625407232	384.413881885603	4.272	4.9952e-52	1.0308e-49
c39775_g1	5.66197492891031	6997.31116239813	-10.271	5.9022e-52	1.213e-49
c63821_g1	0	380.377687752846	-Inf	6.9107e-52	1.4144e-49
c61475_g3	643.600683948469	19.031511584288	5.0797	8.2792e-52	1.6876e-49
c5221_g1	12971.3043510606	713.267941461693	4.1847	2.0233e-51	4.1076e-49
c67386_g4	7.20946234328915	388.308610068912	-5.7512	2.122e-51	4.2907e-49
c65702_g1	120.202841622799	2637.99820409012	-4.4559	3.4222e-51	6.8918e-49
c67582_g3	235.196159870019	0.72174333177997	8.3482	3.6453e-51	7.3117e-49
c2390_g1	298.184403974958	3.01783499141364	6.6265	5.0751e-51	1.0139e-48
c80334_g1	242.457939186675	0.996954308761804	7.926	8.9302e-51	1.777e-48
c64497_g3	428.689755934333	9.33029744906391	5.5219	1.5362e-50	3.0447e-48
c58752_g1	8.56989685523039	795.367435606283	-6.5362	1.8415e-50	3.6354e-48
c66916_g1	59.5195736785662	1311.50684638768	-4.4617	2.9878e-50	5.8755e-48
c61222_g1	5311.79604088269	6.38649662844708	9.7	4.2603e-50	8.345e-48
c57559_g1	427.450582806806	9.82547340737179	5.4431	4.3057e-50	8.4012e-48
c91924_g1	1196.72066888028	1.99232711968245	9.2304	4.9343e-50	9.5904e-48
c66560_g2	478.489935833589	3.36866163703344	7.1502	6.203e-50	1.201e-47
c67162_g5	515.545232401217	6.3764516081769	6.3372	1.827e-49	3.5237e-47
c91929_g1	16.5594288297202	2310.26230087006	-7.1243	2.1935e-49	4.2142e-47
c2699_g1	43.3948336781904	991.637414023063	-4.5142	3.2874e-49	6.2919e-47
c69597_g1	11.9035675028097	446.599298682674	-5.2295	4.8655e-49	9.2769e-47
c8288_g1	365.68462054199	0.360871665889985	9.9849	5.374e-49	1.0208e-46
c66264_g1	321.568630562673	4.95305498515732	6.0207	6.0082e-49	1.1369e-46
c67965_g1	1813.93487417578	93.8955307211158	4.2719	1.1314e-48	2.1328e-46
c64550_g1	26.5954562511602	697.282283930191	-4.7125	1.1448e-48	2.15e-46
c64632_g2	1391.32034082767	68.6771145850642	4.3405	1.9814e-48	3.7075e-46
c97442_g1	3173.22096681411	3.97460921909472	9.6409	2.4864e-48	4.6349e-46
c65128_g1	216.999620726648	3763.01724352922	-4.1161	3.4066e-48	6.3268e-46
c66235_g1	186.399180090639	3220.07279201444	-4.1106	5.0295e-48	9.3064e-46
c47328_g1	718.269702096033	28.9165092811048	4.6346	7.7902e-48	1.4362e-45
c68287_g1	940.152611808357	13.253103300627	6.1485	9.0429e-48	1.661e-45
c36279_g1	3091.3547311619	7.24598364910868	8.7368	9.114e-48	1.668e-45
c53178_g2	8332.17839127795	508.72483141935	4.0337	9.4623e-48	1.7254e-45
c97523_g1	186.734705034413	0	Inf	1.3134e-47	2.3862e-45
c66879_g2	473.992351384036	14.7703445025419	5.0041	1.7701e-47	3.2045e-45
c63630_g1	438.375679728506	12.3951945461461	5.1443	1.9219e-47	3.4666e-45
c65475_g1	2854.34355847808	167.221662582265	4.0933	1.9598e-47	3.5225e-45
c59557_g1	843.192362781658	37.3891776081296	4.4952	2.585e-47	4.6295e-45
c46603_g1	2305.11736737687	130.599978851204	4.1416	2.7404e-47	4.8903e-45
c66495_g1	4653.67922180483	289.976405659594	4.0044	4.4188e-47	7.8575e-45
c53558_g1	17.6659369390714	515.598136780486	-4.8672	8.4816e-47	1.5029e-44
c62035_g1	255.384753271903	3.04638855438302	6.3894	8.8563e-47	1.5637e-44
c42897_g1	1.02994726536211	1465.5044984542	-10.475	9.3174e-47	1.6394e-44
c91966_g1	383.02679079202	9.9785626432703	5.2625	1.528e-46	2.6791e-44
c65930_g1	80.5197599867228	1458.4681967083	-4.179	2.0861e-46	3.6449e-44
c66154_g1	9.86825387119932	4206.08601906082	-8.7355	5.0968e-46	8.8743e-44
c97323_g1	279.238012392795	4354.19534264524	-3.9628	5.5545e-46	9.6378e-44
c68569_g1	217.478242986072	1.74725120351116	6.9596	1.2232e-45	2.1151e-43
c43038_g1	370.198539714149	3.77817690643317	6.6145	1.2916e-45	2.2257e-43
c60294_g1	323.961544480194	7.60341591853493	5.413	1.6091e-45	2.7633e-43
c11436_g1	489.989559398908	17.9661032639179	4.7694	3.0101e-45	5.1517e-43
c61475_g2	344.074546092261	8.66407974538155	5.3115	3.3935e-45	5.788e-43
c80126_g1	519.503760206529	19.7384654022743	4.7181	3.6376e-45	6.1832e-43
c20522_g1	51.0935213747377	961.091680321373	-4.2335	6.1825e-45	1.0474e-42
c53294_g1	95.6671845668869	1594.30203827613	-4.0588	8.6655e-45	1.4631e-42
c66137_g1	222.441600467428	3392.34181690784	-3.9308	8.8671e-45	1.4921e-42
c12533_g1	192.910171343911	0.664636205841203	8.1811	9.5101e-45	1.5949e-42
c80038_g1	630.816166638964	28.0636246525892	4.4904	1.0135e-44	1.6941e-42
c64834_g1	10.2941711067041	5087.64433708921	-8.949	1.4394e-44	2.3979e-42
c97694_g1	456.844934531987	1.29913735087187	8.458	1.5817e-44	2.6263e-42
c56366_g1	175.551706120464	0.360871665889985	8.9262	1.7723e-44	2.933e-42
c22190_g1	899.196753868026	47.3674638506185	4.2467	1.7897e-44	2.9522e-42
c74140_g1	6.52448567252299	9326.77971764383	-10.481	1.976e-44	3.2488e-42
c52098_g1	4410.55223555369	297.323562721958	3.8909	2.0403e-44	3.3435e-42
c67122_g1	1061.18573113102	11.5143123878844	6.5261	2.2163e-44	3.62e-42
c45593_g1	653.967868109244	21.7154469749399	4.9124	3.6645e-44	5.9661e-42
c80047_g1	1183.93149092664	24.6278108693468	5.5872	4.6002e-44	7.4653e-42
c41727_g2	180.260704835262	0.683144748540406	8.0437	7.3004e-44	1.1809e-41
c74645_g1	14.8637110670197	1419.34303420683	-6.5773	8.7777e-44	1.4153e-41
c67483_g1	1582.10889262143	98.181062905531	4.0103	9.8143e-44	1.5774e-41
c39968_g1	533.151313676977	22.4694628985948	4.5685	9.8897e-44	1.5844e-41
c12702_g1	201.774792731267	1.62141043352229	6.9594	1.3754e-43	2.1964e-41
c67460_g1	51.1983016790089	926.749167231414	-4.178	1.4217e-43	2.2633e-41
c62062_g1	419.846602302254	15.0436943492408	4.8026	2.5895e-43	4.1092e-41
c97526_g1	480.462497912245	1.05406143470057	8.8323	4.6327e-43	7.3283e-41
c74185_g1	351.286511710414	11.3916378452383	4.9466	8.1754e-43	1.2892e-40
c33176_g1	990.213959520845	2.391797368812	8.6935	1.7054e-42	2.6808e-40
c67530_g1	66.8681577478462	11228.6898201194	-7.3917	2.1028e-42	3.2952e-40
c15388_g1	122.63997497683	1825.4303707679	-3.8957	2.1101e-42	3.2962e-40
c67326_g5	1605.4466380531	108.118616265376	3.8923	2.4344e-42	3.7911e-40
c67391_g2	310.69217002187	8.80684756022847	5.1407	2.926e-42	4.5285e-40
c97534_g1	11.2430032169118	343.724503115369	-4.9342	2.9171e-42	4.5285e-40
c45613_g1	246.098021724456	4.60064684169636	5.7413	3.1188e-42	4.8121e-40
c64343_g1	686.055528006947	9058.70159962898	-3.7229	3.2137e-42	4.9433e-40
c67716_g3	1506.43766784698	84.1255829418416	4.1625	3.7213e-42	5.7066e-40
c74161_g1	289.422321184618	3936.02717219512	-3.7655	3.7538e-42	5.7389e-40
c65335_g1	752.505309491347	41.5919356985376	4.1773	4.6565e-42	7.0973e-40
c61475_g1	908.971608912007	53.5262778074866	4.0859	5.8086e-42	8.8264e-40
c37339_g1	2513.11319383042	182.380406849048	3.7845	6.8389e-42	1.0361e-39
c12654_g1	1173.76194274985	75.0451026708121	3.9672	1.1056e-41	1.6698e-39
c67270_g1	1711.21990758207	119.591723107562	3.8388	1.1278e-41	1.6984e-39
c74023_g1	96.543768451256	1434.71490108426	-3.8934	1.1553e-41	1.7346e-39
c66117_g3	2355.62427314437	169.81890535607	3.794	1.3438e-41	2.0115e-39
c39777_g1	524.519073193939	25.7286580089345	4.3495	1.4157e-41	2.1128e-39
c66117_g4	56499.4594796272	4540.74795934169	3.6372	1.8909e-41	2.8136e-39
c74481_g1	10.0595240563111	351.89348380929	-5.1285	2.2637e-41	3.3584e-39
c91811_g1	1645.61335320024	113.157601876902	3.8622	2.7805e-41	4.1129e-39
c15329_g1	2449.35617321989	10.6799395337285	7.8414	2.8841e-41	4.2537e-39
c97583_g1	949.066144447859	3.72106978049441	7.9946	5.0914e-41	7.4871e-39
c86450_g1	5.42253187433713	242.129847534879	-5.4807	6.6528e-41	9.7546e-39
c20525_g1	173.790513993638	3227.995628442	-4.2152	7.3173e-41	1.0698e-38
c66671_g12	5365.43718381819	421.030059132663	3.6717	9.7423e-41	1.4201e-38
c37591_g1	1.59987756651442	1905.73064879676	-10.218	9.8493e-41	1.4316e-38
c10031_g1	21.2497269138269	1121.27091767596	-5.7215	1.1324e-40	1.6411e-38
c55433_g1	4931.99712775486	393.524506912424	3.6476	1.1384e-40	1.6451e-38
c45639_g1	127.276893980035	1745.30366305635	-3.7774	1.6093e-40	2.319e-38
c59219_g1	485.592999200273	6056.72996198111	-3.6407	1.7795e-40	2.5567e-38
c73986_g1	2036.11728669423	140.299884657707	3.8592	2.2185e-40	3.1785e-38
c67519_g1	3699.53452258424	3.99469925963508	9.855	2.6142e-40	3.7348e-38
c66315_g1	47.7120148861882	22415.3304953778	-8.8759	3.0622e-40	4.3623e-38
c45408_g1	3137.81146811541	247.59027072466	3.6637	3.3808e-40	4.8025e-38
c66432_g4	342.741049396759	12.6101354015069	4.7645	3.4373e-40	4.8691e-38
c12730_g1	584.447278061406	5.84770119259475	6.6431	4.1229e-40	5.8237e-38
c98043_g1	247.188576453108	0.683144748540406	8.4992	5.1789e-40	7.2949e-38
c85896_g1	147.749515766847	0.322273082650421	8.8407	5.3889e-40	7.5694e-38
c12607_g1	160.626181407194	2100.78760186068	-3.7092	5.6456e-40	7.9078e-38
c56233_g1	90.8663212455626	3943.32811919677	-5.4395	6.8008e-40	9.4993e-38
c97459_g1	986.337547072328	2.38175234854182	8.6939	7.1406e-40	9.9463e-38
c68001_g1	1.29339249754321	163.901445054807	-6.9855	8.0211e-40	1.1142e-37
c92334_g1	173.322494828048	0	Inf	1.0096e-39	1.3986e-37
c66716_g1	2972.59829658954	22.3383216018592	7.0561	1.1676e-39	1.6129e-37
c8143_g1	191.412517502629	2.7056069290334	6.1446	1.2491e-39	1.7208e-37
c66117_g2	18989.1309163015	1628.22073863591	3.5438	1.587e-39	2.1803e-37
c66127_g1	297.292347813805	3649.59017111154	-3.6178	2.1449e-39	2.9387e-37
c91542_g1	1157.38320074831	1.73720618324098	9.3799	2.2288e-39	3.0454e-37
c86048_g1	481.608190043024	0.644546165300843	9.5454	2.7127e-39	3.6965e-37
c92789_g1	172.022401647561	1.77580476648054	6.598	3.3069e-39	4.4939e-37
c74692_g1	1003.80855539053	4.62073688223672	7.7631	3.5342e-39	4.7897e-37
c64420_g2	134.652635402062	0	Inf	3.583e-39	4.8428e-37
c65085_g1	0.67545784117507	735.912807116617	-10.089	3.9738e-39	5.3566e-37
c79888_g1	1874.1451138472	24.7705786841937	6.2415	4.4137e-39	5.9336e-37
c4578_g1	2423.79737123664	193.878255160149	3.644	4.7114e-39	6.3169e-37
c91580_g1	22665.8863893282	1053.51180509468	4.4272	4.9233e-39	6.5834e-37
c15059_g1	42.603655410419	693.887489125355	-4.0257	5.1611e-39	6.8831e-37
c65495_g1	973.843071356419	49.8145072150863	4.2891	6.3597e-39	8.459e-37
c65033_g1	21669.1707338193	1938.10295459887	3.4829	1.085e-38	1.4393e-36
c50225_g1	409.255757671246	20.0440910725085	4.3518	1.1498e-38	1.5213e-36
c63676_g1	569.489833283097	16.0996169142243	5.1446	1.1742e-38	1.5495e-36
c60778_g1	919.824184767386	65.3888163418526	3.8142	2.0282e-38	2.6694e-36
c15353_g1	6.71592437188034	239.255622487299	-5.1548	2.3061e-38	3.0272e-36
c53521_g1	31.1029187155034	532.161676062441	-4.0967	2.5075e-38	3.283e-36
c68120_g1	692.976290161959	45.7576799352076	3.9207	2.962e-38	3.868e-36
c63890_g1	158.270045716134	1.29913735087187	6.9287	3.001e-38	3.9086e-36
c65795_g1	887.828393902743	63.136340928103	3.8137	3.7223e-38	4.8356e-36
c75036_g1	213.311365319405	4.05180638557385	5.7183	5.112e-38	6.6068e-36
c91724_g1	793.095655715637	56.5320265443755	3.8104	5.0989e-38	6.6068e-36
c63535_g1	137.912397120167	0.332318102920601	8.697	5.3758e-38	6.9298e-36
c37489_g1	11.362603897691	11311.6126621358	-9.9593	6.1143e-38	7.8616e-36
c97881_g1	156.237477052402	1.36628949708081	6.8373	6.1301e-38	7.8617e-36
c62131_g1	175.371881600414	1.69860760000141	6.6899	8.2418e-38	1.0543e-35
c63879_g1	143.065845186915	0.683144748540406	7.7103	8.9515e-38	1.1422e-35
c80534_g1	302.052337544712	12.1300285894345	4.6381	1.1918e-37	1.5168e-35
c57087_g1	1585.90354700528	129.178722990909	3.6179	1.3855e-37	1.7589e-35
c63808_g1	159.882765801624	1.63145545379247	6.6147	1.4448e-37	1.8296e-35
c56165_g1	132.521964960295	0.322273082650421	8.6837	3.0465e-37	3.848e-35
c63795_g1	310.124288474906	3500.87003548144	-3.4968	3.4247e-37	4.3148e-35
c40041_g1	1984.4735286153	64.5317432530368	4.9426	3.8718e-37	4.8659e-35
c66628_g1	433.571253306896	2.03092570292202	7.738	4.0379e-37	5.062e-35
c52010_g1	26.4562391896928	1748.31987798601	-6.0462	4.5892e-37	5.7388e-35
c91715_g1	299.602266336229	12.6722666534109	4.5633	4.6421e-37	5.7905e-35
c45681_g1	1779.56325806062	151.229651064452	3.5567	4.7077e-37	5.8578e-35
c70288_g1	305.76322485889	0	Inf	6.0727e-37	7.5376e-35
c60713_g1	307.925150299474	28943.0542393126	-6.5545	8.056e-37	9.9745e-35
c66469_g1	49.7522930362243	689.856045949442	-3.7935	1.3692e-36	1.6911e-34
c66470_g2	154.299498088481	1.73720618324098	6.4728	1.4797e-36	1.8222e-34
c66975_g1	330.505817329764	15.4468836272759	4.4193	1.4826e-36	1.8222e-34
c50761_g1	440.830380709036	25.45028080461	4.1145	1.9173e-36	2.3506e-34
c85742_g1	1370.53739816881	13950.3916949028	-3.3475	2.0455e-36	2.5018e-34
c80415_g1	101.616196698326	1231.75209008489	-3.5995	2.245e-36	2.739e-34
c6224_g1	38.1392327828658	2728.49755215385	-6.1607	2.6929e-36	3.2775e-34
c28840_g1	67.2741215741716	1263.00924936596	-4.2307	3.6024e-36	4.3738e-34
c64125_g1	251.331502964229	2725.25086966617	-3.4387	4.0108e-36	4.858e-34
c66824_g2	165.348095819736	2.04943424562122	6.3341	4.297e-36	5.1921e-34
c62423_g4	126.280951107901	0.322273082650421	8.6141	4.6572e-36	5.6138e-34
c43187_g1	527.646722032134	34.9587848877385	3.9158	4.8714e-36	5.8579e-34
c67950_g1	20.9716298193833	26892.6557308037	-10.325	5.4423e-36	6.5288e-34
c64736_g1	325.65155277083	15.7289766288456	4.3718	5.6831e-36	6.8014e-34
c85796_g1	3093.39496045833	286.943119129373	3.4304	6.9797e-36	8.3332e-34
c79946_g1	1378.67677688184	67.6754157827789	4.3485	7.3647e-36	8.772e-34
c20105_g1	116.698987203479	0	Inf	7.4293e-36	8.8281e-34
c64421_g1	121.139913196161	1396.41962762289	-3.527	1.1684e-35	1.3852e-33
c62699_g2	862.092069257216	68.5629035648471	3.6523	1.2438e-35	1.4711e-33
c61832_g1	142.395110171151	1.33773593411143	6.734	1.68e-35	1.9822e-33
c54949_g1	1179.98524476263	78.3500547897607	3.9127	2.1651e-35	2.5486e-33
c65400_g1	869.618258433691	0.72174333177997	10.235	2.4234e-35	2.8459e-33
c63245_g1	22.1546987727237	18486.0996813579	-9.7046	2.8693e-35	3.3617e-33
c65907_g1	43.673003951403	599.710711200309	-3.7795	2.9414e-35	3.4381e-33
c97775_g1	440.87303920392	3.68247119725484	6.9035	4.6516e-35	5.4245e-33
c61191_g1	462.852057560499	4646.40486575289	-3.3275	5.3857e-35	6.2661e-33
c73995_g1	1291.17521263073	19784.152622161	-3.9376	7.3794e-35	8.5657e-33
c97390_g1	2243.96751002381	214.390823294958	3.3877	7.5043e-35	8.6906e-33
c79890_g1	1116.36678461137	98.8652363503498	3.4972	8.0549e-35	9.3067e-33
c66382_g1	2463.82426855776	25.2001839941338	6.6113	8.4205e-35	9.7068e-33
c62077_g2	1051.13643567298	91.4500656228288	3.5228	9.9119e-35	1.14e-32
c61478_g1	428.544514529018	27.3958254510657	3.9674	1.2267e-34	1.4076e-32
c8314_g1	353.941549467085	0	Inf	1.2733e-34	1.4578e-32
c45469_g1	1700.47585224721	2.38175234854182	9.4797	1.283e-34	1.4655e-32
c45200_g1	124.065957031666	0	Inf	1.7936e-34	2.0441e-32
c66049_g1	5526.53873010381	564.860351216345	3.2904	1.8807e-34	2.1385e-32
c66876_g1	297.02516868498	15.0960569816561	4.2983	3.1271e-34	3.5477e-32
c57568_g1	253.218417733272	11.3260671968705	4.4827	4.054e-34	4.5889e-32
c56478_g1	589.444382794915	24071.9975411381	-5.3519	4.465e-34	5.0427e-32
c66130_g3	0	169.289885003027	-Inf	5.4964e-34	6.1936e-32
c66002_g1	114.196210971077	1226.70608693504	-3.4252	7.0177e-34	7.8901e-32
c57974_g1	354.969516592801	21.7041000892703	4.0317	7.4915e-34	8.4041e-32
c64916_g1	37.7382334749661	661.783135035401	-4.1323	1.0248e-33	1.1471e-31
c47567_g1	584.116726626818	44.824711545312	3.7039	1.0322e-33	1.1527e-31
c39739_g1	396.542091733667	26.2711724736924	3.9159	1.3728e-33	1.5297e-31
c67621_g3	11504.0752102559	1252.10327866503	3.1997	2.2835e-33	2.5389e-31
c80025_g1	22.6196802553592	25826.7983054542	-10.157	2.7818e-33	3.0862e-31
c22486_g1	124.187462391209	0.996954308761804	6.9608	2.9659e-33	3.2831e-31
c65226_g15	231.447028723231	10.0237668503163	4.5292	3.026e-33	3.3423e-31
c59589_g1	210.417201662058	8.07505920817832	4.7036	5.4616e-33	6.0192e-31
c2453_g1	540.825657603199	2.75266903470198	7.6182	5.4879e-33	6.0349e-31
c79868_g1	8252.6410809968	917.561679608782	3.169	6.2575e-33	6.8661e-31
c91562_g1	9026.26505514691	258.385716680685	5.1265	6.9062e-33	7.5613e-31
c62970_g1	137.048150212036	1389.11301364422	-3.3414	7.5452e-33	8.243e-31
c66083_g2	727.171627127181	48.3588380001918	3.9104	7.6854e-33	8.3779e-31
c37247_g2	22897.0584698565	2583.65025969643	3.1477	1.628e-32	1.7709e-30
c62139_g1	2075.10067496889	86.9406596292291	4.577	1.6517e-32	1.7928e-30
c74341_g1	1487.75262144537	153.070750078518	3.2809	1.8916e-32	2.0487e-30
c67895_g1	10.284652277113	225.71298489563	-4.4559	2.1001e-32	2.2696e-30
c68300_g1	779.340976045119	14.2334069653122	5.7749	2.1195e-32	2.2857e-30
c4265_g1	16203.6365113475	1829.23070091775	3.147	2.1458e-32	2.309e-30
c61143_g1	9.45127674377963	1978.00821295825	-7.7093	2.161e-32	2.3204e-30
c91662_g1	88.4811456796997	936.132689268835	-3.4033	2.4187e-32	2.5916e-30
c97275_g1	107.296967593404	0.322273082650421	8.3791	3.2971e-32	3.5252e-30
c4628_g1	1468.0039275108	23.926437210549	5.9391	3.307e-32	3.5283e-30
c51527_g1	166.021746599738	1573.53714596629	-3.2446	3.896e-32	4.1479e-30
c39762_g1	420.507556920818	12.6738481512521	5.0522	4.3974e-32	4.6717e-30
c57370_g1	2829.76047996364	310.831247084105	3.1865	4.4787e-32	4.7481e-30
c58058_g1	595.843653650071	50.4508662587396	3.562	5.0606e-32	5.3537e-30
c64496_g1	150.745781230709	1817.76028161353	-3.592	5.1623e-32	5.4498e-30
c63555_g2	4157.65221140146	336.187233268387	3.6284	5.8165e-32	6.1275e-30
c51354_g1	51675.8569651937	4960.50606476855	3.3809	5.8927e-32	6.1947e-30
c66192_g1	875.096701391455	84.4909194688133	3.3726	7.4503e-32	7.8158e-30
c65936_g3	3567.39639187473	32.478163834336	6.7793	9.35e-32	9.7882e-30
c67082_g5	32.9618557172792	762.497654726798	-4.5319	1.0479e-31	1.0947e-29
c79896_g1	5836.75576536797	670.730561172845	3.1214	1.1624e-31	1.2118e-29
c47302_g1	1309.9475867825	11098.8642244589	-3.0828	1.441e-31	1.4992e-29
c52644_g2	17.7912493740279	284.210909601142	-3.9977	1.5022e-31	1.5595e-29
c65768_g1	1065.38292817191	106.584435091962	3.3213	1.8376e-31	1.9038e-29
c62439_g1	13580.1519784152	1630.41847215967	3.0582	1.8778e-31	1.9414e-29
c57111_g1	288.475489088651	17.5296159293899	4.0406	2.1367e-31	2.2047e-29
c66871_g1	4.78059504036107	705.957205581583	-7.2062	2.1429e-31	2.2065e-29
c60603_g1	913.313723357978	63.7560557910004	3.8405	2.1951e-31	2.2557e-29
c62340_g1	181.662276787343	1672.64078172848	-3.2028	2.7363e-31	2.8059e-29
c55507_g1	112.948097735465	1.05406143470057	6.7436	3.2465e-31	3.3224e-29
c16456_g1	162.920217445575	5.1344213832438	4.9878	3.4529e-31	3.5263e-29
c66888_g1	10.2032954289438	211.083547077652	-4.3707	3.5738e-31	3.6425e-29
c63603_g2	663.938567524096	62.1243207047661	3.4178	3.7302e-31	3.7941e-29
c91830_g1	597.386593461931	0.664636205841203	9.8119	5.0905e-31	5.1673e-29
c67833_g1	130.141849248334	2.32622672044421	5.8059	6.8093e-31	6.898e-29
c21090_g1	232.516111132379	10.3275313902675	4.4928	7.4753e-31	7.5575e-29
c56506_g1	8755.93465419544	1056.95100398916	3.0504	8.3388e-31	8.4134e-29
c13065_g1	6.97440508563572	14746.2572578637	-11.046	9.5371e-31	9.6031e-29
c60636_g1	2370.50698707465	2.7056069290334	9.775	1.1537e-30	1.1594e-28
c51890_g1	115.929352151867	1.41493310059056	6.3564	1.1572e-30	1.1606e-28
c13455_g2	163.261139271742	5.37103377698608	4.9258	1.309e-30	1.3102e-28
c59077_g1	6753.63806614653	820.519387911417	3.0411	2.0438e-30	2.0415e-28
c62854_g2	800.395741159837	0	Inf	2.226e-30	2.2191e-28
c4768_g1	75.4949258876085	744.095037838076	-3.301	2.3722e-30	2.3602e-28
c85769_g1	4574.88806413579	561.476099948117	3.0264	2.6034e-30	2.5851e-28
c65193_g1	13685.3024589271	22.1387262935153	9.2718	3.1336e-30	3.1054e-28
c20114_g1	25.2495050872357	333.092168793891	-3.7216	4.1772e-30	4.1315e-28
c62996_g1	101.23298227112	950.676713713743	-3.2313	4.5064e-30	4.4483e-28
c66126_g1	343.857298154122	7271.71139609102	-4.4024	4.7839e-30	4.7037e-28
c67160_g2	1297.22047060139	10368.5449064639	-2.9987	4.7758e-30	4.7037e-28
c65589_g1	38.4659129540312	769.500680600838	-4.3223	5.4784e-30	5.376e-28
c68217_g1	488.258662207486	1.65154549433283	8.2077	5.5042e-30	5.3908e-28
c81838_g1	96.4226001202045	0.322273082650421	8.2249	5.9048e-30	5.7718e-28
c64057_g6	1235.81226182637	40.3750196401102	4.9359	6.243e-30	6.0906e-28
c97435_g1	1257.15099720626	143.242396539567	3.1336	8.1337e-30	7.9197e-28
c52629_g1	129.611247044034	1151.81892442244	-3.1517	8.3308e-30	8.0959e-28
c61096_g1	578.417975615867	56.8289058280784	3.3474	9.1177e-30	8.8435e-28
c91531_g1	9527.8021752247	13.3905673570668	9.4748	9.3092e-30	9.0118e-28
c68094_g1	4228.08533361467	1.98228209941227	11.059	9.5994e-30	9.2748e-28
c51543_g2	15880.2077692503	122033.96132699	-2.942	1.2786e-29	1.233e-27
c15602_g1	3153.29250207675	389.130523970952	3.0185	1.4567e-29	1.4021e-27
c66044_g1	1172.20727797515	134.256043711535	3.1262	1.5565e-29	1.4952e-27
c57196_g1	797.003547125811	85.0992842143808	3.2274	1.5842e-29	1.519e-27
c65277_g1	56.1468387838562	568.252918219634	-3.3393	1.6949e-29	1.6219e-27
c68172_g1	499.906706792079	4.64929044520611	6.7485	1.7981e-29	1.7174e-27
c68285_g1	359.40485731425	0	Inf	1.8056e-29	1.7214e-27
c79872_g1	1831.42966271547	218.450816802179	3.0676	1.8543e-29	1.7644e-27
c68163_g1	18875.522316575	2416.84713041223	2.9653	1.9114e-29	1.8152e-27
c91555_g1	1037.54563613257	8.50466451811841	6.9307	1.9409e-29	1.8399e-27
c66130_g1	363.961040222093	29.585886748809	3.6208	2.8389e-29	2.686e-27
c46830_g1	69.6223792646821	676.160804711572	-3.2797	2.8728e-29	2.713e-27
c68338_g1	1114.48636643702	127.034611732387	3.1331	2.9103e-29	2.7431e-27
c60025_g1	233.881270751845	1928.19533357425	-3.0434	2.9806e-29	2.8042e-27
c97379_g1	6968.19204591273	893.384946530817	2.9634	3.1009e-29	2.9119e-27
c67607_g1	1419.43446629913	133.829871334737	3.4068	3.4152e-29	3.201e-27
c74094_g1	314.613243261625	8.50466451811841	5.2092	3.5137e-29	3.2872e-27
c57996_g1	626.248941564673	4884.38962910317	-2.9634	3.7288e-29	3.482e-27
c65940_g1	99.1288172818245	1534.91371722502	-3.9527	3.7503e-29	3.4955e-27
c75824_g1	0	84.4883125063542	-Inf	3.7669e-29	3.5045e-27
c25497_g1	266.622288709765	18.0398578022729	3.8855	4.3864e-29	4.0657e-27
c65795_g3	136.887751401722	0.966819247951264	7.1455	4.3845e-29	4.0657e-27
c57843_g2	177.397148702989	8.13374783195824	4.4469	4.8026e-29	4.4433e-27
c67411_g3	93.0459849713116	0.360871665889985	8.0103	4.8607e-29	4.4887e-27
c66907_g2	102.094335571721	1.04401641443039	6.6116	5.3772e-29	4.9566e-27
c85750_g1	954.348829379468	107.407747156211	3.1514	6.5553e-29	6.0315e-27
c67540_g2	1683.13091943682	191.217109837646	3.1379	6.7019e-29	6.1551e-27
c4241_g1	163.888497422225	6.73732327406689	4.6044	6.8788e-29	6.306e-27
c66732_g2	16504.2943838315	16.3531563528246	9.9791	7.0041e-29	6.4092e-27
c74799_g1	462.053211837725	43.2738958861228	3.4165	7.2579e-29	6.6293e-27
c39966_g1	2257.21222636675	279.481995130969	3.0137	9.897e-29	9.0233e-27
c67095_g5	84.9030674591215	0	Inf	1.0153e-28	9.2401e-27
c59527_g1	84.1502283594366	0	Inf	1.4811e-28	1.3455e-26
c67746_g8	1097.53037283627	129.293962707404	3.0855	1.5522e-28	1.4075e-26
c45664_g1	2742.14161273838	23.2062753766102	6.8846	1.6716e-28	1.513e-26
c79886_g1	3596.92745026479	466.665267250819	2.9463	1.7587e-28	1.589e-26
c56706_g1	1514.6498422222	186.360030499127	3.0228	1.9107e-28	1.7232e-26
c67999_g1	1959.0191194125	246.662040364968	2.9895	1.9394e-28	1.7459e-26
c64192_g1	64985.6753714552	83.8117733816202	9.5988	1.9647e-28	1.7656e-26
c20137_g1	10737.2044413794	1451.62220165161	2.8869	2.0286e-28	1.8198e-26
c45638_g1	882.83895890635	6614.05919959083	-2.9053	2.4305e-28	2.1764e-26
c67543_g2	387.454750064896	2977.48828684165	-2.942	2.5666e-28	2.2942e-26
c20578_g1	37.9106345151413	646.537428651304	-4.0921	3.1318e-28	2.7894e-26
c67028_g1	183.300881572497	0.986909288491624	7.5371	3.128e-28	2.7894e-26
c74010_g1	580.102848729412	2.65696332552365	7.7704	3.217e-28	2.8602e-26
c4851_g1	247.871912294833	0.322273082650421	9.5871	3.8308e-28	3.3999e-26
c5217_g1	105.96053525907	907.63590422307	-3.0986	3.8493e-28	3.4103e-26
c97335_g1	5321.97811889918	714.478306181538	2.897	3.9276e-28	3.4735e-26
c65255_g1	546.274043167425	2.71407045146242	7.653	4.0427e-28	3.569e-26
c56600_g1	4030.05311768074	3.31155451109468	10.249	4.3394e-28	3.8242e-26
c85913_g1	1785.46221532727	3.30309098866565	9.0783	4.9506e-28	4.3553e-26
c66764_g4	309.065228155972	25.6583428670433	3.5904	5.1563e-28	4.5282e-26
c67956_g1	317.440120929446	26.17202413639	3.6004	5.2027e-28	4.561e-26
c13217_g1	0	85.2253981534907	-Inf	5.2698e-28	4.6118e-26
c97376_g1	6.0884708859211	10472.1320160012	-10.748	5.4382e-28	4.7508e-26
c62505_g1	5.38901086713812	7330.95158081571	-10.41	5.7158e-28	4.9847e-26
c37931_g1	220.74537716199	14.055203562908	3.9732	6.5073e-28	5.6651e-26
c64528_g1	9.59487960216678	178.746296391201	-4.2195	6.6635e-28	5.791e-26
c42917_g1	682.08057470778	76.1851044268626	3.1624	7.7243e-28	6.7013e-26
c47311_g2	2081.53744990763	11.9269906529665	7.4473	1.2722e-27	1.1018e-25
c62511_g1	576.912510244158	22.7547221275072	4.6641	1.3008e-27	1.1246e-25
c57415_g1	6343.53961872734	870.611699702308	2.8652	1.5366e-27	1.3262e-25
c97401_g1	10.7446692413228	11762.5515301694	-10.096	1.6045e-27	1.3824e-25
c65132_g4	90.9183011904378	0.683144748540406	7.0562	1.6966e-27	1.4593e-25
c42922_g1	252.527560794083	18.8187082599916	3.7462	2.0415e-27	1.7529e-25
c61807_g1	174.05868205123	9.29197849826617	4.2274	2.1064e-27	1.8056e-25
c67865_g1	137.738164579997	5.07731425730504	4.7617	2.3003e-27	1.9684e-25
c74318_g1	163.142285826714	7.79138470876746	4.3881	2.3342e-27	1.994e-25
c67216_g1	2308.04782345484	311.300283411289	2.8903	2.5252e-27	2.1535e-25
c21043_g1	1109.56604865476	37.0637447614573	4.9038	2.5801e-27	2.1966e-25
c67292_g6	557.092242140736	1.74725120351116	8.3167	2.6385e-27	2.2425e-25
c63758_g1	363.537052104173	5.96851783661833	5.9286	2.8711e-27	2.4361e-25
c65719_g1	45.4551384161749	1556.4161719507	-5.0976	3.022e-27	2.5598e-25
c15489_g1	5205.55139954378	730.761526553383	2.8326	3.3267e-27	2.8131e-25
c68108_g1	268.803012260936	21.6485744611727	3.6342	3.6917e-27	3.1165e-25
c44383_g2	2373.54371083071	324.885068643106	2.869	4.6978e-27	3.9591e-25
c67841_g2	63.8922048783618	576.588411817642	-3.1738	4.7346e-27	3.9835e-25
c15295_g1	1298.58989624348	166.664155878119	2.9619	4.9384e-27	4.148e-25
c67001_g1	4939.19358319204	15.5118982424204	8.3148	5.0635e-27	4.2459e-25
c64288_g1	1661.07968185745	220.072034205088	2.9161	5.6552e-27	4.7342e-25
c66049_g8	7.90892236207214	330.512955436409	-5.3851	6.2306e-27	5.2072e-25
c40640_g2	239.879517860281	7.91564398091517	4.9215	7.4173e-27	6.1887e-25
c65204_g1	1949.69530361988	221.649465390117	3.1369	8.3033e-27	6.9164e-25
c66419_g1	36.0086576765754	369.155060113709	-3.3578	8.4043e-27	6.9889e-25
c8165_g1	76.6295581217652	0	Inf	8.9624e-27	7.4407e-25
c67290_g1	638.072331819033	73.4591278248471	3.1187	9.0555e-27	7.5056e-25
c66091_g1	1141.85837111271	101.123005827525	3.4972	9.237e-27	7.6434e-25
c65694_g6	130.097314940041	4.64082692277708	4.8091	9.9264e-27	8.2004e-25
c64346_g2	188.138999797665	1791.88786006307	-3.2516	1.1178e-26	9.2195e-25
c67565_g1	89.9519037358438	0.360871665889985	7.9615	1.1387e-26	9.3757e-25
c47173_g1	583.653039953973	5503.090687518	-3.2371	1.2117e-26	9.9604e-25
c39092_g1	202.356000183236	12.920781966046	3.9691	1.232e-26	1.0111e-24
c12753_g1	340.501645217769	31.6218365776963	3.4287	1.3163e-26	1.0785e-24
c37186_g1	2554.94472408031	356.203220819359	2.8425	1.3984e-26	1.1439e-24
c14925_g1	95.7578185516325	1.33773593411143	6.1615	1.4136e-26	1.1545e-24
c20219_g1	3889.20865068737	555.979177142244	2.8064	1.428e-26	1.1643e-24
c66036_g3	33.2586534424137	346.968426353879	-3.383	1.5308e-26	1.2461e-24
c58437_g1	567.707171256574	1.7271611629708	8.3606	1.5571e-26	1.2655e-24
c86600_g1	229.345271673322	0.72174333177997	8.3118	1.5885e-26	1.2889e-24
c4372_g1	1001.04186598797	129.575313108458	2.9496	1.6478e-26	1.3349e-24
c40061_g1	13.5183386246012	201.178276004663	-3.8955	2.5525e-26	2.0644e-24
c64609_g3	123.598230581152	0	Inf	2.7396e-26	2.2122e-24
c97318_g1	34515.0252772349	59.9110031391397	9.1702	2.7726e-26	2.2353e-24
c62225_g1	168.403407805263	1.30918237114205	7.0071	3.2135e-26	2.5865e-24
c66158_g1	19.4818341040571	822.933630645734	-5.4006	3.7221e-26	2.9911e-24
c67478_g2	21.7666883413376	593.960194454604	-4.7702	3.9264e-26	3.1502e-24
c67742_g5	2422.70844188897	342.452797566039	2.8226	4.6464e-26	3.722e-24
c61112_g1	179.22588838695	11.0072335106838	4.0253	5.3311e-26	4.2636e-24
c65437_g1	239.69128307601	0.360871665889985	9.3755	5.6671e-26	4.5251e-24
c60110_g1	2066.81831063951	4.09040496881341	8.981	5.8181e-26	4.6383e-24
c64405_g1	686.73802584167	87.0464200536588	2.9799	5.9155e-26	4.7085e-24
c58397_g2	1008.11404937814	30.2457816927872	5.0588	5.9751e-26	4.7484e-24
c47348_g1	642.923660739135	78.3262489519752	3.0371	6.0018e-26	4.762e-24
c74155_g1	2632.00311520181	376.530230864121	2.8053	6.1765e-26	4.8929e-24
c38431_g1	30.7394891832312	316.950513899963	-3.3661	6.2738e-26	4.9622e-24
c4907_g1	2234.57079894468	316.496553182335	2.8197	7.8649e-26	6.2108e-24
c46750_g1	580.73517139832	8.40737731109892	6.1101	1.092e-25	8.61e-24
c35926_g1	64.8947530979626	6583.68614508392	-6.6646	1.2752e-25	1.0038e-23
c27977_g1	258.367477720987	0.332318102920601	9.6026	1.3199e-25	1.0374e-23
c4251_g1	22.6151259441938	2509.36626673646	-6.7939	1.704e-25	1.3372e-23
c51285_g1	618.838421792732	13.4677645235459	5.522	1.7977e-25	1.4085e-23
c60584_g2	5848.95522372302	889.657843755035	2.7169	1.8111e-25	1.4168e-23
c80960_g1	226.016352716508	9.28351497583714	4.6056	1.8316e-25	1.4306e-23
c4896_g1	10.1791247370903	432.97372951465	-5.4106	2.0462e-25	1.5958e-23
c20927_g1	107.72842806884	2.96072786547487	5.1853	2.3658e-25	1.8422e-23
c63213_g1	2385.11723889897	349.655251571092	2.7701	2.5329e-25	1.9692e-23
c60408_g1	182.011222971598	12.0110698440335	3.9216	2.5417e-25	1.973e-23
c85879_g1	536.398188562692	4.65933546547629	6.847	2.6822e-25	2.0788e-23
c57163_g2	1359.99037807742	192.314241179988	2.8221	2.7792e-25	2.1506e-23
c66337_g1	44.9519131009294	707.706510945991	-3.9767	2.8056e-25	2.1678e-23
c74264_g1	1419.17277267953	201.494686064023	2.8162	2.8866e-25	2.2269e-23
c73981_g1	8052.992904146	1232.50564670912	2.7079	3.2863e-25	2.5314e-23
c22086_g1	1428.84594714578	202.498905226939	2.8189	4.0164e-25	3.089e-23
c7912_g1	306.538735752392	14.3624107309833	4.4157	4.5843e-25	3.5204e-23
c60626_g1	782.683156581236	104.330391107013	2.9073	5.2455e-25	4.0219e-23
c60682_g1	49098.8775461081	446.457662540244	6.781	5.5479e-25	4.2473e-23
c63571_g1	777.209372123181	103.67133506036	2.9063	5.7071e-25	4.3625e-23
c20205_g1	3870.57763579367	595.770422270665	2.6997	6.6266e-25	5.0577e-23
c65226_g19	112.236564590166	3.74804184562263	4.9043	6.7513e-25	5.1451e-23
c53401_g1	7.38186338346431	600.620667406499	-6.3463	7.2204e-25	5.4942e-23
c65262_g2	845.058415237865	49.1197359484346	4.1047	7.4303e-25	5.6453e-23
c51149_g1	221.147050526873	1810.20513314827	-3.0331	9.4282e-25	7.1525e-23
c62224_g5	202.459263859296	15.8563988966756	3.6745	9.4642e-25	7.1689e-23
c6134_g1	400.973308225805	45.7074548338567	3.133	9.4879e-25	7.176e-23
c66832_g1	284.44869763792	27.4560923410264	3.373	1.0013e-24	7.5615e-23
c43142_g1	142.320043798665	6.01399844444576	4.5647	1.1474e-24	8.6519e-23
c65132_g1	12.1721457676621	176.118908861604	-3.8549	1.1515e-24	8.6702e-23
c91652_g1	1610.35243449353	145.629446183195	3.467	1.2222e-24	9.1888e-23
c56810_g1	462.571066858526	55.6543009184753	3.0551	1.4929e-24	1.1207e-22
c64734_g1	1332.00887988167	194.11067586193	2.7787	2.0352e-24	1.5255e-22
c65822_g1	692.102531270577	62.2726686788016	3.4743	2.1493e-24	1.6086e-22
c66789_g2	15.8843080170363	198.785086936963	-3.6455	2.2156e-24	1.6558e-22
c45636_g1	676.439056448673	91.6015765925465	2.8845	3.0064e-24	2.2434e-22
c85911_g1	1807.29913186792	15.448465125117	6.8702	3.1879e-24	2.3753e-22
c39920_g1	129.748368755785	960.923554255843	-2.8887	3.3408e-24	2.4855e-22
c64695_g1	1840.83098396744	280.25370008996	2.7156	3.4635e-24	2.573e-22
c79849_g1	997.599475158158	6.16839277740402	7.3374	3.8158e-24	2.8305e-22
c62821_g1	1.61436091453124	1838.09825833138	-10.153	4.2999e-24	3.1849e-22
c85765_g1	1567.09456770552	9629.22040164127	-2.6193	4.5693e-24	3.3795e-22
c66431_g6	60.6990772495075	1467.91834158598	-4.596	4.7808e-24	3.5307e-22
c74062_g1	161.688492236743	1100.15992941339	-2.7664	5.7897e-24	4.2695e-22
c39718_g1	158.816574717892	10.4954101399597	3.9195	6.8227e-24	5.0239e-22
c25119_g1	196.97684517418	7863.15011139556	-5.319	8.6934e-24	6.3919e-22
c47236_g1	92.484972621537	2.391797368812	5.2731	8.759e-24	6.4308e-22
c55805_g1	371.012108195841	1.01546285146101	8.5132	8.9714e-24	6.5771e-22
c67623_g2	169.153038425634	12.1570006545627	3.7985	9.5938e-24	7.0231e-22
c66912_g4	232.019442424652	2.0594792658914	6.8158	9.6221e-24	7.0335e-22
c64860_g1	662.287306326694	2.43039595205156	8.0901	1.041e-23	7.5986e-22
c81047_g1	345.062903678921	0.654591185571023	9.042	1.0798e-23	7.8701e-22
c51040_g1	645.556811542509	36.0128430907787	4.164	1.0871e-23	7.9061e-22
c55753_g1	190.920210153002	1543.57843938945	-3.0152	1.0879e-23	7.9061e-22
c68634_g1	70.2347706811185	0.332318102920601	7.7235	1.1433e-23	8.2967e-22
c47886_g1	201.714881481667	1898.52782703045	-3.2345	1.1575e-23	8.3877e-22
c65820_g1	2258.4350956678	352.652081154786	2.679	1.208e-23	8.7407e-22
c15311_g1	838.336503989211	5113.04692647841	-2.6086	1.2636e-23	9.1303e-22
c20538_g1	270.070160873617	1.05406143470057	8.0012	1.2694e-23	9.1592e-22
c80315_g1	449.076559615173	55.8824497897885	3.0065	1.3537e-23	9.7532e-22
c67005_g10	4758.63354865316	787.891606991243	2.5945	1.5731e-23	1.1318e-21
c63544_g1	1606.21027091757	256.526694242085	2.6465	1.6642e-23	1.1956e-21
c53488_g2	143.793788515702	965.520353018226	-2.7473	1.7091e-23	1.2261e-21
c67725_g2	747.744876512638	1.37633451735099	9.0856	1.7136e-23	1.2275e-21
c66797_g3	74.033591325579	0.654591185571023	6.8214	1.8155e-23	1.2987e-21
c74212_g1	7.42986773868014	132.068582912929	-4.1518	1.8433e-23	1.3167e-21
c91823_g1	1805.45638083545	97.5129937665469	4.2106	1.8474e-23	1.3177e-21
c67045_g1	3086.00359113584	511.359509219391	2.5933	2.2054e-23	1.5709e-21
c17946_g1	0	133.162628166437	-Inf	2.2625e-23	1.6093e-21
c12710_g1	108.090941851115	4.27837375904594	4.659	2.4459e-23	1.7372e-21
c38556_g1	5.99263068973506	324.277130880354	-5.7579	2.6306e-23	1.8658e-21
c67326_g6	3919.19750072226	643.572875328138	2.6064	2.7857e-23	1.973e-21
c57539_g1	5842.48913400074	254.298204770093	4.522	2.9119e-23	2.0595e-21
c80059_g1	63.0351641959117	910.795382036243	-3.8529	3.4142e-23	2.4113e-21
c98594_g1	9.65281299423405	510.543696398492	-5.7249	3.5049e-23	2.4719e-21
c91506_g1	17521.8490141326	116309.539934497	-2.7307	3.7615e-23	2.6492e-21
c12125_g1	7.87978715179288	3384.41429847831	-8.7465	4.3482e-23	3.058e-21
c21892_g1	12.5839898624105	179.378653541847	-3.8333	4.3591e-23	3.0615e-21
c68058_g1	475.507062744854	63.3280319789015	2.9086	4.3982e-23	3.0846e-21
c61472_g1	727.58807669285	98.8584441592509	2.8797	4.5024e-23	3.1532e-21
c64633_g5	191.326342493573	16.7695536468122	3.5121	4.8183e-23	3.3698e-21
c16057_g1	0	61.2585076927399	-Inf	4.9242e-23	3.4391e-21
c8757_g1	5761.1631382544	250.671439304907	4.5225	5.0601e-23	3.529e-21
c80014_g1	452.483376646108	5.95000929391913	6.2488	5.3375e-23	3.7173e-21
c50704_g1	1694.54603554306	270.94264732079	2.6448	5.6296e-23	3.9153e-21
c32105_g1	0.962905250964086	73.7343388018289	-6.2588	5.6882e-23	3.9506e-21
c62116_g1	233.167957128613	1.69860760000141	7.1009	5.7527e-23	3.9899e-21
c37247_g1	153.383945292458	10.7907111574819	3.8293	7.1311e-23	4.9391e-21
c67854_g1	38.9347015120805	330.887520707948	-3.0872	7.2314e-23	5.0016e-21
c63449_g3	124.426326724276	825.256430896356	-2.7296	8.0978e-23	5.5932e-21
c91625_g1	806.425852747024	5721.97896645945	-2.8269	8.2819e-23	5.7125e-21
c39776_g1	323.230563468452	38.502207299052	3.0696	8.4182e-23	5.7985e-21
c64599_g1	289.23934148943	10.1361199719109	4.8347	8.9997e-23	6.1905e-21
c47339_g1	1111.04793321535	87.8487902534004	3.6608	9.065e-23	6.2269e-21
c64917_g1	745.939617764141	109.054924523266	2.774	1.0995e-22	7.5421e-21
c43199_g1	715.327658284301	105.77201664029	2.7576	1.1942e-22	8.1806e-21
c40039_g1	2609.61870005446	10.1445834943399	8.007	1.225e-22	8.3803e-21
c66897_g5	985.155174470371	6509.41653928384	-2.7241	1.2771e-22	8.7251e-21
c62331_g1	970.227886871649	8553.94376337757	-3.1402	1.2928e-22	8.8198e-21
c66432_g2	107.593113418263	4.65087194304726	4.5319	1.3038e-22	8.8832e-21
c12896_g1	215.778882097977	2297.89422897108	-3.4127	1.322e-22	8.9948e-21
c37516_g1	10582.088857673	18.7245840486544	9.1425	1.3893e-22	9.4398e-21
c65500_g1	0.320968416988029	199.202326359936	-9.2776	1.3921e-22	9.4459e-21
c64452_g1	40.7700465435087	680.203725965226	-4.0604	1.5519e-22	1.0516e-20
c53499_g1	1091.31143660813	171.286474258197	2.6716	1.5785e-22	1.0682e-20
c24036_g1	114.696711193038	5123.17621871593	-5.4811	1.6159e-22	1.0906e-20
c67477_g1	29.0961615726664	316.388105656938	-3.4428	1.6156e-22	1.0906e-20
c66845_g3	41.6845372319966	338.511016972042	-3.0216	1.7611e-22	1.187e-20
c58187_g1	10456.0101303314	1820.86403862633	2.5216	2.0968e-22	1.4114e-20
c51453_g1	86.4009828680122	2.43039595205156	5.1518	2.1721e-22	1.46e-20
c61229_g2	129.318908294589	7.61318130636329	4.0863	2.1818e-22	1.4646e-20
c63171_g1	2325.87994680833	40.4622585951991	5.8451	2.2304e-22	1.4952e-20
c62094_g1	870.957950131707	135.437797351526	2.685	2.3993e-22	1.6063e-20
c67082_g4	1.92084598350245	101.873026321493	-5.7289	2.4801e-22	1.6582e-20
c45612_g1	1168.38059034696	185.105531627097	2.6581	2.5935e-22	1.7317e-20
c66497_g1	649.757376448507	95.7152313659222	2.7631	2.6019e-22	1.735e-20
c50432_g1	32.023531365429	2207.46793870809	-6.1071	2.8433e-22	1.8934e-20
c64933_g1	107.999897659109	718.852070032062	-2.7347	2.9659e-22	1.9725e-20
c65966_g1	732.914686452818	1.31922739141223	9.1178	2.9817e-22	1.9804e-20
c91886_g1	558.915802334191	80.5874578256145	2.794	3.0632e-22	2.0318e-20
c60082_g1	62.173232173805	447.150749332916	-2.8464	3.2504e-22	2.1531e-20
c57589_g1	12.7179053769609	179.430466604359	-3.8185	3.5679e-22	2.3603e-20
c64592_g1	228.66019966708	16.0559942050195	3.832	3.8179e-22	2.5224e-20
c60683_g1	2957.58430213117	523.917584242547	2.497	3.8759e-22	2.5573e-20
c56468_g1	91.1014516819851	3.14209426356135	4.8577	4.0577e-22	2.6738e-20
c65234_g2	260.471518509451	12.5395438588342	4.3766	4.2555e-22	2.8004e-20
c80100_g1	800.384814065766	0.976864268221444	9.6783	4.2827e-22	2.8146e-20
c67189_g13	0	176.463955854102	-Inf	4.7208e-22	3.0985e-20
c86051_g1	12.924406145841	159.558252942891	-3.6259	4.8999e-22	3.2119e-20
c86904_g1	3.15688381048436	582.533174870039	-7.5277	5.1607e-22	3.3784e-20
c45689_g1	53.3252382241311	4726.69800641268	-6.4699	5.4865e-22	3.587e-20
c66634_g2	766.478973402214	120.387500610139	2.6706	5.8739e-22	3.8353e-20
c65412_g2	798.92898085006	28.552198218751	4.8064	6.0129e-22	3.9209e-20
c61637_g2	58.728732439286	0	Inf	6.5141e-22	4.2422e-20
c66717_g2	39.3619447048428	761.122268330224	-4.2733	6.7845e-22	4.4126e-20
c65539_g1	12463.8337567305	2245.22416295445	2.4728	7.2794e-22	4.7283e-20
c66611_g3	1019.74367477424	165.124134303037	2.6266	7.8416e-22	5.0869e-20
c66392_g1	39.0598454327914	312.675123032628	-3.0009	8.3011e-22	5.378e-20
c57565_g1	142.451475912946	10.3325522845724	3.7852	8.9946e-22	5.8198e-20
c47150_g1	469.295596592113	2668.3860058016	-2.5074	9.4542e-22	6.1093e-20
c74096_g1	2724.0203703636	470.929668208768	2.5322	9.5618e-22	6.1709e-20
c21745_g1	4.39258460897502	2058.56317328177	-8.8724	1.0505e-21	6.7706e-20
c51285_g2	350.109225407906	9.95819620194852	5.1358	1.0839e-21	6.977e-20
c65284_g1	249.260016410904	28.4345413387494	3.1319	1.092e-21	7.0203e-20
c67714_g2	6.45744365812496	114.082389608471	-4.143	1.1335e-21	7.2774e-20
c64733_g1	457.408581066103	64.915029057824	2.8169	1.1421e-21	7.3235e-20
c61546_g1	1406.52728390496	44.9621820650726	4.9673	1.1745e-21	7.5221e-20
c38543_g1	174.188211768861	1057.30562010722	-2.6017	1.2207e-21	7.8074e-20
c93155_g1	28.0946022818319	248.227925170392	-3.1433	1.2441e-21	7.947e-20
c57568_g2	62.5369033990919	0.360871665889985	7.4371	1.265e-21	8.0703e-20
c66184_g2	1927.63216560342	333.304229517671	2.5319	1.2988e-21	8.2754e-20
c64191_g2	1682.2830096711	292.813160348684	2.5224	1.3957e-21	8.8818e-20
c61026_g1	12.914308594744	157.942143036115	-3.6124	1.4976e-21	9.5181e-20
c53465_g1	302.68186422368	37.8859350642787	2.9981	1.6872e-21	1.0709e-19
c68430_g1	430.784834458005	62.0439670059255	2.7956	1.7534e-21	1.1115e-19
c58975_g1	207.542031350478	1242.12350119518	-2.5813	1.8074e-21	1.1444e-19
c47288_g1	145.364699386183	961.795374846867	-2.7261	1.8377e-21	1.1621e-19
c56429_g1	170.603674558353	15.3458773913508	3.4747	2.2001e-21	1.3895e-19
c40672_g1	0	56.5135083066951	-Inf	2.3106e-21	1.4574e-19
c7918_g1	1416.39565768815	247.091022429818	2.5191	2.3253e-21	1.4649e-19
c79862_g1	2.50525963267158	2625.35469691861	-10.033	2.4137e-21	1.5186e-19
c62165_g1	98.0695662919375	3.3702431348746	4.8629	2.4582e-21	1.5447e-19
c17377_g1	141.55363710096	1.66159051460301	6.4126	2.5828e-21	1.621e-19
c63245_g2	2.85974905685862	1997.34604757004	-9.448	2.5874e-21	1.6218e-19
c62436_g2	68.4135719692159	0.976864268221444	6.13	2.8065e-21	1.757e-19
c15313_g1	4919.58147460248	904.297322924629	2.4437	2.9163e-21	1.8234e-19
c61651_g1	60.9604492886794	0.332318102920601	7.5192	3.0623e-21	1.9123e-19
c50238_g1	1198.07340949167	203.128472079493	2.5603	3.2519e-21	2.0282e-19
c15384_g1	1950.50840201918	343.75648314816	2.5044	3.5087e-21	2.1856e-19
c61524_g1	1.0059450877542	66.5975452786325	-6.0488	3.6641e-21	2.2796e-19
c67001_g2	831.037192615349	1.33773593411143	9.279	3.9494e-21	2.4541e-19
c65406_g2	1.59035873692332	73.1101623095102	-5.5226	4.0145e-21	2.4914e-19
c56136_g1	6648.25885046931	10.0118606997632	9.3751	4.0738e-21	2.5251e-19
c2312_g1	4026.66925755832	730.967778539098	2.4617	4.196e-21	2.5976e-19
c56744_g1	168.651644610383	993.286738616163	-2.5582	4.2266e-21	2.6134e-19
c58713_g1	17.3695494211972	178.291850083876	-3.3596	4.2479e-21	2.6233e-19
c62033_g1	307.255765542095	3.04638855438302	6.6562	4.8772e-21	3.0082e-19
c66725_g1	851.937920178439	144.025994722469	2.5644	4.926e-21	3.0346e-19
c65427_g2	854.565928958382	141.793882518381	2.5914	5.0636e-21	3.1155e-19
c46313_g1	1090.48564218508	23.8894168934902	5.5125	5.1841e-21	3.1857e-19
c45914_g1	513.934421421025	2.09807784913096	7.9364	5.3279e-21	3.2701e-19
c57507_g1	1963.52480434545	0.976864268221444	10.973	5.3441e-21	3.276e-19
c12825_g2	680.084642339504	3.0564335746532	7.7977	5.4349e-21	3.3276e-19
c59533_g1	0	59.2730593659849	-Inf	5.6489e-21	3.4544e-19
c45625_g2	157.603623318521	13.854026756723	3.5079	5.6673e-21	3.4614e-19
c85832_g1	449.905170291794	15.4619495418509	4.8628	5.7318e-21	3.4966e-19
c64594_g4	103.453539461881	650.631166587796	-2.6529	5.8078e-21	3.5387e-19
c41860_g1	14.7587622485029	594.560911953445	-5.3322	6.5221e-21	3.9691e-19
c74503_g1	29.1538532717189	1590.86950295933	-5.77	7.6447e-21	4.6466e-19
c37242_g1	12.8954394498074	351.335893734976	-4.7679	7.8645e-21	4.7744e-19
c64706_g1	921.259978366889	156.430199129286	2.5581	7.89e-21	4.7841e-19
c21895_g1	334.803042846469	45.7711643519415	2.8708	8.0812e-21	4.8941e-19
c64982_g2	108.978949243839	668.163389479645	-2.6162	8.174e-21	4.9443e-19
c67701_g1	54.9735303531217	0	Inf	8.2279e-21	4.9709e-19
c12825_g1	973.640708234144	15.7926893785908	5.9461	8.3013e-21	5.0093e-19
c67108_g1	1.32691350474222	788.7358764253	-9.2153	8.5679e-21	5.1639e-19
c58600_g1	2208.53325949194	402.226912071924	2.457	8.6884e-21	5.2302e-19
c62659_g1	3602.21954969975	669.845436269059	2.427	9.9814e-21	6.0014e-19
c56808_g1	145.847150877728	2.08803282886078	6.1262	1.1739e-20	7.0495e-19
c41978_g1	0	53.0190091313331	-Inf	1.1866e-20	7.1173e-19
c68319_g1	2486.93840495433	18.3153484116965	7.0852	1.1947e-20	7.1573e-19
c32464_g1	2730.92230326055	503.805367049769	2.4384	1.2516e-20	7.4892e-19
c56618_g1	0.641936833976057	95.9217151621748	-7.2233	1.374e-20	8.2123e-19
c15448_g1	335.604970565613	1848.46297848371	-2.4615	1.4091e-20	8.412e-19
c21447_g1	675.772412370332	6.57604691652077	6.6832	1.4582e-20	8.6943e-19
c62261_g1	860.565406688599	4577.99659627855	-2.4114	1.48e-20	8.8139e-19
c13446_g1	155.023539006378	13.854026756723	3.4841	1.4905e-20	8.8658e-19
c91821_g1	401.568444743105	7.04955133644713	5.832	1.5854e-20	9.4191e-19
c68783_g1	3.62625109003963	720.469167276533	-7.6343	1.6273e-20	9.6572e-19
c63322_g1	1241.41851406069	5.67824094506143	7.7723	1.637e-20	9.7028e-19
c19907_g1	3399.91928295725	346.651177397194	3.2939	1.8863e-20	1.1168e-18
c47213_g2	1.36043451194124	77.2730199512793	-5.8278	1.9019e-20	1.1246e-18
c64616_g1	9817.9459494911	1867.80241075165	2.3941	1.9528e-20	1.1534e-18
c65140_g14	993.897339563225	1.05406143470057	9.881	2.2037e-20	1.3e-18
c63338_g1	1.21186713512837	597.03528069067	-8.9444	2.2063e-20	1.3001e-18
c64609_g4	143.507718085232	0	Inf	2.3882e-20	1.4056e-18
c56627_g1	705.383663983633	118.633087749598	2.5719	2.4794e-20	1.4576e-18
c59954_g1	197.62140948385	1111.51029493806	-2.4917	2.702e-20	1.5866e-18
c67550_g3	144.960039360407	1.71869764054177	6.3982	2.7591e-20	1.6182e-18
c60686_g1	2.59630382467752	1196.94756790104	-8.8487	2.7932e-20	1.6362e-18
c8299_g1	2.29933758529741	5105.08212775362	-11.117	2.8408e-20	1.6622e-18
c81256_g1	30.7960234392719	246.38311035908	-3.0001	2.8475e-20	1.6642e-18
c3068_g1	936.169168495247	24.5892122861072	5.2507	2.9619e-20	1.7291e-18
c66057_g1	9634.83269242082	1862.51744311476	2.371	3.1046e-20	1.8103e-18
c67472_g4	165.719214963718	16.4033814541755	3.3367	3.3329e-20	1.9411e-18
c3087_g1	589.483637712999	96.7526453882066	2.6071	3.4316e-20	1.9963e-18
c67857_g1	1486.49864163401	275.20551481881	2.4333	3.6147e-20	2.1003e-18
c66827_g2	460.232398894262	35.9200207448408	3.6795	3.7779e-20	2.1926e-18
c66899_g1	5394.6078012059	1052.61793747302	2.3575	4.4286e-20	2.5673e-18
c60423_g2	117.566799494009	695.809790867563	-2.5652	4.4809e-20	2.5946e-18
c66626_g2	76.5294053074285	0.72174333177997	6.7284	5.0504e-20	2.921e-18
c67348_g1	838.162998810199	4321.47212058002	-2.3662	5.3568e-20	3.0947e-18
c67179_g2	258.179438171896	34.3798093708054	2.9087	5.3793e-20	3.1041e-18
c61590_g1	138.32968911937	4.39416950876463	4.9764	5.4272e-20	3.1282e-18
c35092_g1	0	172.26046808982	-Inf	5.462e-20	3.1445e-18
c61102_g1	210.716387451985	4.69793404871585	5.4871	6.0772e-20	3.4947e-18
c64236_g1	1.29339249754321	71.0525441739018	-5.7797	6.0887e-20	3.4974e-18
c63665_g1	238.222336645267	0	Inf	6.7066e-20	3.8479e-18
c7577_g1	308.3091851412	12.0882670105126	4.6727	7.0735e-20	4.0537e-18
c67435_g1	60.2377343280401	0.644546165300843	6.5462	7.2038e-20	4.1237e-18
c57866_g1	15.3715638721997	160.093888614721	-3.3806	7.5578e-20	4.3214e-18
c62587_g1	146.804827760544	8.52159156297645	4.1066	7.5973e-20	4.339e-18
c59703_g1	135.228687664651	11.9640109700253	3.4986	7.726e-20	4.4075e-18
c21423_g1	3.37232468744963	156.324178462377	-5.5347	8.0486e-20	4.5864e-18
c38757_g1	0.708978848374083	58.0156835940349	-6.3546	8.4919e-20	4.8335e-18
c67704_g1	0	145.247732181267	-Inf	9.4566e-20	5.3764e-18
c97312_g1	4591.08120166164	893.152490280771	2.3619	9.6578e-20	5.4846e-18
c66717_g3	14.8263829844069	320.499732122701	-4.4341	1.09e-19	6.1829e-18
c68261_g1	880.631980586482	21.4925986303733	5.3566	1.2097e-19	6.8541e-18
c65827_g2	51.1796010483179	0	Inf	1.2946e-19	7.3272e-18
c66864_g2	562.79046102571	2876.49314017576	-2.3536	1.37e-19	7.7418e-18
c67572_g1	464.573316285726	2373.56136178215	-2.3531	1.371e-19	7.7418e-18
c40160_g1	351.170886619294	53.4954001461604	2.7147	1.5e-19	8.4609e-18
c57952_g1	7528.31458661418	1513.86305747495	2.3141	1.559e-19	8.7837e-18
c64208_g1	120.596299958641	1.68009905730221	6.1655	1.6063e-19	9.0403e-18
c79905_g1	7330.06920353225	239.352057870351	4.9366	1.6758e-19	9.4207e-18
c66309_g4	118.031854155413	9.26500643313794	3.6712	1.7633e-19	9.9017e-18
c53504_g1	1210.29056206982	110.540076031944	3.4527	1.7725e-19	9.9423e-18
c42403_g1	509.894321795463	85.3208274618876	2.5792	1.8225e-19	1.0211e-17
c65121_g1	122.536183601325	4.6122733598077	4.7316	1.8432e-19	1.0316e-17
c74149_g1	787.979389373963	144.417560714053	2.4479	1.9636e-19	1.0977e-17
c43047_g1	21.292188029111	1781.06209029896	-6.3863	1.9905e-19	1.1115e-17
c66191_g1	18.1358829401326	170.101557622523	-3.2295	2.0126e-19	1.1226e-17
c67522_g2	0	48.6800856182243	-Inf	2.2049e-19	1.2285e-17
c66115_g1	1370.71151321679	65.7097843274433	4.3827	2.2493e-19	1.2519e-17
c54910_g1	4665.75289789388	936.025444080368	2.3175	2.3077e-19	1.2829e-17
c61188_g1	33.0483455981198	2817.5164342352	-6.4137	2.5223e-19	1.4007e-17
c60922_g1	65.6737606216278	410.366410472062	-2.6435	2.5275e-19	1.402e-17
c92080_g1	924.652427259877	169.043773927257	2.4515	2.6035e-19	1.4426e-17
c3729_g1	34.3360263414856	256.488548931938	-2.9011	2.6122e-19	1.4458e-17
c66074_g1	31.8023787342864	239.501437772325	-2.9128	2.6754e-19	1.4791e-17
c39765_g2	94.5025013724536	5.33243519374651	4.1475	2.9885e-19	1.6504e-17
c59666_g1	49.5927123583171	0	Inf	3.5128e-19	1.9379e-17
c57536_g1	998.172114715494	186.415556127225	2.4208	3.5922e-19	1.9794e-17
c54014_g1	2231.70967719735	455.684594543756	2.292	3.7773e-19	2.0792e-17
c79955_g1	860.290682023488	158.960765651598	2.4362	3.8517e-19	2.1178e-17
c86886_g1	240.259721187773	21.5647749025476	3.4778	3.989e-19	2.1909e-17
c91738_g1	707.427272669393	11.8416095965002	5.9006	4.0272e-19	2.2095e-17
c63647_g3	473.108949324539	2397.05413964619	-2.341	4.0578e-19	2.2238e-17
c64617_g1	170.811428105722	1072.30708711479	-2.6502	4.0627e-19	2.224e-17
c66750_g1	186.160144961213	2.02088068265184	6.5254	4.4745e-19	2.4468e-17
c75210_g1	355.659987763551	54.7279381523862	2.7001	5.0777e-19	2.7736e-17
c65917_g1	100.142882063143	574.125444251311	-2.5193	5.3066e-19	2.8955e-17
c62972_g1	59.130720675952	375.254815980866	-2.6659	5.3683e-19	2.926e-17
c57434_g1	109.518755405946	8.27651564680516	3.726	5.4515e-19	2.9682e-17
c69078_g1	0	101.850332550154	-Inf	5.4633e-19	2.9713e-17
c12573_g1	52.8943564702006	337.150857204052	-2.6722	5.5656e-19	3.0237e-17
c61218_g1	358.374109508961	39.5826847656575	3.1785	5.5933e-19	3.0355e-17
c65030_g6	3792.72942433527	58.2205858924463	6.0256	6.3234e-19	3.428e-17
c97306_g1	89564.5009392364	18651.3412456852	2.2636	6.9199e-19	3.7473e-17
c63846_g1	827.03500207602	109.362780789713	2.9188	7.0326e-19	3.8042e-17
c66319_g2	2.09341553792324	480.208566867501	-7.8417	7.0815e-19	3.8265e-17
c37892_g1	53.0814093726382	0.322273082650421	7.3638	7.2222e-19	3.8983e-17
c59753_g1	29.9917831162177	223.054160439824	-2.8948	7.4272e-19	4.0047e-17
c60600_g1	132.426630306845	12.2611698861701	3.433	7.6974e-19	4.1459e-17
c62094_g2	2148.76271517556	432.095714561327	2.3141	8.372e-19	4.5045e-17
c61327_g1	252.747822114049	2.77117757740119	6.5111	9.4839e-19	5.0972e-17
c60036_g1	536.722305446172	2619.76820398129	-2.2872	9.7984e-19	5.2606e-17
c54843_g1	493.635712876065	85.1325822708736	2.5357	9.9978e-19	5.3619e-17
c63032_g1	165.28418682377	0	Inf	1.0146e-18	5.4354e-17
c65964_g7	175.011562929866	20.4184471551324	3.0995	1.0844e-18	5.8032e-17
c66080_g1	3041.53120933569	625.037835104237	2.2828	1.2116e-18	6.4771e-17
c36624_g1	32.7752130221019	237.648721935128	-2.8582	1.2363e-18	6.6023e-17
c66732_g3	168983.962556121	222.456126810289	9.5691	1.3366e-18	7.1304e-17
c64927_g1	1.29339249754321	2424.96886247649	-10.873	1.394e-18	7.4285e-17
c20239_g1	116.578158183032	629.446694161331	-2.4328	1.4121e-18	7.5168e-17
c56501_g1	6650.15622514446	1405.77030443992	2.242	1.4598e-18	7.7627e-17
c57251_g1	333.555630388774	3.74962334346379	6.475	1.4768e-18	7.845e-17
c60945_g1	23.0223425490077	2482.35760810575	-6.7525	1.4904e-18	7.9087e-17
c40034_g1	10.7061837156981	4160.2437301483	-8.6021	1.5175e-18	8.0437e-17
c80182_g1	2874.78333237486	1.34778095438161	11.059	1.5237e-18	8.0685e-17
c67044_g2	51.5569352071009	0.360871665889985	7.1585	1.5743e-18	8.3272e-17
c62009_g1	43.9745245019485	288.159572219726	-2.7121	1.582e-18	8.3593e-17
c64941_g1	1153.18044515712	78.2549212721076	3.8813	1.5888e-18	8.3864e-17
c97507_g1	794.596129985679	149.339908446875	2.4116	1.6196e-18	8.5399e-17
c45576_g1	0	46.3083815216131	-Inf	1.6789e-18	8.8432e-17
c64730_g1	71.9165838173082	2.70402543119224	4.7331	1.8142e-18	9.5411e-17
c74107_g1	295.982738085841	1459.46951355501	-2.3019	1.8152e-18	9.5411e-17
c39997_g1	46.9733221060289	509.176744439403	-3.4383	1.8307e-18	9.6129e-17
c2089_g1	1619.40959468159	325.239498193865	2.3159	1.8574e-18	9.7424e-17
c67618_g1	2.15077020848454	67.7303886093137	-4.9769	2.0919e-18	1.0961e-16
c64859_g1	58.278402818913	356.164056507915	-2.6115	2.5339e-18	1.3263e-16
c65570_g1	722.508127348315	134.921975319454	2.4209	2.5891e-18	1.3538e-16
c4825_g1	2017.25662862871	301.799413648246	2.7407	2.6811e-18	1.4005e-16
c67827_g1	7.60682309002068	102.528449941069	-3.7526	2.7734e-18	1.4472e-16
c55449_g1	378.19659716293	62.340843057968	2.6009	2.9656e-18	1.5458e-16
c67273_g1	863.950088226881	4091.58374388833	-2.2436	3.1985e-18	1.6651e-16
c67726_g3	25.6996661933632	198.297345804806	-2.9478	3.201e-18	1.6651e-16
c66476_g1	544.784830600139	2605.50680918122	-2.2578	3.4062e-18	1.77e-16
c43368_g1	1.50883337450848	84.543285332889	-5.8082	3.5116e-18	1.8229e-16
c86171_g1	3.22375731063676	4218.01652628139	-10.354	3.6634e-18	1.8997e-16
c12320_g1	234.892998490432	33.6025371792674	2.8054	3.7844e-18	1.9584e-16
c69072_g1	92.1492791635175	6.07426856606684	3.9232	3.7806e-18	1.9584e-16
c12882_g1	792.322452999512	4990.47016320424	-2.655	3.8797e-18	2.0057e-16
c50611_g1	438.965876028508	76.9819041623969	2.5115	3.8908e-18	2.0093e-16
c65090_g3	57.9191173905458	345.71812240547	-2.5775	4.104e-18	2.1173e-16
c66473_g4	4909.86217992076	1053.49376554638	2.2205	4.1569e-18	2.1423e-16
c40084_g1	762.627177175466	146.166377257104	2.3834	4.2535e-18	2.1899e-16
c54836_g1	1532.77449460704	314.921092788035	2.2831	4.3794e-18	2.2523e-16
c64829_g1	536.900828447785	6998.71279392737	-3.7044	4.391e-18	2.256e-16
c55036_g1	520.844651516551	95.2755842673724	2.4507	4.4698e-18	2.2942e-16
c67789_g4	49.6311978839419	0.332318102920601	7.2225	4.4757e-18	2.2948e-16
c36768_g1	29.1108134349288	210.010703931132	-2.8508	4.5976e-18	2.3549e-16
c50724_g1	889.98984038383	174.769539946061	2.3483	4.9521e-18	2.5339e-16
c63985_g1	141.834193156852	15.163209127865	3.2256	4.9969e-18	2.5542e-16
c67673_g1	118.769316313792	10.9837040736797	3.4347	5.0423e-18	2.5748e-16
c60313_g1	239.074743129135	0.654591185571023	8.5127	5.1497e-18	2.627e-16
c65137_g2	1.28387366795211	57.7790712002927	-5.492	5.2164e-18	2.6583e-16
c65567_g1	2402.09936988989	469.978579695072	2.3536	5.2588e-18	2.6772e-16
c54922_g1	778.631549384716	150.091230806242	2.3751	5.3037e-18	2.6946e-16
c61224_g1	955.154495559483	189.116425026056	2.3365	5.3021e-18	2.6946e-16
c67050_g9	880.348690308852	159.7028754247	2.4627	5.4653e-18	2.7739e-16
c46204_g1	110.483132971705	592.992446038844	-2.4242	5.562e-18	2.8201e-16
c66319_g1	0.320968416988029	128.187075672214	-8.6416	5.6435e-18	2.8585e-16
c27481_g1	912.431237186171	180.433557105533	2.3382	5.7957e-18	2.9327e-16
c97504_g1	57.6457431215133	0.322273082650421	7.4828	5.819e-18	2.9414e-16
c66925_g1	1376.03557486175	283.953930766078	2.2768	6.1746e-18	3.1181e-16
c62779_g1	11.4774817530592	923.810046271113	-6.3307	6.3671e-18	3.212e-16
c66933_g2	50640.0478782195	47.940113376187	10.045	6.439e-18	3.2451e-16
c97469_g1	113.784630726051	591.574143985316	-2.3783	6.8686e-18	3.4581e-16
c57866_g2	9.2067006565351	109.021999164364	-3.5658	7.2525e-18	3.6477e-16
c56592_g1	7.64530861564541	6933.03663613405	-9.8247	7.2815e-18	3.6586e-16
c56688_g1	69.712771556413	2.69398041092206	4.6936	7.6366e-18	3.8332e-16
c86718_g1	66.5559609246977	2.46899453529113	4.7526	7.9245e-18	3.9737e-16
c65739_g1	4.64171500738493	80.2689037718696	-4.1121	7.9391e-18	3.9771e-16
c51192_g1	667.524459694908	10.6799395337285	5.9658	8.8659e-18	4.4369e-16
c59664_g2	64.5189111285695	1.02550787173119	5.9753	8.9139e-18	4.4565e-16
c64281_g3	49.0376024336729	0.322273082650421	7.2495	9.066e-18	4.528e-16
c65985_g1	176.851726122182	889.238453437362	-2.33	9.5057e-18	4.7429e-16
c65455_g2	942.771323577129	189.523799532731	2.3145	9.9171e-18	4.9433e-16
c26211_g1	1034.45303353151	209.683683123297	2.3026	1.0099e-17	5.0287e-16
c63449_g1	23.2614485750896	179.423108685056	-2.9474	1.1556e-17	5.7487e-16
c68460_g1	98.4449027185938	0.664636205841203	7.2106	1.174e-17	5.8346e-16
c59980_g4	569.607682488991	5.64466325612675	6.6569	1.187e-17	5.8931e-16
c66947_g1	110.750649129022	9.87941753762824	3.4867	1.3663e-17	6.7698e-16
c68259_g1	1678.81536388519	320.104829494784	2.3908	1.3658e-17	6.7698e-16
c56544_g1	460.850887971009	2141.34768172751	-2.2161	1.3805e-17	6.8339e-16
c53590_g1	112.476754880491	1.69860760000141	6.0491	1.3844e-17	6.8462e-16
c55602_g1	1991.50252097152	0.644546165300843	11.593	1.4642e-17	7.2335e-16
c67656_g1	233.803046922107	1133.23169800144	-2.2771	1.472e-17	7.2649e-16
c43006_g1	2832.3314402054	616.598561130515	2.1996	1.4829e-17	7.3116e-16
c67649_g1	1115.20737638061	231.440152308304	2.2686	1.5058e-17	7.4173e-16
c45239_g1	9949.77848710723	2213.31195340439	2.1685	1.5347e-17	7.5522e-16
c62802_g1	709.034855157985	3243.66912385531	-2.1937	1.5523e-17	7.6314e-16
c64124_g1	439.120325955857	2290.51230978913	-2.383	1.5819e-17	7.7693e-16
c57046_g1	119.057488802625	0	Inf	1.6008e-17	7.8546e-16
c62666_g1	14.7877289445365	136.333472255242	-3.2047	1.6745e-17	8.2079e-16
c65183_g5	44.745075303558	0	Inf	1.7492e-17	8.5656e-16
c65862_g1	1428.58718902732	6418.2183555256	-2.1676	1.7687e-17	8.6529e-16
c66715_g1	50.3410924823132	392.004186084995	-2.9611	1.7779e-17	8.6894e-16
c62653_g1	154.715486287134	18.4763451368008	3.0659	1.9005e-17	9.2796e-16
c21495_g1	333.722873957457	57.1731268498918	2.5452	1.9322e-17	9.4251e-16
c66452_g1	3134.84657027889	14.0991026728943	7.7966	1.949e-17	9.4981e-16
c55459_g1	1607.51327986229	343.018381731387	2.2285	2.002e-17	9.7468e-16
c58693_g2	783.155648277502	20.666686066986	5.2439	2.2689e-17	1.1035e-15
c74393_g1	1309.17043909745	63.4652196345599	4.3665	2.3842e-17	1.1585e-15
c56893_g1	146.871630364041	1.73720618324098	6.4016	2.5698e-17	1.2475e-15
c63997_g4	100.882973979329	525.88781541969	-2.3821	2.6179e-17	1.2696e-15
c79900_g1	1.38443668954915	788.645222400041	-9.1539	2.6319e-17	1.2751e-15
c79898_g1	33.2544361597395	673.853217725899	-4.3408	2.7009e-17	1.3073e-15
c65331_g1	371.357123103852	1733.50741838091	-2.2228	2.7379e-17	1.3239e-15
c66795_g2	215.140442031858	31.130379648294	2.7889	2.7601e-17	1.3334e-15
c86300_g1	48.7316960862076	290.82788566258	-2.5772	2.7778e-17	1.3407e-15
c62132_g1	56.6642835973964	1.40488808032038	5.3339	2.8061e-17	1.353e-15
c67385_g1	450.260136393364	3857.4864815621	-3.0988	3.0722e-17	1.4799e-15
c42993_g1	146101.412750901	33048.0392538709	2.1443	3.1234e-17	1.5031e-15
c39667_g1	1644.7192458651	356.641099852775	2.2053	3.2133e-17	1.5449e-15
c47243_g1	1042.9131302291	24.3224648315544	5.4222	3.5369e-17	1.6988e-15
c12613_g1	275.532191641166	1293.50659001164	-2.231	3.6354e-17	1.7445e-15
c47827_g1	1.90180832432026	75.1722485378607	-5.3048	3.6536e-17	1.7515e-15
c79901_g1	12417.7772408007	32.7583957056227	8.5663	3.6858e-17	1.7653e-15
c47341_g1	1445.55813363867	3.44585880351257	8.7125	3.9247e-17	1.8779e-15
c98351_g1	205.455600219814	11.4537658654819	4.1649	3.9386e-17	1.8828e-15
c58644_g1	1173.336358254	3.58518399023536	8.3544	4.109e-17	1.9624e-15
c40181_g1	1436.5101872013	237.482701084059	2.5967	4.4306e-17	2.1139e-15
c50702_g1	1037.87445126495	219.918115766846	2.2386	4.5564e-17	2.1698e-15
c97930_g1	1176.56388261547	251.849859540226	2.2239	4.5548e-17	2.1698e-15
c63752_g1	5.27413301176989	80.5218871772467	-3.9324	4.5706e-17	2.1745e-15
c62418_g1	1037.7398594113	217.312766009901	2.2556	5.0457e-17	2.3983e-15
c65817_g2	10.2366479218972	108.781667741716	-3.4096	5.5972e-17	2.6579e-15
c58491_g1	787.129217888703	3479.08334764945	-2.144	6.1099e-17	2.8986e-15
c66514_g2	544.210345987821	107.154680380666	2.3445	6.2953e-17	2.9837e-15
c62779_g2	3.40567718040302	805.949016788134	-7.8866	6.3522e-17	3.0079e-15
c41755_g1	95.9774988679793	2.06952428616158	5.5353	6.3652e-17	3.0112e-15
c66783_g1	139.230612209839	8.61041524756692	4.0152	8.0578e-17	3.8083e-15
c43196_g1	15.4008675967246	135.977891421117	-3.1423	8.1086e-17	3.8287e-15
c64097_g5	705.018593622319	144.489441195484	2.2867	8.2583e-17	3.8921e-15
c65028_g1	2241.19731767149	503.287606543574	2.1548	8.2553e-17	3.8921e-15
c63655_g1	429.856680836021	2860.65924717713	-2.7344	8.6743e-17	4.0842e-15
c65508_g1	1337.65526504161	290.675905261467	2.2022	8.8916e-17	4.1807e-15
c67461_g2	4393.94960029005	993.56210340684	2.1448	8.8959e-17	4.1807e-15
c53602_g1	590.387452128884	117.842607542108	2.3248	9.1172e-17	4.2807e-15
c47291_g1	673.480912898703	137.44463435256	2.2928	9.6411e-17	4.5225e-15
c66825_g9	24.6653331310813	1743.19479457078	-6.1431	1.0168e-16	4.765e-15
c66394_g1	73.1334154708622	4.10044998908359	4.1567	1.0218e-16	4.784e-15
c67526_g1	344.177011510508	62.5843374762982	2.4593	1.1231e-16	5.2535e-15
c91828_g1	57.0561011041963	323.070742200233	-2.5014	1.1886e-16	5.5547e-15
c67454_g2	51.374846823089	0.986909288491624	5.702	1.3033e-16	6.085e-15
c63935_g1	62.1389639308544	344.073008894292	-2.4691	1.3446e-16	6.272e-15
c98059_g1	254.168165593477	42.0334471590309	2.5962	1.353e-16	6.3055e-15
c59923_g1	80.2040931166518	3.47441236648195	4.5288	1.3641e-16	6.3511e-15
c80744_g1	0	40.0916215414807	-Inf	1.3888e-16	6.4601e-15
c65382_g13	117.180041841111	11.8698835270277	3.3033	1.4373e-16	6.6797e-15
c3230_g1	44.7882836545938	0.360871665889985	6.9555	1.4718e-16	6.8335e-15
c60619_g1	750.506904995675	0.996954308761804	9.5561	1.5474e-16	7.1777e-15
c66447_g2	408.162580031126	0.644546165300843	9.3066	1.5488e-16	7.1777e-15
c66676_g1	189.501095013241	28.1276138031158	2.7521	1.554e-16	7.1954e-15
c63359_g2	487.902024129407	96.066058011542	2.3445	1.5778e-16	7.299e-15
c26906_g1	1485.07780767087	62.4785867468497	4.571	1.5989e-16	7.3898e-15
c85840_g1	529.674186528549	2340.62021400588	-2.1437	1.6586e-16	7.6584e-15
c64596_g1	18.8497531281633	1149.04874387771	-5.9298	1.7816e-16	8.2188e-15
c30875_g1	267.94259686704	45.5213439422467	2.5573	1.8673e-16	8.6064e-15
c40121_g1	11.3386017200831	109.844189467185	-3.2761	1.8842e-16	8.6761e-15
c65542_g1	1082.73464625458	4642.61120756473	-2.1003	1.9095e-16	8.7846e-15
c60771_g1	726.488386620933	3257.72480868626	-2.1649	2.0324e-16	9.3416e-15
c59883_g1	9.19735034118963	98.1845023019948	-3.4162	2.0804e-16	9.5532e-15
c63859_g1	4.98668560198087	75.4128563612899	-3.9187	2.0896e-16	9.5867e-15
c50218_g1	196.198245575662	911.152380422539	-2.2154	2.1628e-16	9.9133e-15
c68179_g1	457.161018317965	90.2019858073125	2.3415	2.1752e-16	9.9611e-15
c42949_g1	71.4466378162469	4.13904857232316	4.1095	2.3172e-16	1.0602e-14
c44508_g2	564.217407570491	115.336319520637	2.2904	2.4938e-16	1.1399e-14
c56397_g1	95.8756830678938	690.256474451324	-2.8479	2.6393e-16	1.2053e-14
c67210_g1	1916.30620484753	439.024169621308	2.126	2.6703e-16	1.2184e-14
c65409_g6	60.7211747483519	421.71097651665	-2.796	2.7969e-16	1.275e-14
c43045_g1	681.100915398497	3.35015309433424	7.6675	2.8325e-16	1.2901e-14
c74172_g1	147.144909297597	1.01546285146101	7.179	2.8476e-16	1.2958e-14
c64046_g1	241.216768327021	41.0267274624407	2.5557	3.0195e-16	1.3728e-14
c57492_g1	269.635735893995	46.974595993635	2.5211	3.1108e-16	1.413e-14
c42993_g2	74990.198605917	17854.4841480722	2.0704	3.1153e-16	1.4137e-14
c65465_g5	41.4938457683908	0	Inf	3.1378e-16	1.4227e-14
c60407_g1	0	38.9080003078857	-Inf	3.1696e-16	1.4358e-14
c85709_g1	1287.54171784794	12599.2764692667	-3.2906	3.2707e-16	1.4802e-14
c63112_g1	1849.17982809123	8946.93474890298	-2.2745	3.3642e-16	1.5212e-14
c59711_g1	1.82980179149651	107.20703654976	-5.8726	3.4319e-16	1.5504e-14
c15363_g1	74.942274924413	0	Inf	3.4548e-16	1.5593e-14
c56664_g1	1395.79668123344	314.612856923681	2.1494	3.4936e-16	1.5754e-14
c2309_g1	235.699890728001	39.5308781664655	2.5759	3.5907e-16	1.6178e-14
c65117_g1	101.692178820809	1150.75001443007	-3.5003	3.5983e-16	1.6197e-14
c25366_g1	26.5140994029909	2080.63801685354	-6.2941	3.6958e-16	1.6621e-14
c43001_g1	1580.06828173175	294.30778189144	2.4246	4.0306e-16	1.8111e-14
c42900_g1	117.974594820328	583.520007251683	-2.3063	4.2066e-16	1.8885e-14
c68003_g1	594.036796355181	76.2614626960163	2.9615	4.3922e-16	1.97e-14
c61307_g1	2.23229557089938	57.8594313624541	-4.696	4.5931e-16	2.0583e-14
c61076_g1	369.4473613181	20.6415783638012	4.1617	4.6707e-16	2.0912e-14
c67861_g3	1419.50581436072	326.695572859949	2.1194	4.6749e-16	2.0912e-14
c65385_g1	713.474359857933	3021.61317714107	-2.0824	4.733e-16	2.1153e-14
c64488_g1	1.41795769674817	350.191527083308	-7.9482	4.8537e-16	2.1673e-14
c47352_g1	84.5772298591843	6346.7226642908	-6.2296	4.9176e-16	2.1939e-14
c69145_g1	0	72.4819903875046	-Inf	4.9639e-16	2.2126e-14
c86100_g1	1479.67134034981	180.495585597307	3.0352	5.0362e-16	2.2428e-14
c19303_g1	1025.47743937082	0.664636205841203	10.591	5.1013e-16	2.2698e-14
c11109_g1	352.806555765616	52.3337268517283	2.7531	5.11e-16	2.2716e-14
c68190_g1	1411.8390776013	312.836862358248	2.1741	5.2279e-16	2.322e-14
c37262_g2	204.851528158656	2.35478028341359	6.4428	5.3138e-16	2.3581e-14
c67493_g3	9369.62879479715	497.731361957842	4.2346	5.9157e-16	2.6228e-14
c46718_g1	2.90775341207445	61.778794585893	-4.4091	6.0817e-16	2.694e-14
c63171_g2	646.635009282635	60.4910041206907	3.4182	6.4942e-16	2.8742e-14
c66059_g1	57.708304003515	413.570430030272	-2.8413	6.6248e-16	2.9294e-14
c68306_g1	51.7443983167989	1.33773593411143	5.2735	6.8486e-16	3.0258e-14
c50942_g2	3.20471965145457	3581.26121822241	-10.126	6.9882e-16	3.0847e-14
c51466_g1	2960.72698043547	2.75266903470198	10.071	7.1139e-16	3.1374e-14
c86545_g1	24.670224470738	1042.09867646804	-5.4006	7.2649e-16	3.2012e-14
c67359_g1	208.549156037951	932.356636966825	-2.1605	7.4972e-16	3.3007e-14
c85894_g1	2695.7251635561	186.802560960918	3.8511	7.6093e-16	3.3471e-14
c64673_g1	51.1786852983207	1.41493310059056	5.1767	7.6447e-16	3.3597e-14
c52695_g1	74.0346755898218	370.359983419755	-2.3227	8.305e-16	3.6467e-14
c66455_g4	528.070231190559	2.32464522260305	7.8276	8.5802e-16	3.7643e-14
c55229_g1	1625.16499944749	381.583929082593	2.0905	9.008e-16	3.9485e-14
c58589_g1	578.264587796053	23.6276935649027	4.6132	9.0561e-16	3.9661e-14
c65481_g1	68.4428756937408	525.868461516345	-2.9417	9.2075e-16	4.0289e-14
c97635_g1	2.19877456370037	2289.18839349542	-10.024	9.7101e-16	4.2451e-14
c64402_g1	183.010877583669	28.2600569652508	2.6951	9.998e-16	4.3672e-14
c15605_g2	0	71.8884952942385	-Inf	1.0075e-15	4.3969e-14
c66748_g2	4.16266038399293	129.674181813319	-4.9612	1.0184e-15	4.4405e-14
c74015_g1	7308.26667032038	818.329586635167	3.1588	1.0612e-15	4.6233e-14
c14948_g1	1526.63419914859	7.65205952204468	7.6403	1.1412e-15	4.9676e-14
c47052_g1	38.2358202148034	0	Inf	1.149e-15	4.9972e-14
c52709_g1	423.994757181523	86.3645674755365	2.2955	1.159e-15	5.036e-14
c65973_g1	363.40436492929	1552.86251428317	-2.0953	1.194e-15	5.1839e-14
c56736_g1	184.347720125263	1194.96471662576	-2.6965	1.2101e-15	5.2486e-14
c60779_g1	6.16047741874485	79.4646659785242	-3.6892	1.211e-15	5.2486e-14
c58070_g1	41.7133354137846	0.322273082650421	7.0161	1.2422e-15	5.3791e-14
c67316_g1	1444.7220263034	4.65775396763513	8.2769	1.2641e-15	5.4693e-14
c40703_g1	8.80933990980358	92.8470494456038	-3.3978	1.2776e-15	5.523e-14
c91630_g1	1590.13713422208	366.902112473898	2.1157	1.3081e-15	5.6499e-14
c8014_g2	284625.19168528	70254.8756176667	2.0184	1.3565e-15	5.8537e-14
c65895_g1	12.2438152719946	190.070582596296	-3.9564	1.4231e-15	6.136e-14
c70333_g1	56.5208492532549	1.70865262027159	5.0479	1.4806e-15	6.3782e-14
c67504_g7	23.6301796542788	159.073115541532	-2.751	1.5701e-15	6.7583e-14
c97277_g1	31230.0932907666	966.658593172464	5.0138	1.6212e-15	6.9721e-14
c51128_g1	38.006064504067	0	Inf	1.6624e-15	7.1433e-14
c67662_g3	801.773993593014	183.718981680485	2.1257	1.7241e-15	7.402e-14
c36879_g1	3.8416919670049	65.6523975690627	-4.095	1.7454e-15	7.4871e-14
c67947_g1	269.919640078092	49.6202124334892	2.4435	1.7532e-15	7.5138e-14
c52550_g1	37.6230185911066	46214.0952079885	-10.263	1.8684e-15	8.0008e-14
c62050_g1	274.572922669257	17.2305958829622	3.9941	1.9126e-15	8.1831e-14
c64945_g1	85.0641403264185	4.96998203001537	4.0972	1.9569e-15	8.3655e-14
c68314_g1	495.503377158265	105.14914201337	2.2365	2.0027e-15	8.5539e-14
c51534_g2	44.4918961367196	0.72174333177997	5.9459	2.0226e-15	8.6318e-14
c61162_g1	49.1187175888274	0.654591185571023	6.2295	2.2561e-15	9.6202e-14
c97802_g1	704.024994639257	4.53851882145271	7.2773	2.4135e-15	1.0282e-13
c91769_g1	405.093698165467	1679.05921314647	-2.0513	2.4873e-15	1.0588e-13
c4264_g1	0	206.304992624296	-Inf	2.4953e-15	1.0613e-13
c66264_g2	47.3089423852794	1.01546285146101	5.5419	2.6103e-15	1.1093e-13
c64906_g1	30.3651416853413	185.903173491617	-2.6141	2.6978e-15	1.1455e-13
c60424_g2	13.172957822745	111.377055848559	-3.0798	2.9625e-15	1.2558e-13
c66998_g1	1.02994726536211	45.6101676268372	-5.4687	2.9617e-15	1.2558e-13
c60877_g1	0.320968416988029	39.8835627107078	-6.9572	2.9733e-15	1.2592e-13
c68400_g1	390.910631276468	7.07968639725767	5.787	3.026e-15	1.2805e-13
c43974_g1	5759.81809264511	1394.59693805507	2.0462	3.0568e-15	1.2924e-13
c65680_g1	49.0279150898361	1.35782597465179	5.1742	3.2161e-15	1.3586e-13
c87232_g1	37.2591788515741	0	Inf	3.2739e-15	1.3819e-13
c67509_g2	283.671803056453	0.322273082650421	9.7817	3.2818e-15	1.3841e-13
c57913_g1	2067.71249906669	176.606460194809	3.5494	3.3032e-15	1.3919e-13
c66692_g1	33.8915769895355	240.431709366273	-2.8266	3.4051e-15	1.4336e-13
c63434_g1	229.643951920513	976.992518202956	-2.0889	3.7816e-15	1.5909e-13
c64290_g1	26.6293874656195	1467.12038947708	-5.7838	3.866e-15	1.625e-13
c67800_g4	906.965323882326	210.939474165746	2.1042	3.9142e-15	1.6439e-13
c50682_g2	6.05950418988747	76.4230186860042	-3.6567	3.9369e-15	1.652e-13
c59618_g1	283.35170835816	54.1518459986936	2.3875	3.9937e-15	1.6745e-13
c83530_g1	0.996426258163099	134.574877397721	-7.0774	4.0711e-15	1.7055e-13
c60106_g1	278.983924184606	5.04029717190663	5.7905	4.1222e-15	1.7255e-13
c45659_g1	131058.929139284	33188.9334456192	1.9814	4.2228e-15	1.7661e-13
c66999_g1	1094.80222897217	4360.33699324737	-1.9938	4.3084e-15	1.8004e-13
c40035_g1	24.5639496949636	328.907553011911	-3.7431	4.7874e-15	1.9989e-13
c65647_g1	674.669451913206	153.101717573334	2.1397	5.1077e-15	2.1308e-13
c51128_g2	1290.1454094408	5125.07150659246	-1.99	5.3517e-15	2.2308e-13
c63168_g2	46.3130948486222	244.896280618757	-2.4027	5.3998e-15	2.2489e-13
c67859_g2	190.27610479054	827.07940742895	-2.1199	5.4342e-15	2.2614e-13
c47561_g1	1428.33274619816	348.942733752219	2.0333	5.6675e-15	2.3565e-13
c60806_g1	5600.28873670535	1406.71495363315	1.9932	5.7955e-15	2.4078e-13
c70382_g1	40.2910872555932	0.360871665889985	6.8028	5.8506e-15	2.4286e-13
c13029_g1	8.89069675797279	18167.3956750966	-10.997	5.8715e-15	2.4353e-13
c65622_g4	10.7157025452892	97.2374934621421	-3.1818	5.8769e-15	2.4355e-13
c91709_g1	632.233135544639	8.83540112319785	6.161	6.168e-15	2.554e-13
c57667_g1	0.354489424187041	91.4252375520858	-8.0107	6.1854e-15	2.5591e-13
c66881_g6	313.225407421809	1288.25734943139	-2.0401	6.4947e-15	2.6849e-13
c64659_g1	3680.76707834075	104209.876474776	-4.8233	6.5252e-15	2.6953e-13
c66096_g3	306.61775555783	60.4630065909445	2.3423	6.6018e-15	2.7247e-13
c13070_g1	69.7894055791712	340.397133625863	-2.2861	7.6003e-15	3.1342e-13
c48567_g1	121.649670680105	16.1096619344945	2.9167	7.6925e-15	3.1696e-13
c45688_g1	694.17078034154	2797.05066945224	-2.0105	8.1932e-15	3.3732e-13
c9152_g1	218.948759349202	39.1461941994692	2.4836	8.5374e-15	3.512e-13
c68021_g1	18104.6160753983	3242.86055523092	2.481	8.6745e-15	3.5654e-13
c13028_g1	2226.20419624805	362.272638900111	2.6194	8.7157e-15	3.5794e-13
c67060_g2	5584.72022582747	1419.92118095841	1.9757	9.137e-15	3.7494e-13
c56479_g1	307.996963879231	62.9825090916888	2.2899	9.5158e-15	3.9017e-13
c67422_g4	21.9297390661673	2416.14373189846	-6.7837	9.6693e-15	3.9613e-13
c55111_g1	59.6148351532463	2214.40304550911	-5.2151	9.704e-15	3.9723e-13
c66698_g1	164.951072101496	26.3597165258411	2.6456	1.0207e-14	4.1749e-13
c62198_g1	1280.27494058328	5757.26581120924	-2.1689	1.0249e-14	4.1887e-13
c39773_g1	352.511948725675	2321.20490648481	-2.7191	1.0657e-14	4.3517e-13
c67504_g1	21.2354120800557	140.971129719015	-2.7309	1.0676e-14	4.3561e-13
c66952_g4	477.587824152641	105.978493973221	2.172	1.0701e-14	4.3627e-13
c20466_g1	0	53.668023389376	-Inf	1.0909e-14	4.4437e-13
c67554_g1	215.271947324908	39.0206330619221	2.4639	1.0921e-14	4.4449e-13
c66736_g6	131.20796943541	0	Inf	1.0943e-14	4.4502e-13
c80465_g1	120.079841791753	3.8738826156115	4.9541	1.1365e-14	4.6182e-13
c51506_g1	16.9192198008242	16838.1859346629	-9.9589	1.1965e-14	4.8569e-13
c59729_g1	1702.29551030516	418.78968613174	2.0232	1.1971e-14	4.8569e-13
c67189_g9	72.0845990605636	3.45590382378275	4.3826	1.2599e-14	5.1071e-13
c73978_g1	109.765162993185	27644.1443070673	-7.9764	1.2624e-14	5.1133e-13
c97321_g1	894.474992659362	7839.79479546122	-3.1317	1.2709e-14	5.1435e-13
c66341_g2	313.44022298174	6.14988423470481	5.6715	1.363e-14	5.5118e-13
c67161_g1	180.88184568883	0.683144748540406	8.0486	1.4204e-14	5.7395e-13
c63822_g1	646.410304435041	148.851055248271	2.1186	1.4691e-14	5.9312e-13
c59935_g1	1449.89798919798	357.903683086322	2.0183	1.4859e-14	5.9944e-13
c21547_g1	36.1044978727614	489.075871116643	-3.7598	1.5114e-14	6.0922e-13
c50740_g2	27.1703510707382	2911.21033723471	-6.7434	1.5326e-14	6.1727e-13
c56619_g1	4504.3025741896	1156.84033345374	1.9611	1.6201e-14	6.5199e-13
c39789_g1	1083.8989878563	267.901112483382	2.0165	1.7375e-14	6.9868e-13
c64859_g3	71.3372300220413	335.710270062035	-2.2345	1.8026e-14	7.2427e-13
c54207_g1	3294.85266194256	456.350108210839	2.852	1.8109e-14	7.2705e-13
c60318_g1	5511.28717739504	20943.4996324822	-1.926	1.8431e-14	7.3939e-13
c37796_g1	932.808743855841	225.431721096405	2.0489	1.9063e-14	7.641e-13
c74524_g1	49.7666078699955	762.531814302239	-3.9375	1.9551e-14	7.8306e-13
c58306_g1	731.281101383338	174.281062676709	2.069	2.0024e-14	8.0136e-13
c11800_g1	226.324185899445	42.4009212170669	2.4162	2.0481e-14	8.19e-13
c67813_g1	11.9420530284344	100.299230795202	-3.0702	2.0686e-14	8.2653e-13
c74090_g1	2472.88183374846	631.523492996628	1.9693	2.1059e-14	8.4078e-13
c79853_g1	4994.95732926414	1300.89775217578	1.941	2.1976e-14	8.7668e-13
c65065_g1	371.543599566897	79.2237720593323	2.2295	2.221e-14	8.8529e-13
c91693_g1	52.8076980751144	2.46899453529113	4.4188	2.304e-14	9.1766e-13
c16002_g1	994.161010513628	118.758652118806	3.0654	2.4288e-14	9.6661e-13
c34794_g1	34.6579105084709	0	Inf	2.4588e-14	9.7776e-13
c61658_g1	0.962905250964086	42.434775306783	-5.4617	2.5584e-14	1.0166e-12
c40868_g1	49.9959533734716	252.982220512871	-2.3392	2.7442e-14	1.0895e-12
c61794_g3	104.226163456499	12.754484714195	3.0306	2.7512e-14	1.0914e-12
c42526_g1	304.150600108877	58.8431776552634	2.3698	2.8007e-14	1.1102e-12
c85847_g1	1408.4490193306	260.245603869893	2.4362	2.861e-14	1.1332e-12
c62774_g2	747.871401587856	180.023202938808	2.0546	2.9783e-14	1.1787e-12
c67293_g2	182.015850461533	752.397869988316	-2.0474	3.0082e-14	1.1897e-12
c61488_g1	13.968258037714	109.32074281001	-2.9683	3.0602e-14	1.2092e-12
c66009_g3	5.5520615919678	104.312991399099	-4.2318	3.2089e-14	1.267e-12
c57058_g2	267.50571507039	1.00541783119083	8.0556	3.225e-14	1.2724e-12
c62324_g1	1225.67864905346	279.398250510571	2.1332	3.2519e-14	1.282e-12
c67298_g1	1240.3700764348	4764.68807196199	-1.9416	3.5054e-14	1.3808e-12
c7847_g1	823.673615366475	176.63529339022	2.2213	3.5949e-14	1.415e-12
c59412_g1	536.298173115134	2076.37877339362	-1.953	3.6938e-14	1.4527e-12
c55193_g2	33.7952312506126	0	Inf	3.7451e-14	1.4718e-12
c66545_g3	1274.54743342184	321.200809990755	1.9884	3.7926e-14	1.4893e-12
c97932_g1	0	32.9178109328859	-Inf	3.8022e-14	1.4919e-12
c51933_g1	98.3748451779484	2199.83369447712	-4.483	3.8216e-14	1.4983e-12
c67800_g3	1774.2096660331	460.665119457377	1.9454	3.9468e-14	1.5462e-12
c80580_g1	203.275455390149	36.9680358206186	2.4591	3.9616e-14	1.5508e-12
c65311_g1	1566.74916917349	397.375859702366	1.9792	3.9675e-14	1.5519e-12
c46842_g1	65.4688275030199	4.67784400817549	3.8069	3.9738e-14	1.5531e-12
c48846_g1	18.2558938281722	174.211503061975	-3.2544	3.9925e-14	1.5592e-12
c67742_g4	83.4228637521554	3.41730524054319	4.6095	4.0454e-14	1.5787e-12
c50360_g1	11.271559705685	200.570104289709	-4.1533	4.1711e-14	1.6264e-12
c46561_g1	446.422925558755	101.688496927724	2.1343	4.1964e-14	1.635e-12
c67726_g2	2204.3866170657	575.42490324621	1.9377	4.2481e-14	1.6539e-12
c30812_g2	155.690054457354	7.45060308341783	4.3852	4.2858e-14	1.6673e-12
c66879_g1	55.9505087448423	3.04797005222418	4.1982	4.3331e-14	1.6844e-12
c20374_g1	367.661275702489	81.0038551196021	2.1823	4.6207e-14	1.7948e-12
c58351_g1	83.3012120350744	5.03871567406547	4.0472	4.6996e-14	1.824e-12
c61900_g4	0	32.7684407258929	-Inf	4.7357e-14	1.8366e-12
c53631_g1	81.1453087939185	1.05406143470057	6.2665	4.7652e-14	1.8459e-12
c65049_g1	0.948421902947268	61.5437669216523	-6.0199	4.767e-14	1.8459e-12
c45745_g1	416.02780837402	84.9649863852837	2.2917	4.7733e-14	1.8469e-12
c67085_g7	7.76035498525927	78.9443758537107	-3.3466	4.815e-14	1.8616e-12
c43794_g1	64.4195055499844	4.73495113411426	3.7661	5.1818e-14	2.0018e-12
c66809_g2	2094.55202613774	7849.60245488352	-1.906	5.3879e-14	2.0799e-12
c11711_g1	551.424076635846	130.873887962786	2.075	5.4391e-14	2.0964e-12
c66945_g2	4416.64041936627	38.0492591194002	6.8589	5.4368e-14	2.0964e-12
c67484_g3	23.6835587351807	439.187837289077	-4.2129	5.6209e-14	2.1648e-12
c29826_g1	1175.08523756802	299.699567733981	1.9712	5.6932e-14	2.191e-12
c91626_g1	7938.57899851571	2148.80012117792	1.8853	5.7959e-14	2.2288e-12
c65091_g1	1243.8902990063	316.880481622174	1.9728	5.8744e-14	2.2573e-12
c63173_g1	1585.83093489232	272.772123048406	2.5395	6.2425e-14	2.3969e-12
c56347_g1	142.874912030294	1514.64123018635	-3.4062	6.728e-14	2.5813e-12
c57273_g1	96.5148749339915	6.0441335052563	3.9971	6.8305e-14	2.6186e-12
c67754_g3	15.7553570209116	111.351941682053	-2.8212	7.0184e-14	2.6886e-12
c55828_g1	841.631981826242	3156.79045262695	-1.9072	7.112e-14	2.7203e-12
c85940_g1	357.479179752566	4.14909359259334	6.4289	7.1107e-14	2.7203e-12
c8881_g1	335.360394478368	73.2576713862202	2.1947	7.5791e-14	2.8968e-12
c66046_g1	51.4188755886455	253.916400934677	-2.304	7.6014e-14	2.9031e-12
c67002_g1	5121.30905235924	1378.78368877253	1.8931	7.878e-14	3.0064e-12
c56746_g1	63.3828576016786	303.539872660658	-2.2597	8.0005e-14	3.0508e-12
c68046_g1	3320.62097353633	888.540972011127	1.9019	8.1405e-14	3.1018e-12
c60318_g2	3056.89666722124	11200.3699100128	-1.8734	8.3872e-14	3.1935e-12
c65030_g7	688.723430439301	2589.63438934887	-1.9108	8.5333e-14	3.2466e-12
c66422_g3	15.5391689081948	112.874210241594	-2.8607	8.5565e-14	3.253e-12
c65382_g7	7.83195131082267	77.4892626720394	-3.3066	8.7199e-14	3.3126e-12
c15555_g1	2210.13033447352	586.864043543568	1.913	8.7318e-14	3.3146e-12
c7975_g1	182.580816244259	903.648546724436	-2.3072	9.4022e-14	3.5664e-12
c67747_g1	14587.9567498427	4000.53415397461	1.8665	9.6657e-14	3.6635e-12
c21144_g1	41.5601405470372	365.439127351285	-3.1364	9.694e-14	3.6715e-12
c64000_g1	56.8159108138715	276.449949280608	-2.2827	1.0009e-13	3.788e-12
c66309_g1	78.4070650966027	8.00288616766448	3.2924	1.0614e-13	4.014e-12
c20364_g1	1874.52455209511	420.281250670605	2.1571	1.1486e-13	4.3403e-12
c62919_g1	13.7289834973864	102.268304878662	-2.8971	1.1869e-13	4.4818e-12
c67495_g2	97.7007620339793	12.6151595274722	2.9532	1.2123e-13	4.5741e-12
c58528_g2	0.972424080555183	40.2206253071519	-5.3702	1.3115e-13	4.9447e-12
c60873_g1	50.3064872108713	30066.7251869244	-9.2232	1.3407e-13	5.0511e-12
c67877_g5	1983.94093109868	7246.20692895433	-1.8689	1.3438e-13	5.0591e-12
c51869_g1	42.4084096356478	1013.0087517783	-4.5782	1.4984e-13	5.6368e-12
c68095_g1	1255.13292330112	99.8828302695544	3.6515	1.505e-13	5.6575e-12
c66908_g1	53.8237407139656	3.06647859492338	4.1336	1.5366e-13	5.7719e-12
c58943_g1	0.708978848374083	48.5323001407329	-6.0971	1.5594e-13	5.8531e-12
c63030_g2	46.3748353161033	228.450867648199	-2.3005	1.57e-13	5.8886e-12
c25758_g1	84.0919579388781	9.23989226663229	3.186	1.6136e-13	6.0473e-12
c91688_g1	425.207152016095	1588.6921679725	-1.9016	1.6667e-13	6.2416e-12
c66398_g4	38.1058802899124	0.683144748540406	5.8017	1.6872e-13	6.3137e-12
c20520_g1	260.623533776479	16.6685474108872	3.9668	1.7053e-13	6.3767e-12
c59953_g2	1630.16197797344	432.826953343474	1.9132	1.7185e-13	6.4212e-12
c85873_g1	501.753116146663	41.4108521645534	3.5989	1.7266e-13	6.4467e-12
c98611_g1	31.8789395782755	0	Inf	1.7424e-13	6.5008e-12
c65012_g1	69.3096768987967	0.322273082650421	7.7486	1.7673e-13	6.5891e-12
c46300_g1	1422.78355605701	379.64881184898	1.906	1.7798e-13	6.6306e-12
c64722_g4	365.319665390747	83.5463245608064	2.1285	1.8022e-13	6.7092e-12
c60891_g1	628.238953777644	154.618672679486	2.0226	1.8315e-13	6.813e-12
c63561_g1	3.22872182906248	64.7913322822204	-4.3268	1.8524e-13	6.8857e-12
c98015_g1	144.522720773255	577.981943317312	-1.9997	1.9535e-13	7.256e-12
c67718_g1	9423.48612607671	1318.35203206897	2.8375	1.9711e-13	7.3161e-12
c66687_g1	482.40739038677	116.276446335902	2.0527	2.0387e-13	7.5615e-12
c63604_g2	0	55.6913212355341	-Inf	2.0473e-13	7.5877e-12
c63637_g1	160.264246346425	633.224971033228	-1.9823	2.0716e-13	7.672e-12
c61454_g1	372.719916815232	85.5135407456436	2.1239	2.193e-13	8.1158e-12
c70614_g1	3.39632686505754	53.3196106756021	-3.9726	2.2191e-13	8.2064e-12
c86559_g1	560.372622334243	15.1431190873246	5.2097	2.2806e-13	8.4275e-12
c74277_g1	221.375912644319	853.803524850634	-1.9474	2.309e-13	8.5263e-12
c59808_g1	7217.0061545113	376.367922578636	4.2612	2.3193e-13	8.5537e-12
c64859_g2	38.5135071019866	196.962220064814	-2.3545	2.3199e-13	8.5537e-12
c65068_g1	25.4700789968724	146.924308471938	-2.5282	2.4106e-13	8.8818e-12
c75417_g1	35.0697546032192	0.360871665889985	6.6026	2.4287e-13	8.9418e-12
c64963_g1	360.674458179732	83.4508984840699	2.1117	2.4769e-13	9.1126e-12
c65045_g1	2158.34636636686	587.355407407821	1.8776	2.4793e-13	9.1147e-12
c73970_g1	1634.88950866699	441.90268265766	1.8874	2.4901e-13	9.1477e-12
c60557_g1	102.727500811857	457.558161758969	-2.1551	2.6988e-13	9.907e-12
c33058_g1	990.07262737276	258.511467617185	1.9373	2.7387e-13	1.0046e-11
c56531_g1	4485.55038224946	529.275274926846	3.0832	2.8724e-13	1.0529e-11
c60469_g1	1318.98662681675	4719.42266069423	-1.8392	2.9026e-13	1.0632e-11
c53074_g1	29.8386614282395	162.218652433218	-2.4427	2.9463e-13	1.0784e-11
c4259_g1	503.598722679207	122.933409447807	2.0344	3.0458e-13	1.114e-11
c67470_g5	245.038939248815	51.6022149004596	2.2475	3.0736e-13	1.1234e-11
c63992_g2	1792.77165701739	485.884085163331	1.8835	3.163e-13	1.1552e-11
c59175_g1	85.2038407739154	10.5591228897049	3.0124	3.2575e-13	1.1889e-11
c59968_g1	13.5470636276202	177.184320413635	-3.7092	3.3406e-13	1.2183e-11
c64756_g1	31.2951046506124	0	Inf	3.368e-13	1.2274e-11
c65721_g2	2835.0144513028	783.708250189091	1.855	3.4214e-13	1.2459e-11
c62537_g1	525.235954481684	1920.57486199744	-1.8705	3.4518e-13	1.2558e-11
c62602_g1	10724.1379841895	15.6901016448246	9.4168	3.4534e-13	1.2558e-11
c68087_g1	215.030433359439	43.7339126576548	2.2977	3.7052e-13	1.3464e-11
c81580_g1	30.8974068753896	0	Inf	3.8222e-13	1.3879e-11
c63282_g1	207.303863231101	795.170486040323	-1.9395	3.8955e-13	1.4135e-11
c67199_g2	64.161024836229	288.640241528343	-2.1695	4.009e-13	1.4536e-11
c80645_g1	203.890811310771	41.0415137445739	2.3126	4.0715e-13	1.4752e-11
c9333_g1	0.354489424187041	153.122543751069	-8.7547	4.1011e-13	1.4848e-11
c74353_g1	16.3927395437223	1677.71472506887	-6.6773	4.2589e-13	1.5408e-11
c9299_g1	823.496992479399	214.83242135728	1.9386	4.3335e-13	1.5667e-11
c68230_g1	3223.13074759833	902.268486277865	1.8368	4.402e-13	1.5903e-11
c60533_g1	685.298620264239	176.431969357989	1.9576	4.6026e-13	1.6616e-11
c68830_g1	194.485057804051	39.3177984413877	2.3064	4.6073e-13	1.6621e-11
c64891_g3	2742.30299160036	9655.93257504976	-1.816	4.6742e-13	1.685e-11
c64781_g3	179.768754388719	0.332318102920601	9.0794	4.7098e-13	1.6967e-11
c20548_g1	2791.5584870261	775.149245784508	1.8485	4.7524e-13	1.7107e-11
c65576_g4	56.692598393155	258.012386062679	-2.1862	4.8269e-13	1.7363e-11
c62728_g1	842.565119703553	8.07664070601947	6.7049	4.9423e-13	1.7766e-11
c68944_g1	332.663813638523	76.0734939057838	2.1286	5.0145e-13	1.8012e-11
c80296_g1	134.383627055355	0.683144748540406	7.62	5.1559e-13	1.8507e-11
c24877_g1	3314.19528273381	78.0967917519418	5.4073	5.3016e-13	1.9016e-11
c66852_g1	322.752329259581	1195.54845558918	-1.8892	5.601e-13	2.0076e-11
c91639_g1	1471.88798096877	403.227575714611	1.868	5.7635e-13	2.0644e-11
c54896_g1	2304.39090510229	628.249353468804	1.875	6.0584e-13	2.1684e-11
c2316_g1	12017.4975263426	595.863418257254	4.334	6.1404e-13	2.1946e-11
c57610_g1	500.661015924446	1790.65225837363	-1.8386	6.1369e-13	2.1946e-11
c66982_g1	2769.16295252008	771.84775612064	1.8431	6.164e-13	2.2015e-11
c88220_g1	47.4046140672198	2.48750307799033	4.2523	6.2954e-13	2.2468e-11
c92105_g1	1323.68027261599	1.96377355671307	9.3967	6.3063e-13	2.2491e-11
c74003_g1	108434.280828626	30978.5589563024	1.8075	6.5109e-13	2.3204e-11
c54398_g1	436.859735463793	107.491270314055	2.023	6.591e-13	2.3474e-11
c50776_g1	931.429608575516	157.539230158861	2.5637	6.6425e-13	2.364e-11
c67427_g5	64.802888491436	5.65470827639693	3.5185	6.6703e-13	2.3722e-11
c26904_g1	1202.36034678632	325.404400515168	1.8856	6.8845e-13	2.4466e-11
c66881_g5	18.6531813961346	138.271572380565	-2.89	6.9226e-13	2.4584e-11
c68154_g1	85.3866763936789	10.4081679532104	3.0363	7.1008e-13	2.52e-11
c67741_g1	17.4270726060042	112.600580762453	-2.6918	7.175e-13	2.5445e-11
c56524_g2	0	29.6112805477565	-Inf	7.1966e-13	2.5504e-11
c74779_g1	449.780239198744	111.42728094991	2.0131	7.2034e-13	2.5509e-11
c61583_g1	653.409172927606	170.522143376811	1.938	7.2809e-13	2.5766e-11
c91518_g1	3346.55299900404	831.609809351296	2.0087	7.5982e-13	2.687e-11
c66190_g3	0	214.464966689206	-Inf	7.8966e-13	2.7905e-11
c68096_g1	1000.00236874555	273.118311192294	1.8724	7.9202e-13	2.7969e-11
c15761_g1	2294.5301568805	640.982784516382	1.8398	8.0327e-13	2.8346e-11
c66432_g3	7.77939264444147	72.2977341628568	-3.2162	8.329e-13	2.9371e-11
c22616_g1	0.617934656368142	35.3262589457745	-5.8371	8.6263e-13	3.0398e-11
c43142_g2	47.1893417045001	2.33469024287323	4.3372	8.8548e-13	3.1161e-11
c67308_g2	4.84308274359372	59.2153994384833	-3.612	8.8552e-13	3.1161e-11
c51767_g1	1.64788192173025	41.6575063469054	-4.6599	8.8874e-13	3.1252e-11
c56727_g1	120.864951402262	0.654591185571023	7.5286	9.0653e-13	3.1856e-11
c58454_g1	1464.71946083044	409.500144186943	1.8387	9.1694e-13	3.2199e-11
c42839_g1	31.3618096365191	164.535393398275	-2.3913	9.9498e-13	3.4915e-11
c66884_g1	896.191162527639	241.888490647614	1.8895	1.0355e-12	3.631e-11
c62717_g1	1614.76614350968	6183.45618879908	-1.9371	1.0736e-12	3.7622e-11
c67879_g1	86.8755563590079	451.793148058553	-2.3786	1.075e-12	3.7643e-11
c67926_g3	3997.42212053176	1137.49890497879	1.8132	1.0849e-12	3.7965e-11
c56737_g1	1647.23863208039	453.182687360196	1.8619	1.1089e-12	3.8766e-11
c67986_g1	20.5651604503211	126.642023507846	-2.6225	1.1094e-12	3.8766e-11
c55860_g1	85.5681128774157	350.346020944736	-2.0336	1.1323e-12	3.954e-11
c9508_g1	60.1419673106232	324.503701485487	-2.4318	1.1511e-12	4.0167e-11
c15461_g1	14733.4978321648	50098.1335003103	-1.7657	1.156e-12	4.0313e-11
c55570_g1	581.367374292932	2062.65424848191	-1.827	1.1666e-12	4.0653e-11
c57611_g1	595.942859566943	154.612353151442	1.9465	1.1774e-12	4.1e-11
c64414_g1	4640.84899180251	746.970224370069	2.6353	1.1886e-12	4.1361e-11
c65251_g1	57.0566066469331	252.203836254886	-2.1441	1.2048e-12	4.1897e-11
c66820_g1	38.0394169970204	0.976864268221444	5.2832	1.2102e-12	4.2056e-11
c22495_g1	564.412340755592	143.555354275821	1.9751	1.2283e-12	4.2656e-11
c97779_g1	0.641936833976057	220.019501163683	-8.421	1.2593e-12	4.3702e-11
c39669_g1	654.003178585136	172.790703706433	1.9203	1.2625e-12	4.378e-11
c54903_g1	407.405519084541	101.73081453987	2.0017	1.2639e-12	4.38e-11
c67450_g2	8.72781454738873	76.1462294428417	-3.1251	1.273e-12	4.4083e-11
c19257_g1	624.63640973033	1.32769091384125	8.878	1.3364e-12	4.6249e-11
c65650_g3	133.427852569189	23.2483133563135	2.5209	1.3388e-12	4.6299e-11
c66185_g2	298.124734418373	70.1092543629546	2.0882	1.3621e-12	4.7074e-11
c66309_g2	81.5970375503183	10.2418707013594	2.994	1.372e-12	4.7382e-11
c52789_g1	1438.30891339206	405.534830924282	1.8265	1.4028e-12	4.8414e-11
c64758_g1	20.7085216156935	121.363529212695	-2.551	1.4109e-12	4.8657e-11
c66975_g2	2706.74673431736	775.703013632793	1.803	1.4167e-12	4.8824e-11
c67997_g1	4313.45449922082	467.715049954737	3.2051	1.4712e-12	5.067e-11
c61220_g1	319.232521459561	2488.02868245745	-2.9623	1.5359e-12	5.286e-11
c65610_g1	246.736224661787	55.528183747705	2.1517	1.5405e-12	5.2981e-11
c66820_g2	54.6954332586782	3.99469925963508	3.7753	1.6006e-12	5.5012e-11
c63555_g1	12.3780678150363	89.3199915826043	-2.8512	1.6092e-12	5.5271e-11
c65316_g1	20.4018680324766	120.512222850361	-2.5624	1.662e-12	5.7044e-11
c62117_g1	89.1990646361589	362.482648694656	-2.0228	1.6634e-12	5.7052e-11
c59106_g1	559.351817120793	1962.73096387216	-1.811	1.6709e-12	5.7269e-11
c38239_g1	87.5483867244886	0	Inf	1.7291e-12	5.9224e-11
c59258_g1	29.4600013121989	189.337139071218	-2.6841	1.7465e-12	5.9781e-11
c65961_g1	563.860195335133	1971.7273750841	-1.8061	1.7729e-12	6.0643e-11
c64351_g1	109.34642754454	435.493685288487	-1.9937	1.8372e-12	6.28e-11
c45698_g1	6361.37057646263	1865.79942182993	1.7695	1.8551e-12	6.3366e-11
c55422_g1	0	46.4323579296586	-Inf	1.8711e-12	6.3872e-11
c61153_g1	310.61476432454	46.8506163539291	2.729	1.8746e-12	6.3947e-11
c8164_g1	131.278239803716	23.1375417325601	2.5043	1.9732e-12	6.7266e-11
c21405_g1	221.360923753566	813.663722236724	-1.878	1.9757e-12	6.7304e-11
c61667_g1	296.121615836704	1071.41897241898	-1.8553	2.0952e-12	7.1326e-11
c56100_g1	17880.0952371487	5267.13608675183	1.7633	2.1118e-12	7.1843e-11
c65391_g1	1.2693903199353	38.4649105812117	-4.9213	2.1531e-12	7.3199e-11
c65616_g1	3674.18240157007	1072.2908990018	1.7767	2.1643e-12	7.3531e-11
c100028_g1	184.492311912416	38.266896770709	2.2694	2.1673e-12	7.3582e-11
c39719_g1	476.316575749471	122.43107506413	1.96	2.2307e-12	7.5683e-11
c45806_g1	508.327770138661	130.96484594678	1.9566	2.2781e-12	7.724e-11
c67668_g1	441.257455387553	3005.13847599733	-2.7677	2.3043e-12	7.8074e-11
c66474_g2	477.675289933994	1643.163040688	-1.7824	2.3578e-12	7.9833e-11
c66227_g1	214.490986382531	28.5770295211545	2.908	2.5222e-12	8.5342e-11
c21792_g1	157.536991511383	591.132365819023	-1.9078	2.5357e-12	8.5707e-11
c65302_g1	0	27.85900521828	-Inf	2.5364e-12	8.5707e-11
c91571_g1	53.8768781018528	2.391797368812	4.4935	2.5537e-12	8.6233e-11
c65519_g1	47.4724033173694	0	Inf	2.6598e-12	8.9694e-11
c66983_g1	1472.33956108552	5289.60658567904	-1.845	2.6592e-12	8.9694e-11
c59320_g1	130.094086586133	499.765746447191	-1.9417	2.6923e-12	9.0729e-11
c14373_g1	378.551452480963	1325.45028129415	-1.8079	2.7579e-12	9.2876e-11
c65778_g1	9.60919443593797	77.729038061464	-3.016	2.7644e-12	9.3034e-11
c68229_g1	2997.7977264347	877.307354462603	1.7727	2.8729e-12	9.6555e-11
c68481_g1	267.175345315994	1357.9746394679	-2.3456	2.8723e-12	9.6555e-11
c57601_g1	67.6435998891124	7.23249923237477	3.2254	2.9281e-12	9.8345e-11
c25122_g1	17.0624856307201	107.498428739424	-2.6554	2.952e-12	9.9032e-11
c91569_g1	4167.40397046285	108.619661710296	5.2618	2.9525e-12	9.9032e-11
c55788_g1	274.84482918772	30.7187300794903	3.1614	2.9836e-12	1.0001e-10
c64175_g2	191.620585921782	40.0612068482284	2.258	3.0724e-12	1.0292e-10
c64147_g1	1932.43901607691	144.152098966598	3.7448	3.1369e-12	1.0501e-10
c15370_g1	3379.56325545342	1003.94297507224	1.7512	3.3669e-12	1.1263e-10
c12712_g1	364.866781473449	91.0128292244643	2.0032	3.5508e-12	1.1862e-10
c66585_g1	406.738952611502	102.585553835347	1.9873	3.5504e-12	1.1862e-10
c61634_g1	11.5350049378661	384.141946359415	-5.0575	3.6486e-12	1.2181e-10
c67680_g1	17.1157915328529	104.859421155037	-2.6151	3.7199e-12	1.2411e-10
c45384_g1	46.2397623585409	2.7241154717326	4.0853	3.773e-12	1.258e-10
c66547_g1	194.081912124373	802.093129130578	-2.0471	3.9195e-12	1.3059e-10
c66560_g1	105.601901730978	16.9707304529972	2.6375	4.0062e-12	1.3339e-10
c53707_g1	10565.9337006983	3156.79120448545	1.7429	4.0198e-12	1.3376e-10
c22290_g1	203.060424720444	43.6905695808918	2.2165	4.0236e-12	1.338e-10
c37637_g1	61.1912892636588	6.01055904798203	3.3478	4.1043e-12	1.3639e-10
c37486_g1	503.396490215063	133.997473683648	1.9095	4.2319e-12	1.4054e-10
c66618_g2	0	27.3603898635084	-Inf	4.2647e-12	1.4153e-10
c9456_g1	309.264788831008	75.9312885874809	2.0261	4.3318e-12	1.4366e-10
c13051_g1	826.100236397922	2802.15554714015	-1.7621	4.3406e-12	1.4386e-10
c54903_g2	608.055440104257	166.441230626705	1.8692	4.5233e-12	1.4981e-10
c56653_g1	1500.03518609271	437.961837694792	1.7761	4.753e-12	1.5732e-10
c66945_g3	7964.52624227952	38.641998685509	7.6873	4.8142e-12	1.5924e-10
c68177_g1	341.379701416934	1177.93063922029	-1.7868	4.8414e-12	1.6003e-10
c66370_g10	62.226032533201	5.87123062959884	3.4058	5.0256e-12	1.6601e-10
c50959_g1	289.951861281382	71.298645554691	2.0239	5.1534e-12	1.7012e-10
c59217_g1	59.9406727531835	0.72174333177997	6.3759	5.1729e-12	1.7065e-10
c55291_g1	523.703003719496	1787.76299326476	-1.7713	5.2684e-12	1.7369e-10
c39980_g1	2210.62487668406	662.368725871121	1.7387	5.4398e-12	1.7923e-10
c66640_g1	4976.21066472684	16381.2186545754	-1.7189	5.5683e-12	1.8334e-10
c55956_g1	211.641046588226	43.0573735329209	2.2973	5.6161e-12	1.8479e-10
c50734_g1	252.698660315821	41.1451269429581	2.6186	5.7818e-12	1.9012e-10
c45418_g1	6.86887754561296	68.5192840873026	-3.3184	5.8328e-12	1.9167e-10
c85974_g1	537.062118569276	145.236019061328	1.8867	6.0172e-12	1.976e-10
c66646_g4	40.7753480904256	1.08261499766995	5.2351	6.0651e-12	1.9904e-10
c66457_g1	14.3700045813653	97.3638902653542	-2.7603	6.482e-12	2.1258e-10
c67928_g1	39.3707162986823	185.527245606133	-2.2364	6.4876e-12	2.1263e-10
c59868_g1	43.5480285449377	198.100363922242	-2.1856	6.5114e-12	2.1327e-10
c57820_g1	1.95436699070146	54.0175481695965	-4.7887	6.6017e-12	2.1608e-10
c60796_g1	3.22872182906248	395.612610621805	-6.937	6.7578e-12	2.2105e-10
c65563_g1	590.800522281186	62.9483721378705	3.2304	6.8998e-12	2.2555e-10
c60006_g1	115.69000443277	15.6248073972382	2.8884	6.9094e-12	2.2572e-10
c65901_g1	578.449447868878	1966.05438640688	-1.765	7.1262e-12	2.3265e-10
c67296_g1	622.342921403681	83.6816543178422	2.8947	7.2374e-12	2.3612e-10
c68283_g1	1650.42771080312	485.663001652238	1.7648	7.2511e-12	2.3641e-10
c67318_g3	3621.23773298035	1085.34562828398	1.7383	7.3151e-12	2.3835e-10
c63175_g1	179.02187101834	38.3440939371881	2.2231	7.3725e-12	2.4006e-10
c14989_g1	588.888496631472	5.01360473922022	6.876	7.4119e-12	2.4119e-10
c58901_g3	27.1751470749183	0	Inf	7.5141e-12	2.4435e-10
c67429_g2	1530.71146705789	8886.33368380776	-2.5374	7.5336e-12	2.4483e-10
c65450_g3	2.09341553792324	43.4917233363844	-4.3768	7.6359e-12	2.4799e-10
c97481_g1	30.6676511646531	0.360871665889985	6.4091	7.7809e-12	2.5254e-10
c80134_g1	2.16028903807564	521.94608653226	-7.9165	8.0192e-12	2.601e-10
c54845_g1	1437.48121632101	418.950968952607	1.7787	8.3307e-12	2.7003e-10
c64020_g1	793.611721267744	228.080976426657	1.7989	8.9107e-12	2.8865e-10
c60146_g1	39.4046475131417	1238.25982776151	-4.9738	8.9412e-12	2.8945e-10
c15794_g1	0.354489424187041	71.9437509848755	-7.665	9.0309e-12	2.9216e-10
c65363_g1	497.448325219079	25.5494259102521	4.2832	9.2019e-12	2.9751e-10
c63273_g1	0	26.6235806171534	-Inf	9.3189e-12	3.0109e-10
c97405_g1	119.569507868417	443.64312551177	-1.8916	9.6316e-12	3.11e-10
c64107_g1	782.500799920968	221.428281913559	1.8213	1.0165e-11	3.2801e-10
c68051_g1	7054.21655976297	1118.85343674378	2.6565	1.0282e-11	3.3158e-10
c67897_g2	51.4478422846791	4.09040496881341	3.6528	1.0514e-11	3.3885e-10
c63433_g1	775.847696243318	1.01546285146101	9.5775	1.058e-11	3.4073e-10
c38479_g1	3.71712676779995	3567.99055991649	-9.9067	1.0803e-11	3.4771e-10
c45761_g2	1496.31524788691	443.443344073127	1.7546	1.0888e-11	3.5021e-10
c50472_g1	782.127228524184	2584.12429062764	-1.7242	1.097e-11	3.5262e-10
c43234_g1	994.389529031629	289.127519692426	1.7821	1.1049e-11	3.5494e-10
c74131_g1	5264.28026074812	1607.57645657584	1.7113	1.1575e-11	3.7159e-10
c50569_g1	29.8384929139938	0.322273082650421	6.5327	1.1836e-11	3.7972e-10
c57192_g1	30.6813872769183	151.173379604178	-2.3008	1.2047e-11	3.8625e-10
c67004_g3	1007.69891906108	295.805591846169	1.7683	1.2128e-11	3.8861e-10
c50025_g1	34.8773269750956	0	Inf	1.2311e-11	3.942e-10
c65099_g1	412.268145030054	1392.10729657701	-1.7556	1.2432e-11	3.9783e-10
c66897_g3	9.10134163075797	71.6582121235213	-2.977	1.3129e-11	4.1941e-10
c80207_g1	29.9777099754612	0.360871665889985	6.3763	1.3131e-11	4.1941e-10
c80613_g1	2.65382700948445	43.0385853577799	-4.0195	1.3116e-11	4.1941e-10
c66279_g4	378.475419336418	99.2316849437679	1.9313	1.3301e-11	4.2457e-10
c62861_g2	32.5214551337576	0.693189768810586	5.552	1.3472e-11	4.2973e-10
c62520_g1	0	33.8809111519316	-Inf	1.3591e-11	4.3327e-10
c65656_g3	36.5303419294972	167.961631592642	-2.201	1.3762e-11	4.3845e-10
c61843_g1	1522.30645242748	455.988856947043	1.7392	1.3814e-11	4.398e-10
c67364_g1	29.8005861098751	0.360871665889985	6.3677	1.3852e-11	4.4073e-10
c66603_g1	0	77.7139656835681	-Inf	1.3891e-11	4.4169e-10
c68510_g1	126.416361093955	16.6029767625194	2.9287	1.4022e-11	4.4559e-10
c61741_g1	1279.10808886036	378.672493919001	1.7561	1.4145e-11	4.492e-10
c30812_g1	202.695498434556	10.3375764105377	4.2933	1.4495e-11	4.6004e-10
c54988_g1	938.230936419574	272.528155967021	1.7835	1.5335e-11	4.8637e-10
c63395_g1	1907.26252376835	574.832311467469	1.7303	1.6207e-11	5.137e-10
c52052_g1	29.9676124243642	231.264539710057	-2.9481	1.6381e-11	5.189e-10
c97673_g1	121.197241145788	1132.55888393194	-3.2242	1.709e-11	5.4102e-10
c73987_g1	104051.322000062	69.7973027013558	10.542	1.7438e-11	5.5169e-10
c53246_g1	621.632989338234	137.824004866168	2.1732	1.7931e-11	5.6692e-10
c42982_g1	903.270454274549	52.7363568648798	4.0983	1.8122e-11	5.726e-10
c67443_g3	466.719991130253	127.086408636598	1.8767	1.8618e-11	5.8791e-10
c20555_g1	555.402766113771	156.088858239053	1.8312	1.8942e-11	5.9777e-10
c62980_g1	1290.48755960663	386.066263045601	1.741	1.9105e-11	6.0254e-10
c67787_g2	53.5172556449944	4.72648761168523	3.5012	1.945e-11	6.1303e-10
c65872_g1	33831.0631852058	6142.86314462073	2.4614	1.9613e-11	6.1778e-10
c65679_g2	73.6303503104245	9.92806114113798	2.8907	2.0318e-11	6.3959e-10
c92111_g1	65.4588984661685	259.988894972289	-1.9898	2.17e-11	6.8266e-10
c42821_g1	249.812909067114	844.186183949222	-1.7567	2.1866e-11	6.8746e-10
c67448_g1	14730.9018006674	4632.94949532727	1.6688	2.2145e-11	6.9576e-10
c43024_g1	2210.14735466368	669.586766712702	1.7228	2.2445e-11	7.0475e-10
c65011_g1	10.6777957411704	75.1847074899767	-2.8158	2.2592e-11	7.0894e-10
c61577_g1	0	25.5108305586729	-Inf	2.3046e-11	7.2273e-10
c61148_g1	0	25.4923220159737	-Inf	2.318e-11	7.2648e-10
c7468_g1	342.068052799146	90.5263996526877	1.9179	2.353e-11	7.3697e-10
c54327_g1	1272.57408878478	385.189855443402	1.7241	2.3663e-11	7.4069e-10
c15460_g2	40.0614047236258	1.98228209941227	4.337	2.4537e-11	7.6756e-10
c37371_g1	173.142940866367	0.332318102920601	9.0252	2.469e-11	7.7188e-10
c62554_g2	3891.91948244837	1211.28694059504	1.6839	2.4782e-11	7.7428e-10
c67283_g2	292.852432906597	1052.82742246095	-1.846	2.67e-11	8.3366e-10
c65772_g1	1072.90492436684	3462.88807738562	-1.6905	2.8344e-11	8.8446e-10
c67038_g12	132.801556526241	26.2090412217884	2.3411	2.8695e-11	8.9485e-10
c66407_g1	50.1929353127606	209.960199197339	-2.0646	2.9114e-11	9.0736e-10
c67044_g8	0	58.944180659528	-Inf	2.9318e-11	9.1314e-10
c15116_g1	260.71922989724	64.8870315280779	2.0065	3.019e-11	9.3912e-10
c97302_g1	2017.64674328692	622.701479556361	1.6961	3.0185e-11	9.3912e-10
c74017_g1	377.05059244248	1242.48715302718	-1.7204	3.0392e-11	9.4483e-10
c80480_g1	14.4905210121417	109.99672266986	-2.9243	3.0567e-11	9.4968e-10
c73984_g1	7523.69348122913	2369.79757863331	1.6667	3.0649e-11	9.5164e-10
c68571_g1	145.795771811066	1.69014407757239	6.4307	3.0679e-11	9.5197e-10
c39768_g1	13.9252182009239	11000.8177198593	-9.6257	3.0926e-11	9.5906e-10
c53440_g1	4640.99731693554	1467.82730258949	1.6608	3.1382e-11	9.726e-10
c57563_g1	215.315326472302	3540.08454128345	-4.0393	3.1664e-11	9.8073e-10
c2868_g1	636.166840620129	183.419669074974	1.7943	3.2353e-11	1.0014e-09
c91967_g1	268.413194768377	68.5380690307832	1.9695	3.2491e-11	1.0051e-09
c11772_g1	6.60104651651211	79.8710117889208	-3.5969	3.2986e-11	1.0198e-09
c66671_g13	4884.35277780434	1527.73910261437	1.6768	3.3405e-11	1.0321e-09
c67236_g2	553.553013195208	1792.75133172845	-1.6954	3.3595e-11	1.0373e-09
c11203_g1	5.68597710651823	2989.26191679925	-9.0382	3.3725e-11	1.0407e-09
c61180_g2	2125.79363624603	652.765232826047	1.7034	3.3766e-11	1.0413e-09
c86012_g1	355.838122576917	0.322273082650421	10.109	3.4182e-11	1.0535e-09
c62652_g1	57.6696499636447	6.25563496415332	3.2046	3.4776e-11	1.0712e-09
c53878_g1	193.200099871856	45.4237803344458	2.0886	3.4838e-11	1.0724e-09
c66510_g1	768.89479409792	225.743675989664	1.7681	3.5666e-11	1.0972e-09
c3468_g1	1372.78610150339	417.775341810046	1.7163	3.6024e-11	1.1075e-09
c67299_g1	149.954434448692	31.7328878338916	2.2405	3.6525e-11	1.1223e-09
c66611_g6	79.0155541021488	11.4252123025126	2.7899	3.6632e-11	1.1249e-09
c54796_g1	629.463998178126	184.135838710886	1.7734	3.6977e-11	1.1348e-09
c45242_g1	151.391766833114	31.566866982822	2.2618	3.8241e-11	1.1728e-09
c86437_g1	1734.17333244096	536.251534693012	1.6933	3.8301e-11	1.174e-09
c66029_g1	5.51357606634307	55.0496584334737	-3.3197	3.8583e-11	1.1819e-09
c67428_g9	0	24.8863744339124	-Inf	4.0811e-11	1.2494e-09
c86770_g1	394.294660914476	108.592673486866	1.8603	4.1407e-11	1.2668e-09
c65447_g1	2595.57620774474	809.546162304144	1.6809	4.2553e-11	1.3011e-09
c53495_g1	2971.42249161663	938.668193315284	1.6625	4.3582e-11	1.3318e-09
c97499_g1	92.7466816892002	13994.9031012434	-7.2374	4.3889e-11	1.3403e-09
c59444_g1	0	24.6532014366339	-Inf	4.3938e-11	1.341e-09
c55638_g1	0.354489424187041	27.4341444018634	-6.2741	4.4314e-11	1.3517e-09
c56259_g1	23.1562580635581	117.742906403242	-2.3462	4.461e-11	1.3598e-09
c50682_g1	13.2354455259776	128.278769793404	-3.2768	4.4657e-11	1.3605e-09
c21461_g1	243.591174566918	52.8709472530603	2.2039	4.6018e-11	1.4011e-09
c66180_g4	0	32.6203723842993	-Inf	4.6274e-11	1.408e-09
c40867_g1	4.93412693559966	235.224292203492	-5.5751	4.67e-11	1.4201e-09
c66351_g2	31.2757299629389	0	Inf	4.737e-11	1.4396e-09
c19190_g1	0	24.3274857258593	-Inf	4.8779e-11	1.4815e-09
c12885_g1	25.7573578924158	41052.1622694542	-10.638	5.0143e-11	1.522e-09
c74231_g1	1898.23827296314	590.782844270463	1.684	5.0285e-11	1.5254e-09
c69323_g1	731.033370120955	217.498876901511	1.7489	5.1468e-11	1.5604e-09
c66714_g4	41.3502429100037	0.693189768810586	5.8985	5.1524e-11	1.5611e-09
c65154_g4	92.0739710980168	15.1832991684054	2.6003	5.3056e-11	1.6066e-09
c65092_g1	313.407597849944	17.8286359758177	4.1358	5.3309e-11	1.6133e-09
c64903_g1	1995.4030180666	594.725193824324	1.7464	5.4041e-11	1.6344e-09
c68153_g1	1561.21175716168	485.041714986481	1.6865	5.4595e-11	1.6502e-09
c49158_g2	0.354489424187041	27.2816111991882	-6.266	5.5463e-11	1.6754e-09
c74338_g1	173.124597138761	773.110695893477	-2.1589	5.5948e-11	1.6891e-09
c65913_g1	58.4644667925842	6.37803310601806	3.1964	5.666e-11	1.7095e-09
c22443_g2	1810.2589999205	570.592006111723	1.6657	5.7213e-11	1.7252e-09
c2552_g1	936.176172777101	280.210633413978	1.7403	5.7536e-11	1.7339e-09
c27457_g1	197.074155403048	47.1794918287256	2.0625	6.1455e-11	1.8508e-09
c56225_g1	0	24.158025478326	-Inf	6.2092e-11	1.8689e-09
c68141_g1	6.95081311528815	654.551243979809	-6.5572	6.2802e-11	1.8892e-09
c64356_g1	197.511664661153	829.12107249376	-2.0696	6.314e-11	1.8982e-09
c67254_g1	6529.74076565499	2091.08489435644	1.6428	6.373e-11	1.9148e-09
c64863_g1	33.545859159188	152.388161363201	-2.1835	6.4245e-11	1.9291e-09
c53085_g1	118.444203792898	23.4027076892718	2.3395	6.4369e-11	1.9317e-09
c61675_g1	5255.55895863253	1691.06908453824	1.6359	6.4544e-11	1.9357e-09
c61952_g1	313.49762424783	84.2730920185516	1.8953	6.6527e-11	1.994e-09
c54133_g1	604.199191610466	178.211496385036	1.7614	6.7147e-11	2.0114e-09
c50292_g1	0.617934656368142	998.791021483003	-10.659	6.7385e-11	2.0173e-09
c64750_g2	42.8002271424477	184.278882926515	-2.1062	6.7997e-11	2.0344e-09
c66807_g1	205.511052493726	688.717169623474	-1.7447	6.8505e-11	2.0484e-09
c19218_g1	133.179564742007	457.676014901244	-1.781	6.9787e-11	2.0855e-09
c59030_g1	3583.38660984061	862.706747045369	2.0544	7.0667e-11	2.1105e-09
c52523_g1	90.0899633542992	15.0119777905891	2.5853	7.3526e-11	2.1946e-09
c63462_g7	133.44655319988	28.0588801590657	2.2497	7.4714e-11	2.2287e-09
c59117_g1	1504.09173565095	249.769457799789	2.5902	7.6481e-11	2.2801e-09
c67095_g4	40.5683417788086	1.68009905730221	4.5937	7.7768e-11	2.3171e-09
c67874_g2	42.7242450199645	3.02629851384266	3.8194	7.9272e-11	2.3605e-09
c66803_g4	87.7158964250071	317.868978871828	-1.8575	8.0341e-11	2.3909e-09
c67418_g9	14409.5599697993	44187.2055517607	-1.6166	8.0842e-11	2.4044e-09
c65650_g4	29.7664863811701	0.693189768810586	5.4243	8.6457e-11	2.5699e-09
c67050_g1	6214.39802364044	2015.48336149966	1.6245	8.6611e-11	2.5729e-09
c67059_g2	24.2289081372191	0	Inf	8.9228e-11	2.6491e-09
c36283_g1	4201.27193457802	1343.66716968384	1.6447	9.0745e-11	2.6925e-09
c13065_g2	8.90973441715499	12182.5130140825	-10.417	9.1303e-11	2.7075e-09
c47254_g1	409.197414071918	115.73922916623	1.8219	9.1662e-11	2.7165e-09
c67744_g1	504.065344990884	1595.97072646755	-1.6628	9.2305e-11	2.734e-09
c51819_g1	36.2193025493606	1.68856257973123	4.4229	9.3317e-11	2.7623e-09
c13113_g1	271.16105263076	890.751878876568	-1.7159	9.389e-11	2.7777e-09
c64866_g1	2337.08536872539	746.491213466141	1.6465	9.5341e-11	2.8189e-09
c37548_g1	1142.64128305399	0.360871665889985	11.629	9.6068e-11	2.8387e-09
c91590_g1	1498.21899151073	32.0162891641814	5.5483	9.653e-11	2.8507e-09
c67301_g1	1739.89911874825	5375.17205282127	-1.6273	9.759e-11	2.8803e-09
c60602_g1	21.4698906162031	773.578281477898	-5.1712	9.9445e-11	2.9333e-09
c61542_g1	176.610451567614	42.3858553024918	2.0589	1.0054e-10	2.9639e-09
c57983_g1	24.2485245179073	0	Inf	1.0463e-10	3.0825e-09
c15415_g1	52.2338875197792	0	Inf	1.0687e-10	3.1469e-09
c22060_g1	80.6540857085336	295.334687925381	-1.8725	1.0852e-10	3.1935e-09
c43689_g1	222.195215036896	56.4548229145755	1.9767	1.1045e-10	3.2483e-09
c91592_g1	889.57245090473	2742.40055581707	-1.6243	1.126e-10	3.3097e-09
c56150_g1	184.572679831819	617.554686259823	-1.7424	1.129e-10	3.3166e-09
c64459_g1	5.94007202335386	53.5628254614904	-3.1727	1.1855e-10	3.4806e-09
c57796_g3	991.701560124445	314.621339836073	1.6563	1.2211e-10	3.5828e-09
c45678_g1	864.053955063268	266.400508998902	1.6975	1.2408e-10	3.6387e-09
c67050_g8	2749.43588168909	892.43151540279	1.6233	1.2575e-10	3.6854e-09
c47337_g1	312.235440153575	996.589253744649	-1.6744	1.2967e-10	3.798e-09
c42976_g1	9050.46131239525	27363.7960678831	-1.5962	1.3369e-10	3.9134e-09
c8743_g1	8.34932294559377	1057.00556057953	-6.9841	1.3396e-10	3.9191e-09
c86031_g1	82.4252068722112	13.5063631067855	2.6094	1.3614e-10	3.9807e-09
c97473_g1	1002.77573224781	315.369020073382	1.6689	1.3638e-10	3.9853e-09
c63468_g1	3272.75999017048	1071.41188120548	1.611	1.4631e-10	4.2731e-09
c97823_g1	1170.61510332398	188.73017571952	2.6329	1.4891e-10	4.3465e-09
c66755_g2	124.034750910491	26.1754667645141	2.2445	1.5649e-10	4.5649e-09
c57704_g1	6.43799579168242	55.7349374814181	-3.1139	1.5713e-10	4.581e-09
c64832_g1	40.6408538543692	169.846629716695	-2.0632	1.5818e-10	4.609e-09
c97776_g1	1077.50275482179	323.947548353306	1.7339	1.6129e-10	4.6967e-09
c20109_g1	1034.05611642161	4686.00927289448	-2.18	1.6232e-10	4.7213e-09
c50930_g1	1.85380396910443	148.857397397938	-6.3273	1.6223e-10	4.7213e-09
c64929_g3	3.43464387643665	43.4467955301199	-3.661	1.6285e-10	4.7341e-09
c66993_g1	0.67545784117507	28.4213333227969	-5.395	1.6383e-10	4.7598e-09
c63940_g2	5328.99684225411	341.836191413599	3.9625	1.657e-10	4.8111e-09
c97979_g1	1.30291132713431	32.3658074810811	-4.6347	1.6679e-10	4.8402e-09
c65682_g1	852.975213318373	2618.97775565341	-1.6184	1.6709e-10	4.8461e-09
c46239_g1	155.524932821629	521.212938144923	-1.7447	1.6764e-10	4.8591e-09
c67494_g3	35.7309707893922	0.360871665889985	6.6295	1.7273e-10	5.0037e-09
c54914_g1	960.512391076696	302.347511503853	1.6676	1.7324e-10	5.0156e-09
c66945_g1	8378.70929353856	46.9785048214934	7.4786	1.7479e-10	5.0577e-09
c51001_g1	142.276498419138	32.2764309949278	2.1401	1.7895e-10	5.175e-09
c67636_g1	2142.59740871209	7764.51286272719	-1.8575	1.8031e-10	5.2112e-09
c46329_g1	51.9598391937641	5.31392665104731	3.2895	1.8337e-10	5.2967e-09
c91663_g1	1568.32840585655	18473.0352789129	-3.5581	1.8374e-10	5.3042e-09
c57432_g1	1409.13659661844	454.453290538061	1.6326	1.9137e-10	5.5216e-09
c53607_g1	1632.12718733118	526.685171188448	1.6317	1.9154e-10	5.5232e-09
c65465_g2	53.355120670162	0	Inf	2.0022e-10	5.7702e-09
c37511_g1	41.7234329648817	3.03634353411284	3.7805	2.0079e-10	5.7832e-09
c40656_g1	764.84763903075	237.060717167562	1.6899	2.0614e-10	5.9339e-09
c76116_g1	162.791603477941	38.4664920790529	2.0814	2.1038e-10	6.0524e-09
c60458_g1	209.388243325462	675.781208850747	-1.6904	2.1086e-10	6.0627e-09
c61470_g1	720.025954143254	224.300202252746	1.6826	2.1337e-10	6.1316e-09
c61736_g2	23.6067561981768	0	Inf	2.1572e-10	6.1955e-09
c59600_g1	0.708978848374083	27.9848459882689	-5.3028	2.1786e-10	6.2534e-09
c5026_g1	715.235937753199	224.315814505563	1.6729	2.3313e-10	6.6878e-09
c45562_g1	0.651455663567154	1388.03365060671	-11.057	2.3996e-10	6.8797e-09
c40379_g1	0	22.89404731423	-Inf	2.403e-10	6.8855e-09
c67995_g1	1805.19435904042	15976.7675423412	-3.1457	2.5471e-10	7.2944e-09
c55045_g1	666.148209031353	205.842346268682	1.6943	2.6269e-10	7.5185e-09
c80130_g1	62.9234193589748	256.92455067677	-2.0297	2.6435e-10	7.5619e-09
c45741_g1	6.11702737469439	76.1092058941225	-3.6372	2.6754e-10	7.6488e-09
c66135_g1	15.4774284407137	132.582534119737	-3.0987	2.6939e-10	7.6929e-09
c75018_g1	376.324143585196	107.977979518273	1.8012	2.6933e-10	7.6929e-09
c59690_g1	48.966101443586	190.502801332016	-1.96	2.7696e-10	7.9044e-09
c65333_g1	1646.1444630917	4950.31046982274	-1.5884	2.7991e-10	7.9841e-09
c50962_g1	28.1090856298487	129.021165662268	-2.1985	2.8216e-10	8.0401e-09
c61958_g1	801.682951683121	253.935005774186	1.6586	2.8219e-10	8.0401e-09
c59806_g1	26.1120158308484	0.360871665889985	6.1771	2.9486e-10	8.3963e-09
c50638_g1	304.113799725709	85.7303427312873	1.8267	2.9626e-10	8.4314e-09
c97579_g1	503.879112502967	152.075930069161	1.7283	3.0116e-10	8.5658e-09
c68674_g1	483.026358285319	143.612274834467	1.7499	3.0364e-10	8.6314e-09
c65865_g1	812.554886778112	255.955783696707	1.6666	3.1109e-10	8.8382e-09
c66390_g3	3447.81785633832	694.869461326704	2.3109	3.1516e-10	8.9488e-09
c97361_g1	1440.4971247488	467.052551716953	1.6249	3.1538e-10	8.95e-09
c56490_g1	80.9317504390094	1.37633451735099	5.8778	3.1592e-10	8.9602e-09
c74447_g1	85.7038377352531	7.94577904172571	3.4311	3.175e-10	9.0001e-09
c56404_g3	1472.71719238591	485.364270933233	1.6013	3.2037e-10	9.0762e-09
c67443_g2	183.601750222767	45.9594127746158	1.9981	3.24e-10	9.1739e-09
c56648_g1	0	38.3924579082561	-Inf	3.2693e-10	9.2517e-09
c68025_g1	2855.93243148291	952.604980802378	1.584	3.3261e-10	9.4072e-09
c61315_g1	70.0699837917709	0.332318102920601	7.7201	3.375e-10	9.5401e-09
c43945_g1	3129.47416725023	806.350609500022	1.9564	3.4078e-10	9.6274e-09
c80788_g1	175.587300320672	568.155547642446	-1.6941	3.4421e-10	9.7188e-09
c13091_g1	2131.02308227237	6262.0462751151	-1.5551	3.454e-10	9.7469e-09
c31503_g1	3.58321125324952	47.6307719087076	-3.7326	3.46e-10	9.7582e-09
c60290_g1	25.5703049899782	0.322273082650421	6.31	3.5376e-10	9.9715e-09
c58496_g1	153.535838640768	493.269593493097	-1.6838	3.6504e-10	1.0278e-08
c64455_g1	233.674652490781	743.422690405302	-1.6697	3.6496e-10	1.0278e-08
c63858_g1	194.486044450704	644.343924288443	-1.7282	3.6611e-10	1.0302e-08
c50740_g1	10.3901798171358	936.098516982761	-6.4934	3.7604e-10	1.0576e-08
c62409_g2	118.942559925195	453.852274016816	-1.932	3.78e-10	1.0625e-08
c67772_g3	182.877130583364	46.2748038326784	1.9826	3.9532e-10	1.1105e-08
c67223_g2	1722.56557145241	5879.71014857454	-1.7712	3.9627e-10	1.1126e-08
c65871_g1	291.67035059991	83.4810367765408	1.8048	4.009e-10	1.125e-08
c64438_g1	3.46816488363567	42.268478054932	-3.6073	4.0729e-10	1.1423e-08
c63257_g1	435.120206327423	29.9787578374529	3.8594	4.1131e-10	1.1529e-08
c79985_g1	39.3621132190885	354.33904564138	-3.1703	4.1935e-10	1.1748e-08
c57521_g2	62.3454646997346	19975.7799299298	-8.3238	4.2162e-10	1.1798e-08
c62676_g1	0.320968416988029	48.2708532129268	-7.2326	4.2147e-10	1.1798e-08
c15292_g1	292.983100192646	8.22284791733012	5.155	4.2293e-10	1.1828e-08
c43206_g1	18.0356569470268	173.632787787521	-3.2671	4.2846e-10	1.1976e-08
c74007_g1	666.119541896735	10877.321767381	-4.0294	4.3041e-10	1.2024e-08
c66503_g1	801.419133848448	177.481013130045	2.1749	4.3866e-10	1.2247e-08
c64616_g2	3112.31451092588	1046.61574521366	1.5723	4.5025e-10	1.2564e-08
c85891_g1	17.3645849027715	31088.4903118305	-10.806	4.5599e-10	1.2717e-08
c52047_g1	779.887438576754	245.39936083461	1.6681	4.6082e-10	1.2845e-08
c60254_g1	0	22.0395811878733	-Inf	4.6498e-10	1.2954e-08
c45243_g2	0.593932478760226	59.5897522894468	-6.6486	4.7766e-10	1.3292e-08
c64608_g1	31.8410327741568	137.190072681002	-2.1072	4.776e-10	1.3292e-08
c57555_g1	310.530516150954	1149.36251745268	-1.888	4.787e-10	1.3313e-08
c65838_g1	273.738487310501	76.79765440107	1.8337	4.9346e-10	1.3717e-08
c20129_g1	116.684503855462	395.234265135821	-1.7601	4.9902e-10	1.3863e-08
c67603_g1	2407.13041902784	6992.67407987724	-1.5385	5.098e-10	1.4155e-08
c15495_g2	106.659152706625	22.2614040678219	2.2604	5.114e-10	1.4192e-08
c39736_g1	1523.58772520298	4612.37764397652	-1.598	5.1231e-10	1.4209e-08
c45268_g1	58.6454709123533	0	Inf	5.3473e-10	1.4823e-08
c65295_g1	252.298046776361	790.59373163824	-1.6478	5.4874e-10	1.5202e-08
c64279_g1	1119.92559221916	365.311778758642	1.6162	5.5035e-10	1.5239e-08
c50747_g1	115.110291452304	382.469725706375	-1.7323	5.6036e-10	1.5507e-08
c65154_g2	158.471098580559	38.7406775914168	2.0323	5.6593e-10	1.5653e-08
c64497_g2	25.938699040676	0.360871665889985	6.1675	5.7939e-10	1.6016e-08
c44071_g1	123.571239460538	0	Inf	5.8326e-10	1.6114e-08
c64067_g1	719.313480809137	3245.36256103064	-2.1737	5.8774e-10	1.6229e-08
c59502_g1	7134.50637097914	14.7185379033499	8.921	5.9302e-10	1.6366e-08
c67442_g3	1117.81755811087	368.638395952652	1.6004	5.9614e-10	1.6443e-08
c64062_g1	133.216966003389	594.373737470294	-2.1576	6.2003e-10	1.7093e-08
c64832_g2	0	21.7442801703511	-Inf	6.2058e-10	1.7098e-08
c15117_g1	1046.67231892645	342.574919307122	1.6113	6.2656e-10	1.7254e-08
c63717_g1	311.586270510678	933.988275756249	-1.5838	6.3387e-10	1.7445e-08
c97625_g1	27.2372245708906	0.644546165300843	5.4012	6.3675e-10	1.7515e-08
c60281_g1	3359.57128051679	1140.27269921363	1.5589	6.4588e-10	1.7756e-08
c64546_g2	42.5946421235647	3.6523361364443	3.5438	6.4799e-10	1.7805e-08
c18368_g1	135.942799545697	722.541860368696	-2.4101	6.5528e-10	1.7995e-08
c63680_g1	670.221222077253	214.688072044592	1.6424	6.5991e-10	1.8112e-08
c65465_g3	56.885436228539	0.683144748540406	6.3797	7.1495e-10	1.9612e-08
c67668_g2	769.382651462619	5481.88479025929	-2.8329	7.1992e-10	1.9738e-08
c66779_g1	938.241533331493	1.05406143470057	9.7979	7.4931e-10	2.0532e-08
c45761_g1	122.979717203278	23.7955723145949	2.3697	7.6126e-10	2.0848e-08
c45606_g1	85.7727821463014	11.1600463458009	2.9422	7.871e-10	2.1544e-08
c45264_g1	352.297494495363	1064.75062364148	-1.5956	7.9358e-10	2.171e-08
c66303_g1	2860.33419599991	974.24640417549	1.5538	8.0806e-10	2.2094e-08
c64760_g1	1103.55748687873	363.41376564925	1.6025	8.1298e-10	2.2216e-08
c91567_g1	218.711050177033	3146.65211174883	-3.8467	8.1834e-10	2.2351e-08
c2210_g1	191.169413730181	50.4157103036241	1.9229	8.207e-10	2.2403e-08
c62506_g1	35.9840767774615	2.45894951502095	3.8712	8.2381e-10	2.2475e-08
c62774_g1	900.028322340186	2642.83935878978	-1.554	8.3847e-10	2.2863e-08
c67626_g1	610.161964292991	193.050291667526	1.6602	8.5627e-10	2.3336e-08
c57761_g1	870.104182116579	284.87210964218	1.6109	8.7678e-10	2.3882e-08
c79916_g1	2796.87809197748	966.241723215422	1.5334	8.778e-10	2.3897e-08
c67651_g1	10.3850467844645	170.378359792328	-4.0362	8.8117e-10	2.3975e-08
c55133_g1	4.45010779378195	44.8598707320878	-3.3335	9.1394e-10	2.4853e-08
c59600_g2	11.9565363764512	71.3613263764975	-2.5773	9.1444e-10	2.4853e-08
c59966_g1	1151.89362927938	383.876950811694	1.5853	9.6841e-10	2.6306e-08
c97440_g1	699.671921951748	225.770371654011	1.6318	9.7627e-10	2.6505e-08
c74383_g1	506.837517620546	161.54453370365	1.6496	9.7848e-10	2.6551e-08
c66994_g4	1345.14178210871	300.008893043158	2.1647	9.8402e-10	2.6687e-08
c60136_g1	84.2702392474762	289.743509063097	-1.7817	9.9253e-10	2.6903e-08
c62172_g1	432.961458218686	134.49739736714	1.6867	9.9825e-10	2.7043e-08
c58595_g1	41.4738923592114	3.71102476022423	3.4823	1.016e-09	2.751e-08
c64869_g6	127.526097557214	854.681112384148	-2.7446	1.0425e-09	2.8211e-08
c80515_g1	30.6483718124562	128.561148890736	-2.0686	1.069e-09	2.8913e-08
c39958_g1	3474.02564176812	1193.13957089849	1.5418	1.103e-09	2.9816e-08
c63801_g1	480.672076250961	149.866804195495	1.6814	1.115e-09	3.0125e-08
c65518_g1	114.006506154124	18.8004793497342	2.6003	1.1184e-09	3.0201e-08
c97383_g1	762.681157134581	6749.06872687106	-3.1455	1.1326e-09	3.0567e-08
c65452_g8	132.743718469651	421.180740900036	-1.6658	1.1433e-09	3.084e-08
c67033_g1	631.304310010093	205.79027619535	1.6172	1.1451e-09	3.0871e-08
c68521_g1	1.02994726536211	63.0797962987083	-5.9365	1.1564e-09	3.116e-08
c85885_g1	469.456498663051	148.923794016989	1.6564	1.215e-09	3.2722e-08
c45879_g1	32541.5423848763	11528.4676612971	1.4971	1.2178e-09	3.2778e-08
c67625_g2	28.4923000570547	123.038883776474	-2.1105	1.2268e-09	3.3002e-08
c67499_g1	16.96722415604	87.09105530084	-2.3598	1.237e-09	3.3261e-08
c64489_g2	193.154190866357	947.739569570497	-2.2947	1.2423e-09	3.3383e-08
c52246_g1	23.9561125896925	108.983400581124	-2.1856	1.2463e-09	3.3474e-08
c16395_g1	1164.43850843683	3335.41825066216	-1.5182	1.2689e-09	3.4062e-08
c60308_g1	262.596794350938	790.2959010021	-1.5895	1.2826e-09	3.4411e-08
c62641_g1	63.6670766575598	9.82389190953063	2.6962	1.294e-09	3.47e-08
c80138_g1	13.685533453336	379.448760035883	-4.7932	1.2965e-09	3.4746e-08
c67003_g4	47.9510477335011	3.75966836373397	3.6729	1.3012e-09	3.4855e-08
c64745_g1	48.3422865187949	0	Inf	1.326e-09	3.55e-08
c74310_g1	587.372825344935	187.854847867164	1.6447	1.327e-09	3.5507e-08
c9686_g1	125.681643903455	940.74149781589	-2.904	1.3343e-09	3.5684e-08
c62297_g1	655.1592053958	214.198113242862	1.6129	1.3679e-09	3.6562e-08
c50401_g1	97.3720109519181	322.767530461845	-1.7289	1.3812e-09	3.6899e-08
c60477_g2	122.740801848149	28.0805516974473	2.128	1.3872e-09	3.704e-08
c67634_g1	20.7321867648102	99.8407955215115	-2.2678	1.4246e-09	3.801e-08
c79995_g1	251.462161259517	22.3721789232357	3.4906	1.425e-09	3.801e-08
c67742_g3	35.4242440274063	2.391797368812	3.8886	1.438e-09	3.8336e-08
c67751_g3	43.4624544140944	237.769268641691	-2.4517	1.4467e-09	3.8545e-08
c67739_g1	24.4161295539023	109.372825809984	-2.1633	1.478e-09	3.9359e-08
c67828_g3	24.0616401297153	0.322273082650421	6.2223	1.5198e-09	4.0452e-08
c79910_g1	9768.50124591403	27465.8263762558	-1.4914	1.5398e-09	4.0963e-08
c64355_g3	0	20.7256543232077	-Inf	1.5495e-09	4.1198e-08
c35676_g1	52.6972060166659	6.83461048108637	2.9468	1.5578e-09	4.1397e-08
c67585_g5	648.89821597752	213.89862376504	1.6011	1.6005e-09	4.2508e-08
c59438_g1	37.0517623326968	0.683144748540406	5.7612	1.6033e-09	4.2561e-08
c59052_g1	3620.73766242717	1278.01765827268	1.5024	1.6061e-09	4.2614e-08
c67504_g3	170.898643065607	27.9126729477551	2.6141	1.6754e-09	4.4427e-08
c40429_g1	59.6430546135283	8.85549116373821	2.7517	1.6941e-09	4.4901e-08
c52461_g1	1064.60702480132	3029.39037619117	-1.5087	1.7019e-09	4.5083e-08
c63051_g1	467.723357482262	2854.006903177	-2.6093	1.7188e-09	4.5507e-08
c64620_g1	117.85540434681	27.3368604265043	2.1081	1.7449e-09	4.6174e-08
c40187_g2	115.996899709002	25.930111215901	2.1614	1.7639e-09	4.6652e-08
c20329_g1	2191.34413975785	762.505892465016	1.523	1.8008e-09	4.7602e-08
c65540_g1	1580.64927877586	4513.48261617303	-1.5137	1.8414e-09	4.865e-08
c58052_g1	167.619528816536	44.0059606389544	1.9294	1.8488e-09	4.882e-08
c65358_g1	2154.28223341622	751.240307810343	1.5199	1.8536e-09	4.892e-08
c54421_g1	6.59152768692101	50.9008412416618	-2.949	1.8565e-09	4.8971e-08
c63883_g2	152.973163305245	38.6211628127926	1.9858	1.8889e-09	4.9799e-08
c46155_g1	172.684101219763	531.168633813198	-1.621	1.8941e-09	4.9911e-08
c58654_g1	86.7427251087003	17.019374056507	2.3496	1.9292e-09	5.0808e-08
c65226_g2	0.651455663567154	25.1581427827701	-5.2712	1.9918e-09	5.2431e-08
c84846_g1	20.6312135359528	0	Inf	2.0059e-09	5.2774e-08
c66811_g2	21.0870132174884	0	Inf	2.0255e-09	5.3261e-08
c63647_g1	300.434001040521	890.303726244004	-1.5672	2.0614e-09	5.4178e-08
c68854_g1	72.055705543299	1.98228209941227	5.1839	2.0707e-09	5.4393e-08
c64919_g3	0.890898718140339	54.5196061524923	-5.9354	2.0754e-09	5.4487e-08
c67911_g1	11.3866060752989	67.5963607176772	-2.5696	2.0914e-09	5.4879e-08
c75067_g1	25.8533666028474	0.654591185571023	5.3036	2.1045e-09	5.5193e-08
c67044_g22	171.343764192426	9.69144874739571	4.144	2.1768e-09	5.7059e-08
c66216_g1	47.9025378355484	177.15529095595	-1.8868	2.1946e-09	5.7496e-08
c88212_g1	20.8279537822271	0	Inf	2.218e-09	5.8079e-08
c97404_g1	1126.07370808516	198.535263295608	2.5038	2.2246e-09	5.8221e-08
c2990_g1	269.574527690185	1.35782597465179	7.6332	2.243e-09	5.8673e-08
c64165_g1	7381.56974549854	1539.90510666628	2.2611	2.3042e-09	6.0243e-08
c63415_g1	726.859625539212	2063.57690169807	-1.5054	2.3064e-09	6.0269e-08
c97413_g1	316.377399892637	95.8315799172038	1.7231	2.3576e-09	6.1575e-08
c67667_g13	2.57726616549533	34.9820346923008	-3.7627	2.3737e-09	6.1962e-08
c40049_g1	762.700509665547	2163.29445004841	-1.504	2.3898e-09	6.235e-08
c58824_g1	352.920249594732	1805.76096454335	-2.3552	2.396e-09	6.248e-08
c55006_g1	381.474192501678	2424.86960080511	-2.6682	2.4454e-09	6.3735e-08
c61789_g1	550.486761087356	179.804067159826	1.6143	2.462e-09	6.4134e-08
c79992_g1	576.621983120112	188.636588151444	1.612	2.5093e-09	6.5332e-08
c74059_g1	21.9253532692476	8974.85619084396	-8.6771	2.5462e-09	6.6258e-08
c67179_g1	192.93778992598	31.6707598136479	2.6069	2.6211e-09	6.8171e-08
c52820_g1	2.26581657809839	989.289872087518	-8.7702	2.6291e-09	6.8345e-08
c52887_g1	204.548051907285	57.4753066603414	1.8314	2.6411e-09	6.8621e-08
c67024_g1	1348.35910943246	469.489357030538	1.522	2.6452e-09	6.8693e-08
c45702_g1	3.90417967023755	423.667729956389	-6.7618	2.6806e-09	6.9575e-08
c82244_g1	3.21423848104566	40.2494585025631	-3.6464	2.7492e-09	7.1318e-08
c57467_g1	23.2136127341194	0.322273082650421	6.1705	2.7714e-09	7.1858e-08
c85717_g1	51140.8657043805	168.070934173666	8.2493	2.7982e-09	7.2516e-08
c58900_g1	12.7659097321767	92.5144452469206	-2.8574	2.8039e-09	7.2625e-08
c85927_g1	4.31619227923152	41.6641119707119	-3.271	2.8174e-09	7.2936e-08
c40008_g1	808.574620659155	275.51764335272	1.5532	2.8341e-09	7.333e-08
c66278_g1	1886.1140735446	415.232962202331	2.1834	2.9378e-09	7.5975e-08
c25727_g1	5068.92657129249	1720.25559755572	1.5591	2.9964e-09	7.7451e-08
c92076_g1	303.88419037251	1050.32246905848	-1.7892	3.0334e-09	7.8366e-08
c36702_g1	375.963605378341	117.980074830208	1.672	3.0679e-09	7.9218e-08
c65002_g1	81.889449478533	274.808638605498	-1.7467	3.1052e-09	8.0099e-08
c66428_g1	2184.21977728783	767.46351550838	1.5089	3.104e-09	8.0099e-08
c12884_g1	1131005.19542041	407359.213933565	1.4732	3.4035e-09	8.7747e-08
c55283_g1	2356.02497773047	732.02845896124	1.6864	3.529e-09	9.0935e-08
c50160_g1	15.4722954080424	79.4191821390364	-2.3598	3.5416e-09	9.1215e-08
c85802_g1	22.2268738197931	6213.14721658352	-8.1269	3.5659e-09	9.1793e-08
c74118_g1	1151.96640520466	3521.60230577644	-1.6121	3.6142e-09	9.2988e-08
c92135_g1	46.6052650838223	358.257579662475	-2.9424	3.7168e-09	9.5579e-08
c66574_g3	953.413416227628	284.023525929076	1.7471	3.8114e-09	9.7962e-08
c91681_g1	1121.79436520443	389.355599680072	1.5266	3.8197e-09	9.8125e-08
c66921_g2	0.996426258163099	74.7373459328343	-6.2289	3.85e-09	9.8852e-08
c67725_g4	3.54969024605051	38.3189797706825	-3.4323	3.8707e-09	9.9333e-08
c60040_g1	820.144523583539	283.225591505472	1.5339	4.0268e-09	1.0328e-07
c60340_g1	146.491065569237	37.6760151032228	1.9591	4.0469e-09	1.0375e-07
c74196_g1	283.353710654513	20.7021248862037	3.7748	4.2752e-09	1.0955e-07
c56608_g1	58.1113765044239	200.590271237097	-1.7874	4.3528e-09	1.1148e-07
c65415_g2	51.9118348385483	7.1568835637368	2.8587	4.3617e-09	1.1165e-07
c67000_g2	21.034117522616	102.084521317069	-2.279	4.4622e-09	1.1416e-07
c62417_g2	40.0473315828694	389.153751153892	-3.2806	4.5123e-09	1.1538e-07
c43008_g1	1348.90329924707	474.43702811878	1.5075	4.5454e-09	1.1617e-07
c65219_g1	233.99465413571	69.0897928501463	1.7599	4.5691e-09	1.1672e-07
c74323_g1	600.226839203752	114.409416879626	2.3913	4.6951e-09	1.1988e-07
c97373_g1	1704.16194839212	604.724675710479	1.4947	4.7103e-09	1.202e-07
c91768_g1	0.354489424187041	88.359302063744	-7.9615	4.7131e-09	1.2021e-07
c67555_g2	98.094894426803	312.521381466696	-1.6717	4.732e-09	1.2063e-07
c66116_g1	133.23607684134	1248.5335951255	-3.2282	4.8025e-09	1.2237e-07
c85915_g1	24.6359562277874	0.693189768810586	5.1514	4.8163e-09	1.2266e-07
c53102_g1	84.1857493808757	0.654591185571023	7.0068	4.8497e-09	1.2345e-07
c65718_g1	2645.68412117857	959.452972940068	1.4634	4.8983e-09	1.2462e-07
c13741_g1	0	48.5056077080465	-Inf	4.9022e-09	1.2466e-07
c3403_g1	433.076724124607	141.591120982694	1.6129	4.92e-09	1.2505e-07
c92266_g1	244.442115444638	709.457214472607	-1.5372	4.9763e-09	1.2641e-07
c63723_g1	17.4752454754656	388.268574106545	-4.4737	5.0056e-09	1.2709e-07
c66699_g2	1217.95579280948	433.173784559407	1.4914	5.0524e-09	1.282e-07
c67690_g2	121.753293541364	29.9755916101102	2.0221	5.0542e-09	1.282e-07
c62530_g1	259.52656893554	750.83301711083	-1.5326	5.0642e-09	1.2838e-07
c65385_g2	145.987334711254	444.33631528058	-1.6058	5.1776e-09	1.3113e-07
c66952_g1	79.1831591381439	375.162938524045	-2.2443	5.1751e-09	1.3113e-07
c13103_g1	253.662625392207	77.2254018123875	1.7158	5.2036e-09	1.3172e-07
c67397_g4	0	24.91464836444	-Inf	5.2815e-09	1.3362e-07
c43854_g1	0.320968416988029	68.3011705412784	-7.7333	5.2944e-09	1.3388e-07
c91650_g1	413.818840923746	1175.23501656298	-1.5059	5.2973e-09	1.3389e-07
c74764_g1	243.076452564549	73.2426054716451	1.7307	5.4489e-09	1.3765e-07
c66552_g2	853.146259535936	295.094642598496	1.5316	5.5112e-09	1.3915e-07
c50798_g1	2771.27284900045	998.333698928761	1.473	5.5281e-09	1.3951e-07
c67981_g1	863.981172291646	84.3431275280011	3.3567	5.5852e-09	1.4088e-07
c67211_g5	94.9700593087219	7.85007333254738	3.5967	5.6972e-09	1.4363e-07
c6321_g1	885.149338658096	308.990341100651	1.5184	5.7158e-09	1.4403e-07
c67325_g4	2213.28670416359	284.328033069543	2.9606	5.7705e-09	1.4533e-07
c63211_g1	2.57726616549533	33.522177017106	-3.7012	5.8499e-09	1.4726e-07
c34297_g1	273.525917884358	1211.51484538217	-2.1471	5.8586e-09	1.4741e-07
c65328_g1	1664.66768468835	599.953475944766	1.4723	5.878e-09	1.4782e-07
c66968_g1	493.705626341285	1383.06191841286	-1.4861	6.1894e-09	1.5557e-07
c34538_g1	132.98256064601	33.926391759759	1.9708	6.2596e-09	1.5726e-07
c15371_g1	1228.83596066369	3359.35170366803	-1.4509	6.2901e-09	1.5794e-07
c67509_g1	329.050693218309	1.34778095438161	7.9316	6.3164e-09	1.5853e-07
c36443_g1	37.5222138764949	3.60871665889985	3.3782	6.3661e-09	1.5969e-07
[truncated: 3,845 more rows]
