# Supplementary material for: The developmental transcriptome of the bamboo snout beetle Cyrtotrachelus buqueti and insights into candidate pheromone-binding proteins
Source: PLoS One. 2017 Jun 29;12(6):e0179807. doi: 10.1371/journal.pone.0179807 (PMC5491049; doi:10.1371/journal.pone.0179807)
Supplement: S23 Text — (XLS) [file pone.0179807.s023.xls]

gene_id	CB_L_readcount	CB_E_readcount	log2FoldChange	pval	padj
c20244_g1	13.160115429063	23256.7277083126	-10.787	8.3043e-72	4.0615e-67
c20424_g1	13.4312927368872	19367.1172995926	-10.494	2.2428e-69	5.4845e-65
c97560_g1	12.9849054507272	17754.3733902828	-10.417	3.3668e-69	5.4887e-65
c65121_g2	1685.03760707601	0.731810330663441	11.169	1.3512e-56	1.6521e-52
c42980_g1	5625.45775458285	13.1826031987701	8.7372	3.4402e-55	3.365e-51
c97583_g1	1725.43046337478	1.63654578011792	10.042	1.0303e-54	8.3985e-51
c68464_g1	1491.42722816725	1.79741427483504	9.6966	3.1827e-51	2.2237e-47
c13021_g1	10.1882624963002	2972.78566894851	-8.1888	4.4939e-49	2.7473e-45
c60636_g1	8093.38264077682	28.0158971304914	8.1744	8.2083e-49	4.4606e-45
c91924_g1	896.21841884063	0.90473544945448	9.9521	1.8383e-48	8.9907e-45
c36793_g1	13.4513995421529	3418.24682898069	-7.9894	2.0405e-48	9.0725e-45
c60110_g1	3143.70553233584	15.3169191044956	7.6812	6.3419e-47	2.5848e-43
c40039_g1	3345.2984994699	17.4378502998005	7.5838	4.6722e-46	1.7578e-42
c67209_g1	96452.0916227527	715.34495299316	7.075	7.4041e-45	2.5866e-41
c66108_g1	4877.20801721096	34.7350770932366	7.1335	2.2132e-43	6.8927e-40
c85913_g1	2018.04557558757	7.83547885317828	8.0087	2.2549e-43	6.8927e-40
c91741_g1	2712.31424209984	4.78785901251303	9.1459	3.4072e-43	9.8024e-40
c57174_g1	21744.4323889201	192.567129481988	6.8191	1.2811e-42	3.2977e-39
c61651_g1	703.148340405163	1.83574419929874	8.5813	1.2406e-42	3.2977e-39
c43041_g1	7.29860031109055	1156.86353495483	-7.3084	2.1115e-39	5.1636e-36
c2043_g1	2610.77007764417	26.8591082633527	6.6029	1.0085e-38	2.242e-35
c65005_g3	19041.9860575573	230.673718781815	6.3672	9.7894e-39	2.242e-35
c65679_g2	39970.5476752424	520.079980470899	6.2641	1.7312e-38	3.6812e-35
c39694_g1	1080.45438095651	8.79878921544927	6.9401	2.8368e-38	5.7168e-35
c63568_g2	1381.86166507133	13.115079679262	6.7192	2.9222e-38	5.7168e-35
c8314_g1	1410.43374440942	9.75467145585406	7.1758	3.6404e-38	6.8478e-35
c97326_g1	1.4872318122267	539.101988085645	-8.5018	5.9963e-38	1.0862e-34
c80078_g1	615.996562044938	3.80005528088786	7.3408	1.5501e-37	2.7075e-34
c65925_g1	5657.14085168707	16.7113080387613	8.4031	6.3525e-37	1.0713e-33
c68116_g1	15029.4658044712	216.943973921772	6.1143	2.7834e-36	4.5377e-33
c65827_g1	595.9713872018	4.21050874332341	7.1451	6.4444e-36	1.0167e-32
c40640_g2	691.069386267779	5.52569765521343	6.9665	6.7466e-36	1.0311e-32
c91955_g1	20.5966118972118	3807.30439227008	-7.5302	2.339e-35	3.4665e-32
c5093_g1	3904.97284754996	65.6007954550417	5.8955	3.5234e-34	5.0683e-31
c67606_g2	16.8207743330865	1219.04082327978	-6.1794	1.1656e-33	1.6288e-30
c85832_g1	1605.71632250676	25.160879553036	5.9959	1.2154e-33	1.6512e-30
c74575_g1	2511.6854553168	41.9651524457999	5.9033	1.8156e-33	2.3999e-30
c65966_g1	1084.53782800658	17.287638619328	5.9712	8.7112e-33	1.1212e-29
c63172_g1	928.763204965081	15.1988213137222	5.9333	1.8008e-32	2.2582e-29
c66494_g7	809.735982259922	11.8339723108343	6.0964	6.508e-32	7.9573e-29
c91580_g1	39903.9494921171	943.172088532939	5.4029	1.2994e-31	1.5501e-28
c67527_g4	28322.500425393	640.296516218857	5.4671	1.6369e-31	1.9061e-28
c66751_g2	12.7651559531311	1595.20517814367	-6.9654	3.3049e-31	3.759e-28
c4399_g1	371.424989527908	4.02336694821651	6.5285	6.7073e-31	7.4555e-28
c15329_g1	15361.8008901036	364.838537839798	5.3959	7.5705e-31	8.228e-28
c57559_g1	470.759864614122	6.01395133019541	6.2905	8.4403e-31	8.9739e-28
c57987_g1	1.87059137199509	321.143302240192	-7.4236	1.3677e-30	1.4232e-27
c55846_g1	348.406304785549	3.26706324819888	6.7366	1.6017e-30	1.632e-27
c66751_g3	2.05863414816194	309.288905962993	-7.2311	2.6363e-30	2.6313e-27
c13056_g1	2495.83902585481	58.3193138653179	5.4194	3.5779e-30	3.4997e-27
c67460_g1	140780.697915685	38.8404926350009	11.824	3.7781e-30	3.6231e-27
c63568_g1	295.711901186282	2.95814312525125	6.6434	1.3208e-29	1.2423e-26
c79946_g1	2014.41215710539	27.4778964743884	6.1959	1.4172e-29	1.3078e-26
c42736_g1	1.64228667584487	267.750377889241	-7.349	3.6434e-29	3.2998e-26
c66115_g1	1803.24831202164	43.1045676677268	5.3866	4.2073e-29	3.7412e-26
c65996_g2	2648.50595043187	30.4091984553158	6.4445	6.343e-28	5.5397e-25
c58904_g1	2.2466769243288	253.655557491886	-6.8189	7.2342e-28	6.2072e-25
c60201_g1	820.19145444897	19.9159281143487	5.364	1.182e-27	9.9675e-25
c51543_g1	215.745838648358	7176.31934179745	-5.0558	1.7204e-27	1.4261e-24
c60082_g1	12.5197408598727	716.900674154684	-5.8395	2.3036e-27	1.8778e-24
c85857_g1	1016.31819355243	27.6743669973932	5.1987	3.6014e-27	2.8875e-24
c61462_g1	414.127921084256	8.76686772422889	5.5619	1.3252e-26	1.0454e-23
c63167_g1	10727.6825738457	381.15237890912	4.8148	2.5535e-26	1.9823e-23
c20285_g1	4960.58804844553	37.0409900314065	7.0652	3.621e-26	2.7671e-23
c65694_g3	2427.13647053978	86.5132164614969	4.8102	6.7826e-26	5.1034e-23
c97409_g1	198.173065561774	2.41347458969471	6.3595	7.736e-26	5.7326e-23
c62970_g1	27.8206811846509	928.343225212573	-5.0604	1.7498e-25	1.2585e-22
c74172_g1	3391.80459129805	125.050624887109	4.7615	1.7288e-25	1.2585e-22
c5370_g1	302.725719958783	6.39248330141057	5.5655	2.055e-25	1.4566e-22
c60682_g1	32720.7549301429	1243.19085108561	4.7181	2.1961e-25	1.5344e-22
c15292_g1	621.598575503516	17.3415850299368	5.1637	2.4001e-25	1.6533e-22
c65193_g1	45195.8552290456	408.872499277092	6.7884	2.9748e-25	2.0207e-22
c67997_g1	4446.3742443544	170.305124946706	4.7064	3.3658e-25	2.255e-22
c36443_g1	16.5166091127136	1214.45726239774	-6.2003	3.649e-25	2.4117e-22
c8143_g1	240.085038522398	4.30639389198071	5.8009	4.529e-25	2.9534e-22
c67292_g6	1487.52470135043	24.6203387234846	5.9169	1.9302e-24	1.2421e-21
c67742_g3	346.843818826188	8.09325218517561	5.4214	1.9891e-24	1.2634e-21
c59980_g4	335.309623685982	4.25486697982406	6.3002	2.9103e-24	1.8248e-21
c67452_g1	489.832662055784	15.1585907832268	5.0141	3.3845e-24	2.0953e-21
c65114_g1	2845.84802467341	118.284122117445	4.5885	5.3108e-24	3.2467e-21
c64264_g2	5141.31087461336	145.579554250448	5.1423	6.3922e-24	3.8596e-21
c68944_g1	350.776329852067	9.24230453272425	5.2462	9.1595e-24	5.4631e-21
c97333_g1	102.736314892229	0	Inf	9.9882e-24	5.8855e-21
c45664_g1	460.996002325832	14.7872274876676	4.9623	1.0595e-23	6.169e-21
c66952_g4	635.227238407206	23.2173813037337	4.774	1.2198e-23	7.0185e-21
c22615_g1	217.399077849151	4.2999854587374	5.6599	1.631e-23	9.2756e-21
c91518_g1	3784.74732613006	154.639551309219	4.6132	1.7471e-23	9.8218e-21
c5323_g1	4458.13415992254	202.682695141885	4.4591	1.9958e-23	1.1092e-20
c22376_g1	283.475998080895	7.50809367291343	5.2386	2.6938e-23	1.4803e-20
c19303_g1	1113.05150721655	6.49363651969213	7.4213	2.9159e-23	1.5845e-20
c65603_g1	1866.75046439506	47.6459497299037	5.292	3.4077e-23	1.8315e-20
c58155_g1	34815.0042081703	57.4515085304979	9.2431	4.9822e-23	2.6486e-20
c47302_g1	4975.52173816032	221.322090762749	4.4906	5.5473e-23	2.9173e-20
c55073_g1	30068.9330871449	1325.05571191296	4.5041	6.3189e-23	3.2877e-20
c20376_g2	281.24918717372	8.97888300989632	4.9692	1.3126e-22	6.7577e-20
c99960_g1	139.649604112261	1.758704229165	6.3112	1.4973e-22	7.6283e-20
c63993_g3	35559.3837931835	717.239053472648	5.6316	1.6289e-22	8.2128e-20
c66751_g1	94.0342511004727	6329.54250425549	-6.0728	1.7655e-22	8.811e-20
c80082_g1	2.90848779935603	2428.28707095795	-9.7055	2.0438e-22	1.0097e-19
c92011_g1	44.6002981231018	1096.00467083946	-4.6191	2.1061e-22	1.0301e-19
c91739_g1	9768.84149985054	486.561664828046	4.3275	2.4944e-22	1.2079e-19
c81047_g1	2186.603138794	105.410246643144	4.3746	3.3058e-22	1.5851e-19
c91917_g1	541.095752617626	21.2612585864235	4.6696	4.0175e-22	1.9077e-19
c66716_g1	1568.07815243165	77.312729991825	4.3421	4.1755e-22	1.947e-19
c97775_g1	660.503932019319	14.995942357474	5.4609	4.1799e-22	1.947e-19
c68043_g1	8051.86355701964	410.387692394513	4.2943	4.3695e-22	2.0161e-19
c66558_g1	2.47070402120199	170.362631219386	-6.1075	8.1757e-22	3.737e-19
c68233_g1	771.839102326038	34.8159853231654	4.4705	9.6342e-22	4.3628e-19
c56704_g1	11.6686060175593	1904.01885345946	-7.3503	1.0048e-21	4.5087e-19
c59502_g1	18280.7361284009	60.3124384207451	8.2437	1.154e-21	5.1309e-19
c43199_g1	950.646641844579	43.9248350251813	4.4358	1.2074e-21	5.3198e-19
c97730_g1	981.310826337897	44.8710084164818	4.4509	1.5991e-21	6.983e-19
c63290_g1	1324.62243074458	65.6807557198301	4.334	1.7315e-21	7.494e-19
c8052_g1	2.5079695330277	155.31971872848	-5.9526	2.4674e-21	1.0585e-18
c63322_g1	1854.4042547731	100.525223347141	4.2053	3.9572e-21	1.683e-18
c11694_g1	606.997903433131	27.0049998393413	4.4904	4.403e-21	1.8564e-18
c47220_g1	5390.46102865113	292.830402839613	4.2023	4.8151e-21	2.0128e-18
c67105_g2	77.8195065006422	1496.78072329204	-4.2656	5.3873e-21	2.2329e-18
c62224_g5	2.35291466940953	148.815617793022	-5.9829	7.4105e-21	3.0457e-18
c51354_g1	61076.4485700352	3529.81308479753	4.113	9.3772e-21	3.8218e-18
c20927_g1	226.433438220277	7.42502539074274	4.9305	9.5479e-21	3.8592e-18
c67976_g1	11002.1247530588	527.871835150444	4.3815	1.0961e-20	4.394e-18
c47341_g1	3003.41452882399	76.1140513381515	5.3023	1.2654e-20	5.0314e-18
c66072_g1	0	91.4528746870393	-Inf	1.2787e-20	5.0434e-18
c12825_g1	1280.13138590287	2.34208281039159	9.0943	2.1892e-20	8.5655e-18
c97526_g1	633.018729005532	32.1937241401817	4.2974	2.6363e-20	1.0233e-17
c2316_g1	26930.062450994	1625.03498689795	4.0507	3.1915e-20	1.229e-17
c30250_g1	98.4910834474244	1.18738227201233	6.3741	4.8779e-20	1.8638e-17
c53982_g1	159.605552342719	4.35075212848136	5.1971	4.9611e-20	1.8809e-17
c44841_g1	85.882215239579	0.487873553775628	7.4597	6.5992e-20	2.4827e-17
c67530_g1	311.056919581587	5104.14056444631	-4.0364	7.1887e-20	2.6839e-17
c71355_g1	114.405575596329	0.327385180264854	8.449	7.2491e-20	2.6859e-17
c68479_g1	960.477906077441	54.4783884865181	4.14	7.8287e-20	2.8788e-17
c91709_g1	2221.52699579618	131.905348009322	4.074	9.2712e-20	3.3839e-17
c80778_g1	231.722366430099	8.96314584875506	4.6922	1.3747e-19	4.9802e-17
c68306_g1	75.9463044369566	0.288675134594813	8.0394	1.6358e-19	5.8828e-17
c64980_g1	476.101914964572	23.3142861410139	4.352	1.6491e-19	5.8873e-17
c92105_g1	618.48295110292	35.2836138885882	4.1317	2.5849e-19	9.161e-17
c58904_g2	0.898670769731518	137.395654130944	-7.2563	3.3472e-19	1.1777e-16
c74907_g1	0.788155425373751	194.810599247547	-7.9494	3.4482e-19	1.2046e-16
c57508_g1	24851.6354826002	7.49603704883951	11.695	3.4819e-19	1.2077e-16
c61222_g1	351.695830550546	17.2812301860847	4.3471	3.9279e-19	1.3529e-16
c46252_g2	0.338820040507992	145.142724908845	-8.7427	4.1243e-19	1.4106e-16
c24117_g1	3099.36453156064	151.965343492861	4.3502	4.1999e-19	1.4264e-16
c97318_g1	52266.2526566808	3598.27131045873	3.8605	6.0787e-19	2.0503e-16
c56744_g1	21.6674962371214	418.860183166052	-4.2729	6.4203e-19	2.1507e-16
c65680_g1	1095.50538528301	26.0300129742027	5.3953	7.5659e-19	2.5172e-16
c60515_g1	751.623783773228	44.6210433275571	4.0742	8.8985e-19	2.9406e-16
c58437_g1	981.182209021834	11.8080791316508	6.3767	9.0209e-19	2.961e-16
c57193_g1	1.98110671635286	976.882320301188	-8.9457	9.6148e-19	3.1349e-16
c39980_g1	2057.5370925427	138.778607912334	3.8901	1.1496e-18	3.7236e-16
c66779_g1	1291.81263299875	4.83862568225699	8.0606	1.1824e-18	3.8047e-16
c60344_g1	36476.0050250038	175.995443357186	7.6953	1.6038e-18	5.1266e-16
c61112_g1	195.912515436607	8.1834891430023	4.5813	1.8374e-18	5.8354e-16
c56154_g1	817.195924126203	2.32361775307436	8.4582	1.8759e-18	5.9192e-16
c66370_g12	100.513175207243	1.10393386863529	6.5086	2.2017e-18	6.9026e-16
c74044_g1	707.256956884029	45.4942374069975	3.9585	2.278e-18	7.0963e-16
c57721_g2	6715.57105210336	269.163853352023	4.641	2.6127e-18	8.0876e-16
c74413_g1	72.4681295187036	0.616060314859667	6.8781	2.8062e-18	8.6319e-16
c67170_g1	9.00425212034223	219.666463129866	-4.6086	3.1176e-18	9.5296e-16
c68096_g1	1298.67307210988	91.7509992245283	3.8232	3.3541e-18	1.0189e-15
c65412_g2	1047.84933555788	70.5349978882322	3.8929	3.6361e-18	1.0977e-15
c57974_g1	1052.25752967364	70.6553764062437	3.8965	3.7173e-18	1.1154e-15
c62863_g1	53.6015055258345	2775.07116175521	-5.6941	3.823e-18	1.1401e-15
c66491_g1	8.67531677895948	216.268395404707	-4.6398	4.1767e-18	1.238e-15
c64916_g1	19.9361305227557	366.081785224669	-4.1987	5.3531e-18	1.5772e-15
c66769_g1	4.41882282500617	166.35499675656	-5.2345	5.6356e-18	1.6505e-15
c91921_g1	3.09653057552288	4541.05200448667	-10.518	5.7919e-18	1.6861e-15
c67204_g1	236.048218333774	12.3677245859359	4.2544	6.7818e-18	1.9626e-15
c67442_g1	665.438739109836	7.64446879827637	6.4437	7.4204e-18	2.1348e-15
c57020_g1	2.13616157997103	107.511384694785	-5.6533	7.5142e-18	2.1492e-15
c43056_g1	1292.92308631579	90.3262273800855	3.8393	8.1533e-18	2.305e-15
c43187_g1	754.506041373108	51.1874714363816	3.8817	8.141e-18	2.305e-15
c67293_g2	64.7270338042631	929.335554867628	-3.8438	9.4751e-18	2.6633e-15
c68030_g1	93769.0255055973	29.0726241914539	11.655	9.567e-18	2.6737e-15
c66495_g1	3531.36988837946	269.038014365908	3.7143	1.1195e-17	3.111e-15
c63982_g2	20.3280452810782	345.303646339066	-4.0863	1.291e-17	3.5671e-15
c66933_g1	2243.41098094774	169.11133424145	3.7296	1.3549e-17	3.7228e-15
c67426_g1	5093.62012099949	390.662528309323	3.7047	1.3918e-17	3.8027e-15
c59699_g1	482.042191155169	30.8274601608239	3.9669	1.5079e-17	4.0971e-15
c39987_g1	64.7188643221761	927.364021483118	-3.8409	1.7345e-17	4.6867e-15
c64489_g3	14.5051251755026	266.161321134975	-4.1977	1.7596e-17	4.7285e-15
c55111_g1	27.7127765319837	833.655558034466	-4.9108	1.9082e-17	5.0997e-15
c39762_g1	428.472778067231	17.063946830793	4.6502	2.1017e-17	5.5865e-15
c27457_g1	150.31352227563	6.35980156777748	4.5628	2.9495e-17	7.7976e-15
c57501_g1	4556.621525837	359.511291781819	3.6639	3.0244e-17	7.9526e-15
c65500_g1	0.898670769731518	82.3367892616359	-6.5176	3.6996e-17	9.676e-15
c61183_g3	750.456140543406	54.9674024039128	3.7711	3.7714e-17	9.8113e-15
c85817_g1	3451.93574394782	72.8739726812415	5.5659	3.8906e-17	1.0068e-14
c65005_g2	4447.35039496705	353.201174823182	3.6544	4.3051e-17	1.1082e-14
c22190_g1	710.051822720653	52.4700992896347	3.7584	8.7493e-17	2.2404e-14
c37548_g1	1247.54129234319	98.8825285799898	3.6572	1.2288e-16	3.1302e-14
c74508_g1	103.966531695034	1.88689099024904	5.784	1.2826e-16	3.2503e-14
c64025_g1	280.217407604392	17.5983386733112	3.993	1.3223e-16	3.3335e-14
c56717_g1	1.5317713314871	89.3534005671889	-5.8662	1.4105e-16	3.5311e-14
c62830_g1	0.710627993564667	76.2225837267856	-6.745	1.4151e-16	3.5311e-14
c58644_g1	1822.83721649243	27.2051462236625	6.0662	1.4529e-16	3.607e-14
c66769_g4	1.60929876329619	88.5912562778619	-5.7827	1.5242e-16	3.765e-14
c60346_g1	8780.73219829942	755.783775343659	3.5383	1.7326e-16	4.2582e-14
c93760_g1	380.817684958369	25.8584876652409	3.8804	2.0857e-16	5.1004e-14
c67848_g2	5.20697825037992	300.088965833462	-5.8488	2.259e-16	5.4967e-14
c62114_g1	32647.66497311	2743.03667670527	3.5731	2.3011e-16	5.5715e-14
c67725_g2	854.691569725412	70.6306235906793	3.597	2.579e-16	6.2134e-14
c57427_g1	1590.46298606596	28.9813675450043	5.7782	2.7369e-16	6.5616e-14
c63012_g1	9184.84731877964	34.2895223987159	8.0653	2.7523e-16	6.5663e-14
c85969_g1	25181.2281221322	105.561647638749	7.8981	2.9299e-16	6.9562e-14
c97367_g1	1143.61053690022	28.0404622233281	5.3499	3.1451e-16	7.4309e-14
c62033_g1	522.845228240474	40.2852681178043	3.6981	3.5235e-16	8.2849e-14
c64731_g1	2053.7776593431	27.9217919128697	6.2007	3.8197e-16	8.9384e-14
c67883_g3	868.551140961807	68.9544868474825	3.6549	4.1542e-16	9.675e-14
c67211_g4	885.330191019001	2.99082485888434	8.2095	4.7094e-16	1.0916e-13
c5217_g1	382.567194177526	27.6650382694953	3.7896	4.9462e-16	1.1411e-13
c80044_g1	1655.05519809245	34.8362303115182	5.5701	5.04e-16	1.1573e-13
c64734_g1	62.586594625015	770.065309731577	-3.6211	5.3646e-16	1.226e-13
c54229_g1	3664.0718002497	323.333223812566	3.5024	5.97e-16	1.3581e-13
c12730_g1	16934.8073092107	37.2195633410281	8.8297	6.8174e-16	1.5436e-13
c4756_g1	5187.14902380426	458.783335641211	3.4991	7.53e-16	1.6971e-13
c60619_g1	447.639020711122	32.9222340549842	3.7652	8.674e-16	1.946e-13
c66628_g1	1662.85164296	15.6976111279527	6.727	9.7023e-16	2.1668e-13
c74503_g1	32.3971695649658	431.762044824047	-3.7363	1.0495e-15	2.3331e-13
c97724_g1	35.8665001871013	480.58877131849	-3.7441	1.2202e-15	2.7003e-13
c62921_g2	6669.13346950668	136.344700611559	5.6122	1.3256e-15	2.9203e-13
c65065_g1	15.0910755263073	234.463019345431	-3.9576	1.4098e-15	3.092e-13
c62919_g1	1.98110671635286	86.4201309324981	-5.447	1.4483e-15	3.1623e-13
c4822_g1	133.196752204257	2.36232779874441	5.8172	1.4853e-15	3.2287e-13
c97313_g1	9273.63962256667	9.82606323515718	9.8823	1.6342e-15	3.5365e-13
c54470_g1	62173.69391226	1987.42258463199	4.9673	1.6861e-15	3.6327e-13
c64489_g2	305.248402562526	3261.46107823036	-3.4175	1.8152e-15	3.8938e-13
c65925_g2	3440.23908891688	6.0970196123661	9.1402	1.8926e-15	4.0421e-13
c21902_g1	27550.4706510448	7.64370855586367	11.816	2.493e-15	5.3011e-13
c38431_g1	98.9203120270244	3.83838520535155	4.6877	2.5773e-15	5.4567e-13
c97403_g1	594.933297536632	9.01645269194731	6.044	2.7581e-15	5.8143e-13
c67115_g2	2001.28915596381	190.636586870387	3.392	2.8824e-15	6.0503e-13
c65907_g1	8.50310320878138	160.585487675206	-4.2392	2.9454e-15	6.1387e-13
c67578_g2	428.23022728594	35.6018627394338	3.5884	2.9496e-15	6.1387e-13
c58782_g1	867.551102591859	78.3875419888984	3.4683	3.2164e-15	6.6656e-13
c85938_g1	1859.38594888153	50.0212150701309	5.2161	4.0292e-15	8.3148e-13
c66370_g10	89.9712072485502	3.31180160590588	4.7638	4.3111e-15	8.8591e-13
c38041_g1	2013.66364463094	195.599007485761	3.3639	4.3709e-15	8.9445e-13
c28840_g1	39.5038352170796	778.510604810344	-4.3007	4.5193e-15	9.2096e-13
c65226_g15	169.133884236876	10.9420537278664	3.9502	4.5806e-15	9.2957e-13
c66200_g4	3792.61383744158	373.816486305021	3.3428	4.6076e-15	9.312e-13
c25758_g1	339.305362212236	26.7252733114381	3.6663	4.6867e-15	9.4329e-13
c51526_g1	394.076681097487	33.7511416214065	3.5455	5.543e-15	1.1065e-12
c67162_g7	312.094726685369	24.7023873170324	3.6593	5.535e-15	1.1065e-12
c63916_g2	14.6186369280181	215.958285966626	-3.8849	7.5074e-15	1.4926e-12
c68350_g1	3.67520691889282	102.49145313098	-4.8015	8.3658e-15	1.6565e-12
c65030_g6	6950.19785951091	146.787959849444	5.5652	9.0595e-15	1.7866e-12
c58752_g1	27.1575891185043	352.147958672777	-3.6968	9.3881e-15	1.844e-12
c67102_g2	46.7833892534021	550.457890187259	-3.5566	1.0255e-14	2.0061e-12
c40084_g1	58.9173805224375	658.695723915807	-3.4828	1.0316e-14	2.0102e-12
c8092_g1	2369.2287033424	237.804233124405	3.3166	1.0907e-14	2.1169e-12
c12825_g2	897.54191554963	2.82995636416721	8.3091	1.1204e-14	2.1659e-12
c98059_g1	637.278811154083	58.1491883661854	3.4541	1.1559e-14	2.2257e-12
c32322_g1	947.294789590699	95.9935501340682	3.3028	1.3598e-14	2.5978e-12
c56727_g1	547.874977484774	51.0849184082707	3.4229	1.3547e-14	2.5978e-12
c65653_g4	1397.1473259631	29.7022616152129	5.5558	1.7197e-14	3.2599e-12
c91738_g1	1191.01783142093	120.500437665205	3.3051	1.7192e-14	3.2599e-12
c61651_g2	4655.81983572906	100.008988164216	5.5408	1.7455e-14	3.296e-12
c56600_g1	2498.2269798213	53.0676945471771	5.5569	1.8363e-14	3.4543e-12
c65531_g1	1345.60757125694	67.7769340995706	4.3113	1.9134e-14	3.5854e-12
c61101_g1	212.094630417541	16.0185878749742	3.7269	1.9492e-14	3.6386e-12
c65579_g2	2125.47799565903	12.9318778674326	7.3607	2.0717e-14	3.8526e-12
c64488_g1	5.85590801812425	118.269856489616	-4.336	2.3184e-14	4.295e-12
c67805_g2	1522.31425342674	42.8415262661052	5.1511	2.5597e-14	4.7241e-12
c91647_g1	45.935037453949	494.583239608163	-3.4285	2.7862e-14	5.1229e-12
c20217_g1	4208.37986721931	445.822635555224	3.2387	2.804e-14	5.1363e-12
c63545_g1	0.821143337922434	60.7153430863183	-6.2083	2.8373e-14	5.1778e-12
c8258_g1	3414.63472826255	155.301705515852	4.4586	3.2048e-14	5.8193e-12
c91758_g1	748.031766990769	70.8053956882374	3.4012	3.2126e-14	5.8193e-12
c43141_g1	3525.41368262419	169.652635313414	4.3771	3.5529e-14	6.4121e-12
c15411_g1	2776.4227558365	296.372890607449	3.2277	3.7057e-14	6.6631e-12
c91555_g1	2410.38765955145	253.709624577491	3.248	4.0037e-14	7.1726e-12
c91875_g1	2971.30102869826	316.965927075191	3.2287	4.2093e-14	7.5135e-12
c74232_g1	1.23749081023951	64.5610846900535	-5.7052	4.5845e-14	8.1535e-12
c56570_g1	51.8835789863887	0.487873553775628	6.7326	4.7921e-14	8.4917e-12
c42990_g1	8.23753300080544	139.480607852506	-4.0817	5.175e-14	9.1371e-12
c62853_g1	6.65394814262325	123.149588944026	-4.2101	5.2861e-14	9.2998e-12
c52433_g1	3.47989013529128	89.3859616258258	-4.6829	5.35e-14	9.3784e-12
c64599_g1	94.7735619844946	4.24281035575014	4.4814	5.5139e-14	9.6312e-12
c57058_g2	206.726769543073	16.6879550330262	3.6308	6.0939e-14	1.0606e-11
c61338_g1	43.7302893571901	0.288675134594813	7.243	6.452e-14	1.119e-11
c67837_g1	83744.4391331129	73.490909237759	10.154	6.6103e-14	1.1424e-11
c28564_g1	21.1980540469899	815.767421959159	-5.2662	7.0055e-14	1.2064e-11
c67798_g2	6.02812158830235	115.677616191821	-4.2623	7.3822e-14	1.2668e-11
c45595_g1	270.700924468983	2515.17784662336	-3.2159	7.6823e-14	1.3137e-11
c50017_g1	595.711334770093	19.959906229643	4.8994	7.7096e-14	1.3138e-11
c65296_g1	0	73.7676711952449	-Inf	8.5127e-14	1.4456e-11
c66661_g3	9.96462111589408	156.271925107569	-3.9711	8.6544e-14	1.4646e-11
c60038_g1	81.966256543172	3.48434660349057	4.5561	9.2258e-14	1.5559e-11
c39968_g1	1104.81540133456	114.340022239336	3.2724	9.2639e-14	1.557e-11
c62132_g1	238.672048636259	20.717730414486	3.5261	9.3962e-14	1.5738e-11
c61321_g1	2452.86560941453	270.697435127528	3.1797	1.0232e-13	1.7079e-11
c86205_g1	7395.49384950616	43.0534208767765	7.4244	1.2487e-13	2.0773e-11
c65475_g1	3239.64521934928	367.863788832304	3.1386	1.3411e-13	2.2233e-11
c66181_g1	7.23262448599318	125.145441395629	-4.1129	1.3553e-13	2.2393e-11
c92429_g1	341.436350718278	31.3532835178569	3.4449	1.5642e-13	2.5758e-11
c57239_g2	5230.66965800588	621.940325912983	3.0721	1.7821e-13	2.9248e-11
c64498_g4	0	44.809325486283	-Inf	1.8156e-13	2.9698e-11
c63139_g1	687.013417648642	69.839996997207	3.2982	1.8659e-13	3.0419e-11
c58625_g1	209.003445267117	17.4172251902413	3.5849	2.2323e-13	3.6272e-11
c80014_g1	463.469172110369	30.9854083608864	3.9028	2.343e-13	3.7944e-11
c68217_g1	593.962596743682	42.2182972755895	3.8144	2.4312e-13	3.9243e-11
c66629_g1	3.96948744014041	92.0887998690455	-4.536	2.4899e-13	4.0058e-11
c81838_g1	162.751795511432	12.5011794166442	3.7025	2.6492e-13	4.2481e-11
c92083_g1	1403.48328523348	152.269322040126	3.2043	2.6818e-13	4.2863e-11
c86706_g1	1098.86914591896	78.6789450196692	3.8039	2.7164e-13	4.3275e-11
c52629_g1	1062.5055006718	8849.27751001323	-3.0581	2.7399e-13	4.3507e-11
c91671_g1	45.2805005863565	0.571321957152668	6.3084	3.1962e-13	5.059e-11
c30474_g1	1.4872318122267	263.198192158279	-7.4674	3.2236e-13	5.0858e-11
c60800_g2	50.868834081903	0	Inf	3.2675e-13	5.1385e-11
c65353_g1	0.821143337922434	54.393231875588	-6.0496	3.4169e-13	5.3562e-11
c61636_g1	10.8042043514958	144.235024888973	-3.7388	3.5239e-13	5.5062e-11
c76003_g1	3.47989013529128	82.6030104041223	-4.5691	3.5455e-13	5.5224e-11
c59428_g1	3.89196000833133	89.7051584418117	-4.5266	3.5629e-13	5.5318e-11
c57376_g1	17.79269493535	206.969886506104	-3.5401	3.9422e-13	6.1014e-11
c66652_g1	98.1820825601376	0	Inf	4.0292e-13	6.2164e-11
c66520_g1	406.726899178628	43.0449730662874	3.2401	4.0929e-13	6.2948e-11
c20319_g1	2.05863414816194	66.3065919315256	-5.0094	4.195e-13	6.4316e-11
c66992_g1	261.514751967348	8.06697888478583	5.0187	4.2801e-13	6.5416e-11
c65820_g1	1425.3131357658	50.3484795753996	4.8232	4.5707e-13	6.964e-11
c6083_g1	1.38826807458065	61.8486582727257	-5.4774	4.8328e-13	7.3405e-11
c53624_g1	173.546665936115	1475.76972075743	-3.0881	4.8674e-13	7.3702e-11
c64617_g1	123.054234686071	1090.59559262656	-3.1478	5.0081e-13	7.5597e-11
c45613_g1	114.03610936489	7.70126378005729	3.8883	5.1081e-13	7.6855e-11
c51285_g1	427.448947319369	45.6156356136319	3.2282	5.1228e-13	7.6855e-11
c74074_g1	3683.79366309346	457.966601304894	3.0079	5.1918e-13	7.7652e-11
c45806_g1	2162.22743200891	115.138837197087	4.2311	7.116e-13	1.0611e-10
c65086_g1	61.9680420781288	2.30337276472155	4.7497	7.4466e-13	1.107e-10
c39821_g1	40.8171382420899	385.276390196089	-3.2386	7.9992e-13	1.1855e-10
c16347_g1	67.6616212252002	2.74047964875322	4.6258	8.2523e-13	1.2193e-10
c67623_g1	0.821143337922434	2198.67222362885	-11.387	8.3898e-13	1.2359e-10
c92135_g1	499.932954353513	56.6084560112422	3.1426	8.5956e-13	1.2624e-10
c42898_g1	0	40.7009896498641	-Inf	8.8373e-13	1.294e-10
c59269_g1	503.449214525977	57.0804046811489	3.1408	8.9886e-13	1.3123e-10
c68449_g1	627.654559480742	16.1076844691819	5.2841	9.204e-13	1.3397e-10
c42131_g1	177.865127085962	15.422392427261	3.5277	9.2434e-13	1.3415e-10
c58172_g1	121.903577052491	1002.99269664319	-3.0405	9.2746e-13	1.342e-10
c69126_g1	0.449335384865759	45.9849105804316	-6.6772	9.9337e-13	1.4331e-10
c49574_g1	407.963136220563	26.3054911211046	3.955	1.0217e-12	1.4697e-10
c61993_g1	118.871789420398	4.32409870688524	4.7809	1.0331e-12	1.4817e-10
c55753_g1	114.790650373136	989.623831088711	-3.1079	1.0443e-12	1.4934e-10
c67463_g1	5706.5400028787	723.676876421949	2.9792	1.23e-12	1.7538e-10
c16321_g1	0	40.2586146962081	-Inf	1.2991e-12	1.847e-10
c85894_g1	2114.07393503643	266.882143481701	2.9858	1.477e-12	2.0938e-10
c59935_g1	1154.89831931677	139.719464282497	3.0472	1.4834e-12	2.0968e-10
c66129_g1	4354.91935825112	562.925537808157	2.9516	1.6442e-12	2.3174e-10
c45745_g1	683.088255363129	80.207692474021	3.0903	1.7817e-12	2.504e-10
c66431_g5	981.526223263097	119.209549724191	3.0415	1.7927e-12	2.5123e-10
c91700_g1	6251.62984192462	795.12596934283	2.975	1.8311e-12	2.5587e-10
c66943_g1	1040.08978611425	25.0556656764807	5.3754	1.8429e-12	2.5618e-10
c79952_g1	287.788245753805	2300.95134821357	-2.9992	1.8438e-12	2.5618e-10
c67001_g1	203.212830964736	1626.29519354395	-3.0005	1.9403e-12	2.6883e-10
c64414_g1	5325.26807517221	699.154202778157	2.9292	2.0721e-12	2.8628e-10
c13044_g1	1333.05469981623	18.8030456390218	6.1476	2.1242e-12	2.9265e-10
c62189_g1	4.53661217679863	104.754286967482	-4.5293	2.1833e-12	2.9995e-10
c65900_g1	140.293533157246	11.4742855181427	3.612	2.3343e-12	3.1979e-10
c65618_g1	5.12945081857084	92.0299165585051	-4.1652	2.5806e-12	3.5255e-10
c80047_g1	2840.21505805891	372.654339548557	2.9301	2.7185e-12	3.7035e-10
c68118_g1	1.45424389967802	56.8203506219135	-5.2881	2.7711e-12	3.7647e-10
c57196_g1	502.428476046029	58.4537166611666	3.1036	2.8614e-12	3.8758e-10
c65589_g1	36.3999823246702	336.378768042794	-3.2081	2.8687e-12	3.8758e-10
c85880_g1	2872.7758109838	32.2696954701789	6.4761	2.9299e-12	3.9476e-10
c74096_g1	1093.65773206859	141.336122423499	2.952	2.9603e-12	3.9775e-10
c65455_g2	1121.66592060689	143.991137063599	2.9616	2.9753e-12	3.9867e-10
c40051_g1	1401.25891166749	178.730914382526	2.9709	2.9952e-12	4.0025e-10
c60652_g1	17.7999689427847	190.974271515659	-3.4234	3.0118e-12	4.0136e-10
c63539_g1	50.0925676702563	1.52079576431415	5.0417	3.1129e-12	4.1372e-10
c66994_g4	1291.16524155937	167.591298719549	2.9457	3.1813e-12	4.2166e-10
c60382_g1	693.491976925583	82.8322069365228	3.0656	3.4604e-12	4.574e-10
c97283_g1	5.63748802109927	90.2354225783247	-4.0006	3.8286e-12	5.0471e-10
c64912_g1	5.623325722697	94.0496228120459	-4.0639	3.9644e-12	5.2121e-10
c67789_g5	88.8999371921735	5.76360612006429	3.9471	4.0175e-12	5.2677e-10
c15285_g1	18.6211122807072	193.819392521282	-3.3797	4.1259e-12	5.3954e-10
c66532_g3	73.7322297087094	4.12744046115272	4.159	4.381e-12	5.7137e-10
c80899_g1	691.328263181078	1.15470053837925	9.2257	4.4052e-12	5.73e-10
c67216_g1	1995.0769365693	267.234643502519	2.9003	4.6251e-12	6.0002e-10
c66876_g1	172.226185522573	4.96681244334103	5.1158	4.979e-12	6.4421e-10
c63012_g2	1077.38993074586	2.62472963294944	8.6812	5.1692e-12	6.653e-10
c85974_g1	49.396487691561	424.58750341465	-3.1036	5.1601e-12	6.653e-10
c74341_g1	1130.44268625517	144.337059024663	2.9694	5.1881e-12	6.6598e-10
c53521_g1	30.219464873892	286.866619479932	-3.2468	5.3564e-12	6.8579e-10
c67071_g1	5734.78014297031	108.880188847591	5.7189	5.7126e-12	7.2948e-10
c15550_g1	6882.64679265908	22.6791212014205	8.2455	5.75e-12	7.3044e-10
c47311_g2	4694.99607213926	68.9591153496902	6.0892	5.7369e-12	7.3044e-10
c21547_g1	17978.7600818078	67.7604856475303	8.0516	5.9456e-12	7.5334e-10
c67662_g3	2258.88602317005	293.809347784247	2.9427	6.1865e-12	7.8184e-10
c37431_g1	13.6137284132058	151.671775734097	-3.4778	6.2584e-12	7.8887e-10
c89496_g1	0.710627993564667	54.958333122225	-6.2731	6.4182e-12	8.0695e-10
c86537_g1	16.0184566093104	172.401375049929	-3.428	6.6016e-12	8.2788e-10
c66907_g2	155.973796230627	0.90473544945448	7.4296	7.7885e-12	9.7422e-10
c62641_g1	6974.02443836965	28.3540108484834	7.9423	8.076e-12	1.0076e-09
c81086_g1	350.039113365373	41.769701611418	3.067	8.2085e-12	1.0215e-09
c54896_g1	3462.57595431775	477.1468595735	2.8593	8.5245e-12	1.0582e-09
c50277_g1	52.8361159068689	2.04737936375982	4.6897	8.9405e-12	1.107e-09
c51758_g1	313.984811949364	0	Inf	9.0317e-12	1.1155e-09
c65226_g19	84.9449977669024	6.1481664033164	3.7883	9.2938e-12	1.1449e-09
c22023_g1	92.6737221322452	736.694927181359	-2.9908	9.4146e-12	1.1511e-09
c45200_g1	0.371807953056675	41.6903138663146	-6.809	9.3847e-12	1.1511e-09
c67359_g1	77.8241215069346	599.571020440561	-2.9456	9.407e-12	1.1511e-09
c46120_g1	82.6821059201178	650.14665843929	-2.9751	9.5879e-12	1.1681e-09
c63346_g1	0.788155425373751	45.6402007064686	-5.8557	9.601e-12	1.1681e-09
c91949_g1	298.101860706896	34.8043088202978	3.0985	9.8511e-12	1.1955e-09
c80126_g1	202.688193123284	21.770517492171	3.2188	9.9512e-12	1.2047e-09
c58975_g1	64.9741641145597	519.190792320457	-2.9983	1.0442e-11	1.261e-09
c68372_g1	7.19535897416747	103.649145687496	-3.8485	1.1354e-11	1.3677e-09
c68211_g1	2968.44417278044	417.585836904354	2.8296	1.2154e-11	1.4606e-09
c80580_g1	330.198584583129	39.5917877116045	3.0601	1.2193e-11	1.4616e-09
c65936_g3	2495.60732847931	208.604151558984	3.5806	1.3003e-11	1.5549e-09
c47170_g1	90.0286278750935	1409.65477504065	-3.9688	1.3047e-11	1.5564e-09
c63620_g2	38.0868568292273	328.010122854666	-3.1064	1.3666e-11	1.6262e-09
c47288_g1	673.361927556739	90.269360674822	2.8991	1.4025e-11	1.6649e-09
c65262_g2	304.778209826097	17.097648253049	4.1559	1.4553e-11	1.7234e-09
c85866_g1	1154.56405162264	154.75264982808	2.8993	1.4783e-11	1.7463e-09
c63879_g1	0.371807953056675	88.6648798328895	-7.8977	1.4965e-11	1.7637e-09
c66205_g1	7.8442887419118	107.130813346324	-3.7716	1.5453e-11	1.8168e-09
c11678_g1	0.371807953056675	44.7932082039354	-6.9126	1.5905e-11	1.8654e-09
c63816_g1	291.170577384287	33.7503813789938	3.1089	1.6115e-11	1.8856e-09
c91830_g1	285.793542102011	6.7371931753736	5.4067	1.6506e-11	1.9267e-09
c56150_g1	91.2524661451159	697.702794946947	-2.9347	1.7534e-11	2.0417e-09
c20538_g1	26.9733899156956	225.347622438958	-3.0625	1.7679e-11	2.0457e-09
c29960_g1	19963.6808035627	655.44585934917	4.9288	1.7692e-11	2.0457e-09
c67391_g2	1300.83230142598	181.861530781879	2.8385	1.7693e-11	2.0457e-09
c42437_g1	218.309850997906	24.5794686255727	3.1509	1.7947e-11	2.0701e-09
c70113_g1	9.80229224484122	117.992097615476	-3.5894	1.9057e-11	2.193e-09
c83095_g1	0	35.2726976281333	-Inf	2.0096e-11	2.3072e-09
c15604_g1	50.8104696712556	405.291999995407	-2.9958	2.2044e-11	2.5249e-09
c64161_g1	581.606417636529	80.3536330015232	2.8556	2.285e-11	2.6111e-09
c86044_g1	1239.13540393621	141.983795831856	3.1255	2.3329e-11	2.6596e-09
c67313_g1	0.449335384865759	40.8933995145952	-6.5079	2.3638e-11	2.6886e-09
c74217_g1	2400.73071156338	66.8136190615486	5.1672	2.5214e-11	2.8612e-09
c80373_g1	98.5635618470222	723.006373576029	-2.8749	2.5989e-11	2.9423e-09
c55127_g1	504.442446633213	67.4423802436497	2.903	2.9203e-11	3.2985e-09
c91553_g1	114.085870267531	811.248211670911	-2.83	3.0424e-11	3.4285e-09
c67245_g1	104.451899710058	756.400548217593	-2.8563	3.1534e-11	3.5455e-09
c68444_g1	71.0455440310031	535.878452376227	-2.9151	3.2145e-11	3.6059e-09
c53316_g1	161.247232641475	1129.95940463758	-2.8089	3.3617e-11	3.7623e-09
c97442_g1	2605.95493088434	388.94835661892	2.7442	3.479e-11	3.8847e-09
c43322_g1	8.67959437823651	102.877484947543	-3.5672	3.5429e-11	3.9471e-09
c65132_g2	327.475404826531	29.3534910829762	3.4798	3.5858e-11	3.9857e-09
c66762_g2	268.878804754038	30.6257215681948	3.1341	3.8372e-11	4.2556e-09
c39929_g1	185.372090343782	22.0897143081569	3.069	3.8568e-11	4.2676e-09
c8052_g2	0.371807953056675	38.0642033928407	-6.6777	3.879e-11	4.2825e-09
c51285_g2	231.523715831324	29.0389227691979	2.9951	3.9868e-11	4.3916e-09
c74185_g1	157.742186668707	16.3778945464595	3.2677	4.1981e-11	4.6139e-09
c61546_g1	1492.66640525341	221.825562706451	2.7504	4.2698e-11	4.6822e-09
c7957_g3	202324.509210463	7588.57962933718	4.7367	4.7884e-11	5.2391e-09
c67044_g2	110.769080436227	11.1540690135338	3.3119	4.8434e-11	5.2875e-09
c34429_g1	17.428160989728	166.188220624802	-3.2533	4.989e-11	5.4269e-09
c64405_g1	1727.03767101753	253.214774746538	2.7699	4.9933e-11	5.4269e-09
c62139_g1	4298.13759856828	62.8660357206016	6.0953	5.1295e-11	5.5626e-09
c65854_g1	72.5199430453987	538.526231292938	-2.8926	5.7671e-11	6.2402e-09
c58738_g1	1386.27229099143	201.892538489319	2.7796	6.4428e-11	6.956e-09
c15345_g1	20821.381619004	3126.25978325353	2.7356	6.526e-11	7.0303e-09
c16002_g1	826.428874713635	120.053742607065	2.7832	6.6673e-11	7.1667e-09
c60760_g1	0.677640081015984	41.5802120413415	-5.9392	6.8205e-11	7.3153e-09
c66769_g2	1.5763108507475	175.057708424873	-6.7951	6.9577e-11	7.4461e-09
c67074_g1	128.846515896039	1.848180944579	6.1234	7.0688e-11	7.5485e-09
c74481_g1	54.6527170863973	440.233780028924	-3.0099	7.1099e-11	7.5759e-09
c67470_g5	15.4084592609783	146.064861451231	-3.2448	8.1798e-11	8.6969e-09
c79944_g1	1508.606602734	24.0205834137003	5.9728	8.2209e-11	8.7216e-09
c79938_g1	170.359003698017	1134.09927716826	-2.7349	8.4008e-11	8.8932e-09
c57247_g1	50.7646489608759	2.54730954160936	4.3168	8.5884e-11	9.0722e-09
c57163_g2	922.178750886916	53.3058624582382	4.1127	8.6971e-11	9.1672e-09
c20376_g1	49.4881774217723	2.38079285606163	4.3776	9.2801e-11	9.7607e-09
c91742_g1	1064.10638011109	59.4082708152247	4.1628	9.3898e-11	9.8549e-09
c67392_g1	12.8701125070925	128.19014094164	-3.3162	1.0307e-10	1.0794e-08
c80012_g1	432.103803001369	2797.14384314919	-2.6945	1.0682e-10	1.1163e-08
c65030_g5	1596.8123545882	1.43734736093711	10.118	1.0901e-10	1.1368e-08
c60798_g1	1.42125598712933	55.994627472107	-5.3001	1.1119e-10	1.157e-08
c59120_g1	1.34800615459728	43.0413642527026	-4.9968	1.2318e-10	1.2791e-08
c22060_g1	49.5403766649345	370.288256081687	-2.902	1.3152e-10	1.3628e-08
c74165_g1	150.426138553493	17.3810553180196	3.1135	1.3343e-10	1.3797e-08
c66912_g4	220.024106315164	28.1145818988072	2.9683	1.3749e-10	1.4186e-08
c66002_g1	105.401275166535	703.962732444167	-2.7396	1.3836e-10	1.4246e-08
c59923_g1	311.760851762844	42.3141824242468	2.8812	1.5274e-10	1.5688e-08
c63168_g2	32.7548152196202	256.149448866809	-2.9672	1.53e-10	1.5688e-08
c11772_g1	3.6636553121811	64.4109447330636	-4.136	1.582e-10	1.6186e-08
c54985_g1	60840.0499158575	15.1973008288968	11.967	1.7009e-10	1.7367e-08
c61568_g1	53.3916890368154	382.430508948052	-2.8405	1.7144e-10	1.7454e-08
c63956_g1	263.730376097641	26.0960160088854	3.3372	1.7166e-10	1.7454e-08
c91728_g1	581.387619218362	87.9479029739896	2.7248	1.8165e-10	1.8432e-08
c39719_g1	552.619553300523	80.1034755141197	2.7863	1.8585e-10	1.8819e-08
c73993_g1	2909.91577928529	462.014023198242	2.655	1.8929e-10	1.9128e-08
c60895_g1	0.371807953056675	34.8418785023488	-6.5501	1.9519e-10	1.968e-08
c65276_g1	3148.06261416242	509.503236815185	2.6273	1.9556e-10	1.968e-08
c63791_g1	612.624645998591	15.910646102243	5.2669	2.0467e-10	2.0555e-08
c53246_g1	1487.8604250871	29.3552710140118	5.6635	2.0651e-10	2.0697e-08
c66049_g1	4642.75143849094	734.471066244313	2.6602	2.085e-10	2.0853e-08
c60711_g1	95.5676619167319	630.677975130798	-2.7223	2.0965e-10	2.0925e-08
c40144_g1	8.3737622502772	181.28120659077	-4.4362	2.1109e-10	2.1026e-08
c66515_g1	483.76779100983	9.40063285399308	5.6854	2.2398e-10	2.2265e-08
c79898_g1	1163.3393579516	180.396201912999	2.689	2.2908e-10	2.2726e-08
c61865_g1	4.53361576864097	66.3557710687126	-3.8715	2.3386e-10	2.3153e-08
c59666_g1	44.6140747050369	2.1247994550999	4.3921	2.3821e-10	2.3536e-08
c67001_g2	36.7114215524777	268.837644727813	-2.8724	2.4688e-10	2.4344e-08
c56688_g1	240.066047852406	15.1052839400345	3.9903	2.4793e-10	2.4398e-08
c53499_g1	56.6313371527776	514.273647051428	-3.1829	2.5156e-10	2.4705e-08
c86545_g1	279.271785638547	2805.93675954265	-3.3287	2.6229e-10	2.5707e-08
c13091_g1	4717.38403455668	758.499506852599	2.6368	2.9161e-10	2.8519e-08
c56986_g1	34.6296841908923	0.815258734040482	5.4086	2.9214e-10	2.8519e-08
c20578_g1	21.0129593695289	339.191936701901	-4.0128	3.0119e-10	2.9344e-08
c50405_g1	0.821143337922434	1553.64673852317	-10.886	3.2336e-10	3.1441e-08
c10380_g1	264.214153696492	5.68656614993055	5.538	3.2515e-10	3.1552e-08
c47567_g1	113.655360496812	12.2210727675347	3.2172	3.3508e-10	3.2422e-08
c91570_g1	1204.49266780516	77.2359005163879	3.963	3.3543e-10	3.2422e-08
c53558_g1	10.8774541840279	155.341537828923	-3.836	3.3757e-10	3.2564e-08
c62423_g4	148.377409231946	4.17782700969032	5.1504	3.4287e-10	3.301e-08
c59571_g1	190.841690703432	16.7844797491	3.5072	3.4953e-10	3.3585e-08
c53783_g1	0	36.7358174932577	-Inf	3.5287e-10	3.3839e-08
c65622_g2	24.7729677276655	0	Inf	3.5869e-10	3.433e-08
c65838_g1	540.950402806639	84.2803545586697	2.6822	3.697e-10	3.5315e-08
c68300_g1	1090.75273282572	48.7237309731454	4.4846	3.7259e-10	3.5522e-08
c66748_g2	3.40236270348219	59.4168393007099	-4.1263	3.8448e-10	3.6584e-08
c68178_g1	50.5830604497577	1538.91265548701	-4.9271	3.8914e-10	3.6955e-08
c65571_g1	7.00731619800062	450.128615063127	-6.0053	3.9386e-10	3.7331e-08
c64643_g1	4133.64540356954	440.581359977853	3.2299	4.3632e-10	4.1276e-08
c50401_g1	148.129507488715	1.848180944579	6.3246	4.4034e-10	4.1496e-08
c53370_g1	129.729350164457	11.8148676861005	3.4568	4.3974e-10	4.1496e-08
c93082_g1	64.065608645703	4.70441060913599	3.7675	4.4473e-10	4.1829e-08
c44336_g1	5.55996058929018	70.6190858590258	-3.6669	4.566e-10	4.2863e-08
c68094_g1	3845.51752690624	89.8729361659747	5.4191	4.6658e-10	4.3716e-08
c97766_g1	6.97133187729428	116.853393684448	-4.0671	4.7131e-10	4.4074e-08
c51059_g1	1.04944803407266	40.3171896090246	-5.2637	4.9432e-10	4.6138e-08
c66750_g3	34.0338491409625	0.866025403784439	5.2964	5.105e-10	4.7558e-08
c67509_g1	361.195942521274	1.72602249553192	7.7092	5.1619e-10	4.7996e-08
c91820_g1	58.8698445950195	461.320611107949	-2.9702	5.3124e-10	4.9302e-08
c92141_g1	11.4930586322082	563.434983168457	-5.6154	5.3469e-10	4.9528e-08
c67662_g4	777.913953930874	74.3886684100361	3.3865	5.7548e-10	5.3205e-08
c21298_g1	677.749381067331	4059.72475091182	-2.5826	5.8224e-10	5.3729e-08
c65492_g1	57.4819622369059	394.283876185126	-2.7781	6.2415e-10	5.7487e-08
c80271_g1	0	57.3397655457032	-Inf	6.2891e-10	5.7817e-08
c66438_g1	2.43044210121862	48.8663938567555	-4.3296	6.3264e-10	5.8051e-08
c61673_g1	4.15025620887257	59.7452441695977	-3.8476	6.3403e-10	5.8069e-08
c74241_g1	1927.86461351058	31.1526852888468	5.9515	6.5882e-10	6.0227e-08
c50955_g1	5.27295407547729	70.4149277679445	-3.7392	6.9757e-10	6.3651e-08
c66390_g2	894.119158701802	150.291344029937	2.5727	7.0097e-10	6.3842e-08
c66014_g1	125.068618412536	777.580342221057	-2.6363	7.3681e-10	6.6981e-08
c46675_g1	2.54823145301108	51.5061004084335	-4.3372	7.673e-10	6.9494e-08
c67680_g3	9.51228932287066	94.5954317112215	-3.3139	7.6702e-10	6.9494e-08
c38556_g1	7.13199384076066	94.8320120897257	-3.733	7.7086e-10	6.9559e-08
c50774_g1	256.246833332769	28.2776104457663	3.1798	7.7076e-10	6.9559e-08
c67680_g1	9.78085593900426	98.8701635581921	-3.3375	7.8455e-10	7.0664e-08
c54885_g1	9.23944510746003	92.4838292438146	-3.3233	7.9187e-10	7.1193e-08
c45730_g1	1885.67003993587	319.73618625914	2.5601	7.9724e-10	7.1544e-08
c36283_g1	6183.65039362363	464.880624051289	3.7335	8.1918e-10	7.3244e-08
c47150_g1	3719.9754558561	628.498642056762	2.5653	8.1905e-10	7.3244e-08
c67411_g4	26.8157726698387	0.288675134594813	6.5375	8.7306e-10	7.7919e-08
c66827_g2	443.628843861257	22.8853676212611	4.2769	9.0739e-10	8.0835e-08
c67211_g6	23.9257247681619	0	Inf	9.2408e-10	8.2173e-08
c56819_g1	455.938884978504	34.3732302483031	3.7295	9.4415e-10	8.3653e-08
c64360_g1	57.0094753291649	375.630451610674	-2.72	9.4299e-10	8.3653e-08
c74178_g1	7840.98530082649	918.916648959708	3.093	9.7646e-10	8.636e-08
c12889_g1	11065.9773906909	1838.81911122531	2.5893	9.7849e-10	8.6383e-08
c64369_g1	69.4606779817015	450.941408754777	-2.6987	1.0043e-09	8.8502e-08
c85774_g1	62.6641220568241	399.797535312484	-2.6736	1.0151e-09	8.929e-08
c25603_g1	652.483475683466	3903.57824351323	-2.5808	1.0197e-09	8.9534e-08
c64632_g2	44.6114640133464	310.672598483003	-2.7999	1.0215e-09	8.9534e-08
c38576_g1	923.465797048783	104.602916827172	3.1421	1.0455e-09	9.1469e-08
c50594_g1	5367.08190561728	929.48940154123	2.5296	1.1046e-09	9.6472e-08
c65964_g7	322.920649144941	48.7331267487749	2.7282	1.1102e-09	9.6787e-08
c56366_g1	176.4329459967	23.4716664971424	2.9101	1.1323e-09	9.8543e-08
c2089_g1	2742.94790524168	493.551009324131	2.4745	1.1417e-09	9.9004e-08
c52426_g1	48.2879521233585	314.575515189725	-2.7037	1.1411e-09	9.9004e-08
c97696_g1	82.8322768073701	3.68392514387774	4.4909	1.167e-09	1.0102e-07
c51590_g1	868.999029100372	152.345060103457	2.512	1.1732e-09	1.0138e-07
c59881_g4	29.8548826188182	0.532611911482627	5.8087	1.1921e-09	1.0283e-07
c46252_g1	0	26.7620827510764	-Inf	1.2006e-09	1.0338e-07
c97598_g1	2624.72934329459	79.3494525413402	5.0478	1.2114e-09	1.0412e-07
c56531_g1	4737.8099292372	843.421010387137	2.4899	1.2484e-09	1.0712e-07
c80307_g1	3256.72802320747	248.587833180256	3.7116	1.2565e-09	1.0763e-07
c30875_g1	28.361706299728	200.975039800643	-2.825	1.2723e-09	1.0879e-07
c86270_g1	31.4727848901203	0.859997091747481	5.1936	1.2913e-09	1.1022e-07
c38517_g1	1204.75291901152	211.692426327114	2.5087	1.3653e-09	1.1617e-07
c46561_g1	846.78585826393	141.084708573232	2.5854	1.3658e-09	1.1617e-07
c74266_g1	2095.86853264978	375.337639418572	2.4813	1.4107e-09	1.1978e-07
c46938_g1	1.12697546588174	38.0443385256942	-5.0772	1.4332e-09	1.2148e-07
c61183_g1	103.526743602278	626.730233654244	-2.5978	1.508e-09	1.276e-07
c22695_g1	1531.54328594807	266.196900391294	2.5244	1.5165e-09	1.2809e-07
c61043_g1	166.297055094731	956.546540412424	-2.5241	1.5203e-09	1.282e-07
c66973_g2	115.423606006536	13.7418685318488	3.0703	1.5473e-09	1.3025e-07
c22443_g2	2037.2797885582	365.803315059629	2.4775	1.6211e-09	1.3623e-07
c37572_g1	7206.04977252502	1251.86928796259	2.5251	1.6252e-09	1.3626e-07
c64879_g1	1423.09485287455	248.241155652529	2.5192	1.627e-09	1.3626e-07
c66879_g2	6.03239918757938	79.8699588772353	-3.7268	1.64e-09	1.3711e-07
c64733_g1	3.63066739963242	126.323830785187	-5.1207	1.6459e-09	1.3737e-07
c57454_g1	143.058903416163	833.00264273603	-2.5417	1.7878e-09	1.4896e-07
c65782_g1	2814.63877849404	500.236339741904	2.4923	1.8649e-09	1.5512e-07
c63226_g1	42.3895572100275	330.329872347945	-2.9621	1.8929e-09	1.5688e-07
c74015_g1	4158.22139367919	754.933455584331	2.4615	1.8942e-09	1.5688e-07
c85846_g1	3325.91128831683	392.856228321792	3.0817	1.8957e-09	1.5688e-07
c4823_g1	8.09402974389899	111.461911102356	-3.7835	1.9101e-09	1.578e-07
c61781_g1	74.5315510243277	444.91773047926	-2.5776	1.9216e-09	1.5849e-07
c61478_g1	27.3640717923505	323.506882994225	-3.5634	1.9685e-09	1.6208e-07
c53361_g1	1.93656719709246	42.4042987070774	-4.4526	2.0472e-09	1.6827e-07
c45243_g2	2.70328631662925	48.356567107074	-4.1609	2.0522e-09	1.684e-07
c50914_g1	94.9695535821267	10.6026119235276	3.163	2.0706e-09	1.6963e-07
c64969_g2	13.3455475135393	116.296905199059	-3.1234	2.1032e-09	1.7201e-07
c64377_g1	1236.52694668764	224.194630108132	2.4635	2.2479e-09	1.8354e-07
c62062_g1	3.25885944657574	131.747995100913	-5.3373	2.2996e-09	1.8745e-07
c31222_g1	827.911539829021	145.362861511059	2.5098	2.3233e-09	1.8906e-07
c80070_g1	357.003825921773	32.8946326682477	3.44	2.3537e-09	1.9091e-07
c97312_g1	9256.71254851822	1705.55636269937	2.4403	2.3507e-09	1.9091e-07
c2277_g1	627.550920354334	3463.00839196766	-2.4642	2.4753e-09	2.0044e-07
c65415_g2	151.012378001861	20.6516067048071	2.8703	2.5186e-09	2.036e-07
c39765_g2	91.2990582884299	10.3015000436525	3.1477	2.571e-09	2.0696e-07
c59064_g1	0.710627993564667	33.6673130968231	-5.5661	2.5728e-09	2.0696e-07
c64143_g1	1680.23480298173	72.8143780798021	4.5283	2.5667e-09	2.0696e-07
c92080_g1	1047.19468923921	184.485759618626	2.5049	2.5967e-09	2.0854e-07
c66234_g1	8.1831087824198	83.8035896638276	-3.3563	2.626e-09	2.1055e-07
c16662_g1	3876.93532367353	692.647230499558	2.4847	2.7108e-09	2.1699e-07
c31503_g1	6.62523782935159	88.7133430034265	-3.7431	2.7165e-09	2.1709e-07
c56757_g1	0	26.3186881087975	-Inf	2.7425e-09	2.1881e-07
c40160_g1	192.214880118321	28.0848204598287	2.7749	2.7958e-09	2.2269e-07
c65901_g1	206.389672014928	1141.13777462199	-2.467	2.8047e-09	2.2304e-07
c39712_g1	73.5012385886024	489.152841161455	-2.7344	2.8158e-09	2.2357e-07
c67120_g2	71.5484838918685	0	Inf	2.9338e-09	2.3256e-07
c65092_g1	615.253559811238	106.715919104409	2.5274	2.9832e-09	2.3609e-07
c43232_g1	61.7180119785782	386.527561823277	-2.6468	3.1963e-09	2.5214e-07
c46603_g1	5945.2021716109	1124.9980594775	2.4018	3.1926e-09	2.5214e-07
c66097_g1	4.15753021630726	57.1411396462074	-3.7807	3.2623e-09	2.5693e-07
c65061_g1	5.63487732940872	66.8901629112308	-3.5693	3.2709e-09	2.5719e-07
c91569_g1	2094.9576480339	17.848303762236	6.875	3.3112e-09	2.5995e-07
c40028_g1	1991.08240753782	116.43112027218	4.096	3.396e-09	2.6617e-07
c68080_g1	3775.04010118134	89.4190724321788	5.3998	3.5634e-09	2.7885e-07
c20227_g1	2719.67923393153	14939.7547860057	-2.4576	3.8447e-09	3.0038e-07
c20689_g1	12.3950632171127	105.421614748288	-3.0883	3.9177e-09	3.0511e-07
c67509_g2	148.540152001428	1.72602249553192	6.4273	3.9178e-09	3.0511e-07
c97921_g1	99.4552960163344	557.905299114803	-2.4879	4.0708e-09	3.1653e-07
c85740_g1	1144.97934178239	82.9278554109388	3.7873	4.081e-09	3.1681e-07
c66687_g1	54.0689434013643	321.478916652923	-2.5719	4.1346e-09	3.2047e-07
c64920_g2	12.9664655530479	106.720498655103	-3.041	4.1448e-09	3.2075e-07
c68481_g1	291.949743585188	47.8405685983904	2.6094	4.2937e-09	3.3175e-07
c67293_g1	262.057905438745	42.5908009347677	2.6213	4.3167e-09	3.33e-07
c68120_g1	487.90048114989	30.9466983152163	3.9787	4.3581e-09	3.3567e-07
c67038_g13	62.2196706483242	0	Inf	4.3893e-09	3.3753e-07
c67122_g1	3385.18083469137	188.300653047028	4.1681	4.5285e-09	3.4769e-07
c68070_g1	1076.98360408741	5852.29041182942	-2.442	4.6203e-09	3.5418e-07
c91911_g1	1424.21889862812	14.7477571995849	6.5935	4.6376e-09	3.5495e-07
c31495_g1	2052.91676186208	284.276560738172	2.8523	4.7745e-09	3.6486e-07
c64057_g6	2390.00109463804	129.566825061001	4.2052	4.8206e-09	3.6781e-07
c75127_g1	18.332390549856	304.177301439096	-4.0524	4.8556e-09	3.699e-07
c65862_g1	1296.98003167869	6758.97611359222	-2.3816	5.0179e-09	3.8121e-07
c67482_g1	391.207249759261	66.6993405790566	2.5522	5.0196e-09	3.8121e-07
c65507_g1	1336.22454212505	31.0770451285423	5.4262	5.0875e-09	3.8577e-07
c67313_g3	1812.27507532878	346.646418541474	2.3863	5.4596e-09	4.1334e-07
c66167_g1	2.99756683787684	48.8735625324115	-4.0272	5.5118e-09	4.1665e-07
c31045_g1	931.34530043695	103.630349460486	3.1679	5.5467e-09	4.1864e-07
c74477_g1	73.3620886632392	7.90687063248141	3.2139	5.891e-09	4.4394e-07
c74054_g1	7470.27063332649	726.068784752096	3.363	5.9007e-09	4.4399e-07
c21296_g1	6673.4501766816	602.703004526273	3.4689	5.9173e-09	4.4455e-07
c62324_g1	761.128786256499	135.497967555236	2.4899	6.1236e-09	4.5935e-07
c15382_g1	7668.76329256572	1455.14981910522	2.3978	6.1382e-09	4.5973e-07
c43013_g1	2027.07318530076	10681.1298386505	-2.3976	6.2737e-09	4.6916e-07
c47252_g1	31.9794925920776	1.10996218067225	4.8486	6.3496e-09	4.7412e-07
c97298_g1	10864.4806456005	2152.11713995788	2.3358	6.401e-09	4.7723e-07
c55283_g1	14978.634366779	2872.42798966192	2.3826	6.6913e-09	4.9765e-07
c74235_g1	10.8230299656422	92.8633809036527	-3.101	6.6953e-09	4.9765e-07
c63449_g3	74.9255667161556	425.401308711596	-2.5053	6.8303e-09	5.0538e-07
c80007_g1	305.595537013476	1634.29693431222	-2.419	6.8214e-09	5.0538e-07
c97481_g1	188.355143884929	0.288675134594813	9.3498	6.8103e-09	5.0538e-07
c74094_g1	156.077306537624	17.1281699344401	3.1878	7.0141e-09	5.182e-07
c64420_g2	221.839667091685	37.1170103129173	2.5794	7.0727e-09	5.2173e-07
c65183_g5	42.0936097811934	2.88072303391117	3.8691	7.2362e-09	5.3299e-07
c42840_g1	10.9005573974513	90.997942313107	-3.0614	7.2908e-09	5.3621e-07
c65406_g2	0.898670769731518	31.5841439820479	-5.1353	7.3528e-09	5.3996e-07
c46311_g1	7.18808496673278	72.2193900434394	-3.3287	7.6092e-09	5.5795e-07
c45110_g1	0	24.1956685847332	-Inf	7.8763e-09	5.7667e-07
c57539_g1	7325.70265277372	63.1138407572845	6.8589	8.2546e-09	6.0346e-07
c14990_g2	284.005051154654	3.02953490455438	6.5507	8.3211e-09	6.0741e-07
c65865_g2	2102.86145631599	400.158031299102	2.3937	8.6762e-09	6.3239e-07
c67998_g1	1354.20760418851	254.113222437745	2.4139	8.7888e-09	6.3965e-07
c80534_g1	64.2130520948711	6.60335822345895	3.2816	8.9677e-09	6.517e-07
c60179_g1	0	43.9655844480972	-Inf	9.0597e-09	6.574e-07
c64114_g1	20.2419626507151	0	Inf	9.2233e-09	6.6828e-07
c66616_g1	3019.81895418766	1.39260900323011	11.082	9.2421e-09	6.6866e-07
c22442_g1	99.2679763636499	535.341073191322	-2.4311	9.4949e-09	6.8593e-07
c97289_g1	5772.75039372065	1144.32920452504	2.3348	9.5946e-09	6.9211e-07
c15332_g1	1932.31044650284	197.844847798258	3.2879	9.6621e-09	6.9595e-07
c65985_g1	147.052341234927	760.445447372323	-2.3705	1.0478e-08	7.536e-07
c55434_g1	3639.42856423227	708.450613996498	2.361	1.0726e-08	7.7033e-07
c63572_g2	5.80709089958682	67.7402634311463	-3.5441	1.0865e-08	7.7913e-07
c66486_g3	746.333195710956	3906.84319441583	-2.3881	1.1015e-08	7.884e-07
c66920_g1	67.7905764672373	376.063466981136	-2.4718	1.1026e-08	7.884e-07
c86012_g1	44.9610642276318	0.731810330663441	5.9411	1.1234e-08	8.0212e-07
c62587_g1	122.936348715375	17.4825886575075	2.8139	1.1433e-08	8.1513e-07
c65663_g1	45.1383268300212	309.2987139833	-2.7766	1.1496e-08	8.184e-07
c57831_g1	898.998434492467	4615.9870845322	-2.3602	1.1534e-08	8.1994e-07
c64622_g1	265.930075162189	1320.276311992	-2.3117	1.1594e-08	8.2297e-07
c67582_g3	314.87185462097	55.6828360060184	2.4995	1.2076e-08	8.5595e-07
c37737_g1	46.2327000998214	0.487873553775628	6.5663	1.213e-08	8.5855e-07
c67120_g1	155.817411866438	1.48208571864411	6.7161	1.2795e-08	9.0432e-07
c62510_g1	1.46579550638974	36.2924228509789	-4.6299	1.353e-08	9.5484e-07
c53482_g1	11005.4547898565	16.7237447840416	9.3621	1.3706e-08	9.6591e-07
c67724_g1	37.8268454116477	2.16915769160055	4.1242	1.4259e-08	1.0035e-06
c86521_g1	36.142629908233	1.92522091471273	4.2306	1.4287e-08	1.004e-06
c61472_g1	385.027868571247	69.6453553567514	2.4669	1.4349e-08	1.006e-06
c63717_g1	1531.97591905723	108.887424570979	3.8145	1.4357e-08	1.006e-06
c67261_g4	74.2406526277049	408.50160592244	-2.4601	1.5852e-08	1.1091e-06
c97405_g1	80.615812048054	436.192064022636	-2.4358	1.5958e-08	1.115e-06
c4747_g1	24.7194872933839	158.457839648934	-2.6804	1.5984e-08	1.1152e-06
c64421_g1	72.8296670561679	400.704050692974	-2.4599	1.6072e-08	1.1197e-06
c91650_g1	77.1685241088443	413.734402834026	-2.4226	1.6097e-08	1.1199e-06
c67217_g3	83.687572502567	3.19605159010211	4.7107	1.7429e-08	1.2108e-06
c67501_g2	291.852784921291	11.6028524004331	4.6527	1.7718e-08	1.2291e-06
c64815_g1	54.2500978865635	5.13935744092572	3.4	1.7861e-08	1.2367e-06
c97930_g1	86.2616829165375	468.480980116793	-2.4412	1.7877e-08	1.2367e-06
c74286_g1	1235.85270909892	241.812877924352	2.3535	1.8178e-08	1.2557e-06
c46313_g1	23.0227763991534	149.026304992343	-2.6944	1.8736e-08	1.2924e-06
c62154_g1	261.911378350867	12.2515944489258	4.418	1.9218e-08	1.3238e-06
c57522_g1	1.5317713314871	1518.57503734147	-9.9533	1.9614e-08	1.3476e-06
c65477_g1	3185.12709606351	660.750221735534	2.2692	1.9619e-08	1.3476e-06
c35676_g1	80.6689067658685	9.63467305904892	3.0657	2.0363e-08	1.3968e-06
c55052_g3	1957.78153298437	110.443393290861	4.1478	2.0628e-08	1.411e-06
c85906_g1	12468.7190320138	77.5833872380405	7.3283	2.0607e-08	1.411e-06
c64273_g1	921.718506508861	182.119876633561	2.3394	2.0704e-08	1.4135e-06
c64933_g1	71.6046716367442	389.181659353532	-2.4423	2.0722e-08	1.4135e-06
c63802_g1	4.79490837733987	65.923243735375	-3.7812	2.1016e-08	1.4316e-06
c13455_g2	419.912495020018	76.3803395283694	2.4588	2.1071e-08	1.4333e-06
c59808_g1	11498.407692031	2127.90225360456	2.4339	2.1122e-08	1.4347e-06
c57309_g1	351.536904690756	66.7971263337457	2.3958	2.1383e-08	1.4505e-06
c47175_g1	42857.7335851034	739.733655450173	5.8564	2.1591e-08	1.4626e-06
c61611_g2	146.7243979871	23.0086664339273	2.6729	2.1877e-08	1.4799e-06
c54903_g2	103.082967007809	529.269933337672	-2.3602	2.2059e-08	1.486e-06
c65852_g1	10305.7234761791	1883.98462260662	2.4516	2.2047e-08	1.486e-06
c67981_g1	61.2980134115628	1.0591955109283	5.8548	2.2058e-08	1.486e-06
c61875_g2	53.8113703243054	0.243936776887814	7.7853	2.2256e-08	1.4972e-06
c67326_g5	1119.38448418905	227.262543888664	2.3003	2.2604e-08	1.5186e-06
c60006_g1	244.966366937116	42.875536086085	2.5144	2.3176e-08	1.5548e-06
c91663_g1	3421.91030690809	16717.9837612276	-2.2885	2.3464e-08	1.572e-06
c66577_g4	330.867456100293	1601.1875195235	-2.2748	2.3939e-08	1.6017e-06
c44002_g1	42.760979446617	243.484292938065	-2.5095	2.4268e-08	1.6215e-06
c50724_g1	1110.71815109772	222.236915182514	2.3213	2.4514e-08	1.6338e-06
c54421_g1	3.51287804783996	46.3428174420876	-3.7216	2.4519e-08	1.6338e-06
c91551_g1	1334.63408684332	271.222382242903	2.2989	2.463e-08	1.6389e-06
c62798_g1	909.22085564203	148.926287461929	2.61	2.4914e-08	1.6556e-06
c68319_g1	1818.28545549909	22.3215944609708	6.348	2.6319e-08	1.7465e-06
c45593_g1	344.320667478388	65.4006490707205	2.3964	2.6366e-08	1.7473e-06
c62381_g1	32.3615709607266	1.63654578011792	4.3056	2.6415e-08	1.7482e-06
c61840_g1	0.338820040507992	25.6382840152946	-6.2416	2.7875e-08	1.8423e-06
c11666_g1	72.9385154929392	399.951758699716	-2.4551	2.8104e-08	1.8549e-06
c51337_g2	3.33638687838483	46.3315210604264	-3.7956	2.8444e-08	1.8748e-06
c97513_g1	1016.97072558646	14.120400503064	6.1704	2.8528e-08	1.8779e-06
c61852_g2	91.0278809806057	475.606937680658	-2.3854	2.9196e-08	1.9193e-06
c97752_g1	28.5240351707809	1.10393386863529	4.6915	2.963e-08	1.9452e-06
c66671_g12	7859.89225219948	1615.25660448033	2.2827	2.9701e-08	1.9472e-06
c39766_g2	3558.16950980347	17212.5015305422	-2.2742	3.0303e-08	1.984e-06
c62035_g1	244.526454802642	43.7632062880515	2.4822	3.0622e-08	2.0022e-06
c91878_g1	26.8556488733549	0.898707137417522	4.9012	3.0662e-08	2.0022e-06
c54741_g1	117.971162645517	598.014180154772	-2.3417	3.0886e-08	2.0141e-06
c62678_g1	79.710638703822	426.592992991874	-2.42	3.1921e-08	2.0788e-06
c64616_g1	17134.2195121313	3517.23596969114	2.2844	3.3016e-08	2.1472e-06
c61615_g2	1.42125598712933	34.023511750926	-4.5813	3.3066e-08	2.1477e-06
c61862_g1	13438.2899589388	2812.46210930747	2.2564	3.3282e-08	2.1588e-06
c74763_g1	59.2241564345009	343.025049161878	-2.5341	3.4478e-08	2.2334e-06
c65121_g1	204.353541998425	4.95513594047346	5.366	3.5271e-08	2.2818e-06
c57523_g1	3030.63066503622	635.600669419455	2.2534	3.5393e-08	2.2866e-06
c33058_g1	1456.92776605905	300.035882244044	2.2797	3.5803e-08	2.307e-06
c66398_g2	53.7280707368027	0.616060314859667	6.4465	3.578e-08	2.307e-06
c10841_g1	1.94811880380418	37.0615434174831	-4.2498	3.6044e-08	2.3195e-06
c68191_g1	2653.95414896364	238.520619367402	3.476	3.6457e-08	2.343e-06
c69403_g1	154.043924845842	26.214234474655	2.5549	3.6736e-08	2.3579e-06
c64385_g2	97.1917220601947	1.18738227201233	6.355	3.6803e-08	2.3591e-06
c67199_g2	47.8112359257923	266.23269481806	-2.4773	3.7383e-08	2.3931e-06
c67427_g5	59.2673664531901	6.55861986575195	3.1758	3.7567e-08	2.4017e-06
c60866_g1	750.054911985761	147.457658177189	2.3467	3.7889e-08	2.4192e-06
c68021_g1	22679.0259075487	15.4859759634916	10.516	3.8713e-08	2.4654e-06
c68119_g1	1607.5762545085	2.21389604930755	9.5041	3.8665e-08	2.4654e-06
c65395_g1	8.54336512876475	74.3297850994958	-3.1211	3.9132e-08	2.4888e-06
c73981_g1	6647.11714358341	1312.6225580802	2.3403	3.9566e-08	2.5131e-06
c63941_g1	22.69512224889	136.749621882409	-2.5911	4.0505e-08	2.5694e-06
c62294_g2	21.377879031618	136.225981349587	-2.6718	4.1407e-08	2.6232e-06
c11157_g1	388.147461346066	70.1975954611392	2.4671	4.198e-08	2.6561e-06
c45050_g1	17.8418977703546	0	Inf	4.2943e-08	2.7135e-06
c29219_g1	145.371941882056	713.648999463105	-2.2955	4.3816e-08	2.7651e-06
c57521_g1	1906.6248137821	397.500735931764	2.262	4.4167e-08	2.7836e-06
c46185_g1	0	27.9467371269127	-Inf	4.4387e-08	2.7939e-06
c51050_g3	0.338820040507992	25.1778241255278	-6.2155	4.4761e-08	2.8139e-06
c43014_g1	67.2492139451449	356.734695888109	-2.4073	4.7037e-08	2.9531e-06
c43009_g1	673.183038301743	3159.39138022601	-2.2306	4.7344e-08	2.9669e-06
c85873_g1	230.166892803424	42.2439310085628	2.4459	4.7378e-08	2.9669e-06
c64271_g1	59174.9489042787	12548.0711927196	2.2375	4.861e-08	3.04e-06
c66710_g1	54.0834914162336	5.71067939807839	3.2435	4.8669e-08	3.04e-06
c60959_g2	0.338820040507992	24.8053204663496	-6.194	4.9425e-08	3.0833e-06
c67825_g1	87.3272975636142	1.59180742241092	5.7777	5.1578e-08	3.2135e-06
c85902_g1	347.840186733095	1568.70435873814	-2.1731	5.1645e-08	3.2136e-06
c91805_g1	11.8279384804545	699.205029680481	-5.8854	5.2926e-08	3.2891e-06
c91562_g1	1012.18489073929	212.457750357306	2.2522	5.355e-08	3.3236e-06
c57102_g1	5.68930154779436	56.930264724159	-3.3229	5.3725e-08	3.3302e-06
c11436_g1	218.613589487685	10.7751569211123	4.3426	5.3874e-08	3.3353e-06
c60219_g1	62.5694842279069	7.91892725655532	2.9821	5.4121e-08	3.3463e-06
c65650_g3	230.292121218497	42.2785803959591	2.4455	5.5855e-08	3.4492e-06
c66432_g6	5.76682897960345	55.8218900760437	-3.275	5.7154e-08	3.5249e-06
c66732_g3	162771.782511433	352.452818137451	8.8512	6.1337e-08	3.7782e-06
c51605_g1	19497.6364333291	55.0597994139814	8.4681	6.1444e-08	3.78e-06
c65795_g3	95.725926553805	1.26442224214607	6.2424	6.2094e-08	3.8152e-06
c74889_g1	2.20941141250308	37.8097304767044	-4.097	6.2481e-08	3.8341e-06
c58768_g1	3.51287804783996	43.601957672128	-3.6337	6.3264e-08	3.8725e-06
c66616_g4	8393.47240106335	6.70705161518881	10.289	6.3241e-08	3.8725e-06
c67378_g2	14.519673190372	99.0196149962518	-2.7697	6.3966e-08	3.9106e-06
c39766_g1	417.938353086046	1965.56630876443	-2.2336	6.4699e-08	3.9504e-06
c60691_g1	11.4518529281208	85.8899385194676	-2.9069	6.5207e-08	3.9765e-06
c64497_g3	676.061389668352	142.050916458188	2.2507	6.6433e-08	4.0462e-06
c66264_g1	176.237051017971	23.966708726574	2.8784	6.7966e-08	4.1344e-06
c67073_g7	48.8297486713699	2.20824785847694	4.4668	6.807e-08	4.1356e-06
c13112_g1	1389.27671240148	6445.45449414	-2.2139	6.9004e-08	4.1871e-06
c13446_g1	142.958658487397	25.2676809621481	2.5002	6.9587e-08	4.2173e-06
c45899_g1	1428.00498997993	300.97982385962	2.2463	7.1105e-08	4.304e-06
c21043_g1	402.692848441552	79.0590691991923	2.3487	7.2729e-08	4.3968e-06
c51453_g1	2685.90079851556	8.11171724249283	8.3712	7.3108e-08	4.4143e-06
c53676_g1	112.3609313954	561.206868303433	-2.3204	7.4477e-08	4.4914e-06
c57589_g1	6.63678943606331	58.1755823415713	-3.1319	7.5046e-08	4.5149e-06
c63535_g1	134.543593914129	17.988547147394	2.9029	7.5109e-08	4.5149e-06
c66797_g5	44.6816691282689	0.288675134594813	7.2741	7.5143e-08	4.5149e-06
c36879_g1	5383.54140756986	383.858012757636	3.8099	7.5742e-08	4.5453e-06
c66556_g1	32.3658485600036	2.00264100605282	4.0145	7.64e-08	4.5791e-06
c62381_g2	17.1642576893386	0	Inf	7.6552e-08	4.5826e-06
c56967_g1	141.236164491963	8232.26052693301	-5.8651	7.8696e-08	4.7052e-06
c64097_g5	83.4012891122365	414.645310042482	-2.3137	7.8821e-08	4.707e-06
c54978_g1	3.32911287095014	41.5986770986587	-3.6433	7.9541e-08	4.7442e-06
c64020_g1	619.433511131613	128.786287437839	2.266	8.0167e-08	4.7756e-06
c64929_g1	5.42373133981843	55.8206826646931	-3.3634	8.118e-08	4.8301e-06
c68032_g1	0	21.8074476068054	-Inf	8.1773e-08	4.8595e-06
c67985_g1	740.038822804659	3397.03174094971	-2.1986	8.2235e-08	4.881e-06
c67167_g1	144.337214214022	25.1334658890271	2.5218	8.2935e-08	4.9166e-06
c66431_g6	826.431532715441	36.9606496454118	4.4828	8.41e-08	4.9796e-06
c63462_g7	155.451914009222	26.7507863694152	2.5388	8.462e-08	5.0043e-06
c66820_g2	73.318320576913	10.4421235500169	2.8118	8.7192e-08	5.1502e-06
c66724_g2	42.5742661710214	3.80570347171847	3.4837	8.7667e-08	5.172e-06
c62467_g1	240.885737648039	45.8376191946138	2.3937	8.7984e-08	5.1845e-06
c66040_g2	60.1099460969495	304.256498053896	-2.3396	8.8228e-08	5.1926e-06
c73976_g1	1078.0868281895	228.882091469025	2.2358	8.9105e-08	5.2379e-06
c66298_g2	2.80225005427529	68.6149243681476	-4.6139	9.053e-08	5.3153e-06
c67430_g3	0.338820040507992	30.9274730154864	-6.5122	9.0871e-08	5.3289e-06
c65728_g1	73.601559249634	9.2866627692249	2.9865	9.5327e-08	5.5835e-06
c63327_g1	115.442431620683	980.956256844919	-3.087	9.6416e-08	5.6406e-06
c74360_g1	2147.0167031723	0.288675134594813	12.861	9.6859e-08	5.6597e-06
c61098_g1	41.5409847499528	0.243936776887814	7.4119	9.8801e-08	5.7663e-06
c68360_g1	41.2364821225646	3.80005528088786	3.4398	9.9135e-08	5.7789e-06
c65656_g3	37.3534630292545	227.059258631664	-2.6038	1.0062e-07	5.8587e-06
c43006_g1	2780.83710252777	607.875607475801	2.1937	1.0404e-07	6.0507e-06
c64529_g1	11.6959868302598	83.0446251153655	-2.8279	1.048e-07	6.0871e-06
c56619_g1	5654.56249207477	1268.85734733916	2.1559	1.0617e-07	6.1594e-06
c66751_g4	12.9043816107605	109.858422501326	-3.0897	1.1059e-07	6.4082e-06
c63997_g1	398.789743429614	1827.11327545587	-2.1959	1.1152e-07	6.4547e-06
c74093_g1	1835.59443495534	126.948490440828	3.8539	1.1386e-07	6.5825e-06
c91789_g1	535.640713864159	2494.15967221536	-2.2192	1.1417e-07	6.5923e-06
c21592_g1	185.282528969891	34.9566088295297	2.4061	1.1576e-07	6.6762e-06
c40008_g1	1035.27716196205	228.344403886397	2.1807	1.1607e-07	6.6866e-06
c66490_g3	955.37732409181	214.609896428683	2.1544	1.1906e-07	6.8508e-06
c67108_g1	0.338820040507992	43.542175347961	-7.0058	1.2085e-07	6.9456e-06
c47231_g1	97.8091657671314	474.27067181452	-2.2777	1.2118e-07	6.9561e-06
c66455_g4	269.274218383379	53.5843815747908	2.3292	1.2225e-07	7.0096e-06
c67482_g3	2271.73420646383	508.848461778904	2.1585	1.2247e-07	7.0137e-06
c58496_g1	19.9922216487279	121.341897976153	-2.6016	1.2296e-07	7.0334e-06
c58149_g2	143.349726080519	691.34004222922	-2.2699	1.2911e-07	7.3769e-06
c15507_g1	0.788155425373751	29.7143182392868	-5.2365	1.3041e-07	7.4423e-06
c64165_g1	8093.02684543723	1778.85029934975	2.1857	1.3123e-07	7.4803e-06
c65400_g1	172.386517374349	0.288675134594813	9.222	1.3187e-07	7.5079e-06
c20205_g1	4904.50224493986	1099.49687463754	2.1573	1.3354e-07	7.5943e-06
c43142_g1	96.9210062011039	2.56755452996218	5.2383	1.3406e-07	7.615e-06
c93144_g1	16.5740297392569	0	Inf	1.3521e-07	7.6718e-06
c59332_g1	21.910348948141	131.649685778052	-2.587	1.3628e-07	7.7233e-06
c67687_g2	10.4396704058738	98.5969842347462	-3.2395	1.395e-07	7.8966e-06
c79905_g1	21003.4834121395	1676.71025488208	3.6469	1.4109e-07	7.9771e-06
c54162_g1	216.511084098116	0.898707137417522	7.9124	1.4442e-07	8.1562e-06
c67857_g1	838.9070249121	185.008474958277	2.1809	1.4919e-07	8.4161e-06
c15295_g1	3961.70816423417	887.26018673701	2.1587	1.4938e-07	8.4171e-06
c50934_g1	0	19.7149497641322	-Inf	1.5533e-07	8.7419e-06
c63544_g1	47.6578479697606	241.672541311918	-2.3423	1.5659e-07	8.7926e-06
c91652_g1	2916.27300100943	511.381214729789	2.5117	1.5658e-07	8.7926e-06
c54922_g2	38.6964684610923	3.43998836698992	3.4917	1.5723e-07	8.8185e-06
c66294_g1	7.49391709469209	61.7876149099434	-3.0435	1.5829e-07	8.8676e-06
c66933_g2	64013.9548878447	3228.33516619332	4.3095	1.5865e-07	8.8778e-06
c57192_g1	31.1095321356177	1.91919260267578	4.0188	1.6131e-07	9.0166e-06
c43206_g1	9.25827072160645	70.4629665415125	-2.9281	1.6276e-07	9.0769e-06
c67037_g1	2.58549696483679	35.2001654852112	-3.7671	1.6263e-07	9.0769e-06
c40156_g1	436.550021229724	39.5384138206807	3.4648	1.6459e-07	9.1684e-06
c59993_g1	48.8807907651307	243.144090891314	-2.3145	1.6612e-07	9.243e-06
c22313_g1	0	195.807723623743	-Inf	1.666e-07	9.2591e-06
c60300_g1	49.7662430205641	249.681230909642	-2.3268	1.6955e-07	9.4122e-06
c67886_g1	0	29.9220851439529	-Inf	1.735e-07	9.6207e-06
c63237_g1	0.371807953056675	28.6526542783928	-6.268	1.7967e-07	9.9519e-06
c61327_g1	2850.45778710441	1.713965871458	10.7	1.8388e-07	1.0173e-05
c57610_g1	608.390614921981	134.851506233981	2.1736	1.8466e-07	1.0205e-05
c64294_g1	288.442348595478	1267.54358695299	-2.1357	1.8511e-07	1.0218e-05
c62681_g1	1389.35681452873	171.559270495814	3.0176	1.8611e-07	1.0262e-05
c57329_g1	157.532321870236	700.501479400202	-2.1527	1.8928e-07	1.0413e-05
c86065_g1	780.821573438204	135.429876191794	2.5274	1.892e-07	1.0413e-05
c54617_g1	0.788155425373751	25.5198061033149	-5.017	1.9699e-07	1.0825e-05
c67443_g3	25.0831257643536	146.241914276027	-2.5436	2.0026e-07	1.0992e-05
c57413_g1	115.166081238929	2104.35558604025	-4.1916	2.0127e-07	1.1036e-05
c63938_g2	35.4366652304125	189.297593108073	-2.4173	2.0215e-07	1.1071e-05
c56573_g1	3.45417623017729	61.6098507942481	-4.1567	2.0429e-07	1.1176e-05
c66749_g5	37.8149080884689	3.02915478334803	3.642	2.0731e-07	1.1329e-05
c63982_g1	12152.5451445734	1572.68941126716	2.95	2.0822e-07	1.1353e-05
c74522_g1	5.21686294950516	58.4483996400287	-3.4859	2.08e-07	1.1353e-05
c7943_g1	0	19.605867627782	-Inf	2.0946e-07	1.1408e-05
c97390_g1	1708.93800717249	318.170052169714	2.4252	2.1074e-07	1.1465e-05
c65635_g1	592.110843817999	30.7139908722582	4.2689	2.1245e-07	1.1536e-05
c67033_g1	721.132908857872	3144.00356979607	-2.1243	2.1252e-07	1.1536e-05
c15602_g1	2263.86061662154	515.200607902076	2.1356	2.1479e-07	1.1646e-05
c64724_g2	1905.74981964322	8248.67119776374	-2.1138	2.1908e-07	1.1865e-05
c67822_g1	23.0540974041156	130.725393859175	-2.5034	2.2186e-07	1.2003e-05
c36503_g1	32.8987041929938	0.243936776887814	7.0754	2.2737e-07	1.2288e-05
c85771_g1	3231.50182319425	728.850426729831	2.1485	2.2989e-07	1.241e-05
c63309_g2	385.660687330764	83.8184231355911	2.202	2.3097e-07	1.2455e-05
c59824_g1	42.4169380227279	0.327385180264854	7.0175	2.3173e-07	1.2482e-05
c41727_g2	78.1903706695948	11.4945305064955	2.766	2.3913e-07	1.2866e-05
c68227_g1	147.958720038012	657.120601619678	-2.151	2.4013e-07	1.2906e-05
c66254_g1	125.923183688926	650.952606541651	-2.37	2.4264e-07	1.3026e-05
c66476_g2	271.17624750673	1343.49424431162	-2.3087	2.4754e-07	1.3275e-05
c67500_g2	23.3384932262379	158.965649793338	-2.7679	2.5016e-07	1.3401e-05
c65519_g1	26.6808246114863	1.14264391430534	4.5454	2.5056e-07	1.3407e-05
c49708_g1	18.6772034066793	0.288675134594813	6.0157	2.5149e-07	1.3442e-05
c59446_g1	18.4891606305124	0.327385180264854	5.8195	2.5778e-07	1.3764e-05
c75694_g1	24.9477919895341	1.10393386863529	4.4982	2.6061e-07	1.39e-05
c65865_g1	1024.32094016922	238.075033817586	2.1052	2.6174e-07	1.3945e-05
c92266_g1	604.944649188018	136.015222426784	2.153	2.6405e-07	1.4053e-05
c43038_g1	445.952151743406	14.1888719877125	4.9741	2.6595e-07	1.4138e-05
c39943_g1	2079.86217814072	244.559010439687	3.0882	2.7561e-07	1.4636e-05
c15401_g1	331.615955982772	1415.75649701811	-2.094	2.7906e-07	1.4791e-05
c69323_g1	162.81520895429	730.419593705581	-2.1655	2.7914e-07	1.4791e-05
c67730_g4	1.08243594662134	27.3615786146506	-4.6598	2.8173e-07	1.4912e-05
c32600_g1	308.184656891049	1327.48028367068	-2.1068	2.8604e-07	1.5124e-05
c60993_g1	370.311412222819	1598.73535913812	-2.1101	2.8948e-07	1.5289e-05
c68830_g1	736.798905718623	168.130126665796	2.1317	2.9576e-07	1.5604e-05
c60502_g2	23.8254798393965	134.522032724957	-2.4973	3.0009e-07	1.5816e-05
c57841_g1	284.355629871182	59.9881612578626	2.2449	3.066e-07	1.6141e-05
c6518_g1	47.7122721881463	449.942541908157	-3.2373	3.1345e-07	1.6484e-05
c51112_g1	49.0252378061413	3.82416852903569	3.6803	3.14e-07	1.6495e-05
c21892_g1	11.2753617586656	79.5199092101655	-2.8181	3.1852e-07	1.6715e-05
c58208_g1	478.711894471151	0.616060314859667	9.6019	3.201e-07	1.6779e-05
c99484_g1	25.2252995206889	0.776548688370441	5.0217	3.2915e-07	1.7235e-05
c80929_g1	15.536133311896	0	Inf	3.3282e-07	1.7409e-05
c67102_g4	2.36446627612125	33.0139425461226	-3.8035	3.337e-07	1.7437e-05
c50454_g1	15.4800421859239	0	Inf	3.3676e-07	1.754e-05
c66286_g1	8.3553223525979	64.6570415621934	-2.952	3.3615e-07	1.754e-05
c66370_g1	15.4817090935103	0	Inf	3.3664e-07	1.754e-05
c64577_g1	0.449335384865759	182.369694867945	-8.6649	3.4176e-07	1.7781e-05
c56735_g1	83.0199338670699	13.0987746741867	2.664	3.4409e-07	1.7884e-05
c54619_g2	9.76930433229254	69.3997820957931	-2.8286	3.45e-07	1.7912e-05
c56706_g1	1560.87018885579	363.288687251653	2.1032	3.467e-07	1.7981e-05
c64351_g1	75.6181405285081	361.215607107189	-2.2561	3.4971e-07	1.8118e-05
c27481_g1	1375.55133991666	226.79909198076	2.6005	3.5085e-07	1.8158e-05
c68151_g1	42.6022050513588	276.776955743935	-2.6997	3.5311e-07	1.8256e-05
c58693_g1	46.0914218181384	225.59379099157	-2.2912	3.627e-07	1.8731e-05
c99101_g1	165.598412733797	32.5982210140628	2.3448	3.6323e-07	1.8739e-05
c91687_g1	1014.11480337839	211.010103531361	2.2648	3.6689e-07	1.8908e-05
c66532_g1	81.5297056466855	8.76686772422889	3.2172	3.6825e-07	1.8939e-05
c85911_g1	13.3267218993929	133.427758753912	-3.3237	3.6813e-07	1.8939e-05
c42907_g1	989.36873388787	4154.06535489402	-2.0699	3.7406e-07	1.9217e-05
c85742_g1	5628.59352354344	1335.72102304773	2.0752	3.7537e-07	1.9264e-05
c2868_g1	62.4315397613969	289.648724793259	-2.214	3.9979e-07	2.0496e-05
c59667_g1	14.7852433983479	90.2051375711749	-2.6091	4.1164e-07	2.1081e-05
c39669_g1	78.2359022824111	359.923029054839	-2.2018	4.2623e-07	2.1806e-05
c100264_g1	97.0089763996752	8.90032255493719	3.4462	4.4063e-07	2.2519e-05
c38727_g2	0	17.7076802558717	-Inf	4.4398e-07	2.2666e-05
c85741_g1	8169.41622900185	848.065414150156	3.268	4.4597e-07	2.2744e-05
c21287_g1	215.560069156867	928.490583646122	-2.1068	4.4845e-07	2.2847e-05
c65827_g2	165.065970240089	1.34787064552311	6.9362	4.5143e-07	2.2975e-05
c66945_g3	6265.65375100375	26.9723181057082	7.8598	4.5403e-07	2.3083e-05
c67758_g1	161.254169241895	692.712894281221	-2.1029	4.6472e-07	2.3602e-05
c24841_g1	205.163829430304	884.344672136913	-2.1078	4.7098e-07	2.3895e-05
c58693_g2	24.6838886891447	148.418312366766	-2.588	4.7312e-07	2.3969e-05
c67442_g3	1342.09243023896	321.62872544022	2.061	4.7343e-07	2.3969e-05
c47148_g1	3033.34441624578	709.15871864794	2.0967	4.7763e-07	2.4145e-05
c97694_g1	199.177367699498	41.5553385507809	2.2609	4.7788e-07	2.4145e-05
c34543_g1	49.4373076791813	5.45468599711666	3.18	4.8042e-07	2.4223e-05
c67211_g3	94.4821329430492	0	Inf	4.8018e-07	2.4223e-05
c75188_g1	0	17.4573350457406	-Inf	4.8326e-07	2.4341e-05
c66172_g3	45.2175211694168	5.14754580520462	3.1349	4.9667e-07	2.4991e-05
c85765_g1	23372.5611362123	5758.02117014861	2.0212	5.111e-07	2.569e-05
c66934_g1	20955.3476344056	3030.46292898104	2.7897	5.1195e-07	2.5707e-05
c63603_g2	466.98116827487	109.430505573978	2.0933	5.1583e-07	2.5875e-05
c64914_g1	2150.65452787155	4.10681535159355	9.0325	5.171e-07	2.5912e-05
c45625_g2	185.307395709804	40.3311468391303	2.2	5.3114e-07	2.6589e-05
c64188_g1	15.870675753127	95.2788948705932	-2.5858	5.4554e-07	2.7281e-05
c64507_g1	3791.42585589499	906.305179995363	2.0647	5.4673e-07	2.7313e-05
c2990_g1	2376.9563112937	70.8369772650492	5.0685	5.5465e-07	2.7652e-05
c67726_g4	391.710086465046	1662.41709207159	-2.0854	5.5435e-07	2.7652e-05
c64373_g2	28.6893604499914	152.872167271074	-2.4137	5.5871e-07	2.7826e-05
c66282_g3	70.7637105911195	10.9360254158294	2.6939	5.6457e-07	2.809e-05
c38021_g1	1.76007602763733	30.1193829571019	-4.097	5.6771e-07	2.8194e-05
c67316_g1	1274.28552234306	300.312048909876	2.0852	5.6782e-07	2.8194e-05
c68172_g1	1768.73232124964	259.534225108824	2.7687	5.8255e-07	2.8896e-05
c74092_g1	3141.56425854479	755.193594787516	2.0566	5.8635e-07	2.9055e-05
c65392_g4	25.0210418220662	1.48208571864411	4.0774	5.873e-07	2.9073e-05
c12960_g1	1044.48017589072	4248.48180231912	-2.0242	5.9966e-07	2.9624e-05
c65348_g1	30.2841111984182	305.225859500173	-3.3332	5.9958e-07	2.9624e-05
c74170_g1	122.184515017723	513.724895085629	-2.0719	6.0219e-07	2.9719e-05
c15401_g2	441.680236185905	1806.40282290113	-2.032	6.0839e-07	2.9982e-05
c68504_g1	1.49878341893842	31.8735793590554	-4.4105	6.0874e-07	2.9982e-05
c13452_g2	117.066037610736	6.11510454847697	4.2588	6.098e-07	3.0004e-05
c97754_g1	4.57387768862434	43.2714644744809	-3.2419	6.1629e-07	3.0293e-05
c59001_g1	255.620613766657	56.1700210408638	2.1861	6.252e-07	3.0669e-05
c67726_g2	934.244589665082	222.837672084703	2.0678	6.2498e-07	3.0669e-05
c57506_g1	2026.02208769019	271.871293917905	2.8977	6.2593e-07	3.0674e-05
c64277_g1	308.650675942429	67.5715149698741	2.1915	6.3778e-07	3.1224e-05
c46256_g1	0.821143337922434	22.8431694370024	-4.798	6.4929e-07	3.1756e-05
c67039_g1	148.283377780118	633.552986333723	-2.0951	6.5577e-07	3.204e-05
c26058_g1	0.821143337922434	38.9995811986825	-5.5697	6.593e-07	3.2085e-05
c65176_g1	6.58797231752588	52.5127493185822	-2.9948	6.5929e-07	3.2085e-05
c66068_g1	29.3177976960029	2.16312937956359	3.7606	6.5844e-07	3.2085e-05
c67607_g1	55.4820299064066	346.691014720392	-2.6436	6.5796e-07	3.2085e-05
c92076_g1	173.266382657424	715.049586335917	-2.0451	6.6191e-07	3.218e-05
c53488_g2	225.383198625781	932.304126216209	-2.0484	6.6272e-07	3.2187e-05
c63823_g2	712.596919892287	2920.32049842088	-2.035	6.8201e-07	3.3091e-05
c39680_g1	1.12697546588174	147.286155640196	-7.03	6.8329e-07	3.312e-05
c47290_g1	215.054980053044	913.331978174254	-2.0864	6.9145e-07	3.3483e-05
c62436_g1	2.25395093176349	151.248599900626	-6.0683	6.9276e-07	3.3513e-05
c56898_g1	2358.69338942274	565.350139153003	2.0608	6.9997e-07	3.3828e-05
c67756_g3	55.5809453346009	7.54039528534016	2.8819	7.0225e-07	3.3905e-05
c85750_g1	1700.45475287259	409.851631944454	2.0527	7.148e-07	3.4477e-05
c47306_g1	32.6142600614196	158.652717963631	-2.2823	7.2386e-07	3.488e-05
c45927_g1	789.812193904966	3229.49176250675	-2.0317	7.4909e-07	3.6059e-05
c98130_g1	13.86774701447	82.1321303743521	-2.5662	7.5422e-07	3.6271e-05
c57535_g1	14988.3937155135	3815.73633737558	1.9738	7.6371e-07	3.6691e-05
c85830_g1	18924.5462755854	4723.9548981002	2.0022	7.6618e-07	3.6773e-05
c42917_g1	1273.81036889867	263.371783024031	2.274	7.7361e-07	3.7094e-05
c56643_g1	392.228304759588	1618.58580778596	-2.045	7.8037e-07	3.7381e-05
c63171_g1	57.855051381082	261.261844488415	-2.175	7.8658e-07	3.7605e-05
c75210_g1	15.7729932066003	88.940406931305	-2.4954	7.8628e-07	3.7605e-05
c65693_g1	18.0295548300543	992.863495516777	-5.7832	7.8979e-07	3.7722e-05
c67727_g3	2.24239932505177	32.0400960446031	-3.8368	7.9151e-07	3.7767e-05
c92155_g1	459.902394952125	3.1896431568588	7.1718	7.9657e-07	3.7971e-05
c63935_g1	40.8025902272205	190.531614343824	-2.2233	8.1376e-07	3.8753e-05
c66370_g9	24.0036379164381	0	Inf	8.281e-07	3.9398e-05
c63847_g1	3.07509426968592	35.8798093363014	-3.5445	8.3919e-07	3.9887e-05
c68179_g1	66.4322998970477	353.180089785607	-2.4104	8.4241e-07	4.0001e-05
c37247_g2	8541.09249184672	2212.28394223448	1.9489	8.5104e-07	4.0371e-05
c53281_g2	0	16.9254833766707	-Inf	8.6654e-07	4.1067e-05
c67926_g4	183.902306335679	39.0936374647906	2.2339	8.8171e-07	4.1745e-05
c63059_g1	812.364674892987	49.0858372642891	4.0487	8.8542e-07	4.188e-05
c60961_g1	3.1080821822346	35.4324257592314	-3.511	8.9572e-07	4.2309e-05
c91763_g1	43.4471747261871	4.9483473860238	3.1342	8.9621e-07	4.2309e-05
c87013_g1	103.537399734338	441.653941467377	-2.0928	9.0997e-07	4.2917e-05
c64717_g1	0.898670769731518	22.463237655958	-4.6436	9.1727e-07	4.3219e-05
c63575_g1	45.3494245101597	0	Inf	9.2793e-07	4.368e-05
c79977_g1	1994.82464477772	27.4424868445793	6.1837	9.3479e-07	4.396e-05
c67045_g1	986.911586547129	4005.50421368915	-2.021	9.4609e-07	4.4449e-05
c67967_g1	27545.1153524673	7070.15117629548	1.962	9.4898e-07	4.4542e-05
c97418_g1	272.834005854058	1114.12475945246	-2.0298	9.5779e-07	4.4912e-05
c66049_g7	55.5572840535405	0.243936776887814	7.8313	9.6363e-07	4.5143e-05
c97284_g1	1.98110671635286	29.5349846872525	-3.898	9.7391e-07	4.5581e-05
c53074_g1	29.3409009094263	144.956299080388	-2.3046	9.8428e-07	4.6022e-05
c67955_g1	3773.1747133465	14948.8475017617	-1.9862	1.0018e-06	4.6796e-05
c63420_g1	7875.95295772966	2022.980922369	1.961	1.0123e-06	4.724e-05
c60502_g1	21.8816386348694	113.967970424847	-2.3808	1.0423e-06	4.8598e-05
c61019_g1	84.1392979185016	15.2807492322738	2.4611	1.05e-06	4.8909e-05
c63005_g2	2457.2872550358	9669.77356823423	-1.9764	1.0524e-06	4.8973e-05
c65814_g6	93.0748669031523	0.327385180264854	8.1513	1.0779e-06	5.0113e-05
c16282_g1	300.028804879612	71.6981951886142	2.0651	1.0864e-06	5.046e-05
c63173_g1	1354.27544669518	331.899945152474	2.0287	1.0929e-06	5.0711e-05
c60642_g2	28.9875328540489	2.33605449835463	3.6333	1.097e-06	5.0853e-05
c54304_g1	24.3031398210668	1.26442224214607	4.2646	1.1111e-06	5.1413e-05
c67968_g1	1008.27089534336	3992.14275810572	-1.9853	1.1103e-06	5.1413e-05
c59321_g1	195.528818469823	799.89971832677	-2.0324	1.1286e-06	5.2172e-05
c67567_g3	351.357396985653	53.7437295846825	2.7088	1.1468e-06	5.2964e-05
c65415_g1	38.4180171458335	4.28792883466349	3.1634	1.1566e-06	5.3366e-05
c64803_g2	296.80342297628	1210.86046365796	-2.0285	1.1609e-06	5.3513e-05
c43091_g1	76.2072596386402	326.29126903479	-2.0982	1.1704e-06	5.3899e-05
c60965_g1	2242.84848556783	588.01571410082	1.9314	1.1808e-06	5.4328e-05
c45700_g1	5067.85902937833	146.74535877201	5.11	1.1933e-06	5.4852e-05
c60719_g1	60.0109823593035	9.19756617501725	2.7059	1.2036e-06	5.5275e-05
c85920_g1	219.915864255481	894.477374767779	-2.0241	1.2182e-06	5.5893e-05
c40181_g1	1562.30784093016	394.043754040769	1.9873	1.2241e-06	5.6051e-05
c45243_g1	0.338820040507992	19.2874310542087	-5.831	1.2248e-06	5.6051e-05
c65128_g1	493.866616173956	1965.80740632165	-1.9929	1.2251e-06	5.6051e-05
c58906_g1	1.08243594662134	176.830987947766	-7.3519	1.2287e-06	5.6111e-05
c66270_g2	708.003637635242	2754.27061249187	-1.9598	1.228e-06	5.6111e-05
c98882_g1	0	53.6873864475905	-Inf	1.2455e-06	5.6824e-05
c66390_g3	1159.18740817148	4560.92041120998	-1.9762	1.2501e-06	5.6979e-05
c52052_g1	35.5913343775636	164.014819227951	-2.2042	1.2579e-06	5.7283e-05
c61629_g3	1751.42729101825	457.101653285961	1.9379	1.2642e-06	5.7464e-05
c79926_g1	55.8204642304475	244.8810296473	-2.1332	1.2642e-06	5.7464e-05
c37799_g1	366.779109479068	36.889637987315	3.3136	1.2781e-06	5.804e-05
c67343_g1	233.94888823971	53.3027544408558	2.1339	1.2946e-06	5.8736e-05
c67162_g6	32.5727169503169	3.04159152862829	3.4208	1.2964e-06	5.8762e-05
c60712_g1	0.338820040507992	19.3953728269399	-5.839	1.3051e-06	5.9049e-05
c66789_g1	0.338820040507992	19.5370160219271	-5.8495	1.3051e-06	5.9049e-05
c56756_g1	35.9001629136805	167.685547384136	-2.2237	1.3123e-06	5.9319e-05
c26829_g1	9565.40106032829	2489.86289101191	1.9418	1.3404e-06	6.0534e-05
c47645_g1	292.941261234532	68.1265319219515	2.1043	1.3512e-06	6.0963e-05
c39989_g1	40.7657104318619	186.737869593152	-2.1956	1.3582e-06	6.1181e-05
c67946_g1	29.9423430592044	221.461417038062	-2.8868	1.3585e-06	6.1181e-05
c61102_g1	88.9718575241343	16.1034360881805	2.466	1.3678e-06	6.1544e-05
c81265_g1	0	17.3024948630604	-Inf	1.3739e-06	6.1759e-05
c5150_g1	171.466209765649	37.0536144994144	2.2102	1.3951e-06	6.2653e-05
c67411_g5	20.4959812519793	0.982155540794562	4.3832	1.41e-06	6.3268e-05
c60308_g1	177.21904879802	700.497834394181	-1.9828	1.4377e-06	6.4449e-05
c63022_g1	2556.35716201501	9766.589574681	-1.9338	1.4506e-06	6.4968e-05
c66862_g10	1870.45910002878	475.339222232891	1.9764	1.459e-06	6.5285e-05
c79910_g1	57828.8527087449	12344.3780559965	2.2279	1.4658e-06	6.5531e-05
c43131_g1	2.92431700534478	146.917022852186	-5.6508	1.4686e-06	6.5593e-05
c58937_g1	1170.58970324772	54.1591916705321	4.4339	1.505e-06	6.7158e-05
c53178_g2	6227.72931525141	1290.22669053849	2.2711	1.5129e-06	6.7451e-05
c59890_g1	2914.07512107615	534.90648370877	2.4457	1.5289e-06	6.8038e-05
c63320_g1	3.89196000833133	39.0850689793053	-3.328	1.5279e-06	6.8038e-05
c48410_g1	13.8981242353281	0	Inf	1.5348e-06	6.824e-05
c66191_g1	2.31992675686085	30.3825450337197	-3.7111	1.5428e-06	6.8535e-05
c68051_g1	31122.4042877498	8160.72370085736	1.9312	1.5524e-06	6.8897e-05
c67188_g1	316.599046650287	1251.59682399901	-1.983	1.5587e-06	6.9114e-05
c65693_g3	10.1265642704798	383.577896702422	-5.2433	1.6002e-06	7.0888e-05
c92203_g1	818.452668040331	193.539830944138	2.0803	1.6138e-06	7.1428e-05
c37107_g1	2087.17035242497	8.74199423366836	7.8994	1.649e-06	7.2921e-05
c46352_g1	2182.71577366447	8564.36042432946	-1.9722	1.6514e-06	7.2958e-05
c92580_g1	0	16.2035696178392	-Inf	1.6822e-06	7.4254e-05
c60840_g1	21.6632186378444	1.0591955109283	4.3542	1.6918e-06	7.461e-05
c64609_g1	1.91513089125549	200.552606113367	-6.7104	1.7137e-06	7.5506e-05
c65284_g1	4.87804290899717	90.4194563560493	-4.2123	1.7244e-06	7.591e-05
c62652_g1	44.2653699654037	5.48057917630008	3.0138	1.7451e-06	7.6755e-05
c66215_g2	104.996527610382	14.5691838899632	2.8493	1.7512e-06	7.6952e-05
c65964_g10	1112.96557756901	293.810344700901	1.9215	1.7607e-06	7.7301e-05
c74764_g1	23.3457672336726	118.090643612578	-2.3387	1.8124e-06	7.9497e-05
c22415_g1	334.763790326805	1293.06327238131	-1.9496	1.8203e-06	7.9713e-05
c67966_g1	39225.9004563941	2536.47590545316	3.9509	1.8206e-06	7.9713e-05
c61422_g1	44.1660205112905	191.830328624129	-2.1188	1.851e-06	8.0974e-05
c52923_g1	617.991459174727	2267.90971826554	-1.8757	1.8757e-06	8.1981e-05
c58454_g1	410.420581472487	1588.22586019131	-1.9522	1.8929e-06	8.2661e-05
c63116_g1	497.790965013072	127.535562979589	1.9646	1.9003e-06	8.2909e-05
c65299_g3	370.844549658048	1432.63101197505	-1.9498	1.9142e-06	8.3365e-05
c86141_g1	292.796959121877	1141.99920237886	-1.9636	1.9135e-06	8.3365e-05
c67516_g18	19.9450714377769	0.82128704607744	4.602	1.9381e-06	8.4329e-05
c67668_g1	1460.45419349203	5582.34511801336	-1.9345	1.9508e-06	8.481e-05
c62321_g1	28.3578144169181	0.327385180264854	6.4366	1.9533e-06	8.4841e-05
c59035_g1	215.427566734359	852.86516824356	-1.9851	1.9689e-06	8.5442e-05
c17288_g1	300.204696967303	1156.23210143338	-1.9454	2.0431e-06	8.8541e-05
c70382_g1	46.4130831520864	6.68680662683599	2.7951	2.0439e-06	8.8541e-05
c62692_g1	191.125893287747	20.2024431967015	3.2419	2.0483e-06	8.8655e-05
c66392_g2	34.7761838559565	4.01131032414259	3.116	2.0645e-06	8.9276e-05
c45837_g1	9354.41063305525	2489.07989936299	1.91	2.0732e-06	8.9518e-05
c64386_g1	54.6788924402446	225.805778829518	-2.046	2.0738e-06	8.9518e-05
c51869_g1	95.0689996551435	403.486759381282	-2.0855	2.0802e-06	8.9687e-05
c64137_g1	12.0215400470177	64.3945680045058	-2.4213	2.0813e-06	8.9687e-05
c67132_g4	209.414716284409	828.972115195484	-1.985	2.0892e-06	8.9948e-05
c61193_g1	0.743615906113349	100.454167413281	-7.0778	2.1073e-06	9.0647e-05
c66845_g4	16.8023344354072	89.9938335764066	-2.4212	2.1219e-06	9.1192e-05
c65988_g1	5.0232130734901	41.0241264491276	-3.0298	2.1338e-06	9.1546e-05
c85805_g1	54.0676622102449	231.631283050229	-2.099	2.1323e-06	9.1546e-05
c43196_g1	21.0489436902352	1.14867222634229	4.1957	2.175e-06	9.3232e-05
c52196_g1	1.04944803407266	137.156373303984	-7.03	2.1794e-06	9.3336e-05
c66945_g1	3124.62452317964	20.1779498273473	7.2748	2.1919e-06	9.3791e-05
c61766_g1	358.378420569499	87.3829894500802	2.0361	2.2625e-06	9.6724e-05
c67611_g1	261.515378471927	1525.85334941305	-2.5446	2.2644e-06	9.6724e-05
c39753_g1	0.710627993564667	319.080343850898	-8.8106	2.2875e-06	9.7625e-05
c54991_g1	125.955785885007	506.580463719731	-2.0079	2.3246e-06	9.9036e-05
c65140_g14	1318.83052595708	6.15419471535336	7.7435	2.3232e-06	9.9036e-05
c92523_g1	255.593377882312	1010.3631460688	-1.983	2.3388e-06	9.9552e-05
c67227_g1	7.1550970541841	50.7138145589218	-2.8253	2.3455e-06	9.9752e-05
c20089_g1	197.917717459939	773.731649467371	-1.9669	2.3668e-06	0.00010057
c60960_g1	1170.62916933117	269.863335890715	2.117	2.4154e-06	0.00010237
c66301_g3	1309.37094839338	350.693165943146	1.9006	2.4154e-06	0.00010237
c67931_g1	29.1785720383734	137.283517604476	-2.2342	2.4146e-06	0.00010237
c91811_g1	1750.35018766456	467.38599485485	1.905	2.4199e-06	0.00010247
c74779_g1	102.548926802603	416.066065504414	-2.0205	2.4472e-06	0.00010353
c67742_g1	1967.34663368332	1.06522382296525	10.851	2.4592e-06	0.00010395
c9689_g1	139.34920673298	31.0666967120215	2.1653	2.4974e-06	0.00010548
c16363_g1	0	81.3665743456701	-Inf	2.5034e-06	0.00010562
c62861_g2	26.4726750300536	2.45821294740171	3.4288	2.5052e-06	0.00010562
c66230_g5	95.6006015198287	18.5211590588766	2.3678	2.5253e-06	0.00010638
c97400_g1	7721.14641395975	2094.70063541783	1.8821	2.5691e-06	0.00010813
c68081_g1	8625.23085992733	50.1642580749473	7.4258	2.5868e-06	0.00010878
c60752_g1	1035.80231609787	267.449717854055	1.9534	2.5976e-06	0.00010914
c91863_g1	183.527963423198	19.7085413308889	3.2191	2.6604e-06	0.00011169
c66216_g1	49.5357133491904	7.86213227477441	2.6555	2.6927e-06	0.00011295
c52405_g1	132.090530934858	30.0732447895657	2.135	2.7026e-06	0.00011326
c91571_g1	17.3193125529568	0.577350269189626	4.9068	2.7386e-06	0.00011467
c60717_g1	237.696284460637	915.034048964821	-1.9447	2.7845e-06	0.0001165
c66835_g1	274.445646338971	1038.68206569809	-1.9202	2.7905e-06	0.00011665
c13019_g2	2696.76082229989	746.362360512675	1.8533	2.8028e-06	0.00011706
c65484_g1	36.8288251878031	4.3447238164444	3.0835	2.8096e-06	0.00011724
c37311_g1	576.97219864547	2159.85972018816	-1.9044	2.8311e-06	0.00011804
c74466_g1	104.72996530885	414.797086483543	-1.9857	2.8491e-06	0.00011869
c53412_g1	4.47752464266884	42.5914405021843	-3.2498	2.8893e-06	0.00012026
c66091_g2	185.256939106495	39.0893890837892	2.2447	2.9041e-06	0.00012078
c68510_g1	427.650821282911	16.488376492639	4.6969	2.9481e-06	0.0001225
c13113_g1	239.341904951655	910.297002165989	-1.9273	2.9892e-06	0.00012387
c4265_g1	68836.4323960267	11552.1040742401	2.575	2.9836e-06	0.00012387
c67217_g2	47.5176785280271	0.975747107551255	5.6058	2.991e-06	0.00012387
c97934_g1	0	92.43557997555	-Inf	2.987e-06	0.00012387
c94392_g1	1.04944803407266	22.7192310569197	-4.4362	3.0161e-06	0.0001248
c57697_g1	5979.91912523941	213.09710130592	4.8105	3.0238e-06	0.00012501
c54887_g1	1374.71928406858	5090.14105348019	-1.8886	3.0274e-06	0.00012506
c62609_g1	15.3078286157458	81.8762086968729	-2.4192	3.0449e-06	0.00012567
c67161_g1	221.674754951756	12.8225362848721	4.1117	3.1501e-06	0.0001299
c60778_g1	1307.51792886722	359.051949483703	1.8646	3.1689e-06	0.00013057
c66921_g6	0	14.9732289191555	-Inf	3.1798e-06	0.00013091
c54903_g1	73.5917228599606	361.21352345418	-2.2952	3.1951e-06	0.00013143
c55115_g1	0	15.262664296163	-Inf	3.1992e-06	0.00013148
c67005_g1	116.932659841067	25.1270574557838	2.2184	3.2552e-06	0.00013368
c63666_g1	258.835030312876	991.612069835121	-1.9377	3.2785e-06	0.00013452
c67016_g1	4330.20231809067	1030.07297995499	2.0717	3.2901e-06	0.00013488
c67044_g22	742.835720897658	2837.9506896506	-1.9337	3.2935e-06	0.00013491
c42300_g1	15.2632890964854	0.327385180264854	5.5429	3.3016e-06	0.00013512
c66312_g2	967.073126738071	63.5371110862066	3.928	3.3974e-06	0.00013893
c65465_g4	15.1056235411766	0.243936776887814	5.9524	3.4353e-06	0.00014036
c67805_g3	379.31137944856	1443.03696092249	-1.9277	3.4848e-06	0.00014226
c64722_g4	273.582003273676	6.01395133019541	5.5075	3.4939e-06	0.00014252
c67969_g1	36701.7259988822	10031.1961063665	1.8714	3.4967e-06	0.00014252
c86329_g1	0.710627993564667	20.3242215245423	-4.838	3.5118e-06	0.00014301
c65959_g4	2170.90617794384	587.608892223938	1.8854	3.5848e-06	0.00014581
c86559_g1	932.215168533241	11.7835857622967	6.3058	3.5865e-06	0.00014581
c62350_g1	234.540059973896	882.827199560429	-1.9123	3.6029e-06	0.00014636
c50094_g1	2.76926214172661	30.1648815572216	-3.4453	3.6361e-06	0.00014758
c4269_g1	3052.14721871297	11131.3946336397	-1.8667	3.6603e-06	0.00014844
c44133_g1	21.618679118584	106.697194600881	-2.3032	3.6671e-06	0.00014859
c42985_g1	2843.01616607339	788.113158642554	1.8509	3.7024e-06	0.0001499
c93972_g1	10.488150117396	128.561745587191	-3.6156	3.7098e-06	0.00015007
c4316_g1	34.7260372368478	152.543592775677	-2.1351	3.7597e-06	0.00015197
c66062_g1	19.3878314002439	95.6488583563231	-2.3026	3.813e-06	0.00015399
c66103_g2	35.6315962975469	4.42817221982144	3.0084	3.8501e-06	0.00015536
c67147_g8	80.7886246999965	0	Inf	3.9779e-06	0.00016039
c42820_g1	184.140303252295	1045.36174979999	-2.5051	4.0166e-06	0.00016181
c62911_g1	103.868174334477	393.988122194576	-1.9234	4.0333e-06	0.00016235
c92539_g1	393.341572080476	103.024825284875	1.9328	4.0386e-06	0.00016243
c56664_g1	1700.46897077577	458.544510066515	1.8908	4.1017e-06	0.00016484
c67160_g4	322.767067951102	20.7346749869778	3.9604	4.1079e-06	0.00016495
c74107_g1	3246.44136459273	21.499927293687	7.2384	4.1461e-06	0.00016635
c67325_g2	6.5549844049772	46.0549025499055	-2.8127	4.1616e-06	0.00016683
c15497_g1	107.47779114474	418.790861619291	-1.9622	4.1677e-06	0.00016694
c85772_g1	205.365379818332	769.607938494799	-1.9059	4.2443e-06	0.00016987
c57371_g1	132.812035721103	11.7065457921629	3.504	4.2668e-06	0.00017063
c64609_g2	18.2466936359599	0.815258734040482	4.4842	4.3228e-06	0.00017259
c66789_g2	4.7546464573565	35.8975858746884	-2.9165	4.3199e-06	0.00017259
c62237_g1	11474.5586813814	508.85974941585	4.495	4.3577e-06	0.00017384
c53590_g1	130.505065803792	26.8704046450139	2.28	4.3728e-06	0.0001743
c67649_g1	70.5063098652305	3.43396005495297	4.3598	4.3961e-06	0.00017509
c51185_g1	106.22686115958	22.7962710270535	2.2203	4.4342e-06	0.00017646
c59992_g1	50.7886959584034	237.12209805138	-2.2231	4.4584e-06	0.00017713
c80217_g1	275.850398306081	1025.91497821243	-1.895	4.4572e-06	0.00017713
c59723_g1	1.72708811508864	27.6381971251715	-4.0002	4.4849e-06	0.00017804
c50491_g1	442.630210724146	1610.23083547035	-1.8631	4.5456e-06	0.00018026
c67283_g3	7.03730770239164	47.4177501141572	-2.7523	4.5481e-06	0.00018026
c67857_g4	24.6436267691613	2.29169626185398	3.4267	4.5999e-06	0.00018217
c53305_g1	4.66128981955867	37.8717935281095	-3.0223	4.6118e-06	0.00018249
c65737_g1	891.305265958752	192.712086513303	2.2095	4.6371e-06	0.00018334
c97900_g1	94.8164829056204	3.40730663335684	4.7984	4.6415e-06	0.00018337
c65790_g1	225.167554376292	833.430778241401	-1.8881	4.6473e-06	0.00018345
c85864_g1	327.937897584077	1206.16132706237	-1.8789	4.6938e-06	0.00018513
c67504_g3	460.19558500243	104.957214875244	2.1324	4.7706e-06	0.00018801
c68639_g1	56.7366311137543	230.591290067061	-2.023	4.7772e-06	0.00018812
c43167_g1	230.629109295573	846.05544886919	-1.8752	4.8335e-06	0.00018991
c45406_g1	0	14.7033989630842	-Inf	4.8279e-06	0.00018991
c67288_g2	351.57571306845	93.3011273551009	1.9139	4.8345e-06	0.00018991
c97802_g1	1571.59158654846	21.2766156263584	6.2068	4.8591e-06	0.00019073
c60595_g1	2209.40060112813	250.078795782109	3.1432	4.8661e-06	0.00019085
c64349_g1	84.5226091688182	16.6342680686276	2.3452	4.9336e-06	0.00019334
c66160_g1	0.788155425373751	19.6453379158647	-4.6396	4.973e-06	0.00019473
c55813_g1	532.698534397114	87.3300137765807	2.6088	5.0053e-06	0.00019576
c98166_g1	0.371807953056675	17.1604715468669	-5.5284	5.0073e-06	0.00019576
c63244_g1	230.190498479708	58.7489926274834	1.9702	5.0432e-06	0.00019701
c5166_g1	3071.28901931029	835.435470776992	1.8782	5.068e-06	0.00019767
c53878_g1	42.9315261092087	180.232413123627	-2.0697	5.0683e-06	0.00019767
c66853_g1	5604.33137502325	1521.32002249092	1.8812	5.0936e-06	0.0001985
c91886_g1	998.148799392335	280.238981789391	1.8326	5.1419e-06	0.00020022
c11546_g1	0.677640081015984	19.6066278701947	-4.8547	5.1765e-06	0.00020141
c89626_g1	35.3300417688647	4.18988363376424	3.0759	5.2083e-06	0.00020249
c47257_g1	441.399001827785	117.779371038909	1.906	5.256e-06	0.00020418
c39672_g1	714.88024236004	192.408367412249	1.8935	5.2716e-06	0.00020462
c79951_g1	2665.142930128	725.834657925079	1.8765	5.2803e-06	0.0002048
c12614_g1	4612.11805668834	1268.18577712128	1.8627	5.2981e-06	0.00020532
c61806_g4	0.338820040507992	59.1777415207264	-7.4484	5.3339e-06	0.00020655
c51198_g1	687.887216900767	2.70817803632648	7.9887	5.3922e-06	0.00020847
c65491_g1	2.01409462890154	25.3461207421111	-3.6536	5.3889e-06	0.00020847
c63822_g1	678.508901152552	180.345363519773	1.9116	5.4056e-06	0.00020883
c66069_g1	5.86579271724949	42.5180093456354	-2.8577	5.4918e-06	0.00021199
c14925_g1	123.05357999953	27.8284469376607	2.1447	5.4969e-06	0.00021202
c52756_g1	344.986928303862	1250.51396174748	-1.8579	5.5182e-06	0.00021256
c61483_g1	197.963062371125	1129.30495548846	-2.5121	5.5195e-06	0.00021256
c65002_g1	37.8598333241964	157.160494323162	-2.0535	5.5725e-06	0.00021443
c63629_g1	434.580210741322	117.814592945991	1.8831	5.6194e-06	0.00021607
c4907_g1	1464.19933703614	124.904612636124	3.5512	5.6396e-06	0.00021667
c4755_g1	470.661700491372	1702.9756426984	-1.8553	5.7125e-06	0.00021921
c60528_g1	90.5436016780413	3.65124341024465	4.6322	5.7146e-06	0.00021921
c67584_g1	128.914709401036	30.1269317539643	2.0973	5.7376e-06	0.00021992
c20281_g1	1960.16064187439	304.926271512699	2.6844	5.7511e-06	0.00022026
c9997_g1	242.080838181975	900.159607392759	-1.8947	5.7825e-06	0.00022129
c59846_g1	908.931350645415	3186.50670646688	-1.8097	5.8549e-06	0.00022389
c62830_g2	0.677640081015984	33.8636629448318	-5.6431	5.8717e-06	0.00022436
c75581_g1	0.788155425373751	19.3747477173808	-4.6196	5.8767e-06	0.00022437
c50514_g1	0.821143337922434	23.3243751113245	-4.8281	5.949e-06	0.00022695
c45653_g1	372.853567072777	72.765198942615	2.3573	5.9711e-06	0.00022762
c79868_g1	7268.40735725379	2077.11380174591	1.8071	6.105e-06	0.00023254
c61428_g1	1.83760345944641	79.0178679315876	-5.4263	6.1137e-06	0.00023269
c21574_g1	286.931118095176	1041.56588332892	-1.86	6.1257e-06	0.00023297
c50469_g1	124.601786914095	460.930071464174	-1.8872	6.158e-06	0.00023385
c85879_g1	14.3547336276286	0.327385180264854	5.4544	6.1585e-06	0.00023385
c68384_g1	66.5800050209649	0	Inf	6.2055e-06	0.00023545
c65672_g3	340.960522700039	1218.11906345103	-1.837	6.2114e-06	0.00023549
c66315_g1	413.762713083751	1971.90432691805	-2.2527	6.2795e-06	0.00023789
c70333_g1	16.1362459611029	0.532611911482627	4.9211	6.3075e-06	0.00023877
c68359_g1	633.271308414967	66.3805728357906	3.254	6.3298e-06	0.00023943
c66797_g3	467.405450218192	2.25298621618394	7.6967	6.371e-06	0.0002408
c62321_g2	30.8974423619233	1.26442224214607	4.6109	6.3955e-06	0.00024154
c37265_g1	2071.50148823686	7230.34672442682	-1.8034	6.4254e-06	0.00024235
c67723_g4	28.3119453970865	161.255047231736	-2.5099	6.4269e-06	0.00024235
c5079_g1	143.75892358712	531.565421460088	-1.8866	6.4724e-06	0.00024388
c60607_g1	53.3227651130122	9.11976596247082	2.5477	6.5349e-06	0.00024604
c68108_g1	450.799728107966	121.714661081541	1.889	6.5818e-06	0.00024762
c66486_g1	510.37895422357	135.229085564305	1.9162	6.6786e-06	0.00025106
c57370_g1	4749.25174950125	1359.24719378652	1.8049	6.7574e-06	0.00025366
c66281_g1	0.788155425373751	19.208231031833	-4.6071	6.758e-06	0.00025366
c67991_g1	25.0124383140603	125.49217255062	-2.3269	6.8147e-06	0.00025559
c67489_g1	66.3624321891404	260.48209328721	-1.9727	6.8404e-06	0.00025636
c66699_g2	827.651294159507	222.482439491958	1.8953	6.8852e-06	0.00025784
c67742_g5	654.654683577069	179.290680511807	1.8684	6.8921e-06	0.0002579
c4825_g1	1402.82299032047	376.01279821442	1.8995	7.1129e-06	0.00026596
c66901_g1	16410.5379448833	154.66081191723	6.7294	7.1471e-06	0.00026703
c57601_g1	19.0001942411985	1.18738227201233	4.0002	7.2826e-06	0.00027189
c67727_g2	2.62575888482016	28.9516061060259	-3.4628	7.2912e-06	0.00027201
c52429_g1	7.12938314907011	58.456968125514	-3.0355	7.3107e-06	0.00027253
c55755_g1	132.898070042015	497.021538736905	-1.903	7.3505e-06	0.0002738
c58389_g1	1546.50109969195	431.693545891679	1.8409	7.3651e-06	0.00027413
c79939_g1	1124.75614108657	3977.30994880354	-1.8222	7.4523e-06	0.00027717
c86810_g1	3487.45210829269	25.2733291529788	7.1084	7.6435e-06	0.00028406
c40151_g1	2331.75259668524	668.639315829629	1.8021	7.6832e-06	0.00028532
c45319_g1	1.08243594662134	21.013833670947	-4.279	7.7138e-06	0.00028624
c65253_g1	676.272137868457	193.623404698262	1.8044	7.7565e-06	0.00028761
c54842_g1	368.577166846689	1289.38575099493	-1.8066	7.963e-06	0.00029504
c45761_g2	681.574745282163	187.977775693975	1.8583	7.9905e-06	0.00029584
c85991_g1	815.178511791072	229.951563672992	1.8258	8.0017e-06	0.00029603
c62575_g1	216.866387272006	758.325340059586	-1.806	8.18e-06	0.00030239
c61302_g1	443.264508690283	66.3536110164707	2.7399	8.3015e-06	0.00030665
c97617_g1	135.484462481504	492.364977910434	-1.8616	8.3218e-06	0.00030717
c37644_g1	857.556744591187	241.47940206007	1.8283	8.3828e-06	0.00030884
c66607_g1	38.7970991063248	5.73130450763755	2.759	8.386e-06	0.00030884
c74799_g1	14.9805601819495	74.4710481732766	-2.3136	8.3763e-06	0.00030884
c54315_g1	11.7735142620688	0	Inf	8.4225e-06	0.00030995
c60183_g2	0	14.0429804117239	-Inf	8.4851e-06	0.00031202
c67412_g1	18.4090225070128	0.243936776887814	6.2378	8.5074e-06	0.00031261
c43045_g1	270.965535543058	71.5171534290267	1.9217	8.546e-06	0.00031379
c97480_g1	0	13.7027783649724	-Inf	8.5669e-06	0.00031432
c54765_g1	2151.5173242694	7507.40858241223	-1.803	8.6953e-06	0.00031879
c65137_g2	0.677640081015984	18.7164892182624	-4.7876	8.748e-06	0.0003204
c66286_g2	8.10819204230126	49.5542260721246	-2.6116	8.7523e-06	0.0003204
c67668_g2	2656.75655248112	9220.68928908533	-1.7952	8.8569e-06	0.00032399
c63822_g2	49.9302387992034	8.56728918384172	2.543	8.8778e-06	0.00032451
c67496_g1	7858.81818221859	99.4867246692542	6.3037	9.0551e-06	0.00033074
c62628_g1	817.007551997493	228.682512928638	1.837	9.0873e-06	0.00033167
c13800_g1	12422.7034726279	2963.84891575236	2.0674	9.2892e-06	0.00033879
c60864_g1	31.7439138884926	127.804699740979	-2.0094	9.3404e-06	0.00034015
c66941_g6	13.9782623588278	138.100274051373	-3.3045	9.3336e-06	0.00034015
c61315_g1	81.9529414099702	12.2778677493156	2.7387	9.4338e-06	0.0003433
c67494_g3	21.0987045928767	0.243936776887814	6.4345	9.5046e-06	0.00034562
c16876_g1	251.329127585553	881.802085592963	-1.8109	9.5198e-06	0.00034591
c66518_g1	1530.06394911101	444.107698946657	1.7846	9.5451e-06	0.00034657
c55052_g1	1383.10053795033	91.8246898272874	3.9129	9.5698e-06	0.00034695
c9346_g1	1199.70218019697	4166.01086162452	-1.796	9.5661e-06	0.00034695
c64057_g1	252.637594943649	882.626167582947	-1.8047	9.6331e-06	0.00034899
c67484_g3	128.116215123128	16.7571867600873	2.9346	9.6994e-06	0.00035113
c20522_g1	149.243361059202	529.697398420331	-1.8275	9.9633e-06	0.00036042
c60432_g1	70.9376393783359	15.0961476106152	2.2324	1.0126e-05	0.00036603
c18192_g1	219.267271894752	781.094066734743	-1.8328	1.021e-05	0.00036879
c36104_g1	3.77417065653887	32.8162646117672	-3.1202	1.0265e-05	0.0003705
c66804_g1	17.6234777733296	85.6672436475866	-2.2812	1.0293e-05	0.00037126
c64425_g1	121.867834279044	771.838271505245	-2.663	1.0338e-05	0.00037259
c66811_g9	68.0908498048002	257.891727415902	-1.9212	1.0372e-05	0.00037354
c92474_g1	0	13.7844468373139	-Inf	1.04e-05	0.00037428
c64775_g1	28.8093747770073	123.704914293827	-2.1023	1.0435e-05	0.00037527
c86718_g1	28.0426556574705	0.654770360529708	5.4205	1.0459e-05	0.00037584
c74112_g1	0.449335384865759	409.408339219564	-9.8315	1.0534e-05	0.00037827
c68093_g1	51.8368144919048	202.062789339199	-1.9628	1.0559e-05	0.00037888
c61683_g1	23.5522499075188	1.7522957959217	3.7485	1.063e-05	0.00038107
c63630_g1	2.58121936555976	27.2976149572136	-3.4027	1.0636e-05	0.00038107
c55626_g1	543.399561070935	1890.06191953063	-1.7983	1.0743e-05	0.00038464
c86051_g1	60.72165866232	237.516667498134	-1.9677	1.0816e-05	0.00038697
c40961_g1	13.842033109356	0.288675134594813	5.5835	1.0844e-05	0.00038769
c36768_g1	51.7516756456458	205.145223518019	-1.987	1.0891e-05	0.00038909
c85878_g1	286.925270207216	1022.40009183133	-1.8332	1.0926e-05	0.00039006
c64937_g1	407.629221043058	1417.28515932851	-1.7978	1.0952e-05	0.00039069
c61316_g1	606.016456425395	2078.82282477351	-1.7783	1.0975e-05	0.00039122
c65144_g2	3.75273435070191	32.3723691732859	-3.1087	1.0996e-05	0.00039169
c64015_g1	136.95581677829	33.2934096278156	2.0404	1.1048e-05	0.00039326
c65140_g1	19.7553617540236	1.39260900323011	3.8264	1.125e-05	0.00040017
c6416_g1	383.748043089481	1317.45550939208	-1.7795	1.1443e-05	0.00040674
c60840_g2	2055.62363333672	599.293954761102	1.7782	1.1536e-05	0.00040972
c64166_g2	208.056122434694	716.726930490464	-1.7845	1.1657e-05	0.00041372
c39749_g1	1638.59316494143	5647.83765175244	-1.7852	1.1683e-05	0.00041435
c46779_g1	384.69231390897	106.299889174625	1.8556	1.1764e-05	0.00041692
c15344_g1	214.919260561758	59.6023218397774	1.8504	1.1835e-05	0.00041885
c44508_g2	552.122785902467	131.195942719253	2.0733	1.1827e-05	0.00041885
c45687_g2	126.766707116789	1798.19283760092	-3.8263	1.1873e-05	0.00041988
c28883_g1	6979.56833522607	2098.63621576197	1.7337	1.2109e-05	0.00042792
c67177_g2	11429.7618442472	3366.50817826117	1.7635	1.2178e-05	0.00043005
c5607_g1	185.830036531978	28.6426859830783	2.6977	1.2327e-05	0.00043499
c67211_g5	85.7021695943293	9.31756457182239	3.2013	1.2364e-05	0.00043596
c52883_g1	956.611625256085	3241.10643078805	-1.7605	1.2558e-05	0.00044251
c39975_g1	3.94077712686876	32.7168196010387	-3.0535	1.2594e-05	0.00044343
c91941_g1	166.199372548205	41.2197650062372	2.0115	1.2643e-05	0.00044486
c15634_g2	0.449335384865759	96.4296781976638	-7.7455	1.2786e-05	0.00044956
c91962_g1	11.0684933683524	0	Inf	1.2803e-05	0.00044984
c63895_g1	78.1026211316452	289.421473142653	-1.8897	1.2871e-05	0.00045191
c67933_g1	82.5501059604712	300.17631335193	-1.8625	1.3033e-05	0.00045726
c66341_g2	148.658471238896	36.267169239212	2.0353	1.3101e-05	0.0004593
c68389_g1	72.259160194885	260.101303360726	-1.8478	1.3137e-05	0.00046026
c55232_g2	472.671035185626	1604.60738164757	-1.7633	1.3271e-05	0.00046459
c45687_g1	108.516679665656	1612.8090500123	-3.8936	1.3302e-05	0.00046504
c66351_g2	66.5070925954481	0.288675134594813	7.8479	1.33e-05	0.00046504
c39795_g1	4153.69819073687	1231.65655277742	1.7538	1.3343e-05	0.00046612
c64175_g2	13.8090451968073	76.874246069933	-2.4769	1.3428e-05	0.00046877
c61732_g1	551.863876029512	155.155929939109	1.8306	1.3491e-05	0.00047062
c56547_g1	2443.48057950238	742.21052117762	1.719	1.3502e-05	0.00047068
c97979_g1	1611.95949659669	46.044934254591	5.1296	1.3518e-05	0.00047089
c79989_g1	10045.168831795	15.9678212052303	9.2971	1.3546e-05	0.00047155
c91714_g1	14.0874965120662	0	Inf	1.3613e-05	0.00047352
c93954_g1	0.898670769731518	137.394921336251	-7.2563	1.3664e-05	0.00047495
c58058_g1	18.950433338557	384.812867832877	-4.3439	1.3751e-05	0.00047765
c59772_g1	0.821143337922434	17.9640537780398	-4.4513	1.3775e-05	0.00047814
c59400_g1	1.01646012152398	20.1783299485537	-4.3112	1.3848e-05	0.00048032
c15403_g1	291.56036378629	985.686090692332	-1.7573	1.3894e-05	0.00048159
c68281_g1	3123.59919657605	930.748389494818	1.7467	1.4042e-05	0.00048639
c51095_g1	274.652783699358	941.623792537258	-1.7775	1.4138e-05	0.00048935
c64781_g3	46.5985152365627	8.52293094734108	2.4509	1.4229e-05	0.00049215
c53574_g1	21.382156630895	0	Inf	1.4255e-05	0.00049271
c17490_g1	18.3944744921434	1.06522382296525	4.11	1.4448e-05	0.00049893
c74249_g1	291.517801158817	1032.40052894662	-1.8243	1.4456e-05	0.00049893
c67848_g1	939.448029548611	3134.98633575487	-1.7386	1.4678e-05	0.00050627
c67782_g2	944.691385131489	3750.92827353888	-1.9893	1.473e-05	0.0005077
c47146_g1	113.294022733332	669.266717463301	-2.5625	1.477e-05	0.00050834
c80762_g1	251.865365343168	867.423290286703	-1.7841	1.4766e-05	0.00050834
c97345_g1	194.859733587361	671.115824207838	-1.7841	1.4874e-05	0.00051157
c55137_g1	14.8872035441517	0.487873553775628	4.9314	1.4915e-05	0.00051263
c57434_g1	279.284894461587	35.8006810374082	2.9637	1.4986e-05	0.0005147
c66407_g1	5.79981689215213	39.0712324241958	-2.752	1.5179e-05	0.0005206
c86904_g1	22.0722921027268	172.093572518632	-2.9629	1.5177e-05	0.0005206
c58853_g1	210.948106214031	724.591580166718	-1.7803	1.527e-05	0.00052335
c67369_g4	39.9775550064882	6.63603995709203	2.5908	1.5285e-05	0.00052348
c57525_g3	62535.6641566703	18856.8248928956	1.7296	1.5342e-05	0.0005251
c65047_g2	13.6813711458896	0	Inf	1.5574e-05	0.00053264
c97932_g1	0.371807953056675	15.4404773633719	-5.376	1.5621e-05	0.00053389
c64210_g1	296.276704328813	81.9518488571774	1.8541	1.5726e-05	0.00053708
c61436_g1	383.011363783787	1300.85836256839	-1.764	1.577e-05	0.00053822
c67501_g5	13.1155759098026	0.243936776887814	5.7486	1.5857e-05	0.00054083
c45508_g1	0.449335384865759	15.6404360249654	-5.1213	1.5882e-05	0.00054091
c67374_g6	1034.02736094433	307.817298687368	1.7481	1.5879e-05	0.00054091
c67501_g3	43.6754794223373	168.467032972438	-1.9476	1.599e-05	0.00054422
c67999_g1	1131.85079946027	325.147413033383	1.7995	1.6224e-05	0.0005518
c61008_g1	406.021375822051	1356.71575336212	-1.7405	1.6254e-05	0.00055242
c59370_g1	1638.80237681184	367.508188877431	2.1568	1.629e-05	0.00055328
c50145_g1	0.371807953056675	35.9885113514453	-6.5968	1.6483e-05	0.00055906
c63588_g1	6817.2220026224	862.595615789161	2.9824	1.6475e-05	0.00055906
c65403_g1	162.671870753229	572.383493887854	-1.815	1.6583e-05	0.00056204
c42725_g1	209.938575397602	59.012034029105	1.8309	1.6784e-05	0.00056845
c63342_g1	5.51281037833923	38.9700792059142	-2.8215	1.6895e-05	0.00057184
c65902_g1	4401.29414148439	1063.96407059108	2.0485	1.693e-05	0.00057262
c3068_g1	756.494161181294	172.543465413854	2.1324	1.6999e-05	0.00057457
c37931_g1	103.841399898865	3.88312356305855	4.741	1.7045e-05	0.00057573
c67658_g1	11.8609263930032	61.2288503730672	-2.368	1.7084e-05	0.00057663
c65833_g3	5.0232130734901	35.8609641577778	-2.8357	1.7561e-05	0.00059233
c66313_g2	1452.26502445568	434.446534009195	1.7411	1.762e-05	0.00059392
c64516_g1	285.549621565169	960.738952067345	-1.7504	1.7656e-05	0.00059471
c45639_g1	181.939137054145	625.11340121098	-1.7807	1.768e-05	0.00059511
c61679_g1	13.2333652615951	0	Inf	1.7706e-05	0.00059515
c67624_g1	439.124881190656	55.261037210408	2.9903	1.7699e-05	0.00059515
c85910_g1	458.178839426858	1542.54440926572	-1.7513	1.7729e-05	0.00059552
c80670_g1	155.752187346785	537.988636937586	-1.7883	1.7788e-05	0.00059712
c57564_g2	13.8608587235024	67.653134490702	-2.2871	1.7848e-05	0.00059869
c63916_g1	1.90357928454378	24.7475057959458	-3.7005	1.8006e-05	0.0006036
c32865_g1	1010.58380673095	23.0551847226698	5.454	1.8039e-05	0.00060427
c42899_g1	4689.06652231473	1402.91462624941	1.7409	1.8207e-05	0.0006089
c51655_g1	250.536694560902	994.583242857906	-1.9891	1.8215e-05	0.0006089
c52123_g1	199.376287268346	693.420456000099	-1.7982	1.8227e-05	0.0006089
c67123_g1	2.05863414816194	64.2840371068127	-4.9647	1.8193e-05	0.0006089
c28926_g1	6.62523782935159	40.0210863525636	-2.5947	1.8428e-05	0.00061521
c51619_g1	76.8330861929611	16.9431881915752	2.181	1.8486e-05	0.00061672
c97468_g1	6107.78617195905	6.45670640505769	9.8856	1.8618e-05	0.0006207
c64420_g1	5.35048150728637	36.8921781607633	-2.7856	1.8802e-05	0.00062641
c61453_g1	831.153707554611	150.008196411176	2.4701	1.8816e-05	0.00062644
c37047_g1	78.5255194879146	284.958959933159	-1.8595	1.9055e-05	0.00063369
c65753_g7	71.1018558175969	8.29245060435642	3.1	1.9072e-05	0.00063369
c68425_g1	312.915408574558	1060.70713591321	-1.7612	1.9068e-05	0.00063369
c64871_g5	11.7319711509661	181.755083314428	-3.9535	1.9126e-05	0.00063504
c79957_g1	2879.91696292182	434.326946588892	2.7292	1.9249e-05	0.00063868
c67707_g1	1.56475924403578	67.0647291898434	-5.4215	1.9501e-05	0.0006466
c80863_g1	105.493908680851	11.7121939829935	3.1711	1.9636e-05	0.00065064
c80515_g1	40.9461417935788	159.691476087727	-1.9635	1.975e-05	0.00065397
c60294_g1	95.7368307693005	18.6330408148854	2.3612	1.982e-05	0.00065586
c55352_g1	15.6106643355474	70.6884382610831	-2.1789	2.0188e-05	0.00066758
c64088_g1	14.3701771171502	62.6092820772272	-2.1233	2.0316e-05	0.00067137
c54988_g1	224.820468234793	743.386670708127	-1.7253	2.039e-05	0.00067336
c45636_g1	255.915107653202	73.1174576134404	1.8074	2.0411e-05	0.0006736
c10031_g1	120.251984631795	422.644005165347	-1.8134	2.0491e-05	0.00067578
c59609_g1	0.710627993564667	25.0236235102642	-5.1381	2.0524e-05	0.00067641
c68484_g1	41.8936779912995	0	Inf	2.0659e-05	0.0006804
c51405_g1	4536.85121476165	1397.15352603992	1.6992	2.0777e-05	0.00068383
c59641_g3	461.768205262647	70.387326381208	2.7138	2.112e-05	0.00069417
c62417_g2	66.9515512992725	236.527795126372	-1.8208	2.1114e-05	0.00069417
c65234_g1	3504.94878982394	66.4359190562287	5.7213	2.1234e-05	0.00069746
c63449_g1	19.0348490613337	85.4156420745913	-2.1659	2.1388e-05	0.00070158
c91892_g1	945.339266441754	278.712820052425	1.7621	2.1384e-05	0.00070158
c51624_g1	51.7249696469759	9.87042147165783	2.3897	2.1614e-05	0.00070852
c80152_g1	412.357706737216	111.996919740322	1.8804	2.1722e-05	0.00071156
c67643_g3	1341.70513172646	249.806640823037	2.4252	2.1768e-05	0.00071259
c57575_g2	0	51.5382142981326	-Inf	2.1833e-05	0.00071382
c67907_g1	472.672344558707	139.06519471817	1.7651	2.1834e-05	0.00071382
c64721_g1	17.282047041131	0.532611911482627	5.02	2.1865e-05	0.00071434
c53112_g1	9.55982525028872	52.3731455008408	-2.4538	2.2162e-05	0.00072308
c62382_g3	24.1728550784586	2.61267300887553	3.2098	2.2148e-05	0.00072308
c20367_g1	137.202995398038	468.531943860767	-1.7718	2.2267e-05	0.00072601
c20093_g1	5520.25914260306	278.865428459381	4.3071	2.2365e-05	0.00072874
c64573_g2	159.13768044127	530.761146034234	-1.7378	2.2478e-05	0.00073194
c63758_g1	430.430622291344	2.82392805213026	7.2519	2.2515e-05	0.00073265
c68003_g1	28.5883440882918	3.72866350158474	2.9387	2.2599e-05	0.0007349
c63495_g1	4.48479865010354	142.928789259525	-4.9941	2.2669e-05	0.00073667
c4478_g2	3227.56753656886	977.847490665744	1.7228	2.2723e-05	0.00073795
c97382_g1	59718.3926947815	18488.6682105317	1.6915	2.2817e-05	0.00074051
c13005_g1	185.791943982442	628.212450060775	-1.7576	2.2833e-05	0.00074052
c21475_g1	502.195508034135	143.499770695483	1.8072	2.2958e-05	0.00074358
c66049_g2	46.5086647651077	4.01733863617955	3.5332	2.2951e-05	0.00074358
c61547_g1	70587.3356955925	22002.3250828358	1.6818	2.3207e-05	0.00075115
c13028_g1	876.415798423922	37.4346866440779	4.5492	2.3228e-05	0.00075134
c79985_g1	38.055150107798	5.84064609019802	2.7039	2.3403e-05	0.0007565
c61236_g1	0.788155425373751	17.1100849983293	-4.4402	2.3545e-05	0.00076058
c74090_g1	3647.62822838075	1143.11175241632	1.674	2.3585e-05	0.0007614
c44364_g1	11.0166798416573	0	Inf	2.366e-05	0.0007633
c91605_g1	305.012314100756	89.3196991449329	1.7718	2.3676e-05	0.00076331
c66429_g1	24.6822217815582	103.875994444927	-2.0733	2.3791e-05	0.00076653
c67714_g1	415.973501547129	124.052544462445	1.7455	2.4043e-05	0.00077413
c65959_g3	27.1756432997165	108.212981741781	-1.9935	2.4094e-05	0.00077527
c68797_g1	6.2864177888436	59.4294637687179	-3.2409	2.4276e-05	0.00078061
c47243_g1	654.351076424333	196.005597364153	1.7392	2.4485e-05	0.00078681
c51500_g1	0.449335384865759	14.8815921514995	-5.0496	2.4769e-05	0.00079539
c43168_g1	160.56331064658	546.120196275257	-1.7661	2.4948e-05	0.00080062
c67369_g2	34.169182915782	3.72866350158474	3.196	2.5041e-05	0.00080308
c58589_g1	568.175331968951	169.885535154851	1.7418	2.5091e-05	0.00080416
c80315_g1	419.696361139834	123.869982218032	1.7605	2.5125e-05	0.00080472
c64859_g3	46.3616553418584	176.226943388794	-1.9264	2.517e-05	0.00080564
c27073_g1	258.605058709139	869.573091990686	-1.7496	2.5446e-05	0.0008134
c74301_g1	10.0635848535401	53.4511861902927	-2.4091	2.5441e-05	0.0008134
c58113_g1	21.4580171551176	1.83574419929874	3.5471	2.5604e-05	0.00081792
c68554_g1	186.646970707566	619.94017739704	-1.7318	2.5671e-05	0.00081953
c20146_g1	1596.02097805812	5154.60360152464	-1.6914	2.5797e-05	0.00082246
c62050_g1	197.675980884193	41.2922971491593	2.2592	2.5789e-05	0.00082246
c40802_g1	0.710627993564667	16.8476831641242	-4.5673	2.5885e-05	0.00082476
c62558_g1	6296.77545742989	1915.73191454244	1.7167	2.5948e-05	0.00082622
c51477_g1	182.472764120069	50.958131457016	1.8403	2.6036e-05	0.00082847
c56258_g1	5.35048150728637	53.5269470255933	-3.3225	2.6057e-05	0.0008286
c62107_g1	2176.08858384852	7050.77336090002	-1.696	2.6223e-05	0.00083326
c64521_g1	9.20217959563432	50.0076379612316	-2.4421	2.6237e-05	0.00083326
c66308_g1	294.633233080753	976.380357561245	-1.7285	2.6269e-05	0.00083371
c97599_g1	3267.60789034646	1009.07572476258	1.6952	2.6418e-05	0.00083792
c65861_g1	60.9152119194314	12.8616264517485	2.2437	2.6496e-05	0.00083985
c64518_g1	177.01227702661	586.621912374882	-1.7286	2.6672e-05	0.00084486
c67631_g1	154.845078124893	520.061835092372	-1.7479	2.6761e-05	0.00084712
c65391_g1	1.91513089125549	39.1664290539229	-4.3541	2.7234e-05	0.00086156
c3468_g1	1582.91687096763	481.334659554255	1.7175	2.7297e-05	0.000863
c57568_g1	418.382155344847	41.6348469708804	3.329	2.745e-05	0.00086725
c60326_g3	17.6825653074594	0	Inf	2.7582e-05	0.00087086
c45657_g1	165.464842485468	554.916298462717	-1.7457	2.7649e-05	0.00087241
c60058_g2	18.4116331987033	1.47002909457019	3.6467	2.7848e-05	0.00087815
c48567_g1	142.001526688115	28.1721371230008	2.3336	2.7965e-05	0.00088126
c8189_g1	147.770677261845	39.6369061905179	1.8984	2.8055e-05	0.00088351
c21129_g1	12.5929906924048	0.243936776887814	5.69	2.8088e-05	0.00088399
c51997_g1	120.418763453295	402.366749098485	-1.7405	2.8198e-05	0.00088587
c65579_g4	1936.56350650575	6216.75273541157	-1.6827	2.8196e-05	0.00088587
c81460_g1	2.43771610865331	25.4803358152321	-3.3858	2.8202e-05	0.00088587
c59217_g1	120.50955041353	2.82430817333661	5.4151	2.8247e-05	0.00088672
c59777_g1	3980.49879488606	1277.93383646434	1.6391	2.827e-05	0.00088688
c66282_g1	11.1271951860151	0	Inf	2.8373e-05	0.00088954
c64896_g1	1032.480949015	35.8471993261508	4.8481	2.8456e-05	0.00089158
c85838_g1	3056.62934501081	943.824615681444	1.6954	2.8917e-05	0.00090543
c62417_g1	9.86826806993859	70.5313890746474	-2.8374	2.9081e-05	0.00090997
c85800_g1	4864.75787992258	1458.97394956686	1.7374	2.9276e-05	0.00091548
c50160_g1	325.195361568511	96.8032277250096	1.7482	2.9837e-05	0.00093243
c74447_g1	256.012934368936	12.8122595918338	4.3206	2.9859e-05	0.00093252
c56687_g1	507.014656646809	1619.6054316982	-1.6755	2.9897e-05	0.00093312
c62198_g1	1017.49567568956	3247.69580494047	-1.6744	2.9951e-05	0.00093385
c67396_g7	48.5063721203835	174.834473156778	-1.8497	2.9959e-05	0.00093385
c66710_g2	31.8356519281558	3.79364684764455	3.069	3.0284e-05	0.00094339
c20423_g1	2.92003940606775	27.1417550859106	-3.2165	3.0383e-05	0.00094588
c40555_g1	41.4056992845851	154.185003732244	-1.8968	3.0766e-05	0.00095718
c62207_g1	36.0116220421424	4.01733863617955	3.1642	3.0805e-05	0.00095781
c63467_g4	138.185041487539	22.8726714297707	2.5949	3.0828e-05	0.0009579
c74263_g1	25078.6223436275	66.7148853417192	8.5542	3.1035e-05	0.00096372
c80238_g1	547.19028253865	23.6428116848978	4.5326	3.1169e-05	0.00096727
c58961_g2	16.7363586103098	1.23212062971933	3.7638	3.1586e-05	0.00097959
c21723_g2	126.574703261723	0.243936776887814	9.0193	3.1666e-05	0.00098145
c24877_g1	976.938106265698	17.720117001152	5.7848	3.1852e-05	0.00098659
c52137_g1	3.93649952759173	31.1970435253475	-2.9864	3.2033e-05	0.00099155
c61882_g1	18.0239960396579	0.90473544945448	4.3163	3.2272e-05	0.00099833
c62470_g1	4407.77726989863	5.25510745672949	9.7121	3.2369e-05	0.0010007
c16366_g1	26.4093098966468	3.43998836698992	2.9406	3.275e-05	0.0010112
c44943_g1	14.0587861987945	0.571321957152668	4.621	3.277e-05	0.0010112
c59355_g2	956.60550863824	267.974780968675	1.8358	3.2769e-05	0.0010112
c62373_g2	8.20287818067028	45.9409324651373	-2.4856	3.3079e-05	0.0010201
c36399_g1	912.42302436191	173.655448875554	2.3935	3.3149e-05	0.0010216
c14948_g1	635.617526512921	200.395251936783	1.6653	3.3313e-05	0.001026
c55143_g1	647.656080338144	185.76349484771	1.8018	3.337e-05	0.0010266
c9508_g1	102.363563155069	13.0345515705396	2.9733	3.3374e-05	0.0010266
c65242_g1	97.4087715425211	14.5872688260741	2.7393	3.3485e-05	0.0010293
c66916_g1	316.835734193821	1247.81684534814	-1.9776	3.3831e-05	0.0010393
c66444_g1	716.81637629036	2302.21406478451	-1.6833	3.396e-05	0.0010426
c66498_g6	1579.90350788342	475.003591653507	1.7338	3.4178e-05	0.0010487
c66762_g1	126.195477132024	28.4448873737267	2.1494	3.4457e-05	0.0010566
c37801_g1	1274.3841300645	4084.21887861131	-1.6803	3.4579e-05	0.0010596
c7980_g1	4271.98245442656	124.000324355607	5.1065	3.4656e-05	0.0010613
c46276_g1	99.3006268691833	333.894657240458	-1.7495	3.4746e-05	0.0010628
c67296_g1	1340.26900338979	19.947849605569	6.0701	3.4738e-05	0.0010628
c66042_g6	34.105432065908	5.14151749316766	2.7297	3.479e-05	0.0010634
c36456_g1	30.3239874019345	4.04361193656933	2.9067	3.4863e-05	0.0010644
c97615_g1	342.799118253042	1110.76829588808	-1.6961	3.4863e-05	0.0010644
c10041_g1	0	11.6816723016024	-Inf	3.5277e-05	0.0010763
c64085_g1	1033.01280298167	3238.25937171579	-1.6484	3.6018e-05	0.0010982
c86069_g1	146.198692319827	485.677482764668	-1.7321	3.6142e-05	0.0011013
c91527_g1	7811.69483607171	48.0824170465188	7.344	3.6248e-05	0.0011039
c64753_g6	3.91767391344532	29.9639032070052	-2.9352	3.6274e-05	0.001104
c66425_g1	251.406027753636	13.453193397254	4.224	3.639e-05	0.0011068
c20508_g1	0	11.8911474138215	-Inf	3.6442e-05	0.0011072
c53444_g1	676.945906194154	212.683843548075	1.6703	3.6448e-05	0.0011072
c44122_g2	9.85410577153632	0	Inf	3.6894e-05	0.0011201
c64766_g1	17.1711459803062	1.19341058404929	3.8468	3.7121e-05	0.0011262
c5105_g1	419.260059085931	1350.27730492726	-1.6873	3.725e-05	0.0011295
c98037_g1	9.10582654967883	73.5120532397385	-3.0131	3.7277e-05	0.0011296
c67097_g1	44.8723709055782	8.39436406505069	2.4183	3.7547e-05	0.0011366
c67325_g4	757.58296055109	229.690042756195	1.7217	3.7556e-05	0.0011366
c86137_g1	135.749088905376	440.332907290427	-1.6977	3.7742e-05	0.0011415
c14273_g1	1452.93143598654	446.002675722406	1.7038	3.7909e-05	0.0011452
c45702_g1	0	18.1196542031327	-Inf	3.7903e-05	0.0011452
c66889_g1	461.897422179433	46.8452877933855	3.3016	3.8006e-05	0.0011474
c67323_g1	173.864270331407	48.7656207596803	1.834	3.8143e-05	0.0011508
c61153_g1	47.1399260681069	172.992369475749	-1.8757	3.8584e-05	0.0011634
c67525_g1	1894.21131318494	601.932167007499	1.6539	3.9106e-05	0.0011784
c62384_g1	2.84251197425867	26.6091431744279	-3.2267	3.9287e-05	0.0011832
c65338_g1	8.0422162172039	58.2276281461484	-2.856	3.9427e-05	0.0011867
c15282_g1	17.5202364364065	1.10393386863529	3.9883	3.9459e-05	0.0011869
c59998_g1	574.864927025265	180.265336207253	1.6731	3.9493e-05	0.0011872
c55036_g1	814.054291186089	253.341682372789	1.684	3.9651e-05	0.0011912
c67933_g2	11.7144267279391	53.7042592965998	-2.1968	3.9841e-05	0.0011962
c19307_g1	634.945570023167	201.124088345527	1.6585	3.9877e-05	0.0011965
c60715_g1	653.261938129227	2054.54085086647	-1.6531	4.0157e-05	0.0012042
c63601_g1	10.2186397171583	52.3462326330345	-2.3569	4.0322e-05	0.0012084
c68383_g1	199.293152736688	651.402659050492	-1.7087	4.0432e-05	0.0012109
c11745_g1	0.371807953056675	40.6950330613096	-6.7742	4.0459e-05	0.001211
c66547_g1	143.909094474372	462.720196388357	-1.685	4.0535e-05	0.0012125
c56482_g1	4480.24024181277	1458.61797263392	1.619	4.0582e-05	0.0012132
c57721_g1	8308.36565053321	1154.02057593101	2.8479	4.07e-05	0.001216
c61056_g1	1.49878341893842	19.7791728677794	-3.7221	4.0779e-05	0.0012176
c60626_g1	1050.5098878952	326.396455463625	1.6864	4.0941e-05	0.0012217
c61625_g1	1255.62669115627	389.42680354177	1.689	4.0998e-05	0.0012226
c97372_g1	7782.21588666092	2504.46845225817	1.6357	4.1021e-05	0.0012226
c21723_g1	151.171179819934	2.37476454402467	5.9923	4.136e-05	0.0012319
c21672_g1	1465.83651229864	459.873013233518	1.6724	4.1532e-05	0.0012363
c58568_g3	2339.87981737507	723.670834082659	1.693	4.1792e-05	0.0012433
c74031_g1	0	11.5211839280916	-Inf	4.1942e-05	0.001247
c63145_g1	167.575193541421	46.6649345527282	1.8444	4.2029e-05	0.0012488
c61436_g2	46.7934463036972	8.65251751825436	2.4351	4.2118e-05	0.0012507
c67629_g5	0	11.8020508196139	-Inf	4.2278e-05	0.0012547
c54869_g1	304.781619373536	92.3747471074643	1.7222	4.2905e-05	0.0012725
c64766_g2	15.2071979705132	0.815258734040482	4.2214	4.3079e-05	0.0012769
c46093_g1	10.8213630580558	53.4007279182726	-2.303	4.3376e-05	0.0012842
c64920_g1	0.788155425373751	16.3399447432021	-4.3738	4.3374e-05	0.0012842
c47512_g1	1163.93316078374	9.42766639679555	6.9479	4.3823e-05	0.0012966
c50711_g1	4.3083074806484	125.670599005701	-4.8664	4.4423e-05	0.0013136
c66468_g1	117.006295390066	385.458192198089	-1.72	4.4568e-05	0.0013163
c66560_g2	183.464694908695	51.963452280818	1.8199	4.4566e-05	0.0013163
c62884_g2	4934.55305075795	15499.8305819151	-1.6513	4.4623e-05	0.0013171
c59586_g1	3.74546034326721	27.8270471278314	-2.8933	4.4757e-05	0.0013203
c40019_g1	303.036649428405	965.160048838787	-1.6713	4.4886e-05	0.0013233
c60832_g1	110.105120318243	7.13635025614793	3.9476	4.5024e-05	0.0013265
c12842_g1	544.717314046392	1698.34217796781	-1.6405	4.5541e-05	0.0013409
c101223_g1	0	11.5964439671898	-Inf	4.5645e-05	0.0013432
c65833_g2	7.63742035159854	43.0243479567282	-2.494	4.5709e-05	0.0013443
c67848_g3	1.27047872278819	20.1797297583829	-3.9895	4.6129e-05	0.0013558
c65311_g1	1551.53046334228	488.841348741589	1.6663	4.6228e-05	0.0013579
c38740_g1	2.85406358097039	29.8655496083822	-3.3874	4.6359e-05	0.0013609
c38132_g1	9.93424389503595	0	Inf	4.6601e-05	0.0013672
c65672_g6	375.740040371169	1175.23351479387	-1.6451	4.6677e-05	0.0013686
c62218_g7	0.449335384865759	13.8692950505202	-4.948	4.6805e-05	0.0013709
c67027_g1	283.995518453193	86.5651905425915	1.714	4.6809e-05	0.0013709
c40827_g1	24.792737125916	3.32423835118615	2.8988	4.6983e-05	0.0013735
c43023_g1	3539.2562108625	1125.83791482106	1.6524	4.6975e-05	0.0013735
c44383_g2	2101.5625838003	658.164252367944	1.6749	4.6946e-05	0.0013735
c63993_g2	721.351478560946	227.572555423717	1.6644	4.7132e-05	0.001377
c46248_g1	251.285944989678	61.9133821725753	2.021	4.7432e-05	0.001385
c42839_g1	50.6811770222033	471.097589701371	-3.2165	4.8006e-05	0.0014002
c61638_g1	12.3590788964064	0	Inf	4.8011e-05	0.0014002
c67171_g1	33.6436012902265	124.274738538124	-1.8851	4.8301e-05	0.0014078
c47339_g1	249.432918927348	77.6521717961638	1.6836	4.9051e-05	0.0014272
c56281_g1	498.597760110109	152.646690875753	1.7077	4.9015e-05	0.0014272
c97641_g1	87.1434156403308	290.144147143897	-1.7353	4.9052e-05	0.0014272
c15414_g1	185199.162506513	60741.9252943267	1.6083	4.9523e-05	0.0014392
c57488_g1	125.907354482937	416.627133540497	-1.7264	4.9508e-05	0.0014392
c59298_g5	157.553200108436	500.042361709009	-1.6662	4.9581e-05	0.00144
c51050_g2	0	11.8425407963195	-Inf	4.9622e-05	0.0014403
c80076_g1	335.471518531116	1064.71067886246	-1.6662	4.9778e-05	0.001444
c59195_g1	42.7125480445467	160.406842642101	-1.909	5.0014e-05	0.00145
c97346_g1	1459.6082400183	464.640224364503	1.6514	5.0309e-05	0.0014577
c57685_g1	3674.8317217388	11281.3188229452	-1.6182	5.0367e-05	0.0014585
c52246_g1	43.6279434949192	150.363518823621	-1.7851	5.0659e-05	0.0014661
c42922_g1	278.082768003652	83.3508662936508	1.7382	5.0824e-05	0.00147
c33173_g1	322.851147026011	100.039460894094	1.6903	5.1086e-05	0.0014767
c92509_g1	50.6134376706158	173.770939445148	-1.7796	5.1123e-05	0.0014769
c41554_g1	228.251685420755	11.9156407831757	4.2597	5.1591e-05	0.0014895
c55898_g1	5.20697825037992	33.5224412094574	-2.6866	5.173e-05	0.0014926
c91595_g1	11579.4759643057	1405.02906920466	3.0429	5.1808e-05	0.001494
c61770_g1	811.569486248291	58.8730697787801	3.785	5.1858e-05	0.0014946
c9060_g1	29.3241279193335	0.776548688370441	5.2389	5.1977e-05	0.0014971
c59972_g1	573.651752422815	2.20183942523363	8.0253	5.26e-05	0.0015133
c64750_g2	33.8530803722303	126.629499443788	-1.9033	5.2594e-05	0.0015133
c52774_g1	0	11.519403997056	-Inf	5.2763e-05	0.0015167
c59741_g1	0.743615906113349	16.0392129845334	-4.4309	5.278e-05	0.0015167
c67290_g1	167.953841475994	46.9006829653371	1.8404	5.3124e-05	0.0015256
c42967_g1	275.472376876088	865.046866486638	-1.6509	5.32e-05	0.0015269
c50561_g1	15.84923944729	1.14867222634229	3.7864	5.3421e-05	0.0015324
c50878_g1	446.377944592277	0.243936776887814	10.838	5.3529e-05	0.0015346
c53498_g1	0	11.4505523912012	-Inf	5.4134e-05	0.001551
c97322_g1	966.251491251822	2936.33923528979	-1.6035	5.4756e-05	0.0015679
c55006_g1	288.89750444549	915.489329336488	-1.664	5.5138e-05	0.001577
c62441_g1	143.183677677826	468.903610878299	-1.7114	5.5104e-05	0.001577
c50798_g1	3583.74404191221	1173.70160844105	1.6104	5.5237e-05	0.0015789
c79995_g1	765.767034004251	238.837548876617	1.6809	5.5604e-05	0.0015885
c59580_g1	0	27.1949412541067	-Inf	5.5643e-05	0.0015887
c67527_g5	11.2377105303728	0	Inf	5.5843e-05	0.0015934
c67895_g1	9.77358193156957	48.5345008492791	-2.3121	5.598e-05	0.0015964
c35926_g1	75.4739141481192	17.6934635795559	2.0928	5.6267e-05	0.0016037
c65465_g3	51.7214634806331	0.82128704607744	5.9767	5.6375e-05	0.0016058
c67984_g1	22249.3790502141	57.776993104731	8.5891	5.6854e-05	0.0016185
c66184_g3	146.390578669351	40.2074679052578	1.8643	5.6988e-05	0.0016214
c73996_g1	355.66067556158	1107.11728106875	-1.6382	5.7022e-05	0.0016214
c66194_g1	269.794192909086	829.949585199231	-1.6212	5.7476e-05	0.0016334
c58840_g1	174.662696172374	550.673488106967	-1.6566	5.7599e-05	0.0016359
c64024_g1	61.3521002229332	209.335510044959	-1.7706	5.7678e-05	0.0016362
c64025_g2	14.5714867170671	0.898707137417522	4.0192	5.7646e-05	0.0016362
c68343_g1	5.79981689215213	4277.7937368296	-9.5266	5.7986e-05	0.001644
c63979_g1	454.405777610269	1418.59829544269	-1.6424	5.8076e-05	0.0016456
c65528_g1	126.783046080963	400.371325719602	-1.659	5.8269e-05	0.0016482
c66786_g2	44.5283294816891	9.08784447125044	2.2927	5.8242e-05	0.0016482
c85940_g1	258.067526928239	1.02048546525825	7.9823	5.8258e-05	0.0016482
c67374_g7	119.46656393983	24.9722172731037	2.2582	5.8511e-05	0.0016541
c65134_g1	11.5607013648921	54.9002100540974	-2.2476	5.8597e-05	0.0016556
c26817_g1	1659.75494405185	5082.1641568252	-1.6145	5.8918e-05	0.0016637
c21792_g1	21.0746575953492	83.0539538432635	-1.9785	5.8956e-05	0.0016638
c80378_g1	779.352238046668	249.488463695674	1.6433	5.9437e-05	0.0016764
c48358_g2	10.5317458525523	0	Inf	5.9836e-05	0.0016867
c64203_g1	2.51524354046239	24.2649003117944	-3.2701	6.072e-05	0.0017107
c67666_g1	476.32604421719	33.3985028293747	3.8341	6.0991e-05	0.0017173
c37840_g1	45.9234858472373	9.46599632125925	2.2784	6.122e-05	0.0017218
c66850_g1	3.66793291145813	26.8711648874266	-2.873	6.1212e-05	0.0017218
c69219_g1	233.279465950233	730.13580992698	-1.6461	6.1336e-05	0.001724
c62321_g6	1.15996337843043	20.7897617612056	-4.1637	6.1609e-05	0.0017307
c45511_g1	60.1848628370681	203.742933113405	-1.7593	6.2161e-05	0.0017452
c40521_g1	1.72708811508864	20.743243472463	-3.5862	6.2383e-05	0.0017505
c65349_g1	31.1360174736659	0	Inf	6.2861e-05	0.0017628
c53394_g1	243.138889724054	770.863914194631	-1.6647	6.3255e-05	0.0017729
c45879_g1	106182.381047495	35402.5371769507	1.5846	6.4006e-05	0.0017929
c65382_g10	14.468245380144	0	Inf	6.4542e-05	0.0018069
c87391_g1	37.5381719902484	135.35188825652	-1.8503	6.4897e-05	0.0018158
c65579_g5	215.832596092752	64.5064497605146	1.7424	6.5147e-05	0.0018217
c39747_g1	2421.66213213145	7371.80350351755	-1.606	6.5513e-05	0.0018299
c66094_g1	232.981100308368	701.104982294785	-1.5894	6.5497e-05	0.0018299
c29784_g1	4466.74048132154	13691.413104711	-1.616	6.5566e-05	0.0018303
c66498_g2	1417.64969981955	446.131994763783	1.668	6.6179e-05	0.0018464
c66414_g1	276.839573474661	68.8915918301821	2.0067	6.6815e-05	0.001863
c66738_g5	9.51956333030535	0	Inf	6.7003e-05	0.0018672
c86100_g1	776.420570782663	27.436078411336	4.8227	6.7064e-05	0.0018679
c43604_g1	29.978664786926	2.02072594216369	3.891	6.7119e-05	0.0018683
c15436_g1	55607.2879223995	18499.9692416364	1.5878	6.7595e-05	0.0018796
c64532_g1	2.36446627612125	401.941540096134	-7.4093	6.76e-05	0.0018796
c66398_g3	108.650153295082	14.4963923008308	2.9059	6.7931e-05	0.0018877
c65647_g1	109.409695026088	349.500179756066	-1.6756	6.8487e-05	0.0019021
c62451_g2	197.646443533211	600.644079954319	-1.6036	6.9451e-05	0.0019278
c50088_g1	267.688456859425	821.587947143576	-1.6179	7.0163e-05	0.0019464
c61942_g1	17.1454320751922	71.1459778561953	-2.053	7.0205e-05	0.0019465
c65739_g1	18.8207066635857	4526.81083906369	-7.91	7.0379e-05	0.0019502
c60698_g2	3163.6311561924	1070.67175242219	1.5631	7.0694e-05	0.0019578
c51890_g1	525.696158539403	171.531288987871	1.6158	7.0799e-05	0.0019596
c40136_g1	31122.3011569019	10378.9419785922	1.5843	7.0878e-05	0.0019607
c26308_g1	1343.41744462988	427.25541879701	1.6527	7.1739e-05	0.0019823
c63561_g1	1.90357928454378	23.5235735305054	-3.6273	7.17e-05	0.0019823
c2274_g1	1615.78874587938	537.61983999502	1.5876	7.203e-05	0.0019892
c60424_g2	21.0459472820776	2.20786773727059	3.2528	7.2388e-05	0.0019979
c80040_g1	277.769855106066	868.768628842104	-1.6451	7.2765e-05	0.0020072
c66044_g1	2.09889606814532	31.6561753287676	-3.9148	7.2826e-05	0.0020078
c39772_g1	8.30479001702217	48.3671032463225	-2.542	7.2981e-05	0.0020109
c17524_g1	301.533974126657	932.251762662406	-1.6284	7.3142e-05	0.0020142
c63041_g1	487.58353949561	1509.08447700843	-1.63	7.3496e-05	0.0020228
c66832_g1	11.0367866469231	57.580406582481	-2.3833	7.3559e-05	0.0020234
c66362_g2	113.476258635666	356.856515084137	-1.653	7.4042e-05	0.0020355
c67853_g4	0	10.9296169825861	-Inf	7.4083e-05	0.0020355
c65465_g6	9.13192617125993	0	Inf	7.4184e-05	0.002036
c67326_g6	907.029720070696	297.995147987769	1.6059	7.414e-05	0.002036
c11109_g1	36.3709346043833	129.630860441921	-1.8336	7.4715e-05	0.0020495
c56551_g1	215.121244975705	665.501602478102	-1.6293	7.5242e-05	0.0020616
c91715_g1	208.154797074777	62.9572206435687	1.7252	7.52e-05	0.0020616
c51331_g1	1449.76244713891	466.614436693675	1.6355	7.5872e-05	0.0020777
c61224_g1	889.236768997439	289.794853043489	1.6175	7.6673e-05	0.0020973
c65077_g1	99.8324219716758	11.9685675051616	3.0603	7.6661e-05	0.0020973
c68170_g1	86.4239634781385	18.6110158954969	2.2153	7.6775e-05	0.0020989
c36527_g1	226.662011886501	68.1224712636779	1.7343	7.7104e-05	0.0021063
c56544_g1	444.221683262176	113.776700923735	1.9651	7.7131e-05	0.0021063
c36651_g1	12.5098561607475	55.7027725966474	-2.1547	7.7213e-05	0.0021073
c62250_g1	2944.89867604848	8839.77817175835	-1.5858	7.7379e-05	0.0021107
c64792_g1	9.82111785898763	0	Inf	7.7674e-05	0.0021175
c65844_g1	3.03055475042552	24.6917305027878	-3.0264	7.7721e-05	0.0021176
c45605_g1	388.070485445717	130.222668737418	1.5753	7.809e-05	0.0021265
c58624_g1	599.399292218374	1818.52507807306	-1.6012	7.8276e-05	0.0021304
c60950_g1	244.523506703936	758.277903392824	-1.6328	7.8335e-05	0.0021308
c58190_g1	38.2963359112311	7.47154367948533	2.3577	8.0634e-05	0.0021921
c21506_g1	25.0639144337401	2.04135105172286	3.618	8.1031e-05	0.0022017
c15388_g1	165.367931371876	534.801094868565	-1.6933	8.1943e-05	0.0022252
c20105_g1	554.563820476497	118.085250192206	2.2315	8.2074e-05	0.0022276
c61937_g1	2927.36246973647	964.955867975737	1.6011	8.2686e-05	0.0022429
c53631_g1	21.1277523131637	0.327385180264854	6.012	8.3975e-05	0.0022741
c63328_g2	221.051615580539	679.014462200278	-1.6191	8.3927e-05	0.0022741
c66981_g1	53.7947696853824	176.611883793252	-1.715	8.3915e-05	0.0022741
c66686_g1	491.897253542975	1472.61968665987	-1.582	8.4192e-05	0.0022787
c74068_g1	586.058580371748	1778.50930152954	-1.6016	8.4322e-05	0.002281
c57483_g1	353.156694530266	1082.28882149893	-1.6157	8.5858e-05	0.0023213
c61719_g1	208.338899658682	636.532363280654	-1.6113	8.6013e-05	0.0023242
c65714_g1	22685.6935703043	44.7050106233545	8.9871	8.6196e-05	0.0023278
c66049_g14	4903.82521425514	1594.2677768628	1.621	8.6758e-05	0.0023417
c4882_g1	1264.42910455017	3801.7551300561	-1.5882	8.8009e-05	0.0023742
c58946_g1	433.489102849753	1326.67268439561	-1.6137	8.821e-05	0.0023783
c65452_g7	16.7076482970381	1.52079576431415	3.4576	8.8976e-05	0.0023976
c61759_g2	91.9413204258283	291.901590334446	-1.6667	8.943e-05	0.0024085
c60108_g1	403.295909948612	107.59390322924	1.9062	8.9488e-05	0.0024087
c47280_g1	77.1059304083717	251.367094598161	-1.7049	8.9645e-05	0.0024116
c11547_g1	48.9424889909511	164.212684885034	-1.7464	8.9868e-05	0.0024163
c67915_g1	68.3996300314653	646.452301003118	-3.2405	9.0385e-05	0.0024289
c66689_g2	10.8890057907396	50.0158263255105	-2.1995	9.0579e-05	0.0024328
c63795_g1	603.611962481225	1827.76617051869	-1.5984	9.0978e-05	0.0024421
c61714_g1	970.753476790448	2856.7789365423	-1.5572	9.1151e-05	0.0024454
c60290_g1	27.9380848199763	4.24921878899345	2.717	9.1333e-05	0.002449
c91621_g1	1298.01939799747	277.24465603284	2.2271	9.1394e-05	0.0024493
c61097_g3	9.27970702744341	0	Inf	9.2422e-05	0.0024755
c40050_g1	600.84551734135	1724.93684034396	-1.5215	9.249e-05	0.0024759
c57568_g2	86.391361282057	10.2872833673367	3.07	9.2583e-05	0.002477
c53353_g1	57.5822071656713	190.038562540124	-1.7226	9.3233e-05	0.0024886
c58900_g1	27.2535564479927	4.13308865198332	2.7212	9.3325e-05	0.0024886
c59054_g2	139.456946329802	431.425326240133	-1.6293	9.3372e-05	0.0024886
c59306_g1	11.293801656345	0.327385180264854	5.1084	9.3307e-05	0.0024886
c61637_g1	97.1890220449249	9.66519474044006	3.3299	9.311e-05	0.0024886
c67800_g1	132.478347740397	0.327385180264854	8.6606	9.3353e-05	0.0024886
c85796_g1	7814.12322872623	2695.43821127086	1.5356	9.3222e-05	0.0024886
c36481_g1	16.3645506572531	1.35389895756007	3.5954	9.368e-05	0.0024914
c60139_g1	93.6327616272259	290.380106051202	-1.6329	9.3605e-05	0.0024914
c62590_g1	19.8559923992561	2.25260609497759	3.1399	9.3646e-05	0.0024914
c66813_g1	252.740181594032	76.1614686405208	1.7305	9.3558e-05	0.0024914
c66049_g12	281.723829860595	85.7877656125632	1.7154	9.398e-05	0.002498
c67940_g1	1875.4492517349	639.703281933985	1.5518	9.4454e-05	0.0025093
c67413_g1	4936.14955114158	429.998232800266	3.521	9.454e-05	0.0025102
c74609_g1	180.114662785417	7.82907041993498	4.5239	9.4615e-05	0.0025108
c63490_g2	9.18074328979736	0	Inf	9.4792e-05	0.0025142
c65650_g4	30.9287633668855	5.62158280387074	2.4599	9.5465e-05	0.0025292
c66088_g1	26.0041283145744	2.34811112242854	3.4692	9.5409e-05	0.0025292
c62787_g1	0	18.9685426359466	-Inf	9.5533e-05	0.0025297
c67434_g3	20.6158232278253	94.3879959762482	-2.1949	9.5767e-05	0.0025345
c2988_g1	15.4268991586576	61.7563819376532	-2.0011	9.5896e-05	0.0025365
c57953_g1	11.1832863119872	0.288675134594813	5.2758	9.6069e-05	0.0025398
c15634_g1	0	10.5454368205404	-Inf	9.652e-05	0.0025475
c59860_g1	9.1147674647	0	Inf	9.6425e-05	0.0025475
c67189_g1	27.0281998505483	0	Inf	9.6499e-05	0.0025475
c50238_g1	2709.87792444766	911.531254132056	1.5719	9.661e-05	0.0025485
c7441_g1	166.760263680436	508.003656776333	-1.6071	9.6701e-05	0.0025496
c62939_g1	290.818848813682	886.066258528716	-1.6073	9.7479e-05	0.0025673
c66976_g6	108.590604312219	339.087008451101	-1.6428	9.7479e-05	0.0025673
c56494_g1	1.04944803407266	16.8544717185739	-4.0054	9.7597e-05	0.002569
c67318_g2	2180.6633985063	715.386134025146	1.608	9.7925e-05	0.0025763
c62947_g1	60.8311819131218	200.909345163684	-1.7237	9.9266e-05	0.0026102
c45688_g1	6048.89965389526	774.653584259776	2.965	9.9583e-05	0.002617
c54228_g1	1085.81223962631	363.049705470915	1.5805	9.9633e-05	0.002617
c64680_g1	69.899742950975	226.802482216321	-1.6981	0.00010011	0.0026281
c58258_g2	0	10.7428553086856	-Inf	0.00010067	0.0026411
c74139_g1	152.304906702899	0.243936776887814	9.2862	0.00010071	0.0026411
c55602_g1	671.029613101648	11.1231672109363	5.9147	0.00010136	0.0026566
c20109_g1	11699.1596292195	3998.845848024	1.5487	0.00010284	0.0026941
c56422_g1	31.6064034479015	5.57043601292043	2.5044	0.00010299	0.0026964
c67490_g4	209.23034473043	638.613993814386	-1.6099	0.00010348	0.0027078
c67958_g1	18250.2886260967	72.1252131023352	7.9832	0.00010371	0.0027124
c66750_g1	40.7494471999542	0.327385180264854	6.9596	0.00010586	0.0027671
c97493_g1	13056.5537571727	36.1771917275955	8.4955	0.00010593	0.0027674
c64012_g1	10.6307095901983	0.327385180264854	5.0211	0.00010664	0.0027846
c64706_g1	560.455871334996	1684.10550728834	-1.5873	0.00010688	0.0027894
c62353_g1	528.543477998614	1574.27656213285	-1.5746	0.00010771	0.0028095
c23532_g1	11.0556122610695	0	Inf	0.000109	0.0028418
c58389_g3	32.2296193105319	6.01997964223237	2.4206	0.00010974	0.0028594
c67643_g1	78.8339139981126	20.3448466341014	1.9542	0.00011075	0.0028843
c43142_g2	40.2229700997465	2.05340767579677	4.2919	0.0001109	0.0028865
c57791_g1	7.755209703391	40.1705377906234	-2.3729	0.0001119	0.002911
c56267_g1	97.9395672561333	11.9948408055514	3.0295	0.00011196	0.0029112
c66148_g1	295.303819814955	882.837073360292	-1.5799	0.00011217	0.002912
c88212_g1	12.0519655773277	0.616060314859667	4.2901	0.00011215	0.002912
c91919_g1	349.03916531834	7.91327906572471	5.463	0.00011214	0.002912
c66497_g1	61.6948121462511	196.039509281105	-1.6679	0.00011314	0.0029355
c37202_g1	0	10.4296868047366	-Inf	0.00011343	0.0029416
c47322_g1	2.65874679736884	22.8929164181235	-3.1061	0.00011427	0.0029616
c81422_g1	1.19295129097911	146.499320245896	-6.9402	0.00011498	0.0029786
c97634_g1	98.2306863133777	302.020510037468	-1.6204	0.0001151	0.00298
c58568_g4	114.641780804493	32.9032011537329	1.8008	0.00011535	0.002985
c60688_g1	10.2443536222723	46.0094039497858	-2.1671	0.00011543	0.0029855
c47280_g2	249.801902823416	748.925309312398	-1.584	0.00011571	0.002991
c65900_g3	25.7709879515101	0.487873553775628	5.7231	0.00011577	0.0029911
c13064_g1	0.371807953056675	12.7923947246873	-5.1046	0.00011616	0.0029978
c66079_g1	933.071759529829	319.325661073222	1.547	0.00011614	0.0029978
c52887_g1	29.7619116974875	108.908501525227	-1.8716	0.00011741	0.0030283
c65570_g1	1306.6534466912	432.721593574266	1.5944	0.00011746	0.0030283
c91565_g1	3951.95925508414	11618.5227111046	-1.5558	0.00011866	0.0030576
c66346_g2	83.5378557687236	339.27189696669	-2.0219	0.00011949	0.0030757
c66950_g3	154.79694311571	45.7197091265681	1.7595	0.00011943	0.0030757
c54341_g2	3955.79045180238	110.690468940427	5.1594	0.00011961	0.0030773
c67596_g6	28.4310159399984	0.898707137417522	4.9835	0.00011968	0.0030775
c66933_g5	442.547606078164	1548.48668654383	-1.807	0.00011989	0.0030812
c63057_g1	13.9970879729742	0.898707137417522	3.9611	0.00012014	0.0030859
c66824_g2	194.769834806454	60.1291648854332	1.6956	0.00012047	0.0030929
c97673_g1	675.713272177654	62.7434254268657	3.4289	0.00012077	0.0030989
c57107_g2	42.829007895768	147.489892741884	-1.784	0.00012113	0.0031066
c67346_g1	27.1186566990921	120.858773599581	-2.156	0.00012236	0.0031366
c63676_g1	352.094007095258	113.318897206661	1.6356	0.00012277	0.0031452
c86229_g1	217.401130473204	643.966976845505	-1.5666	0.0001232	0.0031548
c42821_g1	165.767726514722	508.942666167728	-1.6183	0.00012371	0.0031662
c64100_g1	4997.39101175945	1715.51495964103	1.5425	0.00012386	0.0031682
c34266_g1	25.7804869341683	93.4412990167763	-1.8578	0.00012494	0.0031941
c62276_g1	41.534702836074	9.08784447125044	2.1923	0.00012533	0.0032025
c67929_g2	11.1215880861668	0.243936776887814	5.5107	0.00012544	0.0032038
c60848_g1	158.269820918316	474.466024745875	-1.5839	0.00012559	0.0032058
c65164_g1	96.4482301957994	26.5576162622713	1.8606	0.00012694	0.0032385
c63212_g1	28.0044463615407	100.806752578049	-1.8479	0.00012794	0.0032625
c74453_g1	3.51287804783996	421.292130235002	-6.906	0.00012822	0.0032678
c63738_g1	222.946928764092	653.625665249674	-1.5518	0.00012834	0.0032693
c17282_g1	587.016655195988	195.036513460304	1.5897	0.0001288	0.0032791
c60738_g1	141.689846672195	432.362291578532	-1.6095	0.00012924	0.0032888
c62825_g1	448.98787403092	1322.32415469135	-1.5583	0.00012956	0.0032952
c38925_g1	7.97624039210653	40.1475649060946	-2.3315	0.00012988	0.0033016
c60547_g1	3.92494792088001	28.3927208941535	-2.8548	0.00013002	0.0033035
c61613_g2	176.184534495284	520.402498335314	-1.5625	0.00013091	0.0033243
c59040_g1	933.670123243195	2699.21828695353	-1.5316	0.00013185	0.0033463
c56537_g2	1269.10853711537	3678.28181028933	-1.5352	0.00013199	0.0033482
c67402_g4	11.8682004004379	52.5194171980357	-2.1457	0.00013212	0.0033499
c65887_g1	823.584937379048	2393.45164654199	-1.5391	0.00013343	0.0033813
c67888_g1	100.82589562617	498.012347907134	-2.3043	0.00013411	0.0033951
c74909_g1	15.1412221454159	106.922661644701	-2.82	0.00013412	0.0033951
c97720_g1	183.652090293646	27.3014832170087	2.7499	0.00013432	0.0033985
c54856_g1	22.7984118952649	761.368376490429	-5.0616	0.000135	0.003414
c74050_g1	3359.23640732577	1179.34177042653	1.5102	0.00013543	0.003423
c62172_g1	391.739822830865	99.8845489879308	1.9716	0.00013573	0.0034289
c62165_g1	28.9087242311205	157.47176689683	-2.4455	0.00013592	0.0034301
c67634_g1	8.34804834516321	41.0192385007096	-2.2968	0.00013587	0.0034301
c48300_g1	937.823161735781	2647.81405198011	-1.4974	0.00013632	0.0034385
c63335_g1	8.76439581748028	0	Inf	0.00013726	0.0034584
c64546_g2	19.3548434876953	2.49692299307175	2.9545	0.00013732	0.0034584
c9329_g1	8.76439581748028	0	Inf	0.00013726	0.0034584
c38426_g1	8.75284421076856	0	Inf	0.00013768	0.0034656
c51175_g2	1716.41301538526	4993.12861370658	-1.5405	0.00013779	0.0034665
c10927_g1	16.4275300741928	1.43131904890015	3.5207	0.00013853	0.0034818
c66264_g2	14.8914811434287	1.10393386863529	3.7538	0.00013854	0.0034818
c12662_g1	83.214527527189	23.6083500202291	1.8175	0.00013877	0.003486
c60146_g1	124.204265055924	375.885014346511	-1.5976	0.00014163	0.003556
c49240_g1	1.91513089125549	19.163492674126	-3.3228	0.00014199	0.0035631
c65418_g1	99.1746197258521	29.4174547404131	1.7533	0.00014219	0.0035663
c62185_g1	335.607238022403	113.069003841219	1.5696	0.0001423	0.0035673
c65465_g5	28.4370087563137	0.327385180264854	6.4406	0.00014268	0.003575
c36327_g1	91.9446542410013	286.401883761444	-1.6392	0.00014341	0.0035913
c57102_g2	1.87059137199509	19.1574643620891	-3.3563	0.00014351	0.0035919
c65222_g2	23.029664690121	2.78521800646022	3.0476	0.00014361	0.0035927
c66506_g2	31.5810752592546	0	Inf	0.00014448	0.0036125
c65543_g1	1599.50251951102	453.767519631119	1.8176	0.0001455	0.0036363
c57432_g1	1309.39446498627	449.45560630663	1.5426	0.00014644	0.0036578
c64138_g1	4.263767961388	29.1241511036106	-2.772	0.00014721	0.0036752
c56502_g1	242.150271863964	705.989248755952	-1.5437	0.00014732	0.0036762
c61156_g1	917.724675678305	2647.56838329787	-1.5285	0.0001478	0.0036862
c66470_g3	31.1874452838939	4.74312065480603	2.7171	0.00014813	0.0036924
c2159_g1	113.49046924352	348.341682681374	-1.6179	0.00015029	0.0037427
c66616_g3	1584.99564388138	551.296515954288	1.5236	0.00015023	0.0037427
c69450_g1	8.24741769993068	40.5043314041315	-2.2961	0.00015192	0.0037812
c4851_g1	370.45340633266	125.800851323576	1.5582	0.00015234	0.0037879
c56966_g1	20.9855785568284	77.2370408800069	-1.8799	0.00015233	0.0037879
c50673_g1	291.363021042302	0.243936776887814	10.222	0.00015255	0.0037911
c5007_g1	0	9.95348975382853	-Inf	0.00015372	0.0038183
c66975_g2	529.573590660355	182.40347142126	1.5377	0.0001542	0.0038283
c66526_g1	2146.07992779739	742.325698673738	1.5316	0.00015438	0.0038287
c67869_g4	44.8321089855948	10.0166931688527	2.1621	0.00015435	0.0038287
c58740_g1	38.729456373641	130.647593646629	-1.7542	0.00015505	0.0038434
c67840_g1	676.486873811129	45.852215992136	3.883	0.00015528	0.0038472
c53815_g1	31.2876902126593	5.86551958075855	2.4153	0.00015547	0.0038501
c85979_g1	0	10.2162717092399	-Inf	0.00015642	0.0038715
c66611_g4	337.664114940063	2.97838811360407	6.8249	0.00015769	0.0039011
c59716_g1	44.7177017584271	149.980407301712	-1.7459	0.00015835	0.0039154
c67050_g9	800.624065275688	282.013441275915	1.5054	0.00015851	0.0039174
c66042_g5	20.550791186832	2.74047964875322	2.9067	0.00016012	0.003955
c68215_g1	2313.99518485047	15.5867490605668	7.2139	0.00016105	0.0039761
c85852_g1	21894.0236664489	7690.10894492059	1.5095	0.00016149	0.0039848
c60518_g1	392.565526329451	1153.94513966009	-1.5556	0.00016205	0.0039967
c66367_g1	602.061778674873	1709.92799790561	-1.506	0.0001624	0.0040033
c39266_g1	0	9.80721805663361	-Inf	0.00016301	0.0040164
c62012_g1	11.5379355584839	48.3036403850881	-2.0657	0.00016421	0.0040439
c64859_g1	31.6796532804336	111.443114875346	-1.8147	0.00016429	0.0040439
c85798_g1	2.51524354046239	21.4807019939571	-3.0943	0.00016438	0.004044
c66036_g3	95.5469487343773	287.012390380924	-1.5868	0.0001647	0.0040499
c65579_g7	402.722909142032	1163.73387990033	-1.5309	0.00016565	0.0040712
c54972_g1	11615.4934409697	4111.31241423449	1.4984	0.00016676	0.0040963
c53543_g1	309.004394996134	105.244749646219	1.5539	0.0001674	0.00411
c86483_g1	2.02564623561326	19.1255428708687	-3.239	0.00016782	0.0041184
c66432_g1	5.60450010855059	30.5000749805591	-2.4442	0.00016842	0.004131
c46830_g1	33.6346603752053	116.006570808425	-1.7862	0.0001687	0.0041319
c64760_g1	839.643703458647	288.765991491224	1.5399	0.00016867	0.0041319
c66828_g1	1269.23596985922	326.28316047732	1.9598	0.00016871	0.0041319
c86164_g1	280.035136983919	815.881279452258	-1.5428	0.00016934	0.0041451
c62325_g1	87.993220982073	264.033462614007	-1.5853	0.0001695	0.004147
[truncated: 1,177 more rows]
