# Supplementary material for: The developmental transcriptome of the bamboo snout beetle Cyrtotrachelus buqueti and insights into candidate pheromone-binding proteins
Source: PLoS One. 2017 Jun 29;12(6):e0179807. doi: 10.1371/journal.pone.0179807 (PMC5491049; doi:10.1371/journal.pone.0179807)
Supplement: S24 Text — (XLS) [file pone.0179807.s024.xls]

gene_id	CB_L_readcount	CB_C_readcount	log2FoldChange	pval	padj
c65679_g2	38676.5825237237	8.69829932904999	12.118	5.2921e-81	2.646e-76
c65005_g3	18435.0241840028	9.23940516518697	10.962	2.1528e-71	5.3818e-67
c60636_g1	7828.36270276358	2.37775786286503	11.685	1.8367e-70	3.0612e-66
c20295_g1	25367.435569467	15.9687300916451	10.634	4.4324e-70	5.5404e-66
c68043_g1	7793.85772677017	2.65575387822859	11.519	1.3618e-69	1.3617e-65
c85852_g1	21190.1955100701	14.3155697139165	10.532	2.8401e-69	2.3667e-65
c15329_g1	14873.6094126962	9.36958080464147	10.632	8.829e-69	6.3063e-65
c67209_g1	93405.9857807565	85.0055914674075	10.102	6.4627e-68	4.0391e-64
c42980_g1	5449.37938227033	1.48608985427347	11.84	1.0795e-67	5.997e-64
c45837_g1	9059.30836726336	6.06387185463938	10.545	3.2849e-66	1.6424e-62
c97318_g1	50607.6436213552	52.4139532196626	9.9152	4.9051e-66	2.2296e-62
c57174_g1	21047.2303249291	20.328813620738	10.016	1.1879e-65	4.9496e-62
c91700_g1	6057.95092039906	3.54527515041087	10.739	1.3942e-64	5.3621e-61
c74172_g1	3283.71878601199	0.889521272182282	11.85	2.2562e-63	8.0578e-60
c67527_g4	27418.5627956781	38.0317162325651	9.4937	2.7955e-62	9.3182e-59
c54972_g1	11236.9098833593	15.0871839596448	9.5407	2.0966e-61	6.5517e-58
c47220_g1	5214.31281456326	4.15465367082031	10.294	4.5563e-60	1.3401e-56
c97599_g1	3164.7826571624	2.36494792454676	10.386	4.9332e-59	1.3703e-55
c24898_g1	8.32894827363587	6910.26586144691	-9.6964	7.7335e-59	2.0351e-55
c65694_g3	2348.13313550157	1.22942024272788	10.899	1.4844e-58	3.7109e-55
c64474_g1	270.242567081978	265534.770447567	-9.9404	5.9776e-58	1.4232e-54
c81047_g1	2115.45399916418	0.573095441863936	11.85	7.0948e-58	1.6124e-54
c68116_g1	14560.7312925625	27.5821409721963	9.0441	7.855e-58	1.7076e-54
c2043_g1	2528.57795067521	1.85160870145558	10.415	1.3584e-57	2.83e-54
c74074_g1	3564.92445462797	4.35156706359315	9.6781	4.261e-57	8.5219e-54
c60110_g1	3042.79364741787	3.58155822895638	9.7306	1.5835e-56	3.0452e-53
c65005_g2	4308.71383575439	6.37446928118504	9.4007	2.2492e-56	4.1651e-53
c15345_g1	20178.4985663155	19.3810710607371	10.024	3.6651e-56	6.5448e-53
c15411_g1	2688.11202051187	2.99779958518346	9.8085	5.9648e-56	1.0284e-52
c66933_g1	2171.64929168014	2.10827831300117	10.009	3.3623e-55	5.6037e-52
c50594_g1	5197.66822105639	11.5872496785969	8.8092	4.5986e-54	7.4169e-51
c37548_g1	1208.72359577125	0.316425830318346	11.899	7.1081e-53	1.1106e-49
c8314_g1	1366.69933833307	0	Inf	2.8786e-52	4.3614e-49
c40039_g1	3240.61040671976	8.88240278350456	8.5111	1.7468e-50	2.4954e-47
c85857_g1	983.935520299692	0.316425830318346	11.602	1.718e-50	2.4954e-47
c85913_g1	1953.06545453534	2.90390702427447	9.3935	3.0734e-50	4.2685e-47
c97583_g1	1670.16723470185	3.26727913504731	8.9977	1.3035e-49	1.7614e-46
c63568_g2	1337.58510689934	2.06133203254668	9.3418	3.4714e-49	4.5676e-46
c66862_g10	1812.30049000031	4.33875712527489	8.7063	1.9501e-48	2.5001e-45
c65966_g1	1050.39895984606	1.15900082204613	9.8238	3.3414e-48	4.1766e-45
c63322_g1	1795.359943774	4.97958392609354	8.494	3.9345e-48	4.798e-45
c91555_g1	2333.9863381751	7.45821588441313	8.2897	4.3946e-48	5.2316e-45
c74575_g1	2434.61673229313	7.74902183809495	8.2955	5.6136e-48	6.5273e-45
c5323_g1	4313.23344384887	19.7033957749655	7.7742	2.4657e-47	2.8019e-44
c65193_g1	43710.4013510394	19.3901993316919	11.138	4.3874e-47	4.8748e-44
c91875_g1	2878.43805854295	11.1641213490513	8.0103	4.8988e-47	5.3247e-44
c68479_g1	930.264090584806	1.13338094540961	9.6809	1.1603e-46	1.2343e-43
c65704_g1	1173.56326822802	2.32866484600125	8.9772	1.284e-46	1.3374e-43
c66616_g3	1534.59667741575	0.585905380182198	11.355	1.351e-46	1.3785e-43
c74594_g1	963.797117865657	1.55865601136448	9.2723	1.4055e-46	1.4054e-43
c52010_g1	3.24842636212072	1531.96924646185	-8.8814	1.5092e-46	1.4796e-43
c5093_g1	3779.70598704529	17.8971279428729	7.7224	2.1419e-46	2.0595e-43
c97442_g1	2521.55124011717	3.47270899331985	9.504	2.1896e-46	2.0657e-43
c61651_g1	680.47735506537	0.292952690091099	11.182	6.5024e-46	6.0206e-43
c51543_g1	208.763031855937	35940.0906551119	-7.4276	1.1498e-45	1.0452e-42
c67725_g2	827.161149476308	1.20594710250063	9.4219	2.1443e-45	1.9145e-42
c32322_g1	917.023557726771	1.80251568459181	8.9908	4.2614e-45	3.738e-42
c66590_g1	146.106983351497	101348.303443667	-9.4381	5.8033e-45	5.0027e-42
c63172_g1	899.410157984258	1.78970574627355	8.9731	9.3054e-45	7.8858e-42
c19307_g1	614.195537012355	0.280142751772837	11.098	1.0016e-44	8.3464e-42
c91741_g1	2629.65046825715	2.35428472263778	10.125	1.0783e-44	8.8386e-42
c54470_g1	60122.39712038	18.3138865433281	11.681	1.2423e-44	1.0018e-41
c91542_g1	864.589230405172	1.52237293281897	9.1495	2.2176e-44	1.7599e-41
c91924_g1	868.428434888027	1.74275946581906	8.9609	3.9568e-44	3.0912e-41
c65996_g2	2561.66288186744	2.98498964686519	9.7451	4.336e-44	3.3353e-41
c67316_g1	1234.95465498836	4.06927757541103	8.2455	4.5397e-44	3.4391e-41
c91551_g1	1291.02283453466	1.52237293281897	9.728	8.7396e-44	6.5219e-41
c66716_g2	3218.16517881803	18.7700871292361	7.4217	1.6376e-43	1.2041e-40
c59269_g1	487.215359637467	0	Inf	4.7514e-43	3.443e-40
c86600_g1	570.840426734104	0.632851660636692	9.817	1.8259e-42	1.3042e-39
c91709_g1	2152.50240209672	7.73621189977669	8.1202	2.2197e-42	1.5631e-39
c97526_g1	613.325478539961	0.925804350727791	9.3717	3.8346e-42	2.6629e-39
c66452_g1	2047.42229915832	12.3294919001879	7.3756	4.9077e-42	3.3613e-39
c14483_g1	4617.5758214905	35.7717763511549	7.0122	5.8426e-42	3.9476e-39
c74140_g1	10.3857438925613	8161.57626506	-9.6181	9.191e-42	6.1272e-39
c56727_g1	530.253179769838	0.573095441863936	9.8537	1.4532e-41	9.5601e-39
c60866_g1	726.613555254581	2.14241465513741	8.4058	2.7641e-41	1.7948e-38
c67292_g6	1438.56127031493	1.53518287113724	9.872	3.7569e-41	2.4082e-38
c97400_g1	7473.93688848684	68.1012093387637	6.778	6.0234e-41	3.8122e-38
c80047_g1	2750.28919179909	21.5838537401024	6.9935	1.5741e-40	9.8379e-38
c67391_g2	1259.1950057665	7.71273875954944	7.351	2.6779e-40	1.653e-37
c68178_g1	49.0849947522962	5458.91036548229	-6.7972	3.6769e-40	2.242e-37
c92105_g1	598.380138422128	1.71928632559181	8.4431	7.2642e-40	4.376e-37
c68464_g1	1442.62922755952	11.1309786125515	7.018	1.5418e-39	9.1772e-37
c55127_g1	488.605965908338	0.949277490955038	9.0076	2.5433e-39	1.496e-36
c51890_g1	508.650582963611	1.24223018104614	8.6776	2.8055e-39	1.6311e-36
c67976_g1	10646.4654042279	74.9475552959003	7.1503	4.9551e-39	2.8477e-36
c79951_g1	2581.23583233173	21.2082130163291	6.9273	6.3704e-39	3.6195e-36
c47341_g1	2911.1896236465	3.0212727254107	9.9122	7.2764e-39	4.0878e-36
c64377_g1	1196.02985796274	2.96151650663795	8.6577	1.5204e-38	8.4464e-36
c60682_g1	31668.5090228651	391.395305258658	6.3383	2.6386e-38	1.4498e-35
c4851_g1	358.414183666469	0.280142751772837	10.321	9.7189e-38	5.2819e-35
c4508_g1	2143.56585709543	21.0464295713288	6.6703	1.0582e-37	5.6892e-35
c66520_g1	393.807507553873	0.609378520409445	9.3359	1.2668e-37	6.7381e-35
c85832_g1	1556.219009658	13.5168006605976	6.8471	1.4301e-37	7.5268e-35
c58782_g1	839.392528000993	3.46204579141087	7.9216	3.5102e-37	1.8282e-34
c57309_g1	340.182580766149	0.316425830318346	10.07	5.1401e-37	2.6495e-34
c60619_g1	433.128186206645	0.878858070273297	8.9449	5.6034e-37	2.8588e-34
c91738_g1	1152.32679099683	10.3535359630505	6.7983	5.8095e-37	2.934e-34
c63290_g1	1282.62889225579	11.7991197460973	6.7643	6.6509e-37	3.3254e-34
c4399_g1	359.313771124635	0.609378520409445	9.2037	1.0922e-36	5.4069e-34
c20285_g1	4800.03228011132	7.66579247909495	9.2904	1.4469e-36	7.0927e-34
c55846_g1	337.628971100269	0.292952690091099	10.171	1.5135e-36	7.3469e-34
c92011_g1	43.0949540147708	3816.80436179385	-6.4687	2.1172e-36	1.0179e-33
c91739_g1	9454.29048852083	124.938799313745	6.2417	2.5391e-36	1.2091e-33
c80378_g1	754.491725562148	5.65355346341204	7.0602	2.9522e-36	1.3925e-33
c63568_g1	286.397600390239	0	Inf	5.6144e-36	2.6235e-33
c62033_g1	506.01844903528	2.66856381654685	7.567	8.5244e-36	3.9464e-33
c62616_g1	123.733252962141	9805.61298698339	-6.3083	1.1899e-35	5.4582e-33
c67519_g1	895.897989834411	3.49832886995637	8.0005	2.8426e-35	1.292e-32
c67765_g3	1130.74340289008	12.4511510741427	6.5048	4.9324e-35	2.2218e-32
c33176_g1	644.233626382366	2.09546837468291	8.2642	7.1752e-35	3.2031e-32
c57239_g2	5059.73706881422	53.2363363734835	6.5705	1.3618e-34	6.0257e-32
c66716_g1	1517.11362825489	19.5785962589651	6.2759	1.7528e-34	7.6877e-32
c66301_g3	1266.68486408223	16.0519594506451	6.3022	2.3467e-34	1.0203e-31
c97584_g1	1610.42553482289	21.7363493890112	6.2112	2.3754e-34	1.0239e-31
c80025_g1	15.8598599893517	22603.0423083408	-10.477	3.9177e-34	1.6742e-31
c67478_g2	2.77635930437295	520.594372557915	-7.5508	4.9761e-34	2.1085e-31
c66933_g3	277.089665623296	0.292952690091099	9.8855	6.1347e-34	2.5775e-31
c29237_g1	240.473620494334	15198.9954759464	-5.982	9.775e-34	4.0728e-31
c65680_g1	1059.86466023631	1.19528390059164	9.7923	1.2473e-33	5.1541e-31
c61321_g1	2374.34584028879	29.290152290424	6.341	1.3687e-33	5.6094e-31
c85986_g1	1.73100948265821	421.158841106306	-7.9266	2.073e-33	8.4266e-31
c40640_g2	669.626326762737	6.92991998659441	6.5944	3.4624e-33	1.3961e-30
c65121_g2	1632.47159871584	24.4444256711484	6.0614	4.9717e-33	1.9839e-30
c80778_g1	224.251879320494	0	Inf	4.9995e-33	1.9839e-30
c2274_g1	1564.56686478768	25.0047816548315	5.9674	1.8658e-32	7.3454e-30
c74010_g1	470.849702586624	2.32866484600125	7.6596	1.8971e-32	7.4105e-30
c14948_g1	615.204314104845	6.71168019000361	6.5182	2.5106e-32	9.7309e-30
c63139_g1	665.7946080193	4.42627995709344	7.2328	2.8732e-32	1.1051e-29
c64264_g2	4974.46701741873	58.5003565241685	6.41	5.4785e-32	2.091e-29
c2316_g1	26081.6628242367	522.26088419928	5.6421	6.8076e-32	2.5786e-29
c46603_g1	5752.55741365958	114.411645008151	5.6519	8.3956e-32	3.1562e-29
c85866_g1	1119.01344054936	17.3197390281904	6.0137	1.076e-31	4.015e-29
c64497_g3	654.924351160992	8.19623511332295	6.3202	1.6324e-31	6.0459e-29
c67742_g3	336.100620775232	2.09546837468291	7.3255	1.66e-31	6.103e-29
c15292_g1	601.996071204208	7.17646772154877	6.3903	2.0278e-31	7.4006e-29
c65827_g1	577.59239029504	6.67171544409469	6.4359	2.5051e-31	9.0763e-29
c68217_g1	574.372517182855	1.45195351213723	8.6278	7.4929e-31	2.6952e-28
c85771_g1	3131.87341389355	63.694428099352	5.6197	9.529e-31	3.4032e-28
c97367_g1	1105.9964872036	0.853238193636774	10.34	1.2278e-30	4.3538e-28
c19303_g1	1077.63082689643	0.585905380182198	10.845	1.306e-30	4.5985e-28
c97775_g1	639.496078281659	3.2309960565018	7.6288	1.634e-30	5.7131e-28
c67582_g3	304.573988305415	0.632851660636692	8.9107	2.0393e-30	7.0806e-28
c91580_g1	38631.0003340905	922.792894191346	5.3876	4.9194e-30	1.6963e-27
c65925_g1	5471.02289725144	56.5108193181211	6.5971	5.293e-30	1.8126e-27
c57974_g1	1018.96926147517	19.0070357480553	5.7444	6.3496e-30	2.1597e-27
c61651_g2	4514.93045156657	1.82813556122834	11.27	6.7146e-30	2.2684e-27
c39968_g1	1070.64824657084	19.6681953470555	5.7665	6.9464e-30	2.3309e-27
c13455_g2	406.610983400889	4.704275972457	6.4335	1.047e-29	3.4898e-27
c64420_g2	214.708339067878	0	Inf	1.4198e-29	4.7012e-27
c67270_g3	494.902770950906	6.94756472304898	6.1545	1.5552e-29	5.1157e-27
c29960_g1	19301.0427827276	9.9304076335049	10.925	1.6923e-29	5.5303e-27
c59502_g1	17674.1209342829	12.872132667279	10.423	2.3261e-29	7.5522e-27
c63614_g1	63.2484383578362	2873.33714610978	-5.5056	2.7069e-29	8.7318e-27
c64860_g1	504.497937160071	2.13175145322842	7.8867	3.0772e-29	9.8627e-27
c64161_g1	562.524697531108	7.90113568682257	6.1537	4.3595e-29	1.3884e-26
c62132_g1	231.175120727941	1.22942024272788	7.5549	5.2761e-29	1.6696e-26
c42897_g1	20.367206585744	1282.94504362693	-5.9771	9.0191e-29	2.8361e-26
c59699_g1	466.667601377928	7.17592639623102	6.0231	9.7758e-29	3.0549e-26
c59923_g1	301.908453728573	3.04474586563795	6.6316	1.177e-28	3.6552e-26
c58149_g2	138.591579835838	5549.17830549176	-5.3234	1.8039e-28	5.5675e-26
c66455_g4	260.859567441697	2.03571215591016	7.0016	2.0493e-28	6.286e-26
c61204_g2	0	186.103266656506	-Inf	2.2341e-28	6.8112e-26
c66067_g2	300.029914815232	0	Inf	2.4839e-28	7.5268e-26
c67318_g2	2113.97040676054	48.1382336154809	5.4566	2.6324e-28	7.9286e-26
c65907_g1	8.23894748259605	525.523791651142	-5.9952	3.3791e-28	1.0117e-25
c57058_g2	200.118528969772	0.876711333864021	7.8345	3.8644e-28	1.1501e-25
c60713_g1	613.715092443748	25357.8544269354	-5.3687	3.9513e-28	1.169e-25
c62970_g1	26.9201023520992	1216.92890146682	-5.4984	5.1342e-28	1.51e-25
c37489_g1	38.7564478097009	9918.61555967084	-7.9996	5.3424e-28	1.5621e-25
c56366_g1	170.927532685114	0.316425830318346	9.0773	5.7122e-28	1.6605e-25
c65412_g2	1014.19467230738	25.0212732605131	5.341	1.3919e-27	4.0226e-25
c66934_g1	20258.4734079392	36.2569671610191	9.1261	1.5836e-27	4.5506e-25
c86706_g1	1064.75765680684	6.41075235973055	7.3758	2.2942e-27	6.5547e-25
c93760_g1	368.944400536449	5.53618776227581	6.0584	2.7317e-27	7.7605e-25
c63167_g1	10388.6855979799	307.757872348698	5.0771	2.8917e-27	8.1684e-25
c61546_g1	1444.65782614327	39.4206841388848	5.1956	3.5186e-27	9.8835e-25
c58437_g1	948.648903692514	1.50956299450071	9.2956	3.7744e-27	1.0543e-24
c39694_g1	1045.50229599742	27.311578771697	5.2585	3.8338e-27	1.0643e-24
c80078_g1	596.354483521636	12.8166699213248	5.5401	3.8528e-27	1.0643e-24
c30812_g1	476.17390785641	9.06381817623211	5.7152	3.9162e-27	1.0759e-24
c21090_g1	469.610078644481	9.05100823791385	5.6972	5.4035e-27	1.4683e-24
c43045_g1	262.332456350118	2.9380433664107	6.4804	5.3836e-27	1.4683e-24
c81838_g1	157.709475208622	0.280142751772837	9.1369	6.2484e-27	1.6887e-24
c67385_g1	112.105271317045	3380.00317409029	-4.9141	6.6344e-27	1.7834e-24
c54229_g1	3549.07456740639	105.551562234101	5.0714	6.6987e-27	1.7911e-24
c97694_g1	192.801643156979	1.13338094540961	7.4103	6.8496e-27	1.8217e-24
c56600_g1	2415.34277658505	2.90176028786519	9.7011	6.9268e-27	1.8325e-24
c57559_g1	456.076757368208	8.6321733811868	5.7234	7.1494e-27	1.8814e-24
c68556_g1	276.339033630125	3.64346118413841	6.245	7.6424e-27	2.0006e-24
c66912_g4	212.944042224347	1.80251568459181	6.8843	9.1326e-27	2.3782e-24
c91605_g1	295.199130775205	4.12903379418379	6.1597	1.027e-26	2.6605e-24
c56744_g1	20.9964249429806	870.350818178641	-5.3734	1.054e-26	2.71e-24
c67442_g1	643.800027590554	0.316425830318346	10.991	1.0569e-26	2.71e-24
c57721_g2	6503.07498372385	83.6406194617711	6.2808	1.391e-26	3.5483e-24
c68051_g1	30134.1212669228	979.482463184639	4.9432	1.7276e-26	4.3848e-24
c4756_g1	5025.60561675367	144.250285034301	5.1227	1.7856e-26	4.509e-24
c66616_g5	2617.54544198788	3.27579560054702	9.6422	1.8906e-26	4.75e-24
c8143_g1	232.62444808879	2.37775786286503	6.6123	2.2008e-26	5.502e-24
c15344_g1	208.110587145156	1.78970574627355	6.8615	2.2931e-26	5.7042e-24
c62035_g1	236.750256319551	2.66856381654685	6.4712	3.0479e-26	7.5442e-24
c85796_g1	7560.91811363421	251.444174084452	4.9103	3.2416e-26	7.984e-24
c61222_g1	340.91026437103	5.59379724463929	5.9294	3.4251e-26	8.3947e-24
c30812_g2	361.390988914108	6.53241153368534	5.7898	3.5016e-26	8.5404e-24
c65653_g4	1350.97635994969	1.43914357381897	9.8746	5.18e-26	1.2573e-23
c79995_g1	741.900373072643	19.5987695320101	5.2424	6.2116e-26	1.5004e-23
c67386_g4	4.97943584477893	340.309523506362	-6.0947	6.4271e-26	1.5449e-23
c66845_g5	157.855474660498	0.560285503545675	8.1382	6.6345e-26	1.5872e-23
c80130_g1	1.88832195541314	224.860592544705	-6.8958	8.2075e-26	1.9541e-23
c60939_g1	237.900852349045	7686.82775690084	-5.014	8.6248e-26	2.0437e-23
c60584_g2	14.0501942703161	780.151852207195	-5.7951	9.6794e-26	2.2828e-23
c49034_g1	300.222929913408	5.1274043020026	5.8717	1.0809e-25	2.5373e-23
c58155_g1	33769.6058765063	25.7598338147407	10.356	1.6946e-25	3.9409e-23
c65363_g1	1066.68074588186	22.3522571636476	5.5766	1.6903e-25	3.9409e-23
c81450_g1	122.978451484782	0	Inf	1.7351e-25	4.0164e-23
c67584_g1	124.865843773176	0	Inf	1.754e-25	4.0413e-23
c59175_g1	1648.13608920486	9.2687067091869	7.4743	1.8219e-25	4.1786e-23
c21296_g1	6472.30824214627	18.1932209750097	8.4747	2.2525e-25	5.1426e-23
c55555_g1	287.691243362841	4.8862326905023	5.8797	2.6457e-25	6.0129e-23
c66115_g1	1746.31884865152	57.5472564055752	4.9234	2.6892e-25	6.084e-23
c42723_g1	11.6783532536487	496.033192144569	-5.4085	2.7407e-25	6.1536e-23
c56347_g1	18.4678215452734	1327.65914262803	-6.1677	2.7446e-25	6.1536e-23
c65092_g1	595.859873345891	15.5946242988259	5.2559	2.8142e-25	6.2816e-23
c68172_g1	1711.854608499	4.07142431182031	8.7158	3.0497e-25	6.777e-23
c91917_g1	523.90183363453	13.3556290210525	5.2938	3.1797e-25	7.0345e-23
c66382_g1	769.124537156838	22.0923581650573	5.1216	3.5687e-25	7.8605e-23
c67426_g1	4929.51176848495	179.169887277592	4.782	3.6176e-25	7.9331e-23
c20927_g1	219.383384995235	2.59814439586511	6.3998	3.8296e-25	8.3613e-23
c91828_g1	4.17005473219659	283.085151705195	-6.085	4.222e-25	9.1781e-23
c92539_g1	380.646526731008	8.67482618882274	5.4555	5.1607e-25	1.117e-22
c18368_g1	13.9148911756877	632.460911038506	-5.5063	5.396e-25	1.1629e-22
c67530_g1	300.9661123752	9842.15243352532	-5.0313	5.6203e-25	1.2061e-22
c56287_g1	414.705344618428	8.57878689150448	5.5952	5.7929e-25	1.2378e-22
c68191_g1	2565.67017524661	3.45138258950188	9.5379	6.0202e-25	1.2809e-22
c66824_g2	188.821458307139	1.78970574627355	6.7212	6.7832e-25	1.4371e-22
c51192_g1	404.922674089016	9.36958080464147	5.4335	6.9446e-25	1.4651e-22
c53558_g1	10.5431860047992	451.579267350508	-5.4206	9.4177e-25	1.9785e-22
c79946_g1	1948.30103148391	59.22865424153	5.0398	9.9842e-25	2.0887e-22
c67071_g1	5543.9966024589	2.99565284877418	10.854	1.0186e-24	2.122e-22
c58644_g1	1767.86214676425	3.13281002277426	9.1403	1.2427e-24	2.5782e-22
c67662_g4	754.238794589213	2.67922701845583	8.1371	1.4115e-24	2.9163e-22
c59081_g1	795.721059578325	25.5730422985591	4.9596	1.6206e-24	3.3345e-22
c28564_g1	20.5021114187791	718.304364420012	-5.1308	2.5526e-24	5.2307e-22
c60344_g1	35274.0869389096	52.4177053671634	9.3943	2.5877e-24	5.2809e-22
c59980_g4	324.357478553261	4.93532570736607	6.0383	2.6803e-24	5.4477e-22
c44071_g1	111.929057309404	0	Inf	3.1546e-24	6.3857e-22
c35926_g1	72.9937618254761	5761.3886216422	-6.3025	3.4192e-24	6.8933e-22
c15295_g1	3838.87918201097	145.830808774801	4.7183	4.0115e-24	8.0551e-22
c66660_g2	1084.14402055196	39.1437707741567	4.7916	7.4081e-24	1.4816e-21
c65936_g3	2414.10770638202	28.4448892369692	6.4072	8.1236e-24	1.6182e-21
c97409_g1	191.824092041128	2.64723741272888	6.1792	9.164e-24	1.8182e-21
c68095_g1	2204.37857359156	87.4677318200454	4.6555	1.0844e-23	2.1431e-21
c65872_g1	127042.184943551	5386.34901803403	4.5599	1.2043e-23	2.3706e-21
c66779_g1	1248.93909039331	0.925804350727791	10.398	1.4507e-23	2.8445e-21
c51285_g1	413.872487216479	11.8119296844156	5.1309	1.9874e-23	3.8815e-21
c28840_g1	38.1717445760106	1107.16698592696	-4.8582	2.1491e-23	4.1811e-21
c13065_g1	30.8195508950391	12935.5653663927	-8.7133	2.4201e-23	4.6899e-21
c12851_g1	535.410207770942	17.417925061918	4.942	2.6259e-23	5.0497e-21
c5107_g1	33444.2530436281	16.3662385445542	10.997	2.6162e-23	5.0497e-21
c99101_g1	160.339983386891	1.75556940413732	6.5131	3.1997e-23	6.1296e-21
c25758_g1	328.805807408131	8.08094566845859	5.3466	3.2718e-23	6.2438e-21
c47243_g1	634.02916761922	21.299417515511	4.8957	3.4832e-23	6.6219e-21
c55283_g1	14504.5174121512	641.736388013436	4.4984	4.5251e-23	8.5701e-21
c67326_g2	0.325969500172215	660.31241554557	-10.984	7.4004e-23	1.3963e-20
c66628_g1	1609.00788841141	1.77904254436456	9.8209	7.5912e-23	1.4269e-20
c65132_g2	316.847589319879	2.66856381654685	6.8916	1.0298e-22	1.9211e-20
c97333_g1	99.5418145369166	0	Inf	1.0281e-22	1.9211e-20
c64916_g1	19.3104806755838	579.559708642663	-4.9075	1.0937e-22	2.0329e-20
c66315_g1	400.105773668888	19631.291083655	-5.6166	1.2078e-22	2.2366e-20
c92429_g1	330.750883670639	9.03451663223218	5.1942	1.2226e-22	2.2557e-20
c51040_g1	801.646848591748	31.5377345138345	4.6678	1.2463e-22	2.291e-20
c67044_g2	107.174545774989	0.316425830318346	8.4039	1.3772e-22	2.5222e-20
c57523_g1	2935.2147800842	132.774987803662	4.4664	1.5905e-22	2.9023e-20
c20105_g1	537.609756015875	0	Inf	1.6382e-22	2.9785e-20
c63309_g2	373.687652774408	11.8086298172334	4.9839	1.856e-22	3.3622e-20
c42725_g1	203.019656184792	0.876711333864021	7.8553	2.0789e-22	3.7525e-20
c65475_g1	3134.69209158287	146.61366089817	4.4182	2.2484e-22	4.0438e-20
c14989_g1	202.648612126214	4.39367854591134	5.5274	2.5224e-22	4.5203e-20
c64405_g1	1671.99152567502	76.3171654448131	4.4534	2.5671e-22	4.5839e-20
c85817_g1	3347.35466931127	24.371388668877	7.1017	2.6318e-22	4.6828e-20
c45707_g1	389.592580313465	4.37289346741112	6.4772	2.9725e-22	5.2702e-20
c66560_g2	177.671935761478	2.94870656831968	5.913	3.0503e-22	5.3891e-20
c97403_g1	576.949475186159	0.596568582091183	9.9175	3.0839e-22	5.4293e-20
c63012_g1	8883.11418287174	5.40969379018471	10.681	3.4981e-22	6.1368e-20
c60082_g1	12.1392591206391	391.624951538068	-5.0117	3.6023e-22	6.2977e-20
c20578_g1	20.3669157729949	566.791691139032	-4.7985	3.6407e-22	6.3426e-20
c12730_g1	16370.1352441947	5.12955103841188	11.64	4.0151e-22	6.9705e-20
c52405_g1	127.766787624291	1.16966402395512	6.7713	4.3898e-22	7.5947e-20
c17946_g1	0	116.479135329376	-Inf	4.9602e-22	8.5518e-20
c43187_g1	729.957138787722	30.6406903817889	4.5743	5.1724e-22	8.8667e-20
c80014_g1	449.387363722445	5.21976193195746	6.4278	5.1782e-22	8.8667e-20
c60778_g1	1265.22196960921	57.3349154928945	4.4638	5.3111e-22	9.0632e-20
c58589_g1	550.303757254611	20.675082320374	4.7343	6.0581e-22	1.0303e-19
c47348_g1	1501.55418257573	68.6804522346734	4.4504	6.1104e-22	1.0356e-19
c66671_g12	7612.78030833143	368.581569510689	4.3684	6.8481e-22	1.1567e-19
c67578_g2	414.523350558475	14.3588343270076	4.8514	7.1643e-22	1.2061e-19
c58752_g1	26.2458409702401	696.665712329592	-4.7303	8.1977e-22	1.3754e-19
c68094_g1	3718.59702402488	1.72994952750079	11.07	8.8619e-22	1.4819e-19
c4884_g1	1331.6850704572	63.7513367312612	4.3847	1.1606e-21	1.9342e-19
c64592_g1	398.427932969079	14.0658816369165	4.824	1.3114e-21	2.1783e-19
c24117_g1	3000.6882045727	112.016242408831	4.7435	1.3466e-21	2.2295e-19
c66390_g2	865.310151218572	38.2669889601553	4.499	1.4865e-21	2.4529e-19
c62863_g1	51.9289343604945	1156.78037578379	-4.4774	1.5211e-21	2.5017e-19
c74645_g1	59.1332190354789	1242.19196880731	-4.3928	1.6524e-21	2.7088e-19
c47213_g1	90.4153073863652	1853.61883129478	-4.3576	2.3222e-21	3.7943e-19
c64877_g1	325.412579883265	3.38679157259282	6.5862	2.5405e-21	4.1375e-19
c65531_g1	1302.08260038631	20.7071424062384	5.9745	2.7522e-21	4.4677e-19
c38556_g1	6.90147846079112	283.828513707145	-5.362	3.0304e-21	4.9035e-19
c65579_g2	2054.77967439126	1.21875704081889	10.719	3.1544e-21	5.0876e-19
c97881_g1	121.695988389227	1.19313716418237	6.6724	4.1588e-21	6.686e-19
c57506_g1	1964.93283780215	7.88832574850431	7.9605	4.5804e-21	7.3403e-19
c21792_g1	20.4119809882563	517.638050133813	-4.6645	4.8585e-21	7.761e-19
c66370_g12	97.2271482795764	0.292952690091099	8.3745	5.7922e-21	9.2231e-19
c17950_g1	227.916070419283	6.65192397123085	5.0986	6.376e-21	1.012e-18
c67108_g1	0.325969500172215	691.519974121829	-11.051	6.5927e-21	1.0431e-18
c91712_g1	204.638977844816	4084.47556468657	-4.319	6.9487e-21	1.096e-18
c66933_g2	62111.3115882026	41.9616898975668	10.532	1.0644e-20	1.6735e-18
c68830_g1	713.398001805193	34.4612734858363	4.3717	1.5836e-20	2.482e-18
c67082_g5	35.0116150053623	668.476246749087	-4.255	1.6121e-20	2.5189e-18
c32388_g1	335.144408649454	12.1283555147339	4.7883	1.6523e-20	2.5736e-18
c65670_g1	4087.12497009805	1.74275946581906	11.195	1.6964e-20	2.6342e-18
c56478_g1	1144.73121995227	21100.9507186848	-4.2042	2.0364e-20	3.1523e-18
c79972_g1	2885.83090165817	10.2371638675506	8.139	2.1328e-20	3.2912e-18
c66108_g1	4725.78545740477	262.716506568594	4.169	2.1426e-20	3.2962e-18
c65030_g6	6720.78872746055	51.0073220120266	7.0418	2.1641e-20	3.3192e-18
c79888_g1	948.261737104692	21.7012194412386	5.4494	2.3838e-20	3.6449e-18
c66191_g1	2.2480121161844	148.911748673985	-6.0497	2.3954e-20	3.6514e-18
c39712_g1	70.8925900656317	1480.06962296651	-4.3839	3.0559e-20	4.6441e-18
c56233_g1	214.691604549259	3454.25914829122	-4.008	3.1965e-20	4.8431e-18
c53489_g1	13.7353859609012	361.987636822003	-4.72	3.2217e-20	4.8665e-18
c64343_g1	453.818111962342	7934.57801588237	-4.128	3.6765e-20	5.5369e-18
c45408_g1	3732.96519753153	216.879260231067	4.1054	3.9815e-20	5.9782e-18
c59808_g1	11131.06708636	329.47738168226	5.0783	4.1705e-20	6.2431e-18
c51933_g1	25.222500526652	1927.4098415672	-6.2558	4.5896e-20	6.8501e-18
c54838_g1	5222.20076941877	249.498416521723	4.3876	5.0522e-20	7.518e-18
c65335_g1	722.830609881434	36.4282606771554	4.3105	5.1292e-20	7.61e-18
c65106_g5	24.0425495321459	526.756978655312	-4.4535	5.7061e-20	8.4408e-18
c39762_g1	414.66048495771	11.1272969451881	5.2198	6.2572e-20	9.2288e-18
c67122_g1	3277.27837875345	10.0526081327774	8.3488	6.505e-20	9.566e-18
c74196_g1	402.520112806146	18.1361528179639	4.4721	6.791e-20	9.9573e-18
c44336_g1	5.39522277208593	200.024538739696	-5.2124	6.8901e-20	1.0073e-17
c57370_g1	4598.94540262292	272.42262372669	4.0774	8.4529e-20	1.2322e-17
c65500_g1	0.876692794297451	174.520443680773	-7.6371	8.6371e-20	1.2554e-17
c63676_g1	341.21460406838	14.1229497939622	4.5946	9.6012e-20	1.3914e-17
c45664_g1	446.713838865653	20.3346420245107	4.4573	9.6344e-20	1.3922e-17
c42985_g1	2751.13158762845	165.635041515497	4.0539	1.0815e-19	1.5583e-17
c91811_g1	1693.63146837311	99.0982461117334	4.0951	1.4553e-19	2.0908e-17
c66789_g2	4.63077723528201	174.215522863093	-5.2335	1.5134e-19	2.1682e-17
c68030_g1	90681.023686696	16.9265240480999	12.387	1.5202e-19	2.1716e-17
c57508_g1	24095.2838380104	5.95716935541213	11.982	1.7572e-19	2.5031e-17
c58496_g1	19.3666311665416	432.152606850272	-4.4799	1.7867e-19	2.5378e-17
c80307_g1	3158.58908119539	26.3403630714688	6.9059	1.7952e-19	2.5428e-17
c85750_g1	1647.90261738486	94.0187112156843	4.1315	1.9629e-19	2.7725e-17
c74503_g1	31.3711372842675	1392.83598252199	-5.4724	2.0803e-19	2.9299e-17
c66324_g1	189.429656516485	5.99130569754836	4.9826	2.112e-19	2.9663e-17
c65589_g1	35.2711674527058	674.357364934905	-4.257	2.4827e-19	3.4771e-17
c62699_g2	1021.61646679948	60.0872499937591	4.0877	2.9695e-19	4.1472e-17
c21461_g1	812.549024005388	46.3964677552982	4.1304	3.0004e-19	4.1788e-17
c57535_g1	14505.3169614301	944.889942414955	3.9403	3.9035e-19	5.4215e-17
c74413_g1	70.082443963646	0	Inf	4.0308e-19	5.5827e-17
c64421_g1	70.4868326118686	1223.54223299355	-4.1176	5.4238e-19	7.4913e-17
c58975_g1	62.9219409565877	1088.35670782585	-4.1124	5.9181e-19	8.1515e-17
c60515_g1	728.25446934485	40.2894203325669	4.176	6.0552e-19	8.3174e-17
c51285_g2	224.07215920802	8.73672914400478	4.6807	6.5624e-19	8.9895e-17
c97364_g1	23611.5512392564	27.598632577878	9.7407	6.7837e-19	9.2672e-17
c63535_g1	130.38434535403	0.292952690091099	8.7979	7.7747e-19	1.0592e-16
c62225_g1	593.54809419531	1.14619088372787	9.0164	9.5724e-19	1.3006e-16
c85736_g1	219.051217977236	3650.7216189429	-4.0588	9.9269e-19	1.3451e-16
c59219_g1	342.610522053703	5306.1428246996	-3.953	1.111e-18	1.5014e-16
c74149_g1	1895.62950446573	126.579104893203	3.9046	1.238e-18	1.6684e-16
c66407_g1	5.62003029046101	183.992281716916	-5.0329	1.4334e-18	1.9265e-16
c16456_g1	200.353432533608	4.49455264136591	5.4782	1.7656e-18	2.3667e-16
c50017_g1	577.725992894451	6.47265531491258	6.4799	1.8817e-18	2.5156e-16
c46830_g1	32.5737995787372	592.386782361128	-4.1848	1.9013e-18	2.535e-16
c64596_g1	7.94688200692792	1007.75078610927	-6.9865	2.1011e-18	2.794e-16
c64731_g1	1990.95489084813	14.6133572021439	7.09	2.1709e-18	2.8791e-16
c67123_g1	2.00069885238965	117.387435903924	-5.8746	2.2803e-18	3.0162e-16
c66769_g2	1.52863179464188	109.309107817055	-6.16	2.889e-18	3.8113e-16
c97598_g1	2542.61593912331	4.99508192613883	8.9916	2.9999e-18	3.9471e-16
c98059_g1	616.934947516549	36.8230810683374	4.0664	3.1879e-18	4.1835e-16
c39775_g1	287.268240488132	6132.59121061246	-4.416	3.5739e-18	4.6777e-16
c67396_g7	46.9722635401012	780.749514102944	-4.055	3.694e-18	4.8223e-16
c50238_g1	2624.8285008665	178.050680841686	3.8819	3.9546e-18	5.1491e-16
c67313_g1	0.438346397148726	84.66361624059	-7.5935	4.3035e-18	5.5888e-16
c91632_g1	2474.17898749266	12.7931967810975	7.5954	5.0553e-18	6.5482e-16
c79901_g1	42195.812826282	28.6829205064238	10.523	5.4292e-18	7.0144e-16
c22190_g1	688.250373444829	41.5060306369765	4.0515	5.5956e-18	7.1922e-16
c52098_g1	3721.12564897169	260.362808031226	3.8371	5.5925e-18	7.1922e-16
c51354_g1	59152.0729712874	4350.37592965166	3.7652	6.0999e-18	7.8203e-16
c61673_g1	4.03511836537835	144.647685877349	-5.1638	6.4965e-18	8.3073e-16
c47311_g2	4554.91357521506	10.4480403294146	8.768	7.9361e-18	1.0122e-15
c21423_g1	3.4394594954747	136.996850072981	-5.3158	8.8567e-18	1.1268e-15
c69992_g1	190.475452485421	1.48608985427347	7.0019	9.095e-18	1.1542e-15
c14925_g1	119.144758949762	1.16966402395512	6.6705	9.5189e-18	1.2049e-15
c73995_g1	1217.8647907205	17324.3478783248	-3.8304	9.7465e-18	1.2306e-15
c41755_g1	121.449712241296	1.81532562291007	6.064	1.0164e-17	1.28e-15
c79874_g1	180.226899050961	2716.09590875919	-3.9136	1.1149e-17	1.4006e-15
c49574_g1	395.356887369945	9.23511169236842	5.4199	1.2391e-17	1.5527e-15
c67460_g1	136341.727145097	811.443120129235	7.3925	1.2549e-17	1.5686e-15
c64834_g1	253.676277219614	4460.36577669539	-4.1361	1.3057e-17	1.628e-15
c22376_g1	274.449567110004	13.6534165092799	4.3292	1.3602e-17	1.6918e-15
c66596_g1	7038.96210748254	262.411143630321	4.7455	1.4363e-17	1.782e-15
c41727_g2	75.7131928019934	0.596568582091183	6.9877	1.5413e-17	1.9075e-15
c66778_g2	520.181838916398	32.5324233542899	3.9991	1.6554e-17	2.0437e-15
c74080_g1	260.547759526679	0	Inf	1.7754e-17	2.1864e-15
c66495_g1	3419.29239676464	253.99682892045	3.7508	1.8185e-17	2.2339e-15
c68108_g1	436.396316465632	18.9750461423283	4.5235	1.9019e-17	2.3307e-15
c65719_g1	97.8442570927472	1364.77369269588	-3.802	1.9918e-17	2.4349e-15
c47170_g1	87.032772714396	1293.96624214812	-3.8941	2.0358e-17	2.4826e-15
c66298_g2	2.72007917393217	119.653726949563	-5.4591	2.0836e-17	2.5348e-15
c55111_g1	26.8301774761203	1940.29300840194	-6.1763	2.8448e-17	3.4523e-15
c15353_g1	8.91339222836015	209.494081348926	-4.5548	3.2726e-17	3.962e-15
c45593_g1	333.292124513488	19.0588873067835	4.1283	3.2938e-17	3.9779e-15
c67430_g3	0.325969500172215	77.9358967252234	-7.9014	3.3353e-17	4.0183e-15
c91830_g1	276.95588666868	0.585905380182198	8.8848	3.8277e-17	4.6005e-15
c64271_g1	57314.1399774767	4466.84221382742	3.6816	4.3445e-17	5.2091e-15
c4478_g2	3127.56226732355	235.162892705402	3.7333	4.7164e-17	5.6416e-15
c55751_g1	3176.481308139	39688.1777575823	-3.6432	4.7664e-17	5.6877e-15
c44841_g1	83.1653945569097	1.20594710250063	6.1077	5.0589e-17	6.0223e-15
c13104_g1	846.264803844527	60.2894504649869	3.8111	5.3426e-17	6.345e-15
c62972_g2	437.688306828643	28.0697712736519	3.9628	5.3557e-17	6.3455e-15
c91650_g1	74.7915013643511	1029.39114088931	-3.7828	6.5824e-17	7.7804e-15
c74330_g1	1279.84091393585	95.0353901806885	3.7514	6.6453e-17	7.8363e-15
c65964_g7	312.777448060278	17.8635329260544	4.13	7.025e-17	8.2645e-15
c97382_g1	57816.2098600396	4677.98509335571	3.6275	7.1778e-17	8.4245e-15
c56688_g1	232.725515469238	2.34999124981922	6.6298	7.3562e-17	8.6137e-15
c85938_g1	1801.3291692659	32.2033990260655	5.8057	8.9443e-17	1.0449e-14
c86171_g1	4.26005552323641	3694.76541883463	-9.7604	1.0727e-16	1.2502e-14
c12607_g1	132.410224495354	1839.47940383418	-3.7962	1.1036e-16	1.2832e-14
c67776_g2	0	65.2418276682141	-Inf	1.1247e-16	1.3047e-14
c54341_g2	3833.74720853055	46110.7270141754	-3.5883	1.1483e-16	1.3291e-14
c91886_g1	966.086397109612	70.5806311925367	3.7748	1.1636e-16	1.3436e-14
c67965_g1	1458.00745935544	82.3082488673168	4.1468	1.1696e-16	1.3474e-14
c43368_g1	0.438346397148726	74.1242823669943	-7.4017	1.1914e-16	1.3694e-14
c62436_g2	75.3760305772806	0.853238193636774	6.465	1.2097e-16	1.3872e-14
c80038_g1	386.827474466755	24.5923165271948	3.9754	1.2467e-16	1.4264e-14
c53521_g1	29.2133093230279	466.196065380109	-3.9962	1.2881e-16	1.4704e-14
c85894_g1	2045.60176487809	163.649212271904	3.6438	1.3922e-16	1.5856e-14
c57589_g1	6.45165786949706	157.314689171767	-4.6078	1.4723e-16	1.673e-14
c59711_g1	0.685659660943476	93.955414289823	-7.0983	1.4843e-16	1.6828e-14
c85847_g1	2887.17216278329	227.938373536982	3.6629	1.555e-16	1.759e-14
c4628_g1	1130.54228538885	20.9525370104198	5.7537	1.604e-16	1.8104e-14
c15436_g1	53838.873853557	4501.2016162261	3.5803	1.6706e-16	1.8812e-14
c53590_g1	126.439888824601	1.48608985427347	6.4108	1.8918e-16	2.1256e-14
c74508_g1	100.755638022144	1.52237293281897	6.0484	1.9002e-16	2.1302e-14
c99960_g1	135.285460156458	4.97160878591158	4.7662	2.0244e-16	2.2644e-14
c63022_g1	2475.2357583071	29723.8034551545	-3.586	2.0698e-16	2.3101e-14
c67895_g1	9.47533043766476	197.711753693921	-4.3831	2.1945e-16	2.4437e-14
c91928_g1	1548.52825587671	11.1598278762328	7.1164	2.4007e-16	2.6674e-14
c54741_g1	114.266962767784	1447.40156720945	-3.663	2.5843e-16	2.8651e-14
c67662_g3	2185.97362393953	160.910221304447	3.7639	2.6698e-16	2.9533e-14
c97368_g1	9.46406179806333	189.657910917778	-4.3248	3.0966e-16	3.4178e-14
c65817_g2	1.8546012948141	95.339476917869	-5.6839	3.5535e-16	3.9134e-14
c66044_g1	2.02325832223138	117.643475145153	-5.8616	3.6705e-16	4.0334e-14
c97313_g1	8967.03492614564	8.07611087032228	10.117	3.7471e-16	4.1085e-14
c66227_g1	630.784195971956	25.0630029426501	4.6535	3.9302e-16	4.2999e-14
c15352_g1	1504.34909485584	127.250334453519	3.5634	3.954e-16	4.3165e-14
c61143_g1	93.0127933215217	1730.65578008546	-4.2177	3.968e-16	4.3224e-14
c65415_g2	146.267175922311	6.27574192213975	4.5427	4.0701e-16	4.4239e-14
c50225_g1	435.544481613736	17.5572289723273	4.6327	4.1724e-16	4.5253e-14
c61112_g1	189.721453370043	9.64174841623235	4.2984	4.1971e-16	4.5422e-14
c16347_g1	65.5072671276067	0.609378520409445	6.7482	4.702e-16	5.0776e-14
c47235_g1	24.1210761290404	358.9737499471	-3.8955	4.781e-16	5.1519e-14
c56492_g1	141.545503267103	1.52237293281897	6.5388	5.0503e-16	5.4303e-14
c91715_g1	201.546422739199	11.1123402704605	4.1809	5.2264e-16	5.6076e-14
c97312_g1	8961.25627125636	782.471881971593	3.5176	5.4786e-16	5.8656e-14
c40041_g1	747.317803768699	56.4906646099378	3.7256	5.5564e-16	5.9362e-14
c61732_g1	534.567305713511	39.2589897388837	3.7673	5.7367e-16	6.1157e-14
c14373_g1	102.136696004825	1160.55149868473	-3.5062	5.758e-16	6.1254e-14
c4578_g1	1990.07432301601	169.981010180592	3.5494	5.8709e-16	6.2322e-14
c42922_g1	269.446753081558	16.490585780236	4.0303	6.8048e-16	7.2083e-14
c57913_g1	1802.4875133005	154.749998832445	3.542	7.2949e-16	7.7112e-14
c63816_g1	282.148102241623	17.843811933328	3.983	7.806e-16	8.234e-14
c66303_g1	9519.03446883912	854.499206064513	3.4777	7.9598e-16	8.3786e-14
c7912_g1	457.604023861659	12.6005768611433	5.1825	8.0541e-16	8.46e-14
c74036_g1	119.492545121011	1401.98906837999	-3.5525	8.0944e-16	8.4845e-14
c60006_g1	237.434578708737	13.6597862383703	4.1195	8.4666e-16	8.8561e-14
c65418_g1	96.0687640203259	2.68137375486511	5.163	8.7429e-16	9.1261e-14
c85775_g1	2720.37824693789	135.373877235028	4.3288	8.8149e-16	9.182e-14
c66995_g3	193.353023991663	10.9757244217782	4.1388	8.9154e-16	9.2673e-14
c68306_g1	73.5439128372473	1.16966402395512	5.9744	9.7782e-16	1.0143e-13
c66671_g13	14953.1810660592	1338.15253381492	3.4821	1.0368e-15	1.0733e-13
c98594_g1	21.9522481503097	447.34198529151	-4.3489	1.0684e-15	1.1037e-13
c37996_g1	5633.92366368178	39.8718795668875	7.1426	1.1265e-15	1.1613e-13
c97291_g1	1275.78110528703	5.11674110009361	7.9619	1.218e-15	1.2531e-13
c65226_g15	163.600260014111	8.78152868804999	4.2196	1.2468e-15	1.2801e-13
c64550_g1	46.2194218369256	610.564561030678	-3.7236	1.2818e-15	1.3133e-13
c55753_g1	110.997001204191	1351.84865572202	-3.6063	1.3205e-15	1.3502e-13
c62919_g1	1.92204261601219	89.5321337145004	-5.5417	1.4795e-15	1.5097e-13
c67044_g22	718.113615925202	8.4885759979589	6.4025	1.5826e-15	1.6115e-13
c63982_g2	19.7261379634078	291.182166098511	-3.8837	1.6426e-15	1.6686e-13
c97332_g1	374.81639527788	4435.19162264821	-3.5647	1.6453e-15	1.6686e-13
c67326_g5	1083.63579187407	94.7972884310965	3.5149	2.1962e-15	2.2228e-13
c45613_g1	110.422551684877	4.02233129495654	4.7789	2.3184e-15	2.3418e-13
c67997_g1	4302.0954188579	409.427196418798	3.3934	2.8785e-15	2.9016e-13
c74128_g1	5820.41373769408	9.43417182155053	9.269	3.0257e-15	3.0377e-13
c91911_g1	1376.70253490821	0.292952690091099	12.198	3.0206e-15	3.0377e-13
c66748_g2	3.29336193789914	113.578961887741	-5.108	3.0418e-15	3.0478e-13
c65477_g1	3081.05317204423	252.593816630269	3.6085	3.1895e-15	3.1895e-13
c68300_g1	1055.21668780552	12.4490043377334	6.4054	3.6091e-15	3.6018e-13
c40144_g1	8.12651686119748	158.273495298719	-4.2836	3.782e-15	3.7669e-13
c21530_g1	13.8365479426983	270.475813587726	-4.2889	3.8108e-15	3.7805e-13
c61218_g1	433.441179563298	34.7185549028371	3.6421	3.8076e-15	3.7805e-13
c65795_g1	660.007282498262	55.322224196893	3.5766	3.8294e-15	3.7914e-13
c12825_g2	868.242360753348	2.68137375486511	8.339	4.0812e-15	4.0327e-13
c67716_g3	1061.63506350067	73.7080650918569	3.8483	4.1509e-15	4.0935e-13
c67805_g2	1472.30080440869	40.2674821232937	5.1923	4.3312e-15	4.263e-13
c79905_g1	20338.968381024	209.549481344972	6.6008	4.5217e-15	4.4417e-13
c12825_g1	1238.55851624585	13.8235568946433	6.4854	4.6637e-15	4.5722e-13
c45879_g1	102797.113472991	10105.8969378342	3.3465	4.8044e-15	4.7009e-13
c68854_g1	175.705640805235	1.72994952750079	6.6663	4.9945e-15	4.8773e-13
c12889_g1	10725.4629317126	702.26289555362	3.9329	5.16e-15	5.0291e-13
c66492_g2	11410.3622474433	1110.16486287599	3.3615	5.2838e-15	5.1397e-13
c58397_g2	922.849281437477	26.4865780362864	5.1228	5.7038e-15	5.5376e-13
c37186_g1	3281.34818650119	312.155981548393	3.3939	5.748e-15	5.5696e-13
c60626_g1	1017.463714717	91.4414928585942	3.476	6.6097e-15	6.3923e-13
c61455_g1	51.0851213223318	562.276571743291	-3.4603	8.0482e-15	7.7684e-13
c56429_g1	206.424728135964	13.4607965893256	3.9388	8.4175e-15	8.1092e-13
c10380_g1	255.624174016965	0.609378520409445	8.7125	8.5505e-15	8.2214e-13
c62237_g1	11086.0354441007	10.8065776420512	10.003	9.1696e-15	8.7999e-13
c66264_g1	170.502140240846	4.34090386168416	5.2957	9.3907e-15	8.9947e-13
c28601_g1	4463.43522994316	63.9440162967204	6.1252	9.7421e-15	9.3134e-13
c65567_g1	31.0792551725044	411.400783344482	-3.7265	1.0018e-14	9.5594e-13
c62423_g4	143.782395069457	0.280142751772837	9.0035	1.0054e-14	9.575e-13
c93082_g1	62.03395733205	0.925804350727791	6.0662	1.0436e-14	9.9204e-13
c2390_g1	691.767457381979	2.6450906763196	8.0308	1.1361e-14	1.0779e-12
c62154_g1	253.140663863952	0.878858070273297	8.1701	1.1533e-14	1.0921e-12
c62641_g1	6746.29768474073	8.61721670645927	9.6127	1.1826e-14	1.1177e-12
c56531_g1	4584.98094635728	463.731529720926	3.3056	1.3513e-14	1.2748e-12
c40659_g2	44.6572527455897	0	Inf	1.3937e-14	1.3123e-12
c36879_g1	5219.27486094239	57.5243950708031	6.5035	1.4135e-14	1.3285e-12
c2990_g1	2307.25146775404	1.19528390059164	10.915	1.4705e-14	1.3794e-12
c67359_g1	75.4317921497895	816.819853223838	-3.4368	1.501e-14	1.4054e-12
c67211_g4	858.656691965396	4.42198648427489	7.6012	1.669e-14	1.5598e-12
c68151_g1	41.3072883307175	475.683360335654	-3.5255	1.7024e-14	1.5881e-12
c66769_g1	4.27127043841579	111.611681941239	-4.7077	1.7659e-14	1.6442e-12
c57525_g2	34374.6523064129	3572.8085437231	3.2662	1.858e-14	1.7267e-12
c66002_g1	102.093853347063	1074.46393260565	-3.3956	2.186e-14	2.0278e-12
c65406_g2	0.876692794297451	64.0156182476693	-6.1902	2.3683e-14	2.1929e-12
c91652_g1	2826.26203516486	127.540829087157	4.4699	2.4497e-14	2.264e-12
c67001_g1	196.702008519444	13.6336955165535	3.8508	2.5291e-14	2.3331e-12
c63420_g1	7621.23565870829	798.466231939875	3.2547	2.6352e-14	2.4265e-12
c45625_g2	179.268903506204	12.1219153055061	3.8864	2.7399e-14	2.5182e-12
c67894_g1	32.2142927818709	394.200075074024	-3.6132	2.9786e-14	2.7326e-12
c68639_g1	54.9526828437231	0.632851660636692	6.4402	3.0556e-14	2.7981e-12
c66341_g2	144.052289993733	5.38407391354819	4.7418	3.1934e-14	2.919e-12
c3068_g1	731.488881929955	21.5475706615569	5.0852	3.6872e-14	3.3641e-12
c4265_g1	66753.3472951518	1601.48132596469	5.3814	3.7384e-14	3.4047e-12
c56570_g1	50.2992608803941	0.292952690091099	7.4237	3.7714e-14	3.4285e-12
c91671_g1	43.8587198203767	0	Inf	3.8758e-14	3.517e-12
c59666_g1	43.1846102686395	0	Inf	4.2056e-14	3.8093e-12
c64057_g6	2310.6508136305	35.388230967337	6.0289	4.7187e-14	4.2664e-12
c65942_g1	116.365510204186	1056.6267831566	-3.1827	4.8668e-14	4.3923e-12
c71355_g1	110.715546827565	3.82541790218371	4.8551	4.9366e-14	4.4473e-12
c58445_g1	4.13633407159755	102.308438524873	-4.6284	5.0486e-14	4.54e-12
c67293_g2	62.70829462897	659.04998336689	-3.3937	5.1078e-14	4.585e-12
c2089_g1	2653.27051608004	284.715027867327	3.2202	5.6246e-14	5.0399e-12
c42917_g1	1232.55665093822	66.7076552044434	4.2077	5.8488e-14	5.2314e-12
c56994_g1	6.04721549685242	124.573502741608	-4.3646	6.0929e-14	5.4399e-12
c61338_g1	42.3189805593995	0	Inf	6.1314e-14	5.4646e-12
c66419_g1	25.4815250729192	323.144634352983	-3.6647	6.189e-14	5.5061e-12
c12125_g1	53.8521215412147	2968.54937512316	-5.7846	6.3599e-14	5.6481e-12
c36870_g1	88.3137560512162	1.83879876313732	5.5858	6.5734e-14	5.8274e-12
c58600_g1	3525.77768347705	352.494717172868	3.3223	6.6146e-14	5.8535e-12
c86886_g1	239.323817483675	18.8954984506917	3.6628	6.6507e-14	5.8751e-12
c21043_g1	390.422564626056	32.4623857337894	3.5882	7.2332e-14	6.3783e-12
c15388_g1	159.958574660742	1598.86493913756	-3.3213	7.2569e-14	6.388e-12
c86048_g1	520.500723278558	0.560285503545675	9.8595	7.5709e-14	6.6527e-12
c47827_g1	1.01162916111569	65.9249773917631	-6.0261	7.6406e-14	6.7022e-12
c74185_g1	152.797695582729	9.9896225269599	3.935	7.7333e-14	6.7716e-12
c66710_g1	52.3676159516701	0.573095441863936	6.5138	7.8571e-14	6.868e-12
c74155_g1	3068.48592003405	329.754817807444	3.2181	8.3874e-14	7.3187e-12
c2312_g1	5977.34951535217	640.119206277922	3.2231	8.493e-14	7.3979e-12
c68211_g1	2872.89384124038	315.951571366811	3.1847	8.9301e-14	7.7652e-12
c53401_g1	35.7776886266727	525.976826274819	-3.8779	9.5246e-14	8.2435e-12
c65964_g10	1076.81591281528	111.866976146967	3.2669	9.5026e-14	8.2435e-12
c79968_g1	1204.4549688602	9.73564097714134	6.9509	9.5297e-14	8.2435e-12
c43199_g1	921.045941711214	92.7163244508225	3.3124	1.0369e-13	8.954e-12
c63012_g2	1041.83261631134	0.889521272182282	10.194	1.0594e-13	9.1325e-12
c65183_g5	40.7118221678632	0	Inf	1.1326e-13	9.7466e-12
c54959_g1	1.69728882205917	161.905529680586	-6.5758	1.1966e-13	1.028e-11
c65226_g19	82.1766915934458	3.27579560054702	4.6488	1.2246e-13	1.0502e-11
c16057_g1	0.359690160771261	53.6492723463005	-7.2207	1.3153e-13	1.1261e-11
c58531_g1	57.3245775848126	0.316425830318346	7.5011	1.3339e-13	1.14e-11
c21902_g1	26619.2026563288	24.1009155133768	10.109	1.4601e-13	1.2458e-11
c63449_g3	72.543628230794	722.519015824417	-3.3161	1.5158e-13	1.2911e-11
c70614_g1	0	46.6638191336145	-Inf	1.5943e-13	1.3557e-11
c79868_g1	7035.68636796883	803.738133559916	3.1299	1.6218e-13	1.3767e-11
c7903_g1	1567.41789083307	0.596568582091183	11.359	1.627e-13	1.3788e-11
c61547_g1	68327.0418666751	7794.37211451418	3.132	1.6374e-13	1.3852e-11
c86904_g1	21.3898357643509	509.524436353345	-4.5742	1.6683e-13	1.409e-11
c64616_g1	16600.3911315952	1636.12123085281	3.3429	1.7682e-13	1.4908e-11
c20114_g1	25.863300526878	291.620711113332	-3.4951	1.8995e-13	1.5962e-11
c66049_g1	4497.67649100837	494.667675709212	3.1846	1.8991e-13	1.5962e-11
c20205_g1	4753.37933061559	522.182552388324	3.1863	1.9189e-13	1.6098e-11
c40136_g1	30128.7165415377	3461.42199869382	3.1217	1.966e-13	1.6465e-11
c80899_g1	670.033568649491	0.292952690091099	11.159	2.0159e-13	1.6855e-11
c67967_g1	26658.4409992998	2615.8067450062	3.3493	2.1114e-13	1.7624e-11
c39987_g1	62.607553099405	638.414769017197	-3.3501	2.1177e-13	1.7647e-11
c85969_g1	24356.715024158	249.850892320909	6.6071	2.1222e-13	1.7655e-11
c64781_g3	45.1065010545298	0.292952690091099	7.2665	2.3259e-13	1.9318e-11
c56706_g1	1512.23868933343	163.220025533312	3.2118	2.3562e-13	1.9537e-11
c67308_g2	0.325969500172215	51.9193932989371	-7.3154	2.6283e-13	2.1757e-11
c70382_g1	44.9379199421734	0.316425830318346	7.1499	2.6933e-13	2.2258e-11
c55036_g1	788.436560658723	83.4671792092255	3.2397	2.8207e-13	2.3272e-11
c67463_g1	5523.48973980654	637.615866733832	3.1148	2.9659e-13	2.443e-11
c40020_g2	236.896707757442	2145.21738965403	-3.1788	3.0278e-13	2.4867e-11
c97459_g1	700.916253045818	2.08265843636465	8.3947	3.0289e-13	2.4867e-11
c57427_g1	1537.81139778158	60.7820231744396	4.6611	3.0557e-13	2.5046e-11
c66976_g7	616.469105488428	5659.60164382623	-3.1986	3.1712e-13	2.595e-11
c57525_g3	60547.5218692514	7101.85406281133	3.0918	3.3181e-13	2.7108e-11
c12753_g1	307.650997838398	27.7166100844694	3.4725	3.4073e-13	2.7792e-11
c61315_g1	79.4444047697482	0.292952690091099	8.0831	3.4259e-13	2.7898e-11
c64587_g1	4.74333749616356	100.87889406719	-4.4106	3.4331e-13	2.7911e-11
c58625_g1	202.61314658912	15.5311159325524	3.7055	3.458e-13	2.8067e-11
c46676_g1	69.4751812601141	2.29023503104647	4.9229	3.4911e-13	2.829e-11
c68233_g1	747.062155687784	81.4665970010879	3.1969	3.5079e-13	2.838e-11
c62937_g1	65.7886140553885	2.13175145322842	4.9477	3.6102e-13	2.9161e-11
c63539_g1	48.5121861649834	0.560285503545675	6.436	4.3372e-13	3.4976e-11
c66715_g1	31.899484472456	343.144594005265	-3.4272	4.6797e-13	3.7678e-11
c56573_g1	3.32713632292024	89.0011497549546	-4.7415	4.7503e-13	3.8185e-11
c97335_g1	5277.41838520137	626.373257999609	3.0747	4.8721e-13	3.9101e-11
c67718_g1	9640.42333421799	1154.87100890947	3.0614	4.9153e-13	3.9385e-11
c64455_g1	73.5879222503562	651.17721836834	-3.1455	5.1407e-13	4.1124e-11
c46561_g1	820.379415690018	89.1464230294115	3.202	5.1932e-13	4.1479e-11
c59035_g1	208.583293057174	1840.51455868334	-3.1414	5.3521e-13	4.2679e-11
c45806_g1	2091.4931319578	114.628208913513	4.1895	5.3965e-13	4.2965e-11
c68504_g1	1.44997555826442	64.4600729810328	-5.4743	5.5512e-13	4.4127e-11
c62587_g1	119.122060497293	7.45392241159458	3.9983	5.7311e-13	4.5484e-11
c61681_g1	586.559649723736	3.45138258950188	7.409	5.8545e-13	4.639e-11
c61102_g1	86.1216795283014	4.12051732868408	4.3855	5.9636e-13	4.7179e-11
c64736_g1	364.842361742249	13.7408688609611	4.7307	6.0717e-13	4.7959e-11
c45745_g1	660.998226705514	74.4693979358574	3.1499	6.5492e-13	5.1649e-11
c47213_g2	2.00069885238965	67.624872609534	-5.079	7.4582e-13	5.8725e-11
c65901_g1	199.938736446587	1721.94774723203	-3.1064	7.6671e-13	6.0275e-11
c33173_g1	312.408648749838	30.8024738267892	3.3423	7.9276e-13	6.2225e-11
c65256_g1	0	42.8219801058865	-Inf	8.0919e-13	6.3415e-11
c21892_g1	10.8917686992352	157.178162368083	-3.8511	8.1094e-13	6.3453e-11
c51052_g1	219.227226430332	1918.91284317935	-3.1298	8.2334e-13	6.4322e-11
c16321_g1	0	42.9813868092036	-Inf	8.4409e-13	6.584e-11
c45639_g1	176.166296736404	1529.20255693199	-3.1178	8.7207e-13	6.7917e-11
c40156_g1	423.155159940633	7.91179888873155	5.741	9.1763e-13	7.1354e-11
c85906_g1	12065.1975128638	7.35788311427631	10.679	9.296e-13	7.2173e-11
c67651_g1	3.45067441065407	149.258992414396	-5.4348	1.0373e-12	8.041e-11
c66091_g1	793.985940174695	88.6208151933198	3.1634	1.1035e-12	8.5405e-11
c97469_g1	55.1326844258028	517.893744704584	-3.2317	1.1101e-12	8.5784e-11
c97343_g1	266.660082834036	2272.47074020107	-3.0912	1.1371e-12	8.7736e-11
c59890_g1	2823.97061161291	128.653254594297	4.4562	1.1573e-12	8.9157e-11
c66852_g1	112.942466385148	1047.24584602982	-3.2129	1.2053e-12	9.2575e-11
c80006_g1	857.772386778914	7284.48401756595	-3.0862	1.2051e-12	9.2575e-11
c66943_g1	1005.63421562155	26.4588114232406	5.2482	1.2328e-12	9.4537e-11
c62114_g1	31643.9832078905	3797.01349995981	3.059	1.2526e-12	9.5911e-11
c65650_g3	222.98117188869	20.3479932881467	3.454	1.2691e-12	9.7023e-11
c39765_g2	88.3585304537285	4.66799289391149	4.2425	1.2876e-12	9.8291e-11
c67756_g3	53.8510528915676	1.19313716418237	5.4961	1.2947e-12	9.8681e-11
c97344_g1	332.518288357411	13.8812368571442	4.5822	1.3884e-12	1.0566e-10
c4264_g1	0.65193900034443	180.86075805496	-8.1159	1.3953e-12	1.0603e-10
c8299_g1	27.8197213440484	4480.37619781409	-7.3314	1.4081e-12	1.0683e-10
c67754_g3	5.29406079028879	97.4770753397318	-4.2026	1.4839e-12	1.1242e-10
c64933_g1	69.3179131686369	629.365803685141	-3.1826	1.4891e-12	1.1264e-10
c80580_g1	319.712969528201	32.3503961561073	3.3049	1.5272e-12	1.1535e-10
c68110_g1	6780.53037414938	13.246779785416	8.9996	1.5698e-12	1.1838e-10
c14990_g2	274.406752481675	0	Inf	1.5887e-12	1.1963e-10
c65033_g1	13407.7058379689	1698.06498642116	2.9811	1.6059e-12	1.2074e-10
c64414_g1	5152.25569628504	654.697659758258	2.9763	1.6361e-12	1.2283e-10
c43206_g1	8.96954271931794	151.941245109713	-4.0823	1.6513e-12	1.2378e-10
c65028_g1	3552.90136167165	440.941179822776	3.0103	1.6639e-12	1.2435e-10
c80126_g1	196.263447224607	17.2968776934183	3.5042	1.6634e-12	1.2435e-10
c45702_g1	0	371.460749709425	-Inf	1.6686e-12	1.2452e-10
c50610_g1	8.68845507050209	139.257208884296	-4.0025	1.7197e-12	1.2814e-10
c74165_g1	145.604799843685	11.4891341250068	3.6637	1.7686e-12	1.3159e-10
c79849_g1	2393.16863203594	5.39473711545717	8.7932	1.7788e-12	1.3215e-10
c65132_g1	12.1392591206391	154.384168665219	-3.6688	1.9194e-12	1.4239e-10
c67896_g2	168.125917176746	1297.35369676654	-2.948	2.0108e-12	1.4894e-10
c42900_g1	55.9982919444038	510.722512146215	-3.1891	2.149e-12	1.5871e-10
c53676_g1	108.614008339911	959.204303131904	-3.1426	2.1469e-12	1.5871e-10
c64859_g1	30.6406494963897	312.110347923848	-3.3485	2.1815e-12	1.6087e-10
c2266_g1	653.12890542579	5151.80922015261	-2.9796	2.2262e-12	1.6393e-10
c37118_g1	35.2154058801969	0	Inf	2.337e-12	1.7183e-10
c61929_g1	537.269185274394	21.2230101659201	4.6619	2.3539e-12	1.7283e-10
c98037_g1	8.83468226756063	124.817885175291	-3.8205	2.3802e-12	1.745e-10
c97779_g1	0.359690160771261	192.649474003916	-9.065	2.4444e-12	1.7894e-10
c67504_g3	445.892287475882	24.4530126167855	4.1886	2.4898e-12	1.82e-10
c67812_g1	539.227564048937	8871.29890448524	-4.0402	2.6811e-12	1.957e-10
c65137_g2	0.65193900034443	50.5837414021623	-6.2778	2.9731e-12	2.1669e-10
c63604_g2	0	48.7624278503431	-Inf	3.1928e-12	2.3237e-10
c45700_g1	4895.25678002366	9.92618464082374	8.9459	3.2476e-12	2.3601e-10
c10031_g1	116.324447461052	982.20304203597	-3.0779	3.4102e-12	2.4747e-10
c74341_g1	1094.87317791148	134.176402412981	3.0286	3.483e-12	2.5239e-10
c37234_g1	4.22615149873233	79.7975753879945	-4.2389	3.7857e-12	2.7376e-10
c68338_g1	918.551558845749	111.38606024506	3.0438	3.7889e-12	2.7376e-10
c64804_g2	163.527965973177	1479.6331890798	-3.1776	3.8026e-12	2.7436e-10
c59968_g1	12.1840650569346	155.390584793357	-3.6728	4.0477e-12	2.9162e-10
c74094_g1	151.347084674545	7.45821588441313	4.3429	4.4444e-12	3.1973e-10
c66059_g1	41.160855579115	362.070714386096	-3.1369	4.5638e-12	3.2785e-10
c60595_g1	2135.95352661881	35.0275469182912	5.9302	4.5953e-12	3.2964e-10
c59883_g1	4.37243242021292	85.9575570200896	-4.2971	4.756e-12	3.4068e-10
c54944_g1	872.30284212466	6521.38473371127	-2.9023	4.7646e-12	3.4081e-10
c66370_g10	87.0100836050713	5.1322391001389	4.0835	4.7922e-12	3.423e-10
c67955_g1	3651.33104558756	478.185176629938	2.9328	4.815e-12	3.4343e-10
c67006_g6	14.7358539312595	174.116602628497	-3.5627	4.9656e-12	3.5367e-10
c69126_g1	0.438346397148726	44.5833074336591	-6.6683	5.0196e-12	3.57e-10
c66764_g4	222.913806482552	22.5069700291032	3.308	5.0487e-12	3.5857e-10
c34794_g1	33.8776016643651	0	Inf	5.9928e-12	4.2501e-10
c29826_g1	2027.92532039684	262.510031189409	2.9496	6.0101e-12	4.2564e-10
c50942_g2	15.387922571087	3132.20138608643	-7.6692	6.0583e-12	4.2845e-10
c65913_g1	90.4827136694299	5.59594398104856	4.0152	6.3493e-12	4.4839e-10
c53543_g1	298.886592608817	33.4448764413817	3.1597	6.431e-12	4.5352e-10
c66820_g2	70.9252105428005	3.49832886995637	4.3416	6.8587e-12	4.83e-10
c67589_g1	1.51741687946251	56.4262331181653	-5.2167	6.871e-12	4.8318e-10
c67325_g2	6.3506255271829	100.741577368053	-3.9876	7.2397e-12	5.0839e-10
c13452_g2	113.200077744597	0.316425830318346	8.4828	7.3646e-12	5.1644e-10
c47561_g1	2300.24588959626	305.808507549662	2.9111	7.5651e-12	5.2976e-10
c6321_g1	21.4125026830367	270.987985066102	-3.6617	8.7336e-12	6.1073e-10
c63603_g2	451.95356645219	54.4385313284834	3.0535	8.9413e-12	6.2438e-10
c13056_g1	2416.1401748117	325.34482196654	2.8927	9.9758e-12	6.9565e-10
c67501_g2	282.286168642322	3.25232246031977	6.4395	1.0012e-11	6.9718e-10
c54922_g2	37.4633642719593	0.292952690091099	6.9987	1.005e-11	6.9884e-10
c39768_g1	8.81217652214095	9646.30716513175	-10.096	1.0322e-11	7.1678e-10
c92789_g1	50.602993257257	1.55865601136448	5.0208	1.0764e-11	7.4642e-10
c66532_g3	71.4418908297944	3.47270899331985	4.3626	1.0793e-11	7.4745e-10
c13446_g1	138.3772000526	12.1219153055061	3.5129	1.0988e-11	7.5989e-10
c79872_g1	1763.63957611551	191.480029150603	3.2033	1.1611e-11	8.0185e-10
c60108_g1	390.392675921174	34.4880464932458	3.5008	1.1654e-11	8.0371e-10
c58357_g1	831.90553693583	108.23194238333	2.9423	1.1868e-11	8.1732e-10
c22377_g1	354.748560694573	40.7094083200668	3.1234	1.2375e-11	8.5027e-10
c67161_g1	214.942366689116	0.596568582091183	8.493	1.238e-11	8.5027e-10
c64488_g1	5.6761807814188	306.835983621527	-5.7564	1.2509e-11	8.5675e-10
c85830_g1	18328.0182703955	2531.97434840484	2.8557	1.2493e-11	8.5675e-10
c37840_g1	44.477014075183	0.949277490955038	5.5501	1.3269e-11	9.0761e-10
c85982_g1	4244.75218499977	593.108114004403	2.8393	1.3394e-11	9.1485e-10
c64617_g1	119.044526634984	939.719440755227	-2.9807	1.399e-11	9.5431e-10
c67865_g1	75.6237421026687	4.44760636091141	4.0877	1.406e-11	9.5775e-10
c74290_g1	9632.8046420743	1359.4168322173	2.825	1.4129e-11	9.6113e-10
c67789_g5	86.0319380162275	5.6663634017303	3.9244	1.4326e-11	9.7325e-10
c40151_g1	2257.63418251628	305.125384121204	2.8873	1.4986e-11	1.0166e-09
c80315_g1	406.32912375397	48.9242112953433	3.054	1.5006e-11	1.0167e-09
c16002_g1	800.361173708458	104.0627843181	2.9432	1.5821e-11	1.0704e-09
c50360_g1	14.0389256307146	175.916764087187	-3.6474	1.6852e-11	1.1386e-09
c65809_g1	19.1082326270504	194.671160340827	-3.3488	1.6878e-11	1.1388e-09
c66769_g4	1.56235245524093	54.0068160533007	-5.1113	1.8074e-11	1.2179e-09
c8052_g1	2.43904524953838	60.9649734981212	-4.6436	1.8451e-11	1.2416e-09
c66907_g2	151.267789583897	0.91299441240953	7.3723	1.8567e-11	1.2477e-09
c63940_g2	6438.78622305024	300.150505039214	4.423	1.9011e-11	1.2759e-09
c65838_g1	523.385677744262	67.2386391639891	2.9605	1.93e-11	1.2935e-09
c66889_g1	446.450222695427	3.00846278709244	7.2133	1.9857e-11	1.3291e-09
c53178_g2	6036.11882087826	445.706851450417	3.7595	1.9934e-11	1.3325e-09
c57371_g1	128.396891267269	0.949277490955038	7.0796	2.0118e-11	1.3429e-09
c81880_g1	58.6957041996502	2.32651810959198	4.657	2.0241e-11	1.3494e-09
c40181_g1	1512.63972669366	207.989423632699	2.8625	2.1454e-11	1.4283e-09
c39928_g1	11182.2298096528	16.5957533485092	9.3962	2.1514e-11	1.4304e-09
c62381_g1	31.3149646026708	0	Inf	2.2272e-11	1.4788e-09
c60800_g2	49.2319016805528	0.573095441863936	6.4247	2.266e-11	1.5026e-09
c60452_g1	23.1434806319117	220.797807093798	-3.254	2.326e-11	1.5404e-09
c66457_g1	5.56375016002023	85.2115626509978	-3.9369	2.3899e-11	1.5806e-09
c54949_g1	694.072439220579	68.6302951320358	3.3382	2.4607e-11	1.6253e-09
c91570_g1	1166.27641075501	61.1749787497619	4.2528	2.7176e-11	1.7926e-09
c65747_g2	53.896431110217	2.16803453177393	4.6357	2.722e-11	1.7931e-09
c66072_g1	0	35.7900328930646	-Inf	2.7284e-11	1.795e-09
c63561_g1	1.84338637963472	56.8087663314851	-4.9457	2.8439e-11	1.8685e-09
c97435_g1	923.327547182958	125.518990955339	2.8789	2.9386e-11	1.9282e-09
c67216_g1	1931.17250377398	272.720270254643	2.824	2.9559e-11	1.937e-09
c67854_g1	32.4278853850666	289.930689202017	-3.1604	2.9922e-11	1.9582e-09
c63859_g1	2.78757421955232	66.0348387978977	-4.5661	3.185e-11	2.0817e-09
c56844_g1	730.339127974831	3.11731202272897	7.8721	3.2395e-11	2.1145e-09
c44383_g2	2036.12528572446	285.01211845602	2.8367	3.3299e-11	2.1707e-09
c67315_g1	34.7544778225676	0.280142751772837	6.9549	3.4185e-11	2.2255e-09
c86270_g1	30.4495626386137	0	Inf	3.4955e-11	2.2727e-09
c67509_g2	143.616179001578	0.280142751772837	9.0018	3.5283e-11	2.2911e-09
c97460_g1	2.76501474971059	62.1347784823512	-4.49	3.7129e-11	2.4078e-09
c67452_g1	474.187579648069	62.2488443163052	2.9293	3.8112e-11	2.4683e-09
c66661_g3	9.63282627432473	155.599536793857	-4.0137	3.8201e-11	2.4709e-09
c62385_g1	0.764315897320941	85.0420340710895	-6.7979	4.3899e-11	2.8358e-09
c53102_g1	39.3625344147417	0.573095441863936	6.1019	4.6078e-11	2.9727e-09
c85840_g1	288.724698538178	2050.42099670353	-2.8282	4.6352e-11	2.9865e-09
c19390_g1	56157.4287131516	8380.42449961821	2.7444	4.8241e-11	3.1042e-09
c47173_g1	707.875323731451	4823.65840770412	-2.7686	4.8305e-11	3.1044e-09
c51758_g1	303.362757609848	0.292952690091099	10.016	4.8434e-11	3.1086e-09
c65003_g1	15.45518052838	157.660453675808	-3.3507	4.9181e-11	3.1526e-09
c85741_g1	7906.46459609293	277.992336025647	4.8299	4.9424e-11	3.1641e-09
c62770_g1	590.262038131906	81.0344108807249	2.8647	5.0118e-11	3.2044e-09
c46204_g1	66.3171130736989	519.502591169	-2.9697	5.1539e-11	3.2911e-09
c43234_g1	1725.69981309308	253.203276465449	2.7688	5.3021e-11	3.3814e-09
c62554_g2	7076.52424509366	1061.24901625124	2.7373	5.3504e-11	3.4078e-09
c85807_g1	752.496294042932	5296.4314898635	-2.8153	5.4355e-11	3.4576e-09
c11772_g1	3.54067520169389	69.8869592273535	-4.3029	5.6616e-11	3.5969e-09
c11694_g1	588.359963365982	77.6556130131758	2.9215	5.6812e-11	3.6048e-09
c65693_g1	17.500631592643	238.273912362891	-3.7671	5.9443e-11	3.7669e-09
c63112_g1	1144.32022436467	7841.55663452412	-2.7766	5.9854e-11	3.7881e-09
c53624_g1	168.027979830179	1192.31812553405	-2.827	6.0739e-11	3.8393e-09
c97401_g1	472.906896467143	10286.9198038361	-4.4431	6.1174e-11	3.8619e-09
c48846_g1	14.9830597462102	152.653377326989	-3.3489	6.2624e-11	3.9485e-09
c63226_g1	40.992780177196	337.734889380448	-3.0424	6.7084e-11	4.2244e-09
c25108_g1	364.38950338398	2402.82943919599	-2.7212	6.9676e-11	4.382e-09
c54985_g1	58724.7916937316	13.0904429440072	12.131	7.0616e-11	4.4356e-09
c50724_g1	1075.44304249386	153.129217590854	2.8121	7.3743e-11	4.6262e-09
c12614_g1	4467.77686747592	673.434084666552	2.7299	7.8269e-11	4.904e-09
c67552_g1	502.466742282312	69.3314899570824	2.8574	8.284e-11	5.1838e-09
c80334_g1	40.6441659489768	0.878858070273297	5.5313	8.3916e-11	5.2446e-09
c67217_g3	81.0525687433652	0.853238193636774	6.5698	8.7078e-11	5.4355e-09
c65128_g1	477.751272144414	3297.28253853887	-2.7869	8.9811e-11	5.5991e-09
c80934_g1	356.345082292078	47.445555255934	2.9089	9.0476e-11	5.6335e-09
c60318_g1	2777.72895614629	18340.6092456369	-2.7231	9.8018e-11	6.0955e-09
c59117_g1	1469.42007717895	218.96527044989	2.7465	1.0326e-10	6.4137e-09
c63912_g1	7.3061041973408	95.7546301072326	-3.7122	1.0925e-10	6.7769e-09
c92080_g1	1013.81253713431	148.004200865167	2.7761	1.1046e-10	6.8435e-09
c67724_g1	36.6314014988963	0.609378520409445	5.9096	1.1102e-10	6.8701e-09
c56808_g1	50.9735759866753	1.82598882481906	4.803	1.1526e-10	7.1236e-09
c63346_g1	0.764315897320941	41.9675887814769	-5.779	1.1551e-10	7.1299e-09
c25603_g1	630.632319014342	8.29864413973164	6.2478	1.1577e-10	7.1374e-09
c64616_g3	1189.7148771853	172.777532420046	2.7836	1.1933e-10	7.3478e-09
c65570_g1	1263.76689788646	118.21090170838	3.4183	1.3074e-10	8.0404e-09
c68046_g1	4990.44351540925	778.083441693264	2.6812	1.3253e-10	8.1404e-09
c67509_g1	349.311911955894	1.18247396227338	8.2066	1.4002e-10	8.5899e-09
c60537_g1	5354.31847113664	808.538445725288	2.7273	1.4485e-10	8.8751e-09
c61629_g3	1694.33940836873	269.06157753055	2.6547	1.4969e-10	9.161e-09
c68175_g1	754.636007649329	2.0591852961374	8.5176	1.502e-10	9.1805e-09
c43141_g1	3408.81895418722	357.155947702875	3.2546	1.5662e-10	9.5612e-09
c63935_g1	39.5648361876971	301.378334484793	-2.9293	1.591e-10	9.7013e-09
c15059_g1	83.0646845611279	607.535083159811	-2.8707	1.5991e-10	9.7383e-09
c43038_g1	431.272300194589	3.3142254155018	7.0238	1.6386e-10	9.9671e-09
c65455_g2	1085.25903775672	166.041155478905	2.7084	1.6957e-10	1.0302e-08
c62139_g1	4166.0146246033	76.1348454914483	5.774	1.7155e-10	1.0409e-08
c79977_g1	1927.69916776043	2.91242348977418	9.3704	1.7215e-10	1.0433e-08
c67261_g4	71.9028504212069	511.410571098957	-2.8304	1.733e-10	1.049e-08
c67746_g8	771.206462844626	113.32412769256	2.7667	1.7719e-10	1.0713e-08
c79853_g1	7193.80877336188	1139.58268856437	2.6583	1.9143e-10	1.1559e-08
c97302_g1	3450.31907361067	545.139341593096	2.662	1.9259e-10	1.1615e-08
c15384_g1	1964.5671504862	301.033627011202	2.7062	1.9488e-10	1.174e-08
c64385_g2	93.9229159636691	0	Inf	2.1764e-10	1.3095e-08
c62263_g1	270095.572816232	43518.0524222967	2.6338	2.242e-10	1.3473e-08
c68674_g1	843.615982765572	125.641299064472	2.7473	2.2475e-10	1.349e-08
c60518_g1	379.971943002617	2481.07587269566	-2.707	2.3806e-10	1.4272e-08
c47251_g1	40.9251017676708	1.24223018104614	5.042	2.3923e-10	1.4325e-08
c81256_g1	25.7736664636482	215.789844749203	-3.0657	2.4219e-10	1.4485e-08
c65508_g1	33.1243173183185	254.522233046359	-2.9418	2.5195e-10	1.505e-08
c15281_g1	41.4644267827117	306.803444960253	-2.8874	2.5462e-10	1.5192e-08
c57087_g1	875.155417358147	113.138348346877	2.9515	2.5826e-10	1.539e-08
c66952_g4	614.454574406117	92.8876179669588	2.7257	2.6736e-10	1.5914e-08
c15602_g1	2193.28740593107	341.094559495864	2.6849	2.7253e-10	1.6202e-08
c35676_g1	78.1634973479889	5.99559917036691	3.7045	2.8255e-10	1.6778e-08
c60771_g1	458.077165407848	2853.84504691632	-2.6392	2.9524e-10	1.7511e-08
c66532_g1	78.9949509062642	2.60666086136482	4.9215	3.0379e-10	1.7997e-08
c66530_g8	27.0324792490757	0	Inf	3.0947e-10	1.8311e-08
c40672_g1	1.66356816146012	49.465858456798	-4.8941	3.1405e-10	1.856e-08
c65768_g1	646.337128148554	93.3540999545946	2.7915	3.181e-10	1.8778e-08
c74286_g1	1197.31329328978	182.875410942049	2.7109	3.217e-10	1.8968e-08
c66314_g1	157.800196607787	18.6030870859184	3.0845	3.2527e-10	1.9155e-08
c57568_g2	83.6037502972028	0.316425830318346	8.0456	3.3806e-10	1.9886e-08
c63588_g1	6592.85415342491	188.23515133978	5.1303	3.5068e-10	2.0604e-08
c37737_g1	44.6797363003705	0	Inf	3.5765e-10	2.0989e-08
c60779_g1	4.45108865659039	69.6088741669908	-3.967	3.5878e-10	2.103e-08
c63982_g1	11772.685445048	752.247835525075	3.9681	3.7047e-10	2.169e-08
c39667_g1	1996.88695810333	312.352071695298	2.6765	3.7924e-10	2.2178e-08
c64998_g1	947.942494193329	143.476353692394	2.724	3.8634e-10	2.2566e-08
c39773_g1	330.952388920408	2034.33416134759	-2.6199	4.0239e-10	2.3476e-08
c20466_g1	1.37131932188695	47.0822536252986	-5.1015	4.1212e-10	2.3988e-08
c21144_g1	42.6675095294135	320.423069797854	-2.9088	4.1167e-10	2.3988e-08
c40868_g1	28.2463027343027	221.421860368385	-2.9707	4.1313e-10	2.4019e-08
c56506_g1	5678.1804529185	926.311774355219	2.6159	4.1861e-10	2.4309e-08
c61806_g4	0.325969500172215	34.7842285703816	-6.7376	4.2153e-10	2.445e-08
c75824_g1	4.90077960840147	73.9866024325382	-3.9162	4.4236e-10	2.5628e-08
c65852_g1	9967.50411685506	1436.97227215708	2.7942	4.692e-10	2.7152e-08
c67313_g3	1753.67656193593	287.243487043379	2.61	4.8597e-10	2.809e-08
c61862_g1	13015.0284551106	2138.14895825358	2.6057	4.9004e-10	2.8293e-08
c7957_g3	196149.540024994	9355.59478804272	4.39	4.9306e-10	2.8434e-08
c65086_g1	59.9772376281855	3.99617009300226	3.9077	4.9645e-10	2.8597e-08
c57434_g1	269.9107410968	7.24634581691276	5.2191	5.175e-10	2.9775e-08
c65117_g1	150.753319006907	1006.73566802709	-2.7394	5.2713e-10	3.0294e-08
c62242_g1	113.727861993576	758.403408344262	-2.7374	5.3599e-10	3.0768e-08
c97306_g1	99223.6779660569	16324.2088600075	2.6037	5.4149e-10	3.1048e-08
c65255_g1	48.9056507107758	2.37561112645575	4.3636	5.4693e-10	3.1324e-08
c33058_g1	1410.71100090863	226.634140521122	2.638	5.7464e-10	3.2873e-08
c53526_g1	494.090049581012	0.316425830318346	10.609	5.7799e-10	3.3027e-08
c67050_g8	4654.68744799143	782.156323572188	2.5732	5.8355e-10	3.3307e-08
c55006_g1	279.609089795068	2125.74485594063	-2.9265	5.9378e-10	3.3852e-08
c85823_g1	10311.4087122169	2.11894151491016	12.249	6.012e-10	3.4236e-08
c63847_g1	2.9786073529063	56.9501464981663	-4.257	6.0233e-10	3.4262e-08
c67411_g4	25.9534087667619	0	Inf	6.1669e-10	3.5039e-08
c67328_g2	3.86664470186611	467.475830975199	-6.9177	6.189e-10	3.5124e-08
c97390_g1	1656.64985895272	187.884055572236	3.1404	6.3029e-10	3.573e-08
c54271_g1	1102.91401931793	20.953148815875	5.718	6.3596e-10	3.6011e-08
c74235_g1	10.4869595987804	105.800345750464	-3.3347	6.4126e-10	3.627e-08
c64633_g5	127.507870526868	14.6767950882801	3.119	6.445e-10	3.6412e-08
c66192_g1	484.314219574952	74.0934458920403	2.7085	6.4587e-10	3.6448e-08
c54896_g1	3352.00267756173	549.381867220408	2.6091	6.528e-10	3.6797e-08
c63956_g1	255.620695941563	26.0683549850145	3.2936	6.8617e-10	3.8635e-08
c60318_g2	1643.26695420852	9807.95975336193	-2.5774	7.3831e-10	4.1524e-08
c60025_g1	277.21447791522	1688.97867392479	-2.6071	7.4288e-10	4.1734e-08
c91823_g1	664.045945510959	85.4750357070907	2.9577	7.4608e-10	4.1867e-08
c40291_g1	47.0851589950096	0.876711333864021	5.747	7.4961e-10	4.2018e-08
c91681_g1	2014.23391763643	341.059529427723	2.5621	8.2692e-10	4.6299e-08
c46248_g1	243.717279394923	15.8790605234173	3.94	8.359e-10	4.6749e-08
c63449_g1	18.4113358602887	157.105455250718	-3.0931	8.7536e-10	4.8902e-08
c80072_g1	5.08052191151515	71.4818797524018	-3.8145	9.0054e-10	5.0252e-08
c59664_g2	35.2152762407139	0.902331210500544	5.2864	9.1819e-10	5.118e-08
c91696_g1	2992.08748816336	1.45195351213723	11.009	9.6014e-10	5.3459e-08
c64599_g1	91.7867656908795	8.88454951991384	3.3689	9.8522e-10	5.4794e-08
c57376_g1	17.242286777574	308.338565081482	-4.1605	9.895e-10	5.4971e-08
c65575_g1	694.971377316793	5.27737141432094	7.041	9.9115e-10	5.5002e-08
c57196_g1	486.874083987432	74.5313899360386	2.7076	1.0357e-09	5.7412e-08
c64622_g1	257.879546901972	1520.77876415158	-2.56	1.0386e-09	5.7507e-08
c23304_g1	214.416245562777	29.0063278712878	2.886	1.1219e-09	6.2049e-08
c36456_g1	29.3927608133925	0.280142751772837	6.7132	1.1431e-09	6.3155e-08
c65030_g5	1544.34922163969	3.2309960565018	8.9008	1.1829e-09	6.528e-08
c60945_g1	146.707570856198	2172.00924829569	-3.888	1.1927e-09	6.5748e-08
c67082_g4	8.36253929475193	89.3299851585483	-3.4171	1.2837e-09	7.0687e-08
c7271_g1	4526.14564227378	795.458205972642	2.5084	1.3268e-09	7.298e-08
c66068_g1	28.3701538254245	0.292952690091099	6.5976	1.3356e-09	7.3385e-08
c67283_g3	6.82269258493067	81.4978230064524	-3.5783	1.344e-09	7.3763e-08
c51453_g1	2605.05191809692	2.13175145322842	10.255	1.3745e-09	7.5271e-08
c86012_g1	43.6113212983767	0.280142751772837	7.2824	1.374e-09	7.5271e-08
c67039_g1	143.60337687882	873.336779761878	-2.6044	1.3852e-09	7.5776e-08
c42899_g1	4543.96766264405	774.578294764818	2.5525	1.3879e-09	7.5842e-08
c65519_g1	25.8520634210597	0	Inf	1.3912e-09	7.5937e-08
c74090_g1	3530.19443247496	553.266803777472	2.6737	1.3962e-09	7.6128e-08
c59275_g1	91.9668525311644	9.36797539354994	3.2953	1.476e-09	8.0388e-08
c66158_g1	112.065103202797	720.330374304141	-2.6843	1.5012e-09	8.1672e-08
c74015_g1	4026.9504060689	717.18653581942	2.4893	1.541e-09	8.3748e-08
c65767_g3	51.5131158994043	404.878549381973	-2.9745	1.5579e-09	8.4573e-08
c51185_g1	102.81314490605	11.1043651302786	3.2108	1.6198e-09	8.784e-08
c81729_g1	25.1551351205148	0	Inf	1.6631e-09	9.0091e-08
c51819_g1	39.8572905818142	1.4732799159552	4.7577	1.679e-09	9.0855e-08
c66556_g1	31.3373407086075	0.560285503545675	5.8056	1.7107e-09	9.2469e-08
c67120_g1	151.143938492775	0.632851660636692	7.8998	1.7603e-09	9.5046e-08
c60577_g1	45.2417188909529	0.840428255318512	5.7504	1.7632e-09	9.5099e-08
c56664_g1	1648.08253721308	275.656396889918	2.5798	1.7689e-09	9.5307e-08
c80134_g1	5.46271781770608	457.596945015516	-6.3883	1.7904e-09	9.636e-08
c67634_g1	8.08163500984111	87.4831407750916	-3.4363	1.8349e-09	9.8647e-08
c66470_g3	30.1572916084016	0	Inf	1.8683e-09	1.0034e-07
c50930_g1	2.0681938980098	130.613463961254	-5.9808	1.8721e-09	1.0043e-07
c65579_g5	208.953211237333	29.0388588023325	2.8471	1.8916e-09	1.0137e-07
c97345_g1	188.709976039049	1117.98773706038	-2.5667	1.9134e-09	1.0243e-07
c51477_g1	176.504246141159	24.6542194823769	2.8398	1.9202e-09	1.0258e-07
c65778_g1	5.26034012968975	68.0726976902172	-3.6938	1.9203e-09	1.0258e-07
c65425_g1	3.21470570152168	65.2873799779892	-4.344	1.9408e-09	1.0356e-07
c73981_g1	6428.2903130006	1080.54140446567	2.5727	2.0617e-09	1.099e-07
c4272_g1	615.752934620177	0.280142751772837	11.102	2.0879e-09	1.1117e-07
c66652_g1	94.911931930521	2.36280118813749	5.328	2.1692e-09	1.1538e-07
c6083_g1	1.33759866128791	41.6324541289302	-4.96	2.2326e-09	1.1863e-07
c65618_g1	4.95693009935926	67.7914722878088	-3.7736	2.3696e-09	1.2577e-07
c97550_g1	85.751744996298	552.997491482974	-2.689	2.4054e-09	1.2753e-07
c56150_g1	88.3696601107026	541.041645365057	-2.6141	2.4513e-09	1.2977e-07
c65622_g2	23.9863009354883	0	Inf	2.4552e-09	1.2977e-07
c89626_g1	34.2595604822289	0.853238193636774	5.3274	2.4531e-09	1.2977e-07
c79985_g1	36.844994102092	310.522008568302	-3.0752	2.5515e-09	1.3471e-07
c66413_g3	4.04646292004071	59.5798282194397	-3.8801	2.5914e-09	1.3668e-07
c67074_g1	124.9555887896	3.28860553886528	5.2478	2.6769e-09	1.4103e-07
c40051_g1	1356.53348448404	237.163052032716	2.516	2.6932e-09	1.4175e-07
c97440_g1	1123.373320265	197.734615028693	2.5062	2.7185e-09	1.4293e-07
c59533_g1	2.77635930437295	51.8606492506625	-4.2234	2.7478e-09	1.4431e-07
c20522_g1	144.58112420607	842.111677850218	-2.5421	2.8127e-09	1.4757e-07
c56819_g1	442.193291884909	35.1166046810639	3.6545	2.8303e-09	1.4833e-07
c85745_g1	13709.8404286538	20.1761584466926	9.4083	2.8606e-09	1.4976e-07
c64165_g1	7830.01351888234	1348.58043800102	2.5376	2.9714e-09	1.5541e-07
c67857_g4	23.8738703140897	0	Inf	2.9809e-09	1.5574e-07
c42949_g1	143.244018407725	3.63065124582015	5.3021	2.997e-09	1.5642e-07
c50094_g1	2.68635851333313	49.0971102225711	-4.1919	3.0968e-09	1.6146e-07
c68058_g1	536.261160841446	55.4645979692106	3.2733	3.1718e-09	1.652e-07
c57492_g1	273.864121077549	41.1603032626582	2.7341	3.1933e-09	1.6614e-07
c46718_g1	3.52933064703153	54.1028553506189	-3.9382	3.2064e-09	1.6654e-07
c67001_g2	35.5523310165825	1.16966402395512	4.9258	3.2077e-09	1.6654e-07
c66616_g1	2924.63054053403	0.91299441240953	11.645	3.2437e-09	1.6824e-07
c65650_g4	29.9324303656045	0.609378520409445	5.6182	3.2505e-09	1.6841e-07
c51869_g1	91.8998316621984	886.315459010947	-3.2697	3.2786e-09	1.697e-07
c51112_g1	47.5230312155042	1.4369968374097	5.0475	3.2843e-09	1.6982e-07
c63327_g1	111.872182705971	647.930598811976	-2.534	3.2959e-09	1.7006e-07
c66903_g1	13190.7404933537	13.1352424880524	9.9719	3.2944e-09	1.7006e-07
c99484_g1	24.391110035943	0	Inf	3.3547e-09	1.7292e-07
c38543_g1	161.542604804433	926.178825388348	-2.5194	3.363e-09	1.7317e-07
c59543_g1	158.633129924798	3.51113880827464	5.4976	3.4839e-09	1.7921e-07
c31495_g1	1985.45349648714	245.105647162274	3.018	3.5823e-09	1.8408e-07
c12320_g1	199.681134430282	29.4316029372426	2.7623	3.6002e-09	1.8481e-07
c74161_g1	581.077552172508	3447.82560288053	-2.5689	3.6945e-09	1.8946e-07
c8014_g2	337006.914492501	61507.3309634351	2.4539	3.7603e-09	1.9264e-07
c58886_g1	380.153307551443	62.7213661481259	2.5996	3.8261e-09	1.9581e-07
c62382_g3	23.4130181715213	0	Inf	3.8735e-09	1.9803e-07
c65049_g1	3.64170754400805	53.9368489129376	-3.8886	3.8797e-09	1.9814e-07
c61524_g1	4.17005473219659	58.3242467747576	-3.806	3.8971e-09	1.9883e-07
c68319_g1	1756.98588638898	16.0327093030991	6.7759	3.9387e-09	2.0074e-07
c42993_g1	157428.000166058	28929.3932243038	2.4441	3.9739e-09	2.0233e-07
c68340_g1	14.3535505762245	117.645399606517	-3.035	4.0003e-09	2.0347e-07
c43009_g1	651.913404800522	3589.71576497191	-2.4611	4.0565e-09	2.0612e-07
c62728_g1	290.710980030797	7.08203383532203	5.3593	4.1581e-09	2.1107e-07
c65114_g1	2755.71368259581	498.598854420262	2.4665	4.1912e-09	2.1253e-07
c56619_g1	5473.97846448289	1013.34783886444	2.4335	4.2652e-09	2.1585e-07
c69145_g1	3.49573962591547	63.5567296000342	-4.1844	4.2626e-09	2.1585e-07
c66995_g1	29.0557912957291	0.609378520409445	5.5753	4.2882e-09	2.1679e-07
c60290_g1	27.07730737601	0.280142751772837	6.5948	4.3115e-09	2.1775e-07
c64859_g3	44.8481562394607	294.080978919881	-2.7131	4.436e-09	2.2381e-07
c12573_g1	46.9497799853204	295.148882852606	-2.6523	4.5823e-09	2.3096e-07
c50962_g1	13.6791058304604	112.96330268324	-3.0458	4.6173e-09	2.3249e-07
c67680_g1	9.46416924690744	91.868844180821	-3.279	4.6696e-09	2.3488e-07
c67273_g1	659.409916124441	3583.75585772578	-2.4422	4.8873e-09	2.4559e-07
c8014_g1	335.281867729665	55.5478273282106	2.5936	4.9987e-09	2.5093e-07
c46252_g2	0.325969500172215	59.7327947135289	-7.5176	5.0608e-09	2.538e-07
c80182_g1	870.106982701563	1.18247396227338	9.5232	5.1047e-09	2.5574e-07
c65827_g2	160.236696953294	0	Inf	5.2341e-09	2.6196e-07
c67050_g9	774.490375764573	139.872085923573	2.4691	5.3223e-09	2.6611e-07
c85991_g1	789.113509431592	140.265842228981	2.4921	5.3463e-09	2.6704e-07
c67120_g2	69.4405122462066	0	Inf	5.3782e-09	2.6837e-07
c65002_g1	36.6651221594954	240.847994328855	-2.7156	5.4523e-09	2.718e-07
c66232_g1	132.386112856066	17.8352954678283	2.8919	5.5058e-09	2.7419e-07
c50478_g1	4.21499030797501	57.1417728124842	-3.7609	5.5602e-09	2.7662e-07
c66181_g1	7.00256452752733	75.9251926404946	-3.4386	5.6003e-09	2.7834e-07
c64107_g1	1070.19565631705	193.880978233145	2.4646	5.622e-09	2.7914e-07
c67211_g6	23.1993718439036	0	Inf	5.734e-09	2.8442e-07
c12884_g1	1909517.37525486	356623.318861319	2.4207	5.7806e-09	2.8645e-07
c85927_g1	1.01162916111569	36.5088019744284	-5.1735	5.8413e-09	2.8917e-07
c68119_g1	1552.67479927603	1.14619088372787	10.404	5.8604e-09	2.8983e-07
c62520_g1	0.359690160771261	29.7075226963343	-6.3679	5.8862e-09	2.9081e-07
c60165_g1	0	30.5239364861078	-Inf	6.0487e-09	2.9855e-07
c63168_g2	31.6971605088618	214.442988325202	-2.7582	6.0741e-09	2.9951e-07
c66732_g3	157146.982185104	195.000518504877	9.6544	6.1107e-09	3.0101e-07
c66127_g1	583.058566331953	3197.27560610149	-2.4551	6.2776e-09	3.0893e-07
c26904_g1	1542.74175543129	284.984266577285	2.4365	6.2886e-09	3.0917e-07
c61026_g1	17.6582348781471	138.375785147709	-2.9702	6.3322e-09	3.11e-07
c63852_g2	17.2984372685317	131.205705720112	-2.9231	6.4642e-09	3.1687e-07
c67618_g1	4.9118111596758	59.3663341759861	-3.5953	6.4613e-09	3.1687e-07
c57658_g1	654.143078321031	120.33872292411	2.4425	6.5586e-09	3.2118e-07
c66783_g1	72.9259853102511	7.55425518173139	3.2711	6.7421e-09	3.2952e-07
c91966_g1	161.316500891228	8.70950385627673	4.2112	6.7394e-09	3.2952e-07
c92076_g1	167.881733946832	920.440938246036	-2.4549	6.8239e-09	3.3319e-07
c63185_g1	1497.96870079084	7665.03533639651	-2.3553	6.8844e-09	3.3582e-07
c65164_g1	93.4274169978321	10.5696995033694	3.1439	6.9246e-09	3.3745e-07
c60294_g1	92.8537359722719	6.66258717313984	3.8008	6.9324e-09	3.375e-07
c79896_g1	98.1825066533956	586.991623039753	-2.5798	6.9946e-09	3.402e-07
c66807_g1	106.196163097818	603.463459088728	-2.5065	7.1851e-09	3.4912e-07
c65985_g1	142.59090681324	779.253269193276	-2.4502	7.2486e-09	3.5187e-07
c47886_g1	321.148657366178	1663.35316978347	-2.3728	7.3624e-09	3.5704e-07
c66876_g1	166.489622222237	13.2083499704612	3.6559	7.4099e-09	3.59e-07
c67861_g3	2101.91752436421	286.547453122065	2.8749	7.4586e-09	3.6101e-07
c68025_g1	4323.01786626885	834.315501395659	2.3734	7.4782e-09	3.6161e-07
c63245_g1	1869.76067395163	16175.7305651521	-3.1129	7.5053e-09	3.6257e-07
c57866_g2	10.824219929193	95.5021834883682	-3.1413	7.6114e-09	3.6734e-07
c83512_g1	59.3930085711495	0	Inf	7.6342e-09	3.6808e-07
c15550_g1	6651.55102064331	92.4212955044595	6.1693	7.6422e-09	3.6811e-07
c64192_g1	69452.6578381342	73.4257756036748	9.8855	7.6878e-09	3.6995e-07
c57419_g1	467.955247066085	2430.51725385825	-2.3768	7.8382e-09	3.7683e-07
c51346_g1	5.24917893893243	65.6341009579439	-3.6443	7.85e-09	3.7703e-07
c60686_g1	60.1795394011409	1049.30326193551	-4.124	7.9344e-09	3.8072e-07
c61741_g1	1730.48800207136	331.631275054944	2.3835	8.1995e-09	3.9306e-07
c56326_g1	22.255367367891	0	Inf	8.2251e-09	3.9391e-07
c91518_g1	3660.74966207743	728.092174484731	2.3299	8.4292e-09	4.033e-07
c63555_g2	1571.60988473785	294.625970133564	2.4153	8.7425e-09	4.1789e-07
c97932_g1	0.359690160771261	28.8200776804239	-6.3242	9.417e-09	4.497e-07
c5221_g1	11.7232888294271	625.902319234708	-5.7385	9.4404e-09	4.4996e-07
c97481_g1	182.840963523359	0.316425830318346	9.1745	9.4383e-09	4.4996e-07
c57568_g1	404.610824127164	9.94482298291468	5.3464	9.672e-09	4.6056e-07
c16662_g1	3757.37268859413	702.800329710509	2.4185	9.8203e-09	4.6718e-07
c68096_g1	1257.0724704915	239.224376335033	2.3936	9.8505e-09	4.6817e-07
c66692_g1	32.7535418818508	210.748027983022	-2.6858	9.9061e-09	4.7037e-07
c37242_g1	51.3223420450163	307.467188790429	-2.5828	9.9807e-09	4.7282e-07
c63173_g1	1312.56829914602	239.038816159991	2.4571	9.9861e-09	4.7282e-07
c67028_g1	31.2023506173672	0.866048131955035	5.1711	9.9825e-09	4.7282e-07
c65818_g1	11644.9355680599	2250.90780594772	2.3711	1.0041e-08	4.7498e-07
c74266_g1	2028.42958696189	389.84166743616	2.3794	1.0355e-08	4.8936e-07
c68360_g1	39.9136022460381	251.32327851086	-2.6546	1.0379e-08	4.9003e-07
c56344_g1	3.67542820460709	50.3292890071634	-3.7754	1.0495e-08	4.9502e-07
c67841_g2	90.4822710265589	504.805963527213	-2.48	1.0675e-08	5.0305e-07
c67454_g3	109.242385792683	13.6790363859164	2.9975	1.0934e-08	5.1477e-07
c65795_g3	92.5066610660037	0.840428255318512	6.7823	1.1067e-08	5.2055e-07
c60965_g1	2169.77884880805	422.260143400989	2.3613	1.1105e-08	5.2183e-07
c57563_g1	325.30088855628	3099.68288918634	-3.2523	1.1601e-08	5.4465e-07
c65563_g1	326.175801435949	55.1615938826656	2.5639	1.1664e-08	5.4707e-07
c57697_g1	5792.03123882674	65.9811929034473	6.4559	1.1745e-08	5.5039e-07
c66995_g13	48.4789618716774	2.65575387822859	4.1902	1.1793e-08	5.521e-07
c13044_g1	1290.65163098498	62.4791118859901	4.3686	1.202e-08	5.6217e-07
c53607_g1	2396.13587251427	461.371665164651	2.3767	1.2467e-08	5.8256e-07
c66750_g3	32.9782956758039	1.13338094540961	4.8628	1.3349e-08	6.232e-07
c65089_g1	13.7240951306609	182.655980884962	-3.7343	1.3395e-08	6.2476e-07
c79940_g1	5561.30798084893	1109.39940759385	2.3256	1.3571e-08	6.3237e-07
c39776_g1	265.818479505878	33.7073039765626	2.9793	1.3796e-08	6.4213e-07
c57956_g1	80.0747992254759	9.03022315941363	3.1485	1.3806e-08	6.4213e-07
c40354_g1	45.3537068694804	270.596953952144	-2.5769	1.3916e-08	6.4662e-07
c65910_g2	2231.58557414331	5.39957191359348	8.691	1.3928e-08	6.4662e-07
c67427_g5	57.3807724570481	4.94813564568433	3.5356	1.3972e-08	6.4806e-07
c64058_g2	0	24.145715057422	-Inf	1.4089e-08	6.5285e-07
c85873_g1	222.992238478097	36.2792871704734	2.6198	1.421e-08	6.5785e-07
c27481_g1	1333.31970112453	158.060472100446	3.0765	1.4442e-08	6.6798e-07
c67567_g3	339.869296596747	32.0787698698341	3.4053	1.4507e-08	6.7036e-07
c55638_g1	0	24.0368658217855	-Inf	1.4521e-08	6.7038e-07
c52774_g1	0	24.3222956520132	-Inf	1.4776e-08	6.8153e-07
c97802_g1	1518.20010686866	3.983360154684	8.5742	1.481e-08	6.8248e-07
c62198_g1	985.140915536355	5043.84812273684	-2.3561	1.4991e-08	6.9016e-07
c12065_g1	8.16034497064064	79.7219208041335	-3.2883	1.5315e-08	7.0443e-07
c59777_g1	3851.57976630554	767.661306940345	2.3269	1.5546e-08	7.144e-07
c63795_g1	583.959070609644	3067.01545975015	-2.3929	1.5747e-08	7.2299e-07
c42993_g2	78437.0134467214	15629.8172647799	2.3272	1.587e-08	7.2799e-07
c20541_g2	1367.0033375206	1.42633363550071	9.9045	1.6088e-08	7.3729e-07
c45264_g1	176.402037700354	932.594820641487	-2.4024	1.6302e-08	7.4641e-07
c61096_g1	280.925340123138	49.820625057072	2.4954	1.6436e-08	7.5188e-07
c12978_g1	7450.26334850468	1461.48139317899	2.3499	1.6544e-08	7.5579e-07
c67191_g1	33402.2836003768	128.224939065928	8.0251	1.6552e-08	7.5579e-07
c97361_g1	2094.35854772188	409.319912360127	2.3552	1.6683e-08	7.6109e-07
c74393_g1	3299.07315921507	55.6381087018936	5.8898	1.676e-08	7.6391e-07
c65403_g1	157.417871062113	853.007761756051	-2.438	1.6901e-08	7.6963e-07
c68499_g1	105.342083497784	14.0141005583257	2.9101	1.7041e-08	7.753e-07
c63433_g1	391.206211853639	0.889521272182282	8.7807	1.7442e-08	7.9278e-07
c40028_g1	1925.02968509353	146.485669124848	3.716	1.7637e-08	8.0095e-07
c41860_g1	82.9529558615663	520.7608869705	-2.6503	1.781e-08	8.0805e-07
c60895_g1	0.359690160771261	43.3740604639763	-6.9139	1.792e-08	8.1231e-07
c36422_g1	14.6346382250403	113.041767724241	-2.9494	1.7957e-08	8.1326e-07
c61295_g1	6641.32031553511	1336.01611414402	2.3135	1.8277e-08	8.2702e-07
c65090_g1	113.626529495369	15.6266843846903	2.8622	1.8398e-08	8.3173e-07
c66675_g5	59.9322389848407	0.316425830318346	7.5653	1.8758e-08	8.4721e-07
c6224_g1	439.045216446365	2388.01379145949	-2.4434	1.8815e-08	8.4904e-07
c66476_g2	262.691283415787	1342.24938202343	-2.3532	1.9179e-08	8.6467e-07
c66205_g1	7.58706220667367	75.1076257199482	-3.3073	1.9879e-08	8.9542e-07
c61224_g1	861.148247939591	165.642423415086	2.3782	2.0922e-08	9.4157e-07
c62050_g1	191.564843254028	15.1454052474634	3.6609	2.1121e-08	9.4965e-07
c8918_g1	143.636838260453	20.9921199561475	2.7745	2.116e-08	9.5058e-07
c61098_g1	40.2393124672444	0	Inf	2.1224e-08	9.5173e-07
c62321_g2	29.8986337899445	0	Inf	2.1246e-08	9.5173e-07
c65140_g14	1274.02843563231	0.925804350727791	10.426	2.1209e-08	9.5173e-07
c66345_g1	113.085930276137	1036.45501135025	-3.1962	2.1262e-08	9.5173e-07
c66797_g5	43.3413504590404	0	Inf	2.1655e-08	9.6847e-07
c66638_g2	20.8727572157638	0	Inf	2.225e-08	9.9417e-07
c67160_g2	1811.55546286878	9080.49319354945	-2.3255	2.2502e-08	1.0046e-06
c7975_g1	144.290436879087	791.904578507694	-2.4564	2.2531e-08	1.0049e-06
c54914_g1	1335.24805285847	264.917772881867	2.3335	2.3062e-08	1.0277e-06
c67280_g2	1183.53219158176	226.740401574663	2.384	2.3207e-08	1.0332e-06
c97900_g1	91.742402397455	0.609378520409445	7.2341	2.3234e-08	1.0335e-06
c56844_g2	513.978397118189	3.00846278709244	7.4165	2.5076e-08	1.1145e-06
c66254_g1	121.809443278995	658.266708534307	-2.434	2.5166e-08	1.1175e-06
c80082_g1	2.810079964972	80.8313763289973	-4.8462	2.6671e-08	1.1832e-06
c66827_g2	430.312703430222	31.508503449972	3.7716	2.7112e-08	1.2018e-06
c21864_g1	456.419911038571	16.0845608618273	4.8266	2.7226e-08	1.2057e-06
c91543_g1	3134.67948918123	635.505993844372	2.3023	2.742e-08	1.2132e-06
c86308_g1	4.1476786262599	54.5046572763466	-3.716	2.8024e-08	1.2389e-06
c66783_g3	2398.67248656576	466.115724688615	2.3635	2.8218e-08	1.2464e-06
c13741_g1	0	42.5160579523406	-Inf	2.8887e-08	1.2748e-06
c65121_g1	198.206952631381	4.05009790800234	5.6129	2.9666e-08	1.308e-06
c40659_g4	32.9338564673185	0	Inf	2.9985e-08	1.32e-06
c52052_g1	34.5068737460237	202.584412845743	-2.5536	2.9991e-08	1.32e-06
c91520_g1	3359.78219141511	693.844618838816	2.2757	3.0058e-08	1.3218e-06
c40429_g1	68.8345330900099	7.76183177641321	3.1487	3.0642e-08	1.3463e-06
c41249_g1	104.701564967163	14.365204056098	2.8656	3.073e-08	1.3489e-06
c62821_g1	123.773067196073	1612.81846915121	-3.7038	3.0911e-08	1.3557e-06
c37339_g1	1001.3961337914	159.812812117539	2.6476	3.1142e-08	1.3635e-06
c50491_g1	428.507058869602	2150.88857189014	-2.3275	3.1127e-08	1.3635e-06
c13064_g1	0.359690160771261	63.8532934773513	-7.4719	3.186e-08	1.3937e-06
c65772_g1	606.235704556897	3034.97948381984	-2.3237	3.191e-08	1.3946e-06
c64859_g2	26.7177783885049	172.622730509592	-2.6918	3.2614e-08	1.4241e-06
c60174_g1	19.8726022487934	0	Inf	3.2913e-08	1.436e-06
c59881_g4	28.9318327557631	0.878858070273297	5.0409	3.3164e-08	1.4457e-06
c62861_g2	25.605063160653	0.609378520409445	5.3929	3.4275e-08	1.4928e-06
c68261_g1	230.579499230614	18.8149571534187	3.6153	3.4433e-08	1.4984e-06
c28926_g1	6.44044295431768	61.8753503289411	-3.2641	3.4728e-08	1.5099e-06
c61191_g1	825.867484313068	4072.26345689231	-2.3018	3.5168e-08	1.5277e-06
c43006_g1	2694.88056377996	539.948870370506	2.3193	3.5799e-08	1.5537e-06
c36503_g1	31.7872687487457	0	Inf	3.5882e-08	1.556e-06
c60382_g1	671.093347508565	132.78629994075	2.3374	3.6401e-08	1.5771e-06
c67999_g1	1096.54661437322	215.988834398248	2.3439	3.6635e-08	1.5859e-06
c86521_g1	35.0128448282755	1.75556940413732	4.3179	3.6864e-08	1.5944e-06
c66432_g6	5.58630962986196	59.5174544190774	-3.4133	3.746e-08	1.6188e-06
c51821_g1	0.719380321542522	29.4273094644241	-5.3543	3.7798e-08	1.632e-06
c59729_g1	1814.94008345543	366.822982159919	2.3068	3.7912e-08	1.6355e-06
c63647_g2	238.965496128445	1224.36682563369	-2.3572	3.8578e-08	1.6628e-06
c57704_g1	3.68677275926945	48.7619755700244	-3.7253	3.9139e-08	1.6855e-06
c7918_g1	1054.12039110618	216.875211549075	2.2811	3.927e-08	1.6897e-06
c66998_g1	1.98953766163234	39.958037827521	-4.328	3.973e-08	1.7081e-06
c13065_g2	42.5425267210782	10696.5412731631	-7.974	4.0491e-08	1.7393e-06
c68120_g1	472.744483673274	40.1202735528398	3.5587	4.0885e-08	1.7547e-06
c91919_g1	337.364830533316	0	Inf	4.1906e-08	1.797e-06
c8344_g1	2815.42077484627	590.636385370262	2.253	4.2639e-08	1.8268e-06
c66547_g1	139.377042016182	702.506598634503	-2.3335	4.307e-08	1.8437e-06
c66616_g4	8128.27727009664	6.16689268650322	10.364	4.3356e-08	1.8544e-06
c66490_g3	924.322747302509	4774.63437650949	-2.3689	4.3806e-08	1.872e-06
c4372_g1	577.111254964551	113.465819179285	2.3466	4.3943e-08	1.8763e-06
c80271_g1	0	32.9842414223803	-Inf	4.4412e-08	1.8947e-06
c74481_g1	52.7617380380217	307.975533690247	-2.5453	4.4533e-08	1.8982e-06
c61658_g1	1.66356816146012	37.1379014875643	-4.4805	4.4786e-08	1.9074e-06
c26906_g1	3410.10412984577	54.719215405574	5.9616	4.492e-08	1.9115e-06
c66234_g1	7.91303170684589	98.6173302098261	-3.6395	4.5841e-08	1.949e-06
c97380_g1	9217.37347203123	1951.85498378243	2.2395	4.5968e-08	1.9527e-06
c45242_g1	169.264527462864	27.6076903686955	2.6161	4.737e-08	2.0106e-06
c79955_g1	741.104936313083	139.266459550664	2.4118	4.8367e-08	2.0511e-06
c15391_g1	391.997219332412	1887.85008905708	-2.2678	4.8609e-08	2.0586e-06
c15489_g1	3017.696336424	640.457177007794	2.2363	4.8624e-08	2.0586e-06
c66899_g1	4506.31301814962	922.948415688727	2.2876	4.9698e-08	2.1022e-06
c64114_g1	19.6027295151569	0	Inf	5.0178e-08	2.1207e-06
c45659_g1	138125.156552608	29055.2891866388	2.2491	5.0246e-08	2.1218e-06
c32105_g1	6.32824942124621	64.5743688202608	-3.3511	5.089e-08	2.1472e-06
c67516_g18	19.2992435697655	0	Inf	5.3581e-08	2.257e-06
c97752_g1	27.6169232038	0.902331210500544	4.9358	5.354e-08	2.257e-06
c66079_g1	902.817925499678	187.566787931189	2.267	5.5475e-08	2.3348e-06
c47155_g1	1652.13517442504	349.517739795908	2.2409	5.5746e-08	2.3442e-06
c65262_g2	294.695113628342	43.0332383679318	2.7757	5.6016e-08	2.3535e-06
c65516_g1	427.826776325121	2185.77698558948	-2.353	5.6203e-08	2.3594e-06
c55860_g1	56.5827358991281	306.850409805569	-2.4391	5.7001e-08	2.3909e-06
c97513_g1	987.048626568435	14.2798279606888	6.1111	5.72e-08	2.3973e-06
c91567_g1	289.821728040863	2756.74140547671	-3.2497	5.7744e-08	2.4181e-06
c60607_g1	51.5587312063808	5.02070180277535	3.3603	5.8503e-08	2.4478e-06
c68230_g1	3805.36416345293	790.147532971591	2.2678	5.9608e-08	2.4919e-06
c63051_g1	470.694811217212	2498.54888726856	-2.4082	6.0699e-08	2.5354e-06
c91821_g1	1170.06196941554	6.16474595009394	7.5683	6.0896e-08	2.5415e-06
c67162_g6	31.5284275663836	1.4732799159552	4.4195	6.0967e-08	2.5423e-06
c63723_g1	20.6146179552386	339.507947775213	-4.0417	6.2093e-08	2.5871e-06
c65030_g7	465.679011702102	2268.57260174578	-2.2844	6.2329e-08	2.5948e-06
c73971_g1	1360.67938617702	11.38880135487	6.9006	6.4562e-08	2.6856e-06
c63462_g7	150.583555957266	24.5474465030122	2.6169	6.4738e-08	2.6906e-06
c54162_g1	209.147418785845	0.596568582091183	8.4536	6.6313e-08	2.7538e-06
c51466_g1	51.7498939792178	2.41189420500126	4.4233	6.6781e-08	2.7709e-06
c22540_g1	71.3525569224581	387.614399446069	-2.4416	6.6997e-08	2.7776e-06
c40659_g3	31.0904700876838	0	Inf	6.7475e-08	2.7951e-06
c66082_g1	129.092102720752	637.997536467158	-2.3052	6.7963e-08	2.813e-06
c74232_g1	1.20266229446967	65.7748878840317	-5.7732	6.8449e-08	2.8308e-06
c12635_g1	34294.0967091425	7508.07181958271	2.1914	6.9362e-08	2.8662e-06
c66398_g3	105.408576465674	508.721411128541	-2.2709	7.1086e-08	2.935e-06
c66994_g4	1249.57767951899	262.550804395633	2.2508	7.1819e-08	2.9628e-06
c66074_g1	36.2270350413126	209.7601092367	-2.5336	7.2201e-08	2.9761e-06
c62510_g1	1.41625489766537	33.3770746022896	-4.5587	7.2866e-08	3.001e-06
c66598_g1	103.60128513426	0	Inf	7.3002e-08	3.0041e-06
c74056_g1	6686.52702362409	3.26513239863803	11	7.3595e-08	3.0261e-06
c54885_g1	8.96948899489588	72.1063039925379	-3.007	7.4384e-08	3.056e-06
c66901_g1	15851.4878931428	35.2580553278825	8.8124	7.4984e-08	3.0781e-06
c57866_g1	22.0530434042967	140.28446200621	-2.6693	7.5154e-08	3.0825e-06
c63815_g1	384.52278979733	74.1334292028109	2.3749	7.6155e-08	3.1211e-06
c86537_g1	15.5113310193378	106.688854852148	-2.782	7.8998e-08	3.2349e-06
c91929_g1	393.90529839148	2023.77130710587	-2.3611	8.0483e-08	3.293e-06
c80070_g1	345.331938499392	48.7961823922981	2.8231	8.1197e-08	3.3195e-06
c54421_g1	3.40573883487565	44.5598342934319	-3.7097	8.254e-08	3.3717e-06
c65277_g1	98.7667041766485	497.435519044754	-2.3324	8.2723e-08	3.3764e-06
c8619_g1	31.3148571538267	1.42633363550071	4.4565	8.3728e-08	3.4146e-06
c57984_g1	0.876692794297451	27.9662981614694	-4.9955	8.4937e-08	3.4611e-06
c67199_g2	46.2868094337016	252.755840915176	-2.4491	8.5415e-08	3.4777e-06
c63822_g1	657.699247058475	130.409836168933	2.3344	8.8353e-08	3.5944e-06
c67828_g2	24.5483150598538	0.609378520409445	5.3321	9.1007e-08	3.6994e-06
c62717_g1	1173.28506651605	5419.50644640294	-2.2076	9.1144e-08	3.702e-06
c51242_g1	173.953136998032	22.2694800849663	2.9656	9.274e-08	3.7637e-06
c39719_g1	535.465792988246	107.252210217602	2.3198	9.5716e-08	3.8814e-06
c64124_g1	422.179368883215	2007.93774093976	-2.2498	9.7808e-08	3.963e-06
c66422_g3	13.634353618587	98.8590617115059	-2.8581	9.8548e-08	3.9897e-06
c74044_g1	684.612750126804	148.535992610122	2.2045	9.9944e-08	4.043e-06
c66992_g1	252.847994572146	34.6465300710638	2.8675	1.0167e-07	4.1094e-06
c56492_g2	177.344553074487	7.09484377364029	4.6436	1.0336e-07	4.1744e-06
c67501_g3	42.3187434710724	229.330463220486	-2.4381	1.065e-07	4.2978e-06
c66281_g1	0.764315897320941	94.1956627758243	-6.9453	1.0795e-07	4.3526e-06
c62207_g1	34.9004901219379	0.866048131955035	5.3327	1.0812e-07	4.356e-06
c51149_g1	339.967565632991	1585.42715567791	-2.2214	1.088e-07	4.38e-06
c67038_g13	60.258391848918	0.609378520409445	6.6277	1.0966e-07	4.4109e-06
c64331_g2	52.3784104146174	3.45721099327456	3.9213	1.1103e-07	4.4627e-06
c21547_g1	17387.7646528788	428.532752036406	5.3425	1.1222e-07	4.5066e-06
c62294_g2	20.6817778068318	130.445436961886	-2.657	1.1419e-07	4.5823e-06
c60877_g1	1.95576327661123	34.9052759388813	-4.1576	1.1454e-07	4.5926e-06
c66392_g2	33.6417625947157	2.0591852961374	4.0301	1.1536e-07	4.6218e-06
c64351_g1	73.1172555319322	381.598778797565	-2.3838	1.1693e-07	4.6809e-06
c21027_g1	5965.0256070959	1336.66764917831	2.1579	1.2243e-07	4.8971e-06
c64919_g3	1.69728882205917	47.7656627536158	-4.8147	1.2342e-07	4.9329e-06
c97708_g1	12.9485643181606	1823.81393075491	-7.138	1.2357e-07	4.9346e-06
c64111_g1	0.359690160771261	24.16704146124	-6.0701	1.2593e-07	5.0251e-06
c97405_g1	78.0738095603371	388.266115503151	-2.3141	1.2607e-07	5.0267e-06
c86770_g1	457.653521344425	95.0869598188671	2.2669	1.263e-07	5.0316e-06
c80138_g1	19.6928914794629	332.405551067309	-4.0772	1.2803e-07	5.0965e-06
c64438_g1	2.13563521920789	37.017847724701	-4.1155	1.2851e-07	5.1117e-06
c80251_g1	5601.89355054388	1244.31159345433	2.1706	1.2976e-07	5.1573e-06
c85758_g1	1827.0660390234	8858.30103192293	-2.2775	1.2994e-07	5.1602e-06
c57328_g1	26.9871769454872	0	Inf	1.3029e-07	5.1701e-06
c17282_g1	568.759026612948	118.459959415064	2.2634	1.3077e-07	5.1808e-06
c20689_g1	11.9932152874856	87.9699369960473	-2.8748	1.3073e-07	5.1808e-06
c55602_g1	648.578153227057	0.560285503545675	10.177	1.3413e-07	5.31e-06
c60475_g1	63.7540649029168	328.051871292627	-2.3633	1.3502e-07	5.3408e-06
c12613_g1	247.662965747266	1133.28567215369	-2.1941	1.3716e-07	5.4212e-06
c91955_g1	19.9622900364452	541.98695170948	-4.7629	1.3853e-07	5.471e-06
c5026_g1	908.312435737583	196.364214984327	2.2097	1.4021e-07	5.533e-06
c53370_g1	125.56306288647	20.8271961691016	2.5919	1.4124e-07	5.5694e-06
c91781_g1	774.886605303975	3439.47394429635	-2.1501	1.4158e-07	5.5782e-06
c22060_g1	47.8943123624092	258.712157625227	-2.4334	1.4203e-07	5.5917e-06
c65862_g1	1256.11241356251	5621.14952924147	-2.1619	1.4633e-07	5.7565e-06
c15285_g1	18.0291621447366	0	Inf	1.4876e-07	5.8474e-06
c55570_g1	405.764166463979	1807.36538884809	-2.1552	1.4921e-07	5.8603e-06
c5030_g1	44.9492644968358	4.10770739036582	3.4519	1.5073e-07	5.9153e-06
c64346_g2	334.393880600777	1570.39123793824	-2.2315	1.5138e-07	5.9362e-06
c12896_g1	434.588772863952	2012.21154589908	-2.2111	1.5195e-07	5.9542e-06
c4825_g1	1356.43048484121	264.527928249096	2.3583	1.5239e-07	5.9618e-06
c54781_g1	5650.04151047074	1286.33833370445	2.135	1.5236e-07	5.9618e-06
c58685_g1	1038.95082444857	215.995734618024	2.2661	1.531e-07	5.9852e-06
c59446_g1	17.8942795023404	0	Inf	1.5335e-07	5.9903e-06
c56397_g1	123.900035473581	604.79672651359	-2.2873	1.54e-07	6.0108e-06
c60058_g2	17.815623265963	0	Inf	1.5612e-07	6.0888e-06
c79966_g1	6786.57459159647	1533.83880794379	2.1455	1.5826e-07	6.1675e-06
c67950_g1	2929.44924294035	23546.5457873835	-3.0068	1.5926e-07	6.2017e-06
c66160_g1	0.764315897320941	33.4074402320633	-5.4499	1.6031e-07	6.2378e-06
c50514_g1	0.798036557919987	26.7774544701056	-5.0684	1.61e-07	6.2547e-06
c59601_g1	5.77734276321594	58.7691537884398	-3.3466	1.6091e-07	6.2547e-06
c67217_g2	45.9831716581884	0.316425830318346	7.1831	1.6278e-07	6.3188e-06
c79893_g1	10191.8742341025	2337.29582766208	2.1245	1.6628e-07	6.45e-06
c68944_g1	340.000208300799	66.6918458843542	2.35	1.6679e-07	6.4647e-06
c66398_g2	52.1200340657651	0.878858070273297	5.8901	1.6705e-07	6.4696e-06
c62719_g1	9487.95804172242	2166.1673556974	2.131	1.6861e-07	6.5215e-06
c66717_g4	2234.68213158641	10297.0874304724	-2.2041	1.6865e-07	6.5215e-06
c66282_g3	68.5866697345001	8.50407399800418	3.0117	1.7454e-07	6.7443e-06
c54304_g1	23.5479767289784	0.560285503545675	5.3933	1.7656e-07	6.8168e-06
c66822_g1	214.280411062722	982.77389329129	-2.1974	1.7718e-07	6.8356e-06
c56687_g1	491.034899930477	2195.56678557663	-2.1607	1.8241e-07	7.0317e-06
c65176_g1	6.38434618778195	57.6188289570299	-3.1739	1.837e-07	7.0762e-06
c65854_g1	70.1162183486671	355.704954445961	-2.3429	1.8475e-07	7.1111e-06
c66686_g1	476.141954262945	2153.29290678046	-2.1771	1.902e-07	7.3152e-06
c64659_g1	12484.2188500974	91272.1246867283	-2.8701	1.93e-07	7.4172e-06
c64482_g2	900.061837705637	195.265741711646	2.2046	1.9438e-07	7.4647e-06
c65391_g1	1.8546012948141	33.710062518427	-4.184	1.9554e-07	7.5034e-06
c68163_g1	15074.8571995078	2115.61046601631	2.833	1.966e-07	7.5383e-06
c51126_g1	17.6132455779466	0	Inf	1.9719e-07	7.5552e-06
c68281_g1	3024.37279998969	685.406011018864	2.1416	1.9743e-07	7.5585e-06
c68350_g1	3.55189011687326	44.134559227477	-3.6352	1.9817e-07	7.5809e-06
c27152_g1	72.9140054056684	7.97738351127699	3.1922	2.0737e-07	7.9267e-06
c67506_g2	365.000053790308	76.4545711889488	2.2552	2.083e-07	7.9563e-06
c47052_g1	17.365986038574	0	Inf	2.0871e-07	7.9619e-06
c48567_g1	137.634039781447	14.1357597322805	3.2834	2.0877e-07	7.9619e-06
c46120_g1	80.0073579042778	393.309753071756	-2.2975	2.1003e-07	8.004e-06
c67450_g2	8.14907633103921	66.7242172902624	-3.0335	2.1361e-07	8.1341e-06
c20541_g1	145.343856400162	0	Inf	2.1435e-07	8.1561e-06
c65331_g1	333.854005494021	1518.85510567307	-2.1857	2.1496e-07	8.1732e-06
c74127_g1	14.7805524187109	93.5613760638651	-2.6622	2.1793e-07	8.28e-06
c63994_g1	51662.5982302634	11917.0700756146	2.1161	2.2103e-07	8.3848e-06
c66869_g1	30.9101555022161	177.191595679415	-2.5192	2.209e-07	8.3848e-06
c86065_g1	755.481705064247	139.412533555207	2.438	2.213e-07	8.3889e-06
c66337_g1	137.567000226192	619.474323006862	-2.1709	2.254e-07	8.5379e-06
c66908_g1	49.5916011844684	2.69418369318337	4.2022	2.2708e-07	8.5947e-06
c67543_g2	589.6222729131	2609.04269676738	-2.1457	2.2757e-07	8.607e-06
c68229_g1	3377.31266201019	768.380161287399	2.136	2.3655e-07	8.9399e-06
c63171_g2	262.950706223647	53.0213259639375	2.3101	2.3782e-07	8.9768e-06
c66137_g1	691.789515163366	2971.55780471991	-2.1028	2.3789e-07	8.9768e-06
c61669_g2	10125.4256496153	2339.08485196928	2.114	2.3971e-07	9.0385e-06
c51206_g1	3368.43756584382	790.259882005283	2.0917	2.4456e-07	9.2129e-06
c97499_g1	417.148878065064	12285.0668753507	-4.8802	2.447e-07	9.2129e-06
c97337_g1	1219.13774809233	276.543240935006	2.1403	2.4709e-07	9.296e-06
c18267_g1	149.303704337659	5.99345243395763	4.6387	2.5496e-07	9.5848e-06
c68400_g1	311.039735349356	6.20317576504873	5.6479	2.5905e-07	9.7312e-06
c26312_g1	0.977908500516645	28.5116269902875	-4.8657	2.5988e-07	9.7549e-06
c60136_g1	50.4455196112359	253.711328610085	-2.3304	2.6517e-07	9.9461e-06
c66211_g1	1.33759866128791	30.8616182401068	-4.5281	2.6552e-07	9.952e-06
c65865_g1	991.098362656238	224.27503956521	2.1438	2.66e-07	9.9625e-06
c61588_g1	82.7044886899193	393.061911245754	-2.2487	2.6744e-07	1.0009e-05
c63755_g2	62.1019709356021	311.14934314521	-2.3249	2.6817e-07	1.0028e-05
c61327_g1	2750.49183018915	2.42255740691024	10.149	2.7807e-07	1.0391e-05
c38752_g1	0.325969500172215	22.9178297456483	-6.1356	2.8157e-07	1.0514e-05
c64357_g3	10.2283017803233	71.7166297195359	-2.8097	2.834e-07	1.0574e-05
c61422_g1	42.8021772741214	215.841625827794	-2.3342	2.8397e-07	1.0588e-05
c42821_g1	160.352213227295	739.016060378743	-2.2044	2.8689e-07	1.0689e-05
c66676_g1	134.533048248659	24.6221593965125	2.4499	2.9083e-07	1.0822e-05
c67138_g2	22.5251863771054	0.560285503545675	5.3292	2.9089e-07	1.0822e-05
c60254_g1	0	19.3299017876014	-Inf	3.0668e-07	1.1396e-05
c67483_g1	746.843008443015	85.9804888349991	3.1187	3.0678e-07	1.1396e-05
c68118_g1	1.405039982486	30.4533761051513	-4.4379	3.0764e-07	1.1419e-05
c67073_g7	47.2086527014657	2.90176028786519	4.0241	3.1068e-07	1.1523e-05
c63434_g1	194.509252265331	855.772654349084	-2.1374	3.1214e-07	1.1569e-05
c59571_g1	184.52986964267	37.2014098538378	2.3104	3.1253e-07	1.1575e-05
c63377_g1	1943.69774221325	0.573095441863936	11.728	3.1939e-07	1.182e-05
c65415_g1	37.2159213686815	2.95936977022867	3.6526	3.2299e-07	1.1945e-05
c9997_g1	234.256043970497	4179.72147457274	-4.1572	3.2346e-07	1.1953e-05
c67947_g1	219.080949013202	43.4371165499313	2.3345	3.2571e-07	1.2027e-05
c65988_g1	4.86692930831944	48.4621823056626	-3.3158	3.2605e-07	1.2031e-05
c6416_g1	371.631622144886	1617.65713635726	-2.122	3.2895e-07	1.2129e-05
c80723_g1	1183.96144984997	267.653634341911	2.1452	3.2977e-07	1.215e-05
c97316_g1	316.174479511429	41.9281653608857	2.9147	3.3297e-07	1.2259e-05
c4820_g1	27.2232752941025	1.16966402395512	4.5407	3.3645e-07	1.2369e-05
c56544_g1	430.238138428527	1875.76645798043	-2.1243	3.3635e-07	1.2369e-05
c64609_g4	99.7885333277185	0	Inf	3.4035e-07	1.2503e-05
c34429_g1	16.8714354260454	0	Inf	3.4156e-07	1.2539e-05
c13089_g1	1239.39263267006	294.891890411478	2.0714	3.4757e-07	1.275e-05
c67995_g1	2755.94153488986	14004.1202754124	-2.3452	3.5228e-07	1.2913e-05
c56566_g2	28.8756285403833	1.46261671404622	4.3032	3.5415e-07	1.2972e-05
c66803_g3	2.8773916466871	36.6539342886104	-3.6711	3.5718e-07	1.3074e-05
c9689_g1	134.847619469747	25.2822363448773	2.4151	3.5872e-07	1.312e-05
c67751_g3	42.7005726494533	208.37356225711	-2.2868	3.6137e-07	1.3208e-05
c62381_g2	16.601670141253	0	Inf	3.6389e-07	1.329e-05
c45243_g2	2.61891719213504	52.1969370339821	-4.3169	3.6486e-07	1.3316e-05
c64594_g4	127.428654855631	569.882908489024	-2.161	3.6954e-07	1.3477e-05
c66425_g1	243.97456490349	3.83608110409269	5.991	3.7067e-07	1.3508e-05
c62094_g1	532.15198318481	118.595529742834	2.1658	3.759e-07	1.3689e-05
c62537_g1	391.626680984271	1682.19224438647	-2.1028	3.7743e-07	1.3734e-05
c4513_g1	70.8802878145167	5.06764808322984	3.806	3.778e-07	1.3738e-05
c67236_g2	361.808509040322	1569.37165997439	-2.1169	3.7837e-07	1.3749e-05
c62321_g1	27.392406498174	0	Inf	3.8327e-07	1.3916e-05
c65400_g1	166.838091629035	0.632851660636692	8.0424	3.8391e-07	1.393e-05
c66094_g1	225.834546497439	966.063922988826	-2.0969	3.888e-07	1.4097e-05
c67411_g5	19.861203969709	0.316425830318346	5.9719	3.9053e-07	1.4139e-05
c91562_g1	979.667646182823	226.295494560981	2.1141	3.9038e-07	1.4139e-05
c74524_g1	150.549294548096	668.673656607225	-2.1511	3.9544e-07	1.4306e-05
c61667_g1	213.359506805122	938.786728454495	-2.1375	3.9809e-07	1.4392e-05
c62921_g2	6465.96308533944	874.587244487874	2.8862	3.9909e-07	1.4418e-05
c60528_g1	87.5051749661706	1.75556940413732	5.6394	4.0161e-07	1.4498e-05
c15282_g1	16.9277692809082	0	Inf	4.0455e-07	1.4594e-05
c57098_g1	1.04534982171474	41.3108117002943	-5.3045	4.0688e-07	1.4667e-05
c67526_g1	266.468056966096	54.8152547028922	2.2813	4.0917e-07	1.4739e-05
c47337_g1	192.397836134254	872.61849924404	-2.1813	4.1056e-07	1.4779e-05
c43196_g1	20.3670991368999	119.070057350789	-2.5475	4.1186e-07	1.4815e-05
c91626_g1	7825.37342513677	1883.62252715982	2.0546	4.1263e-07	1.4832e-05
c2479_g1	158.845201892331	30.8888435278348	2.3625	4.187e-07	1.5039e-05
c55152_g1	1415.85239405691	333.360913262401	2.0865	4.3344e-07	1.5557e-05
c60146_g1	120.2466166471	1085.41656123317	-3.1742	4.4718e-07	1.6039e-05
c65140_g1	19.1082863514725	0.280142751772837	6.0919	4.5435e-07	1.6285e-05
c65268_g1	16.2419262560597	98.9977723813218	-2.6077	4.5629e-07	1.6342e-05
c56618_g1	12.420346769455	84.0711816061809	-2.7589	4.6126e-07	1.6509e-05
c63993_g3	34452.6646190655	7929.57370218641	2.1193	4.6413e-07	1.6599e-05
c9686_g1	173.321664549513	824.694635679672	-2.2504	4.6615e-07	1.666e-05
c97301_g1	2214.11395284923	525.903392011908	2.0739	4.6991e-07	1.6782e-05
c61568_g1	51.6820100151487	250.800447781494	-2.2788	4.7335e-07	1.6893e-05
c15073_g1	0	20.6308241016466	-Inf	4.7718e-07	1.7017e-05
c55828_g1	651.364487116014	2764.86671278967	-2.0857	4.8587e-07	1.7315e-05
c74003_g1	113290.337001051	27121.7884053065	2.0625	4.8632e-07	1.7319e-05
c52695_g1	69.3849971051692	324.426729400306	-2.2252	4.9161e-07	1.7495e-05
c80751_g1	518.204347731265	119.319345062746	2.1187	4.934e-07	1.7546e-05
c66862_g4	196.162379844159	40.626560761248	2.2716	5.0913e-07	1.8093e-05
c59412_g1	424.38192686569	1819.44866752405	-2.1001	5.1615e-07	1.8326e-05
c97571_g1	578.469020021771	127.624217971293	2.1803	5.1643e-07	1.8326e-05
c67482_g1	378.701602298622	84.1795785614988	2.1695	5.21e-07	1.8475e-05
c54910_g1	3361.82303151148	820.494944729303	2.0347	5.3311e-07	1.8891e-05
c66864_g2	587.467363592403	2520.38079552637	-2.1011	5.3991e-07	1.9118e-05
c65311_g1	1503.13287530998	348.038027400954	2.1107	5.4171e-07	1.9166e-05
c67340_g1	79.0173807366229	815.416682255037	-3.3673	5.4203e-07	1.9166e-05
c56592_g1	331.743772470136	6063.3505823757	-4.192	5.4324e-07	1.9187e-05
c68481_g1	283.013030029026	1189.32561528521	-2.0712	5.4337e-07	1.9187e-05
c61669_g1	19177.6500911912	4663.64451094479	2.0399	5.4384e-07	1.9189e-05
c65302_g1	0.65193900034443	24.3831345214215	-5.225	5.4601e-07	1.9252e-05
c66271_g2	10.0148388166106	68.9879093191734	-2.7842	5.5024e-07	1.9388e-05
c67428_g9	0.325969500172215	21.8100686768752	-6.0641	5.5463e-07	1.9529e-05
c64226_g1	2159.66525561859	517.17093777586	2.0621	5.5572e-07	1.9553e-05
c65693_g3	9.83496687401396	94.9144426918205	-3.2706	5.5762e-07	1.9607e-05
c67369_g2	33.0236517038144	1.44980677572796	4.5096	5.6009e-07	1.9679e-05
c86483_g1	1.96697819179061	31.2170152106976	-3.9883	5.6099e-07	1.9697e-05
c64688_g2	16.3543031530362	0	Inf	5.657e-07	1.9849e-05
c59444_g1	0.359690160771261	21.5774135308746	-5.9066	5.8455e-07	2.0496e-05
c39751_g1	13.3756420757079	93.7884142465052	-2.8098	5.868e-07	2.056e-05
c65452_g7	16.1744849348616	0	Inf	5.9009e-07	2.0661e-05
c66811_g11	33.810160343167	2.64294393991032	3.6772	5.9352e-07	2.0766e-05
c59942_g1	571.048929529236	2314.60067744685	-2.0191	5.9853e-07	2.0927e-05
c93144_g1	16.0396782075264	0	Inf	6.093e-07	2.1289e-05
c59868_g1	33.4394608217603	173.632757824956	-2.3764	6.2959e-07	2.1982e-05
c70639_g1	0	18.3330662107368	-Inf	6.321e-07	2.2055e-05
c67790_g1	119.393001880576	541.480890555426	-2.1812	6.4741e-07	2.2573e-05
c8052_g2	0.359690160771261	21.5043060484658	-5.9017	6.5749e-07	2.2909e-05
c2322_g1	4297.15070692672	1057.10551519237	2.0233	6.5803e-07	2.2911e-05
c63846_g1	465.977755880952	95.79298944205	2.2823	6.6216e-07	2.3039e-05
c67490_g5	22502.7041497521	5607.8513165571	2.0046	6.6996e-07	2.3294e-05
c67885_g5	105.713323767762	18.7466844691463	2.4954	6.7082e-07	2.3308e-05
c63992_g2	1759.47284127217	425.438657528446	2.0481	6.716e-07	2.3319e-05
c59320_g1	95.9572724090914	437.959568253459	-2.1903	6.7268e-07	2.334e-05
c62972_g1	70.2286174362825	328.845786982947	-2.2273	6.7466e-07	2.3379e-05
c67211_g3	91.740318822583	0	Inf	6.7474e-07	2.3379e-05
c60652_g1	17.2311255868166	102.077247829689	-2.5666	6.7798e-07	2.3475e-05
c74194_g1	1309.82163415194	322.555647601353	2.0218	6.8509e-07	2.3705e-05
c44163_g1	23.0422427350537	0.91299441240953	4.6575	6.8698e-07	2.3737e-05
c52550_g1	1393.86429988339	40558.0133725932	-4.8628	6.8677e-07	2.3737e-05
c12712_g1	353.199225259779	79.624135135449	2.1492	6.9178e-07	2.3887e-05
c66766_g2	426.943141397421	1773.6887147035	-2.0546	6.9603e-07	2.4017e-05
c66945_g3	6050.91507587496	33.9588979500655	7.4772	7.0952e-07	2.4466e-05
c63572_g2	5.60886909970369	90.3530524175046	-4.0098	7.1214e-07	2.4539e-05
c65204_g1	834.158892817883	194.384458935333	2.1014	7.153e-07	2.4631e-05
c40008_g1	1002.10112076062	241.60693959654	2.0523	7.2855e-07	2.507e-05
c11436_g1	212.020918913598	15.7440500858265	3.7513	7.3373e-07	2.5231e-05
c56281_g1	483.143242251838	110.021488604467	2.1347	7.5501e-07	2.5945e-05
c59766_g1	0	19.4643708998745	-Inf	7.708e-07	2.6469e-05
c50160_g1	314.91375366754	69.5609342808999	2.1786	7.7754e-07	2.6683e-05
c62854_g2	17.7591597716172	0	Inf	7.7879e-07	2.6707e-05
c91713_g1	6336.92316892629	1559.74399031056	2.0225	7.8157e-07	2.6784e-05
c56542_g1	2165.80838159827	458.604666744241	2.2396	7.9369e-07	2.7181e-05
c67667_g7	44.6120041664233	5.1274043020026	3.1211	8.0055e-07	2.7397e-05
c3468_g1	1533.64052135421	365.837121105007	2.0677	8.094e-07	2.7681e-05
c66096_g3	244.798581777881	52.9209227136633	2.2097	8.101e-07	2.7686e-05
c61008_g1	393.178498255531	1621.86972939535	-2.0444	8.1071e-07	2.7688e-05
c61781_g1	72.2734109599863	10.6422656604604	2.7637	8.1662e-07	2.787e-05
c66797_g3	453.800444272353	0.573095441863936	9.6291	8.1926e-07	2.7941e-05
c66585_g1	398.91078865098	89.791491387773	2.1514	8.2045e-07	2.7963e-05
c66811_g10	40.8239619765126	4.04580443518379	3.3349	8.3322e-07	2.8379e-05
c59703_g1	66.4180695009522	10.4981269519148	2.6614	8.3994e-07	2.8588e-05
c59753_g1	39.4078682521134	195.392217118875	-2.3098	8.4065e-07	2.8593e-05
c38168_g1	8338.79323495603	2097.34299098015	1.9913	8.4191e-07	2.8616e-05
c79862_g1	195.356008469118	2296.75387797297	-3.5554	8.4328e-07	2.8643e-05
c91590_g1	140.2425198953	28.1060543521974	2.319	8.4961e-07	2.8839e-05
c40867_g1	17.9278167990345	206.417750193523	-3.5253	8.5176e-07	2.8892e-05
c61307_g1	5.65380467548211	50.6862209087084	-3.1643	8.5323e-07	2.8922e-05
c64279_g1	1331.11798871541	319.925666069575	2.0568	8.7268e-07	2.9542e-05
c66008_g1	197.79252166212	839.898784128894	-2.0862	8.7212e-07	2.9542e-05
c60554_g1	2.60770227695566	34.4260730579263	-3.7227	8.8537e-07	2.9951e-05
c91514_g1	7149.56427003034	1722.58178999968	2.0533	8.9151e-07	3.0138e-05
c66370_g9	23.2220387625894	0	Inf	8.983e-07	3.0347e-05
c60407_g1	2.84367098608806	34.0910793656544	-3.5836	8.9904e-07	3.0352e-05
c59217_g1	116.392274196349	0.632851660636692	7.5229	9.0373e-07	3.0469e-05
c64723_g5	176.987518770942	36.9052463415637	2.2617	9.0354e-07	3.0469e-05
c68628_g1	134.824791377795	572.344855966112	-2.0858	9.3311e-07	3.1438e-05
c64147_g1	3201.72086344954	126.226192274156	4.6648	9.3805e-07	3.1584e-05
c45690_g2	53.7619151956309	2.95936977022867	4.1832	9.4209e-07	3.1698e-05
c57536_g1	794.167820947009	163.252015139039	2.2823	9.4517e-07	3.178e-05
c74360_g1	2082.87215531179	1.42633363550071	10.512	9.5408e-07	3.2058e-05
c64929_g1	5.23796402375306	48.5095994312974	-3.2112	9.6473e-07	3.2394e-05
c37644_g1	831.034843113516	194.324269001103	2.0964	9.6844e-07	3.2497e-05
c62841_g1	70.3398182347679	305.803201906345	-2.1202	9.7013e-07	3.2532e-05
c75126_g1	0.65193900034443	23.4952186603307	-5.1715	9.7597e-07	3.2706e-05
c67320_g6	0	60.6337505182119	-Inf	9.7939e-07	3.2799e-05
c46788_g1	4.37243242021292	43.4707115667497	-3.3135	1.0034e-06	3.358e-05
c66871_g1	146.413693932119	617.726606347494	-2.0769	1.0271e-06	3.4352e-05
c67680_g3	9.22801717387001	63.3694153233966	-2.7797	1.0501e-06	3.5097e-05
c55229_g1	1378.10998768616	334.445483111497	2.0428	1.0838e-06	3.619e-05
c79892_g1	2511.86088287413	624.908861563782	2.007	1.0843e-06	3.619e-05
c63273_g1	0.764315897320941	23.3324416096941	-4.932	1.0853e-06	3.6199e-05
c55860_g2	4.83320864772039	44.9610948938418	-3.2176	1.0866e-06	3.622e-05
c67442_g3	1298.73829974402	322.803500936894	2.0084	1.0963e-06	3.6519e-05
c63979_g1	439.848420414949	1808.02308905477	-2.0393	1.0996e-06	3.6603e-05
c61993_g1	115.266339897857	18.7354799419195	2.6211	1.1167e-06	3.7131e-05
c64401_g1	21.9857317225816	0.902331210500544	4.6068	1.1169e-06	3.7131e-05
c67883_g3	841.477967319948	200.829436682199	2.067	1.1195e-06	3.7191e-05
c47147_g1	15.1067590072102	0	Inf	1.1249e-06	3.7346e-05
c11179_g1	98.9353296702826	426.040602233991	-2.1064	1.1275e-06	3.7409e-05
c66369_g1	78.8716942881352	343.884367335771	-2.1243	1.1284e-06	3.7414e-05
c49708_g1	18.0853126356944	0.316425830318346	5.8368	1.1377e-06	3.7698e-05
c66152_g1	10.9365968261695	70.9498317070822	-2.6976	1.143e-06	3.7846e-05
c91630_g1	1302.29369480119	321.474960700307	2.0183	1.1449e-06	3.7883e-05
c61397_g1	325.929512440524	2579.74875938382	-2.9846	1.152e-06	3.8096e-05
c61472_g1	372.967781924366	86.4978210454975	2.1083	1.1529e-06	3.8101e-05
c22443_g2	1971.51740815608	499.971304425809	1.9794	1.1746e-06	3.8792e-05
c57571_g1	1186.32264304192	103.431085788237	3.5198	1.1879e-06	3.9204e-05
c92111_g1	48.0179041745651	227.64550989189	-2.2451	1.1888e-06	3.9209e-05
c64947_g3	27.1111892098752	1.87508184168283	3.8539	1.195e-06	3.9385e-05
c57488_g1	121.775852257879	527.048418930231	-2.1137	1.196e-06	3.9392e-05
c62417_g1	9.5541163135252	147.806594352169	-3.9514	1.2151e-06	3.9995e-05
c64750_g2	32.7761013516926	161.405693516038	-2.3	1.2228e-06	4.0223e-05
c55045_g1	750.791069182978	180.175869690274	2.059	1.2322e-06	4.0504e-05
c63175_g1	2.64142293755471	33.6091884229725	-3.6695	1.2571e-06	4.1297e-05
c50682_g1	20.5806917400956	112.324240818649	-2.4483	1.2716e-06	4.1719e-05
c62297_g1	778.004660710615	187.707315452509	2.0513	1.2708e-06	4.1719e-05
c28883_g1	6755.38574618823	1731.80213016264	1.9638	1.276e-06	4.1837e-05
c65584_g2	162.6323587965	33.1567585494269	2.2942	1.2808e-06	4.1965e-05
c64906_g1	32.146958909517	162.844455289676	-2.3407	1.3652e-06	4.4701e-05
c68510_g1	413.100540758318	14.5808262710992	4.8243	1.3721e-06	4.4899e-05
c66899_g3	2.28173277678345	31.2661787076988	-3.7764	1.3898e-06	4.5422e-05
c80929_g1	15.03926396159	0	Inf	1.3899e-06	4.5422e-05
c60308_g1	171.747913815188	692.441143433684	-2.0114	1.3956e-06	4.5578e-05
c50454_g1	14.9831134706322	0	Inf	1.4092e-06	4.5962e-05
c66370_g1	14.9830375555713	0	Inf	1.4092e-06	4.5962e-05
c17490_g1	17.81549362648	0.292952690091099	5.9263	1.4495e-06	4.7243e-05
c44508_g2	535.072926419797	101.015439435734	2.4052	1.4518e-06	4.7288e-05
c65410_g1	749.309928381197	2969.31604317005	-1.9865	1.4862e-06	4.8378e-05
c67504_g7	28.0890661766087	139.340720163846	-2.3105	1.5127e-06	4.921e-05
c62995_g1	2215.52805474266	577.450010738797	1.9399	1.5245e-06	4.9561e-05
c65465_g4	14.6009712888634	0	Inf	1.5503e-06	5.0367e-05
c50798_g1	3471.43835275893	874.308250915954	1.9893	1.554e-06	5.0454e-05
c62358_g1	31.6296654632416	2.67922701845583	3.5614	1.5681e-06	5.0878e-05
c65202_g1	4.27127043841579	41.7845679776578	-3.2902	1.6089e-06	5.2168e-05
c53074_g1	28.3925836557832	142.098341743165	-2.3233	1.6143e-06	5.2309e-05
c67412_g1	17.7931712449654	0	Inf	1.6157e-06	5.2322e-05
c97450_g1	1332.90164258419	329.711275224723	2.0153	1.6245e-06	5.2572e-05
c60423_g2	145.571316271413	609.790963524596	-2.0666	1.6265e-06	5.2603e-05
c79926_g1	54.0424749433705	242.229406024898	-2.1642	1.6384e-06	5.2953e-05
c20286_g1	3472.47685153888	888.872633888948	1.9659	1.6592e-06	5.3591e-05
c80645_g1	168.668953851165	35.9362478578822	2.2307	1.667e-06	5.3808e-05
c12079_g1	95400.21104531	24891.1459712371	1.9384	1.6828e-06	5.4266e-05
c66809_g2	1739.15133057735	6880.46247603336	-1.9841	1.6834e-06	5.4266e-05
c67859_g2	188.59608201076	724.607977460655	-1.9419	1.6869e-06	5.431e-05
c9060_g1	28.3364646986086	0	Inf	1.6869e-06	5.431e-05
c58208_g1	462.536847642893	1.45195351213723	8.3154	1.7242e-06	5.5475e-05
c65011_g1	9.61039644396598	65.8229687303974	-2.7759	1.7391e-06	5.5919e-05
c45686_g1	237.897618370671	973.498135242327	-2.0328	1.7515e-06	5.6281e-05
c67082_g6	0	16.7125072441902	-Inf	1.7939e-06	5.7608e-05
c66096_g2	9.94752713489551	65.6176093522622	-2.7217	1.8079e-06	5.8019e-05
c74338_g1	165.600895798935	677.531904639816	-2.0326	1.8204e-06	5.8383e-05
c15445_g1	6111.93456147708	1561.49118268805	1.9687	1.8804e-06	6.0269e-05
c64356_g1	176.571039264942	726.537316327337	-2.0408	1.8933e-06	6.0642e-05
c65492_g1	55.5826124659409	249.906251236312	-2.1687	1.8948e-06	6.0651e-05
c85784_g1	6293.27756533265	1648.36278099128	1.9328	1.9023e-06	6.0854e-05
c68117_g1	186.673283748489	0.573095441863936	8.3475	1.9095e-06	6.1045e-05
c80059_g1	192.465871928445	798.138750272834	-2.052	1.9124e-06	6.1098e-05
c79869_g1	26039.9245484496	6896.97851499973	1.9167	1.938e-06	6.1875e-05
c57539_g1	7087.75347886409	222.854215283209	4.9912	1.9414e-06	6.1946e-05
c53246_g1	1439.87766481215	120.660862493017	3.5769	1.9434e-06	6.1969e-05
c66113_g7	232.499765436348	46.2129241910231	2.3309	1.9452e-06	6.1989e-05
c46329_g1	41.6556654706095	4.65732969200251	3.1609	1.9558e-06	6.2229e-05
c74241_g1	1863.133540722	128.790723088341	3.8546	1.9545e-06	6.2229e-05
c75067_g1	27.5835155465889	0.573095441863936	5.5889	1.9565e-06	6.2229e-05
c64940_g1	53.379017367603	0.609378520409445	6.4528	1.9957e-06	6.3436e-05
c54991_g1	121.899153257286	505.301198849818	-2.0515	2e-06	6.3532e-05
c15605_g1	562.726297382226	2223.50011496907	-1.9823	2.0244e-06	6.4241e-05
c68621_g1	1.59607311583997	2601.87512221935	-10.671	2.0249e-06	6.4241e-05
c62417_g2	64.9001247204134	340.920010972498	-2.3931	2.0358e-06	6.4544e-05
c67703_g1	1393.17926064897	5309.94702212633	-1.9303	2.0417e-06	6.4691e-05
c62276_g1	40.1836268097965	4.83659834832078	3.0545	2.0662e-06	6.5426e-05
c74447_g1	248.111866014684	6.9683498015492	5.154	2.1049e-06	6.6576e-05
c97979_g1	1556.58301425365	28.3131081864232	5.7808	2.1052e-06	6.6576e-05
c64566_g2	14.7578633093862	87.5929131362271	-2.5693	2.1095e-06	6.6669e-05
c25119_g1	1773.17206561293	6890.43829446458	-1.9583	2.1285e-06	6.7227e-05
c63823_g2	689.391369796156	2725.48361011452	-1.9831	2.1544e-06	6.8002e-05
c85846_g1	3216.72613916369	783.608722309321	2.0374	2.1807e-06	6.8791e-05
c51605_g1	18930.322795188	147.366443926257	7.0051	2.1898e-06	6.899e-05
c60715_g1	632.345862857204	2464.24885574233	-1.9624	2.1888e-06	6.899e-05
c67211_g5	82.940596381679	6.88512044254919	3.5905	2.2221e-06	6.9965e-05
c64756_g1	14.7356705673545	0	Inf	2.2258e-06	7.0035e-05
c64208_g1	126.899122225807	1.47542665236448	6.4264	2.2772e-06	7.161e-05
c97504_g1	19.3553403363013	0.280142751772837	6.1104	2.2801e-06	7.1655e-05
c74231_g1	1961.23792423199	517.402236080905	1.9224	2.2942e-06	7.2052e-05
c56527_g1	1.33759866128791	191.737454632281	-7.1633	2.3372e-06	7.3357e-05
c62652_g1	42.8473499382269	5.48011321086645	2.9669	2.3444e-06	7.3537e-05
c66494_g7	784.278122607649	197.226292644657	1.9915	2.3564e-06	7.3865e-05
c63257_g1	1420.78585357643	26.2912700546051	5.756	2.3883e-06	7.4819e-05
c67806_g2	719.36983942532	186.405258572552	1.9483	2.4034e-06	7.5247e-05
c66486_g1	494.640521769409	118.98253451897	2.0556	2.4123e-06	7.5429e-05
c85922_g1	5909.74054818065	1572.53677797826	1.91	2.4116e-06	7.5429e-05
c40016_g1	3744.63737247127	993.436076599337	1.9143	2.4389e-06	7.6214e-05
c97563_g1	1067.32115761591	220.867073383706	2.2727	2.504e-06	7.8201e-05
c46124_g1	2890.73616426641	769.166225079467	1.9101	2.5164e-06	7.849e-05
c86157_g1	339.832995993983	82.3125423401353	2.0456	2.5156e-06	7.849e-05
c63822_g2	48.3660348829858	6.48117178041229	2.8997	2.569e-06	8.008e-05
c58824_g1	417.972994861966	1582.62084381471	-1.9208	2.58e-06	8.0371e-05
c66116_g1	198.074200279578	1094.55715772454	-2.4662	2.5915e-06	8.0679e-05
c56589_g1	545.526739974776	2565.82383185527	-2.2337	2.6126e-06	8.1288e-05
c67033_g1	698.14703961258	180.264749363048	1.9534	2.6666e-06	8.2916e-05
c40035_g1	67.2386655287139	288.216627204972	-2.0998	2.7092e-06	8.4186e-05
c20103_g1	5727.85374590652	1541.15452077676	1.894	2.7168e-06	8.4371e-05
c65061_g1	5.45142698746578	77.2343015351339	-3.8245	2.7232e-06	8.4518e-05
c58528_g2	3.30457685307851	35.243098653155	-3.4148	2.7495e-06	8.5281e-05
c58738_g1	1341.35300488395	359.265775732383	1.9006	2.7515e-06	8.5288e-05
c67744_g1	365.212701544546	1398.1537587781	-1.9367	2.7628e-06	8.5588e-05
c63284_g3	16.410637007899	0.292952690091099	5.8078	2.7935e-06	8.6431e-05
c65392_g4	24.2224751991646	1.41352369718245	4.099	2.7922e-06	8.6431e-05
c60239_g1	46.5673469908024	5.91873954045734	2.976	2.8232e-06	8.7295e-05
c43142_g1	93.9215786919117	5.24960480127514	4.1612	2.8522e-06	8.8138e-05
c59586_g1	3.64170754400805	35.1592574886998	-3.2712	2.8579e-06	8.826e-05
c53446_g1	25029.6148185467	6828.00682964794	1.8741	2.8656e-06	8.8443e-05
c58768_g1	3.40573883487565	34.7820818339724	-3.3523	2.8917e-06	8.9139e-05
c62802_g1	741.454542105982	2842.79878790538	-1.9389	2.8915e-06	8.9139e-05
c53488_g2	218.316731221581	845.68897200585	-1.9537	2.9024e-06	8.9413e-05
c51248_g3	0.359690160771261	18.9707526695098	-5.7209	2.9082e-06	8.9537e-05
c85943_g1	3276.27820276038	881.849350814004	1.8935	2.9452e-06	9.0618e-05
c64896_g1	998.210826400901	19.7898545210103	5.6565	2.9916e-06	9.199e-05
c64941_g1	883.081004104006	68.6139367563997	3.686	3.0242e-06	9.2937e-05
c47512_g1	1123.28268593549	2.92523342809244	8.585	3.0419e-06	9.3424e-05
c66029_g1	6.33941061200353	48.2561406419349	-2.9283	3.0637e-06	9.4034e-05
c69676_g1	0.325969500172215	18.7978537422819	-5.8497	3.0802e-06	9.4482e-05
c92267_g1	240.707648115572	57.9618682696211	2.0541	3.1035e-06	9.514e-05
c67643_g1	76.4100043105498	13.5135712735528	2.4994	3.109e-06	9.5251e-05
c91553_g1	110.512391302651	438.958376256045	-1.9899	3.1151e-06	9.5379e-05
c62846_g1	230.198656948026	55.5484391336657	2.0511	3.1234e-06	9.5572e-05
c66351_g2	64.2376692223763	0	Inf	3.1957e-06	9.7725e-05
c92938_g1	0.438346397148726	60.1196213996673	-7.0996	3.2226e-06	9.8487e-05
c37247_g2	8262.55122960933	2264.0411473367	1.8677	3.2281e-06	9.8597e-05
c60281_g1	3719.84914228902	998.961608889933	1.8967	3.263e-06	9.9601e-05
c60557_g1	100.879618752748	400.52334173166	-1.9893	3.2801e-06	0.00010006
c58952_g1	0	33.8753681056541	-Inf	3.3117e-06	0.00010097
c67879_g1	101.002897561516	395.627198604978	-1.9697	3.332e-06	0.00010152
c61012_g1	39.7785362397369	4.83874508473005	3.0393	3.3425e-06	0.00010178
c50611_g1	277.361729380648	67.4462862388083	2.04	3.3771e-06	0.00010271
c65348_g1	29.3142120258591	203.375295803879	-2.7945	3.3764e-06	0.00010271
c63245_g2	205.786526764192	1747.32240580988	-3.0859	3.38e-06	0.00010273
c65975_g1	2.39410967375996	29.2198033498797	-3.6094	3.3851e-06	0.00010283
c36706_g1	259.859453351654	994.818308436844	-1.9367	3.3917e-06	0.00010296
c91663_g1	3311.86298256781	16188.9785711826	-2.2893	3.4378e-06	0.0001043
c97372_g1	7534.54431684913	2030.67439663588	1.8916	3.45e-06	0.00010461
c65406_g1	0.798036557919987	21.2689628407382	-4.7362	3.4531e-06	0.00010464
c80200_g1	234.030879067456	56.1753919103924	2.0587	3.4852e-06	0.00010555
c38576_g1	892.952269893245	226.5448008378	1.9788	3.4897e-06	0.00010562
c60691_g1	11.0715869174098	98.1671546825507	-3.1484	3.4971e-06	0.00010578
c67287_g4	148.135805658446	1168.43201830301	-2.9796	3.4994e-06	0.00010578
c20376_g2	272.101667216213	66.8992110386239	2.0241	3.5274e-06	0.00010657
c60873_g1	1249.23205192686	26385.7636976432	-4.4006	3.5347e-06	0.00010672
c34347_g1	4718.14235994622	1288.49993575722	1.8725	3.5833e-06	0.00010812
c45898_g1	0.359690160771261	18.5732442166007	-5.6903	3.5968e-06	0.00010847
c45418_g1	9.3292328800892	60.0589420553956	-2.6865	3.6149e-06	0.00010895
c63655_g1	660.560537848924	2504.39832649379	-1.9227	3.6794e-06	0.00011082
c39739_g1	108.995524514904	23.0138690429665	2.2437	3.696e-06	0.00011119
c55110_g1	16.5902181377465	84.934107960952	-2.356	3.6981e-06	0.00011119
c60603_g1	442.637271173136	55.8407800183017	2.9867	3.6975e-06	0.00011119
c68154_g1	1942.96214386586	9.10064258009537	7.7381	3.7523e-06	0.00011275
c38438_g1	119.267241235343	3.61784130750189	5.0429	3.7577e-06	0.00011284
c67171_g1	32.5625624729189	149.81093954244	-2.2019	3.7657e-06	0.00011301
c67147_g8	77.9847664657499	0	Inf	3.7708e-06	0.0001131
c59466_g1	1337.04419467672	351.12180010145	1.929	3.7752e-06	0.00011316
c66172_g3	43.7577412024846	5.96997929373039	2.8737	3.8132e-06	0.00011423
c61178_g1	28.1673334945372	0	Inf	3.9144e-06	0.00011719
c65409_g6	93.0905140520854	369.457098314286	-1.9887	3.9317e-06	0.00011764
c68115_g1	2044.02654373354	550.244726371056	1.8933	3.9589e-06	0.00011838
c65382_g7	11.622180572052	67.833061009671	-2.5451	4.023e-06	0.00012023
c66888_g1	41.6785379438393	184.887108632415	-2.1493	4.12e-06	0.00012305
c65265_g1	19.063167411789	96.1313534816414	-2.3342	4.1283e-06	0.00012321
c91748_g1	326.242244183767	1198.31523249376	-1.877	4.1302e-06	0.00012321
c62505_g1	867.21265526224	6412.3967298457	-2.8864	4.2428e-06	0.0001265
c79886_g1	1527.22305715206	408.946800172944	1.9009	4.2705e-06	0.00012725
c66184_g2	1116.50873389325	291.764619816604	1.9361	4.2889e-06	0.00012772
c42534_g1	13.6567297245237	0	Inf	4.3446e-06	0.0001293
c40020_g1	1030.31179328021	3781.35547224344	-1.8758	4.3617e-06	0.00012973
c64706_g1	542.290362423599	136.982523768571	1.9851	4.3668e-06	0.00012981
c67322_g1	273.686104964642	1040.1633607607	-1.9262	4.4174e-06	0.00013123
c59824_g1	41.0375861134915	1.24223018104614	5.0459	4.4754e-06	0.00013288
c16395_g1	10303.250460131	2922.45899315754	1.8178	4.5924e-06	0.00013627
c64988_g2	662.188903256607	175.193037812274	1.9183	4.6278e-06	0.00013724
c63047_g1	4.91199452358084	42.2264051294317	-3.1038	4.6346e-06	0.00013736
c62094_g2	1395.5170079208	378.424346702514	1.8827	4.6442e-06	0.00013756
c55967_g1	13.3645346093726	0	Inf	4.6828e-06	0.00013862
c67726_g3	39.8349682002995	173.656790855363	-2.1241	4.6941e-06	0.00013888
c15414_g1	179258.36820624	50012.2975863384	1.8417	4.7172e-06	0.00013948
c65888_g1	882.517895117371	238.284927965487	1.8889	4.7314e-06	0.00013981
c61917_g1	303.358894120347	1131.90891784069	-1.8997	4.7946e-06	0.0001416
c62530_g1	174.996501350575	657.817856497574	-1.9104	4.8631e-06	0.00014354
c68634_g1	16.3766792589729	0.292952690091099	5.8048	4.9452e-06	0.00014587
c100355_g1	54.0536898585499	8.49555753250448	2.6696	4.9493e-06	0.00014591
c60642_g2	28.0889365371257	2.3521379862285	3.578	4.9721e-06	0.00014641
c80534_g1	62.1690455289901	10.6422656604604	2.5464	4.9709e-06	0.00014641
c66608_g3	178.984622755942	2378.16212002599	-3.7319	5.0446e-06	0.00014843
c66921_g2	3.78798846548864	65.594658972491	-4.1141	5.0466e-06	0.00014843
c66981_g1	52.1648715358437	212.181113147794	-2.0241	5.0658e-06	0.0001489
c67972_g1	7397.20193648614	2026.44026129935	1.868	5.0878e-06	0.00014946
c91527_g1	7584.94846671467	22.2902651634665	8.4106	5.1872e-06	0.00015229
c85891_g1	238.901361196331	27289.66502632	-6.8358	5.1969e-06	0.00015249
c64506_g1	27.8079563371539	128.116683070885	-2.2039	5.2094e-06	0.00015268
c80744_g1	3.8890208078028	35.0915261297451	-3.1736	5.2075e-06	0.00015268
c86205_g1	7151.1854440259	679.388952214634	3.3959	5.2324e-06	0.00015326
c64425_g1	117.898242576655	507.111415484272	-2.1048	5.2979e-06	0.00015509
c66764_g3	6886.62415698489	1909.52107299419	1.8506	5.318e-06	0.00015559
c66811_g1	15.9159567558875	0.292952690091099	5.7637	5.4295e-06	0.00015875
c63057_g1	13.5667289334839	0	Inf	5.4449e-06	0.00015911
c67750_g2	1066.30336064857	137.457814976888	2.9556	5.5013e-06	0.00016066
c36283_g1	5993.43393760907	1177.11571092853	2.3481	5.5073e-06	0.00016075
c15584_g1	1388.45523527915	375.458378044438	1.8868	5.5281e-06	0.00016126
c67223_g2	1429.31266798044	5150.60970705053	-1.8494	5.5354e-06	0.00016138
c66982_g1	2457.21035687728	676.664666247364	1.8605	5.562e-06	0.00016206
c40961_g1	13.409416460729	0	Inf	5.6642e-06	0.0001649
c44328_g2	29.3702550679728	2.63228073800134	3.48	5.6662e-06	0.0001649
c40772_g1	2.54026095575757	30.09160940547	-3.5663	5.6876e-06	0.00016543
c39821_g1	39.5425138061825	167.64653549568	-2.0839	5.715e-06	0.00016605
c57026_g2	21771.1465354118	6070.25604637561	1.8426	5.7157e-06	0.00016605
c60058_g1	15.612546725557	0.280142751772837	5.8004	5.8005e-06	0.00016842
c61400_g2	85.5024999877531	0.632851660636692	7.078	5.809e-06	0.00016857
c37773_g1	130.406626858617	477.527446177246	-1.8726	5.8772e-06	0.00017045
c68050_g1	24.5821653599359	872.0163759452	-5.1487	5.9411e-06	0.0001722
c56479_g1	222.688382300546	55.1576822100283	2.0134	6.0179e-06	0.00017433
c67437_g1	42.9255857223723	4.90118936522984	3.1306	6.0725e-06	0.00017581
c57163_g2	893.750551065825	168.676628474228	2.4056	6.0995e-06	0.00017649
c68384_g1	64.260563886245	0	Inf	6.1298e-06	0.00017726
c60283_g1	3173.7138645059	12.8060067194158	7.9532	6.1756e-06	0.00017848
c60424_g2	20.4006364335939	97.5234802948685	-2.2571	6.1864e-06	0.00017859
c65696_g1	7.53091171571588	58.8475669141652	-2.9661	6.1841e-06	0.00017859
c50218_g1	214.596117505374	798.625653428744	-1.8959	6.1968e-06	0.00017879
c20588_g1	3081.03730411432	362.2763651696	3.0883	6.2106e-06	0.00017908
c38410_g1	0.359690160771261	22.0358313333293	-5.937	6.2576e-06	0.00018033
c50753_g1	13.3083303939927	72.8325068887658	-2.4523	6.263e-06	0.00018038
c43322_g1	8.41876570077065	60.4758601809872	-2.8447	6.2848e-06	0.0001809
c66672_g2	756.889437111998	207.697483113106	1.8656	6.3134e-06	0.00018163
c54226_g1	0.325969500172215	17.6943861463274	-5.7624	6.3303e-06	0.00018201
c61789_g1	593.544059019493	157.41874073899	1.9147	6.3386e-06	0.00018214
c13020_g1	481.695713491905	129.219750301797	1.8983	6.3912e-06	0.00018352
c86559_g1	905.107135190368	13.2424863125974	6.0948	6.3938e-06	0.00018352
c61577_g1	1.01162916111569	22.3447343037843	-4.4652	6.3981e-06	0.00018353
c61479_g1	0	14.8267622005984	-Inf	6.4145e-06	0.0001839
c74723_g1	0	16.2866908529176	-Inf	6.4619e-06	0.00018515
c55266_g1	0.325969500172215	63.910361634397	-7.6152	6.4882e-06	0.0001858
c91569_g1	2027.99929909341	95.2392773777777	4.4124	6.498e-06	0.00018597
c66049_g7	53.7501058074587	0.902331210500544	5.8965	6.5091e-06	0.00018618
c66855_g2	6.77775700915226	46.6388815425705	-2.7827	6.6336e-06	0.00018964
c55449_g1	215.496251550905	54.6226347829379	1.9801	6.6924e-06	0.00019121
c66154_g1	847.744027048231	3680.37634014508	-2.1182	6.7429e-06	0.00019254
c19828_g1	19.0632748606331	0.853238193636774	4.4817	6.7488e-06	0.0001926
c45050_g1	17.2536091415974	0.632851660636692	4.7689	6.7949e-06	0.0001938
c65276_g1	3046.80497532058	856.812965979452	1.8302	6.8355e-06	0.00019485
c67323_g1	168.376575372109	39.7958725823395	2.081	6.8725e-06	0.00019579
c68797_g1	6.11447345414547	53.0712716261629	-3.1176	7.0131e-06	0.00019969
c67504_g1	27.8640531036897	123.490961184428	-2.1479	7.0774e-06	0.0002014
c56604_g1	73.2747864067256	0.280142751772837	8.031	7.1442e-06	0.00020319
c74318_g1	590.257821414364	6.82321748736716	6.4347	7.1505e-06	0.00020325
c51534_g2	17.9278167990345	0.632851660636692	4.8242	7.2387e-06	0.00020552
c66579_g2	19.6812561120514	0.91299441240953	4.4301	7.2349e-06	0.00020552
c66091_g2	179.604298663783	42.6019753730677	2.0758	7.3591e-06	0.00020882
c66916_g1	306.418272818286	1149.16961166029	-1.907	7.389e-06	0.00020955
c62774_g1	648.250624554107	2315.88818902336	-1.8369	7.4442e-06	0.000211
c65090_g3	76.5678984088031	302.843646990795	-1.9838	7.553e-06	0.00021396
c56524_g2	1.62984750086108	25.939102471059	-3.9923	7.6147e-06	0.00021559
c65959_g3	26.3578733300454	116.834725175517	-2.1482	7.7043e-06	0.000218
c60618_g1	126.979308440991	477.127965298616	-1.9098	7.7178e-06	0.00021826
c11678_g1	0.359690160771261	17.3032474225087	-5.5881	7.7742e-06	0.00021973
c67026_g2	1.20266229446967	21.6910975646474	-4.1728	7.7913e-06	0.00022009
c66952_g1	80.8058686388519	328.671115389262	-2.0241	7.8136e-06	0.00022059
c64609_g3	89.1889060192124	0	Inf	7.8231e-06	0.00022074
c57192_g1	30.1346246897158	132.372140357023	-2.1351	7.929e-06	0.0002236
c67040_g4	411.210723862231	1514.53506408213	-1.8809	7.9376e-06	0.00022372
c59935_g1	1117.80763135153	313.575422694347	1.8338	8.0054e-06	0.0002255
c65077_g1	96.6204928965318	7.45821588441313	3.6954	8.1515e-06	0.00022944
c65427_g2	465.934552334174	124.203742336883	1.9074	8.1543e-06	0.00022944
c80628_g1	0	48.3234011557092	-Inf	8.1714e-06	0.00022979
c51095_g1	265.896450172263	965.01417176746	-1.8597	8.1995e-06	0.00023045
c61174_g1	762.281371011382	2721.78659484211	-1.8362	8.2616e-06	0.00023206
c58713_g1	37.1484800474834	156.107084742899	-2.0712	8.3254e-06	0.00023372
c65357_g1	393.608428081704	58.5820695170761	2.7482	8.362e-06	0.00023449
c67501_g5	12.6901657786694	0	Inf	8.3587e-06	0.00023449
c64608_g3	4.17005473219659	35.5616712198826	-3.0922	8.3958e-06	0.0002353
c57251_g1	591.781697942695	3.29075227527455	7.4905	8.4259e-06	0.00023601
c66135_g1	25.2903844907211	116.059989152605	-2.1982	8.6737e-06	0.00024282
c52720_g1	553.975698040673	146.913454162532	1.9149	8.7038e-06	0.00024353
c66845_g3	75.2752131326547	296.532615595746	-1.9779	8.7227e-06	0.00024392
c65702_g1	648.778379603747	2312.16588494896	-1.8334	8.7592e-06	0.00024467
c66611_g4	325.854623922391	0.596568582091183	9.0933	8.7581e-06	0.00024467
c12845_g1	17.7931712449654	0.280142751772837	5.989	8.7652e-06	0.0002447
c60412_g1	16.7478214232506	0	Inf	8.9219e-06	0.00024892
c81249_g1	15.3538351826778	97.4229175194578	-2.6657	8.9266e-06	0.00024892
c73984_g1	7186.19659860272	2075.7765449159	1.7916	9.0827e-06	0.00025314
c67188_g1	306.294434574659	1121.73425327332	-1.8727	9.1005e-06	0.00025349
c40034_g1	410.383386063722	3636.81112923104	-3.1476	9.1182e-06	0.00025384
c50334_g1	289.30753076024	22.0266140173753	3.7153	9.1458e-06	0.00025447
c66653_g1	2995.26380462463	1.18247396227338	11.307	9.1607e-06	0.00025474
c61953_g1	4009.06112941868	3.92360393591125	9.9969	9.3554e-06	0.00026001
c80008_g1	2776.01171180937	803.963229391236	1.7878	9.3708e-06	0.0002603
c61611_g1	1550.30874000459	446.543048982825	1.7957	9.424e-06	0.00026163
c85770_g1	3227.56175387835	933.903420714706	1.7891	9.4884e-06	0.00026327
c66736_g3	12.9710163391582	0	Inf	9.5495e-06	0.00026482
c47291_g1	441.691047643974	120.420054116836	1.875	9.6805e-06	0.0002683
c7494_g1	105.03920136853	15.7840148317354	2.7344	9.7151e-06	0.00026911
c15499_g1	0.325969500172215	49.6978832324817	-7.2523	9.828e-06	0.00027209
c56898_g1	2285.97967512834	638.050373901293	1.8411	9.8723e-06	0.00027316
c56790_g1	489.755174446003	137.111075432072	1.8367	9.9972e-06	0.00027647
c66180_g3	5401.4779206617	1569.98083100531	1.7826	1.0025e-05	0.00027707
c57820_g1	7.15995291534319	47.3468278968887	-2.7252	1.0087e-05	0.0002785
c63752_g1	13.1172213455778	70.5358316484915	-2.4269	1.0085e-05	0.0002785
c50671_g1	142.097586023624	521.504945197078	-1.8758	1.019e-05	0.00028118
c74013_g1	643.22928506173	175.210141223411	1.8762	1.026e-05	0.00028294
c64321_g1	239.211959144631	855.718396649179	-1.8388	1.0265e-05	0.00028295
c57881_g2	16.8938652564041	0.560285503545675	4.9142	1.0539e-05	0.00029032
c92044_g1	22.6150575286623	103.546163792689	-2.1949	1.0661e-05	0.00029352
c15362_g1	328.447850446267	3.56874829063812	6.5241	1.0824e-05	0.00029778
c39980_g1	1991.69271968327	580.197217011437	1.7794	1.0827e-05	0.00029778
c67740_g1	3586.54433540299	1045.67900981828	1.7782	1.084e-05	0.00029796
c16186_g1	110.917102297406	25.3638602927857	2.1286	1.0896e-05	0.00029935
c60091_g1	0	16.6767654909625	-Inf	1.0985e-05	0.00030162
c67429_g2	2299.74693642783	7779.0450013774	-1.7581	1.1006e-05	0.00030201
c66235_g1	785.800672506547	2820.45850247702	-1.8437	1.1124e-05	0.00030511
c9369_g1	12.2854641270588	0	Inf	1.1408e-05	0.0003127
c62165_g1	27.9543668981175	2.96366324304722	3.2376	1.1537e-05	0.00031607
c15381_g1	165.78078993217	602.280358535447	-1.8612	1.1604e-05	0.00031774
c65274_g1	16.2870451957432	0.573095441863936	4.8288	1.1752e-05	0.00032162
c65314_g6	97.3276749114531	20.9552250721469	2.2155	1.1776e-05	0.0003221
c62853_g1	6.45178750898004	43.4478502319776	-2.7515	1.1887e-05	0.00032477
c67494_g3	20.4569387546736	0.316425830318346	6.0146	1.1883e-05	0.00032477
c56973_g2	0.359690160771261	16.5508833243265	-5.524	1.1895e-05	0.00032481
c55193_g2	30.7524763016511	0	Inf	1.1975e-05	0.00032681
c85764_g1	498.578634789684	93.5971882972302	2.4133	1.2136e-05	0.00033103
c59077_g1	2470.84751234442	719.382383345615	1.7802	1.2216e-05	0.00033302
c21745_g1	252.052727159091	1801.29128540919	-2.8372	1.2293e-05	0.00033495
c31045_g1	901.191373880219	221.114392449253	2.027	1.2311e-05	0.00033527
c40160_g1	186.213904355955	46.9023731635252	1.9892	1.2353e-05	0.00033623
c63884_g1	427.371287804616	117.545448636562	1.8623	1.2365e-05	0.00033635
c15116_g1	217.373447353694	56.8344752531207	1.9353	1.2478e-05	0.00033926
c62980_g1	1190.04334136943	338.035134925128	1.8158	1.2523e-05	0.00034029
c66319_g1	21.7492129217341	112.284950628104	-2.3681	1.2569e-05	0.00034137
c38262_g1	0	13.8177284908706	-Inf	1.2624e-05	0.00034267
c16366_g1	25.5600738604525	2.42470414331952	3.398	1.2704e-05	0.00034466
c45631_g1	1401.36647122183	399.708618618667	1.8098	1.2755e-05	0.00034583
c52426_g1	46.7699617671458	184.834804793368	-1.9826	1.2761e-05	0.00034583
c88146_g1	14.5222613280638	0.316425830318346	5.5203	1.2857e-05	0.00034823
c67572_g1	597.11892905844	2079.56269514332	-1.8002	1.2947e-05	0.00035048
c59048_g1	4790.87829434466	1418.17435154236	1.7563	1.2963e-05	0.00035052
c88517_g1	12.5888204329672	0	Inf	1.296e-05	0.00035052
c62030_g2	4.29364654435247	34.2596143399263	-2.9962	1.2978e-05	0.00035075
c57149_g1	1224.18881810304	4262.5338727335	-1.7999	1.3126e-05	0.00035456
c67369_g13	12.5325940269485	0	Inf	1.3146e-05	0.00035492
c66532_g2	14.4098844310873	0.316425830318346	5.509	1.3174e-05	0.00035548
c45662_g1	49.9733229140051	8.21112130791309	2.6055	1.3218e-05	0.00035646
c32714_g1	26.0773673067279	0	Inf	1.3283e-05	0.00035803
c65768_g4	21.7494500100612	1.4647634504555	3.8922	1.3298e-05	0.00035824
c67336_g1	1750.31667316192	516.486305036633	1.7608	1.335e-05	0.00035945
c31503_g1	6.44044295431768	41.7771155979318	-2.6975	1.3397e-05	0.00036053
c45927_g1	763.834992722352	2685.88583085411	-1.8141	1.3505e-05	0.00036322
c64608_g1	27.5494818826019	120.151497692471	-2.1248	1.3599e-05	0.00036555
c57972_g1	7961.61774278948	118.613567960619	6.0687	1.4015e-05	0.00037654
c86329_g1	0.685659660943476	18.8933517142824	-4.7842	1.4089e-05	0.00037832
c56922_g1	6.84519833035035	44.2391854704324	-2.6922	1.4097e-05	0.00037834
c58961_g2	16.185829489524	0.632851660636692	4.6767	1.4189e-05	0.00038061
c63545_g1	0.798036557919987	18.7397029346007	-4.5535	1.4235e-05	0.00038163
c39097_g1	364.019964779126	50.3041399757073	2.8553	1.4266e-05	0.00038226
c66945_g1	3018.06851049614	41.3061883425702	6.1911	1.4362e-05	0.00038461
c45243_g1	0.325969500172215	16.2856972472812	-5.6427	1.4409e-05	0.00038567
c42526_g1	203.287784041934	51.5223556912084	1.9803	1.4467e-05	0.00038683
c62613_g1	4.28248535359516	35.9202085325191	-3.0683	1.4468e-05	0.00038683
c40870_g1	41.1389221160493	6.17970262482148	2.7349	1.4477e-05	0.00038688
c47175_g1	41597.3928365373	2453.83760331194	4.0834	1.4557e-05	0.00038879
c22485_g1	3.48439507125312	30.6359446286517	-3.1362	1.4639e-05	0.00039079
c51506_g1	791.418974919262	14729.4851371041	-4.2181	1.4655e-05	0.00039101
c53133_g1	8.62114338878698	51.1627357279364	-2.5691	1.4752e-05	0.00039318
c8025_g1	3567.12541334228	451.507868434836	2.9819	1.4746e-05	0.00039318
c63858_g1	168.84628088973	564.304983314382	-1.7408	1.4892e-05	0.00039669
c60683_g1	2607.61794161938	459.255633311606	2.5054	1.4953e-05	0.00039811
c61606_g1	49.7714953177039	8.98910528273181	2.4691	1.5006e-05	0.00039929
c65940_g1	366.09431946929	1345.05763793098	-1.8774	1.5108e-05	0.00040181
c67673_g1	147.976615165363	9.63906035450532	3.9403	1.5257e-05	0.00040555
c67749_g3	2.21429145558536	25.931127330877	-3.5498	1.5343e-05	0.00040763
c80028_g1	509.434900579248	144.06977420221	1.8221	1.5487e-05	0.00041121
c61882_g1	17.4223420840757	0.609378520409445	4.8375	1.5588e-05	0.00041369
c64766_g1	16.6464982681873	0.609378520409445	4.7717	1.5767e-05	0.00041822
c57466_g1	9.49770654360145	142.115719344623	-3.9033	1.5792e-05	0.00041866
c61508_g1	1218.79171731063	358.294122365778	1.7662	1.589e-05	0.00042081
c65603_g1	1806.10770899821	537.861032465547	1.7476	1.5885e-05	0.00042081
c66009_g3	19.5916442394605	91.2482092179091	-2.2196	1.5911e-05	0.00042113
c64900_g1	2.02325832223138	284.595692844874	-7.1361	1.5995e-05	0.00042315
c97625_g1	61.1344808270783	0.560285503545675	6.7697	1.601e-05	0.00042331
c66535_g3	17.8942795023404	0.902331210500544	4.3097	1.6074e-05	0.00042479
c63916_g2	14.1625174428705	70.4168605362637	-2.3138	1.6185e-05	0.00042748
c67364_g6	38.7447902516505	159.247851340993	-2.0392	1.6227e-05	0.00042837
c66103_g2	34.5294332158654	4.31528398504764	3.0003	1.6285e-05	0.00042966
c58542_g1	621.814495583722	2155.39462886924	-1.7934	1.6366e-05	0.00043158
c62543_g3	11.7010201723345	0	Inf	1.64e-05	0.00043225
c56722_g1	42.2516151532624	169.57953813977	-2.0049	1.653e-05	0.00043545
c53574_g1	20.7041539127685	0	Inf	1.6545e-05	0.0004356
c67857_g1	811.85232578447	241.208900652946	1.7509	1.6587e-05	0.00043649
c66724_g2	41.1839651406719	6.6476304984123	2.6312	1.6663e-05	0.00043803
c88212_g1	11.6448696813767	0	Inf	1.6658e-05	0.00043803
c56768_g1	3.22592061670105	30.4667978489247	-3.2395	1.6802e-05	0.00044145
c53982_g1	154.529147708259	38.6565927530198	1.9991	1.6974e-05	0.00044573
c61312_g1	77.6803228239058	287.180078556737	-1.8863	1.7121e-05	0.00044937
c85868_g1	1629.28375044329	474.430830188018	1.78	1.7232e-05	0.00045203
c56377_g1	17.4897074902128	0.866048131955035	4.3359	1.7243e-05	0.00045209
c56127_g1	740.85033352127	2561.54336909905	-1.7898	1.7338e-05	0.00045435
c66311_g1	14.9269407890356	75.401349740631	-2.3367	1.7385e-05	0.00045533
c9525_g1	12.1729797812382	0	Inf	1.7784e-05	0.00046553
c56007_g3	0.719380321542522	65.3943047522612	-6.5063	1.7798e-05	0.00046567
c79877_g1	10355.659502583	3171.43005084598	1.7072	1.7818e-05	0.00046593
c64525_g1	0	13.475141458598	-Inf	1.7829e-05	0.00046598
c66220_g1	330.007853038969	1108.00220136327	-1.7474	1.803e-05	0.000471
c66618_g2	1.77594505843663	23.9701280684671	-3.7546	1.8104e-05	0.00047268
c79992_g1	573.910110536397	165.129714562312	1.7972	1.8211e-05	0.00047521
c5607_g1	179.909782925841	26.1564191421508	2.782	1.8247e-05	0.0004759
c57959_g1	0	13.3684389593708	-Inf	1.8489e-05	0.00048199
c57983_g1	24.4698199967425	0	Inf	1.8548e-05	0.00048325
c57467_g1	14.6344548611353	0.280142751772837	5.7071	1.8689e-05	0.00048667
c62829_g1	18.0851829962114	0.866048131955035	4.3842	1.8723e-05	0.00048731
c60522_g1	555.49975105885	161.816642277583	1.7794	1.8757e-05	0.00048795
c64920_g2	12.5551534967903	65.1314249367617	-2.3751	1.8885e-05	0.00049102
c67482_g3	2199.20481107184	660.653864907528	1.735	1.9023e-05	0.00049434
c65656_g3	36.1480973353303	147.252500487716	-2.0263	1.9213e-05	0.00049903
c80456_g1	654.042861711193	1.24223018104614	9.0403	1.9234e-05	0.00049931
c50759_g1	20.2098625792059	1.12057100709135	4.1728	1.9252e-05	0.00049953
c66577_g5	36.6993613780263	0.280142751772837	7.0334	1.9424e-05	0.00050373
c62418_g1	659.264846339585	190.281775267734	1.7927	1.9524e-05	0.00050606
c67853_g3	21.4347713401293	94.2273518961399	-2.1362	1.9543e-05	0.00050628
c85970_g1	2148.56302446857	7681.69237542241	-1.8381	1.9864e-05	0.00051433
c20195_g1	2623.26672134589	790.984624230004	1.7296	1.9877e-05	0.0005144
c39999_g1	345.362475401689	1159.22798922624	-1.747	1.9988e-05	0.00051702
c65973_g1	402.743431222642	1360.96077256545	-1.7567	2.0068e-05	0.00051882
c12231_g1	17.5906861081049	80.9646923104974	-2.2025	2.0121e-05	0.00051992
c59953_g1	0.798036557919987	18.1474278253281	-4.5072	2.0231e-05	0.00052249
c60023_g1	17.1524471598003	0	Inf	2.0349e-05	0.00052525
c57454_g1	138.534275437028	482.899603878481	-1.8015	2.0681e-05	0.00053334
c98185_g1	3.95646212900089	721.838745859944	-7.5113	2.0684e-05	0.00053334
c51737_g1	3082.51769395484	939.535158364258	1.7141	2.1056e-05	0.00054268
c12874_g1	69.6439142025923	345.511807957231	-2.3107	2.1094e-05	0.00054336
c65834_g14	14.0388497156537	0.292952690091099	5.5826	2.112e-05	0.00054375
c61679_g1	12.7913814848886	0	Inf	2.1181e-05	0.00054504
c74675_g1	7.28354472749907	44.1601791041135	-2.6	2.1272e-05	0.00054711
c61736_g2	11.4874275691388	0	Inf	2.1349e-05	0.0005488
c67435_g1	16.028333652864	0.560285503545675	4.8383	2.1366e-05	0.00054896
c65211_g1	81.8055494291681	296.937646908519	-1.8599	2.1458e-05	0.00055104
c50441_g1	11.4087713327614	0	Inf	2.182e-05	0.00056004
c66646_g4	47.1303853835372	0.949277490955038	5.6337	2.1834e-05	0.00056012
c64789_g3	0.438346397148726	15.8209097157361	-5.1736	2.1965e-05	0.00056311
c67598_g2	18.8160375118993	1.19528390059164	3.9765	2.1973e-05	0.00056311
c55190_g1	0.359690160771261	15.8785191980996	-5.4642	2.2098e-05	0.00056603
c82497_g1	51.5586109100422	0	Inf	2.2389e-05	0.00057319
c91534_g1	7361.28060474509	2252.51489932866	1.7084	2.2449e-05	0.00057443
c64721_g1	16.7028858474722	0.596568582091183	4.8073	2.2631e-05	0.00057877
c22622_g1	0	13.1117693478252	-Inf	2.2661e-05	0.00057906
c59870_g1	0.438346397148726	15.7120604800996	-5.1637	2.2665e-05	0.00057906
c66473_g4	3058.14225497976	922.410453127429	1.7292	2.2746e-05	0.00058082
c68484_g1	40.4761886527577	0	Inf	2.2761e-05	0.00058094
c66042_g5	19.8614410580361	1.46261671404622	3.7633	2.3162e-05	0.00059087
c58615_g1	11.9480963478022	0	Inf	2.3291e-05	0.00059385
c58937_g1	1132.52757947342	93.6212840775452	3.5966	2.3603e-05	0.0006015
c59978_g1	0	12.9901101738704	-Inf	2.3633e-05	0.00060195
c73978_g1	2370.18687460055	24183.1384408829	-3.3509	2.3983e-05	0.00061056
c53602_g1	367.921512078877	103.151955206962	1.8346	2.4014e-05	0.00061104
c34039_g1	0.719380321542522	17.937704494237	-4.6401	2.4098e-05	0.00061254
c65906_g2	3792.98498350037	1165.30873448674	1.7026	2.4091e-05	0.00061254
c63990_g1	135.217598383028	457.471322928555	-1.7584	2.4148e-05	0.00061351
c85730_g1	2512.14671228949	767.559179834486	1.7106	2.4212e-05	0.00061482
c65897_g1	21.8842030129744	0	Inf	2.4298e-05	0.00061668
c57247_g1	49.0858356567604	8.93418386209536	2.4579	2.4378e-05	0.00061802
c66167_g1	2.89995111652883	42.4589193151575	-3.872	2.4388e-05	0.00061802
c68248_g1	3115.92744969417	9.03666336864146	8.4297	2.438e-05	0.00061802
c85813_g1	3418.19686752916	1054.45280950678	1.6967	2.4508e-05	0.00062075
c6518_g1	46.1856474519045	176.530543690276	-1.9344	2.4605e-05	0.00062289
c52461_g1	806.150701930801	2653.50773066325	-1.7188	2.4687e-05	0.00062465
c67596_g6	27.5380614128786	0.316425830318346	6.4434	2.4882e-05	0.00062928
c57107_g2	41.4198357441045	164.53735040804	-1.99	2.5111e-05	0.00063474
c61056_g1	1.44997555826442	21.4557543569198	-3.8873	2.5239e-05	0.00063767
c65295_g1	201.726531770123	692.611046083545	-1.7796	2.5479e-05	0.00064338
c67422_g4	305.846703397031	2115.08437407091	-2.7898	2.574e-05	0.00064965
c10927_g1	15.9271179466448	0.596568582091183	4.7387	2.6054e-05	0.00065683
c11103_g1	123.315408154951	432.10887912223	-1.809	2.606e-05	0.00065683
c61875_g2	52.0864839215765	3.64131444772913	3.8384	2.6064e-05	0.00065683
c67189_g3	2.67514359815376	319.848423964578	-6.9016	2.665e-05	0.00067093
c67584_g2	16.9613603020243	0.866048131955035	4.2917	2.6637e-05	0.00067093
c61939_g1	195.847043633668	2089.65762727851	-3.4155	2.6667e-05	0.00067102
c52298_g1	64.2261634944478	7.88617901209503	3.0258	2.6687e-05	0.00067119
c64733_g1	3.50695454109484	56.9348785033949	-4.021	2.677e-05	0.00067293
c19190_g1	1.30387800068886	21.2914423753291	-4.0294	2.694e-05	0.00067586
c54315_g1	11.397426778099	0	Inf	2.6926e-05	0.00067586
c61430_g1	791.137540916464	234.86721860317	1.7521	2.69e-05	0.00067586
c65465_g3	49.9626137092631	0.596568582091183	6.388	2.6927e-05	0.00067586
c64058_g3	211.637375222599	0	Inf	2.7024e-05	0.00067763
c98351_g1	108.173613406024	10.0285936672324	3.4312	2.7605e-05	0.00069183
c97376_g1	1444.57048834743	9163.77916956824	-2.6653	2.7621e-05	0.00069189
c62748_g1	3486.90703602736	11001.7760792364	-1.6577	2.7708e-05	0.00069374
c66431_g4	11.2851257961834	0	Inf	2.7764e-05	0.00069478
c53638_g1	3778.71060174502	1150.16921350925	1.716	2.8141e-05	0.00070385
[truncated: 1,662 more rows]
