# Supplementary material for: The developmental transcriptome of the bamboo snout beetle Cyrtotrachelus buqueti and insights into candidate pheromone-binding proteins
Source: PLoS One. 2017 Jun 29;12(6):e0179807. doi: 10.1371/journal.pone.0179807 (PMC5491049; doi:10.1371/journal.pone.0179807)
Supplement: S25 Text — (XLS) [file pone.0179807.s025.xls]

gene_id	CB_M_readcount	CB_E_readcount	log2FoldChange	pval	padj
c40044_g1	32664.8068929702	8.93709409253132	11.836	2.1513e-167	1.1108e-162
c67837_g1	151467.102730458	76.3392853585988	10.954	7.8211e-166	2.0192e-161
c79919_g1	49767.4937931022	23.2875625162772	11.061	1.0181e-161	1.7523e-157
c20244_g1	6.75613783119518	24132.2615641136	-11.802	5.065e-161	6.5381e-157
c20424_g1	6.8285037094762	20089.1025271029	-11.523	1.5493e-155	1.5999e-151
c8295_g1	7137.68511441587	3.23049440071825	11.109	1.8448e-137	1.5876e-133
c24338_g1	6032.55341488534	1.48519281642578	11.988	1.9874e-136	1.466e-132
c97490_g1	7193.05663854267	3.831488112349	10.874	3.6122e-136	2.3314e-132
c58155_g1	39403.785218816	59.6777173670437	9.3669	7.1236e-136	4.0869e-132
c61612_g1	4781.89140199956	0.600993711630752	12.958	1.4567e-135	7.5215e-132
c39937_g1	7189.98127207837	4.14063069948993	10.762	2.3005e-135	1.0799e-131
c66117_g1	4151.64198232535	0.592347980305201	12.775	1.2881e-131	5.5424e-128
c80405_g1	3900.62225344325	0.340884943764062	13.482	1.642e-131	6.5216e-128
c40195_g1	3865.12839528237	0.251463036541139	13.908	3.5407e-131	1.3059e-127
c8890_g1	147587.531744742	329.360887161433	8.8077	1.6833e-127	5.7943e-124
c85927_g1	4973.75441077476	3.65264429790315	10.411	5.7601e-126	1.8589e-122
c98658_g1	2987.74657478445	0	Inf	9.4448e-126	2.8686e-122
c86409_g1	3628.41794928836	1.19334169193595	11.57	2.3623e-125	6.7764e-122
c66945_g1	11942.6385668888	20.932132711505	9.1562	2.9718e-125	8.0762e-122
c4212_g1	4602.69525165366	0.803422928897653	12.484	6.8024e-125	1.7562e-121
c68346_g1	3100.76660658555	0.641381799579439	12.239	1.4931e-123	3.6712e-120
c15376_g1	3960.59353158795	2.66988877703618	10.535	8.4171e-123	1.9755e-119
c66945_g3	12255.6091984506	28.0051127470534	8.7735	2.0101e-120	4.5127e-117
c67074_g1	3201.7385919349	1.92414539873832	10.7	9.5155e-120	2.0472e-116
c45736_g1	2969.02067367614	0.592347980305201	12.291	4.249e-119	8.7757e-116
c47236_g1	3719.0354832451	3.56273361315676	10.028	1.2621e-118	2.5064e-115
c39928_g1	11.240858184482	6591.0531352117	-9.1956	1.3152e-118	2.5151e-115
c60344_g1	58942.8503216006	182.634843032105	8.3342	1.4257e-118	2.6291e-115
c79875_g1	7713.80469314655	16.2486766285076	8.891	1.8133e-117	3.2285e-114
c45604_g1	5741.21453709447	10.7227837647725	9.0645	3.0819e-117	5.3044e-114
c15194_g1	4288.35625228863	0.803422928897653	12.382	4.0219e-117	6.6989e-114
c65498_g1	13180.2097948358	31.1255644316951	8.7261	6.769e-117	1.0922e-113
c66269_g1	6612.49626010375	2.49969069391588	11.369	1.5205e-116	2.3791e-113
c39820_g1	3704.19201736316	4.22770081555725	9.7751	2.058e-116	3.1253e-113
c92050_g1	3223.70579561653	2.75115373045702	10.194	3.0288e-116	4.4682e-113
c4774_g1	3779.72434576672	2.34629529592322	10.654	1.0928e-115	1.5674e-112
c97531_g1	2333.55345656617	0.502926073082277	12.18	1.5293e-115	2.1341e-112
c21846_g1	2385.45147828809	0.803422928897653	11.536	7.9142e-115	1.0754e-111
c64424_g1	3434.90155330895	4.2363465468828	9.6632	2.5976e-114	3.4392e-111
c92463_g1	1919.62789637441	0	Inf	3.4361e-113	4.4354e-110
c66945_g2	5682.92554928504	13.6123932217267	8.7056	7.8611e-113	9.9e-110
c20607_g1	8561.4159464675	8.94573982385687	9.9024	1.9415e-112	2.3869e-109
c74142_g1	1971.83753120883	0.251463036541139	12.937	3.106e-112	3.7297e-109
c60224_g1	1848.81960652365	0	Inf	4.7403e-112	5.5434e-109
c97622_g1	2063.42998174348	0.551959892356515	11.868	4.8311e-112	5.5434e-109
c61807_g1	8143.3220942615	24.5040008335108	8.3765	1.1632e-111	1.3057e-108
c47298_g1	3478.83260127992	1.49383854775133	11.185	2.8053e-111	3.0818e-108
c42937_g1	1870.75557835404	0.300496855815376	12.604	8.6589e-111	9.3144e-108
c64419_g1	1707.10657374886	0	Inf	7.0197e-110	7.3971e-107
c86337_g1	1814.36243694651	0.340884943764062	12.378	8.2708e-110	8.5411e-107
c74304_g1	1680.92837918964	0	Inf	1.6101e-109	1.6301e-106
c67781_g1	2016.9995765286	1.10391978471303	10.835	5.7685e-109	5.7279e-106
c2074_g1	3267.10654882568	6.39515229703462	8.9968	6.7345e-108	6.5609e-105
c97892_g1	1441.15690090413	0	Inf	4.7102e-105	4.5039e-102
c65427_g1	2082.82994291028	2.72756832763597	9.5767	7.4808e-105	7.023e-102
c97560_g1	91.1162859987816	18425.7762635699	-7.6598	1.788e-104	1.6486e-101
c97601_g1	1579.37213271514	0.592347980305201	11.381	1.9555e-104	1.7714e-101
c67781_g2	1557.26113773517	0.681769887528125	11.157	4.8864e-104	4.3501e-101
c64060_g1	2279.73156315968	2.38668338387191	9.8996	1.0781e-103	9.4348e-101
c47512_g1	3295.38136375325	9.79770779450529	8.3938	1.9337e-103	1.6641e-100
c91779_g1	7106.41897902647	1.5746147236487	12.14	1.2841e-102	1.0869e-99
c59213_g2	0.714218767314603	1781.25027629416	-11.284	1.5691e-102	1.3068e-99
c39937_g2	1534.28246927504	0.941878655394815	10.67	2.155e-102	1.7662e-99
c24877_g1	4689.05082181645	18.3834081983149	7.9947	5.3353e-102	4.3044e-99
c15316_g1	1439.26695283664	0.551959892356515	11.348	7.8391e-102	6.2271e-99
c75234_g1	1355.53219299773	0.300496855815376	12.139	1.358e-101	1.0624e-98
c66901_g1	25683.327257257	160.688364763613	7.3204	4.5327e-101	3.4932e-98
c91570_g1	13977.9660618646	80.0448490907672	7.4481	1.9641e-99	1.4914e-96
c64402_g1	4014.54630473908	18.269423333224	7.7797	6.1234e-99	4.5822e-96
c45649_g1	1231.83496194424	0.551959892356515	11.124	2.7727e-97	2.0452e-94
c47304_g1	1277.10155227526	0.84381101684634	10.564	3.8067e-97	2.7684e-94
c60584_g2	6589.34874782283	37.581725625532	7.454	7.5134e-97	5.3882e-94
c56763_g1	1204.17126581719	0.600993711630752	10.968	5.2027e-96	3.68e-93
c62286_g1	7218.84892448098	2.07754079673098	11.763	1.3064e-95	9.1154e-93
c92370_g1	1481.05437886819	0	Inf	4.3313e-95	2.9819e-92
c91572_g1	2473.62508608975	10.3900557748105	7.8953	6.1812e-95	4.1995e-92
c58620_g1	3539.51505252542	3.66080125170523	9.9172	1.6052e-94	1.0764e-91
c75515_g1	1049.5703000314	0.300496855815376	11.77	3.1167e-94	2.0631e-91
c67209_g1	89590.3353903979	743.395076350472	6.9131	5.0311e-94	3.2883e-91
c64825_g1	979.367573734266	0	Inf	6.8013e-94	4.3897e-91
c85744_g1	1899.19428790121	0.340884943764062	12.444	1.8022e-93	1.1488e-90
c80155_g1	1069.96595818834	0.551959892356515	10.921	2.6211e-93	1.6505e-90
c80220_g1	1067.49510492455	0.592347980305201	10.815	2.8565e-93	1.777e-90
c44910_g1	4382.52031919443	2.07754079673098	11.043	3.3208e-93	2.0413e-90
c66117_g4	122409.445473297	1029.39446001296	6.8938	4.1273e-93	2.5071e-90
c91646_g1	1476.30085469642	0.803422928897653	10.844	6.9159e-93	4.1523e-90
c67649_g1	1476.73791169899	3.56273361315676	8.6952	1.1952e-92	7.0932e-90
c55805_g1	992.59717185041	0.251463036541139	11.947	1.2123e-92	7.1132e-90
c91860_g1	3144.38761056617	5.34026633159583	9.2017	1.2994e-92	7.5387e-90
c36793_g1	19.6872688968986	3545.90278779335	-7.4927	1.6723e-92	9.5943e-90
c66117_g2	38260.7621213917	324.094610654429	6.8833	2.0209e-92	1.1467e-89
c97492_g1	3146.62901040858	1.19334169193595	11.365	2.0517e-91	1.1515e-88
c97353_g1	2869.278214949	1.19334169193595	11.231	2.3937e-91	1.329e-88
c66616_g4	2498.15765054735	6.95526914319322	8.4885	2.494e-91	1.37e-88
c64757_g2	4374.7181494114	19.8709528058962	7.7824	3.8426e-91	2.0885e-88
c97598_g1	10024.4957828515	82.3955397507898	6.9267	4.1466e-91	2.2303e-88
c51783_g1	1011.71108150591	0.892844836120577	10.146	2.1685e-90	1.1543e-87
c69622_g1	858.234454597227	0	Inf	2.7688e-90	1.4588e-87
c64731_g1	4108.47891904715	28.9960252217224	7.1466	5.6817e-90	2.9633e-87
c66732_g2	20451.9912812596	189.570284728568	6.7534	6.0794e-90	3.1391e-87
c45722_g1	1154.2502183647	1.95637653288492	9.2046	8.9486e-90	4.5748e-87
c60836_g1	2369.84577321453	9.96653164151693	7.8935	1.7945e-88	9.0842e-86
c75193_g1	965.204469075808	1.10391978471303	9.7721	6.3083e-88	3.1623e-85
c66751_g5	0.407879394916003	1010.95062015822	-11.275	6.5836e-88	3.2686e-85
c5221_g1	18327.8431527954	16.0317965172686	10.159	2.4938e-87	1.2263e-84
c37888_g1	1843.4542407777	1.70491349634378	10.078	3.3239e-87	1.6191e-84
c92048_g1	769.22451038573	0	Inf	3.8718e-87	1.8684e-84
c92423_g1	897.535547906924	0.933232924069264	9.9095	4.9868e-87	2.3842e-84
c74229_g1	1634.6500328926	4.08295114889014	8.6452	1.0315e-86	4.8861e-84
c21843_g1	1638.89020077165	2.19919383810051	9.5415	1.5664e-86	7.3529e-84
c25749_g1	803.406262076037	0.340884943764062	11.203	1.8826e-86	8.7573e-84
c80549_g1	737.164551081879	0	Inf	5.8683e-86	2.7054e-83
c7903_g1	0.815758789832006	1918.9784581611	-11.2	7.1661e-86	3.2745e-83
c66117_g3	5135.65647222157	46.6943341863067	6.7812	8.3899e-86	3.8e-83
c86148_g1	735.485559667214	0	Inf	8.4667e-86	3.8015e-83
c61222_g1	2463.94965334136	17.9659618834412	7.0996	9.1212e-86	4.0601e-83
c24452_g1	21750.6189594549	8.74144759295784	11.281	2.1649e-85	9.5542e-83
c68139_g1	1202.8534322012	1.19334169193595	9.9772	2.3761e-85	1.0397e-82
c45721_g1	875.20479981488	1.19334169193595	9.5185	3.27e-85	1.4189e-82
c39694_g1	1679.79354340704	9.12272062467059	7.5246	4.5997e-85	1.9792e-82
c64160_g2	708.104569122898	0	Inf	1.0423e-84	4.4479e-82
c6646_g1	701.99850458559	0	Inf	2.0029e-84	8.4769e-82
c91531_g1	13205.8373601307	11.9166142342319	10.114	3.0025e-84	1.2604e-81
c68319_g1	2761.35179187375	23.1817346049884	6.8962	6.246e-84	2.6009e-81
c74075_g1	966.681027465115	2.28861574532343	8.7224	8.1566e-84	3.3693e-81
c37637_g1	3389.10400458885	12.7657416362013	8.0525	1.3375e-83	5.481e-81
c91750_g1	672.309080990878	0	Inf	2.5831e-83	1.0502e-80
c63075_g1	667.221589280175	0	Inf	3.6888e-83	1.488e-80
c4114_g1	1182.24933186384	4.60946262479347	8.0027	4.3191e-83	1.7288e-80
c64757_g1	903.844896710115	2.47610529109483	8.5119	3.8813e-82	1.5416e-79
c74410_g1	15077.8021484623	1.83472349151539	13.005	9.8741e-82	3.8919e-79
c24934_g1	672.785246955355	0.340884943764062	10.947	1.476e-81	5.7738e-79
c57539_g1	5807.01423892431	65.4749326428767	6.4707	2.8617e-81	1.111e-78
c56496_g2	820.901500454741	1.83472349151539	8.8055	3.1453e-81	1.212e-78
c67606_g2	5.63403966896457	1264.73848772742	-7.8105	3.8024e-81	1.4543e-78
c62116_g1	845.972631259947	1.85830889433644	8.8305	3.9731e-81	1.5084e-78
c43714_g1	785.457556778755	1.61500281159739	8.9259	5.5705e-81	2.0995e-78
c56708_g1	3706.26093799348	28.4897698024376	7.0234	5.9945e-81	2.2429e-78
c73980_g1	2975.69042028998	1.39577090920285	11.058	1.9507e-80	7.2462e-78
c35750_g1	1444.98956550765	10.178980826218	7.1493	2.0591e-80	7.5941e-78
c13442_g1	1958.12164777072	1.49383854775133	10.356	2.8181e-80	1.032e-77
c68732_g1	1184.39653484639	6.49273115805963	7.5111	3.2966e-80	1.1987e-77
c56600_g1	4707.13183243802	55.1159143254158	6.4162	4.6785e-80	1.6893e-77
c53055_g2	0.407879394916003	753.937735104051	-10.852	6.8257e-80	2.4475e-77
c51093_g1	927.044912583726	3.61176743243099	8.0038	1.1835e-79	4.2144e-77
c68344_g1	826.733635581343	2.34629529592322	8.4609	1.3428e-79	4.7489e-77
c10343_g1	1053.65011365619	0.251463036541139	12.033	3.5525e-79	1.2478e-76
c52903_g1	1046.42798182754	1.39577090920285	9.5502	6.4624e-79	2.2395e-76
c80805_g1	1241.90320878562	1.91549966741276	9.3406	6.4237e-79	2.2395e-76
c8764_g1	6894.62076859444	1.19334169193595	12.496	8.4244e-79	2.8999e-76
c24214_g1	976.462376446707	0.641381799579439	10.572	9.0769e-79	3.1038e-76
c74186_g1	1346.97585138803	4.86908261513669	8.1119	9.4373e-79	3.2058e-76
c9630_g1	601.319916767425	0.251463036541139	11.224	2.6183e-78	8.8361e-76
c67204_g1	1516.83086053717	12.8488696032542	6.8833	3.9172e-78	1.3134e-75
c80794_g1	625.660827331012	0.641381799579439	9.93	5.057e-78	1.6846e-75
c97619_g1	547.997420994035	0	Inf	2.6046e-77	8.6209e-75
c67276_g1	546.325042219106	0	Inf	2.7234e-77	8.9566e-75
c92386_g1	662.956417818113	1.14430787266172	9.1783	2.9844e-77	9.7529e-75
c46179_g1	1005.33032471265	0.300496855815376	11.708	5.3428e-76	1.735e-73
c67411_g5	609.916071860283	1.02265483129219	9.2201	5.8926e-76	1.9016e-73
c55212_g1	6431.0432138498	1.10391978471303	12.508	1.7135e-75	5.4953e-73
c68270_g1	2400.53447627112	3.57953629828439	9.3894	2.5361e-75	8.0832e-73
c57035_g1	505.547537845574	0	Inf	3.5822e-75	1.1348e-72
c40055_g1	21678.2178568305	6.46098880143649	11.712	3.7364e-75	1.1764e-72
c55602_g1	1303.19915626551	11.5406575876422	6.8192	4.4524e-75	1.3933e-72
c64914_g1	1568.03073164552	4.27044069466154	8.5204	5.2116e-75	1.6211e-72
c50895_g1	1238.54021047518	2.08618652805653	9.2136	6.4579e-75	1.9967e-72
c61876_g1	533.168360856375	0.251463036541139	11.05	6.8795e-75	2.1144e-72
c80131_g1	2670.37574234807	0.300496855815376	13.117	7.4999e-75	2.2914e-72
c10871_g1	563.363763830216	0.551959892356515	9.9953	7.6528e-75	2.3244e-72
c66767_g1	925.334271195385	6.04699585805367	7.2576	8.0368e-75	2.4267e-72
c11534_g1	908.08920425669	5.67250554403434	7.3227	7.2715e-74	2.1829e-71
c68143_g1	2362.27550607445	1.65587967706954	10.478	7.778e-74	2.3214e-71
c65850_g1	3210.30306984001	1.43615899715154	11.126	1.0558e-73	3.1332e-71
c47336_g1	846.198009658445	4.97579598501071	7.4099	1.3265e-73	3.9139e-71
c59830_g1	783.744142052807	3.80603969589581	7.6859	1.5988e-73	4.6904e-71
c15249_g1	668.416000711147	2.43571720314614	8.1003	2.1147e-73	6.1654e-71
c68557_g1	2432.96048813715	0.251463036541139	13.24	2.1254e-73	6.1654e-71
c42980_g1	1526.37737224616	13.6845236662985	6.8014	2.1646e-73	6.2439e-71
c40574_g1	475.804902161095	0	Inf	3.0161e-73	8.652e-71
c12507_g1	528.628617855968	0.502926073082277	10.038	4.5818e-73	1.307e-70
c66762_g2	2360.7619979697	31.776569517647	6.2151	5.1518e-73	1.4616e-70
c56622_g2	3.16948042710936	808.98176340186	-7.9957	5.3448e-73	1.5081e-70
c68094_g1	5704.53625338833	93.2728204938903	5.9345	5.8144e-73	1.6316e-70
c53894_g1	951.85205715135	6.79371679139847	7.1304	8.8036e-73	2.4571e-70
c67350_g1	629.115896183373	0.300496855815376	11.032	1.0956e-72	3.0414e-70
c50882_g1	491.747986775404	0.251463036541139	10.933	1.5476e-72	4.2731e-70
c40017_g1	111.693193219179	8781.75810676243	-6.2969	1.7026e-72	4.6763e-70
c50591_g1	769.759606407518	4.55364608782581	7.4012	2.272e-72	6.2071e-70
c87169_g1	455.496879405205	0	Inf	3.2289e-72	8.7747e-70
c68718_g1	455.786200484894	0	Inf	4.1622e-72	1.1252e-69
c55517_g1	537.91168216741	1.19334169193595	8.8162	2.8158e-71	7.5723e-69
c53884_g1	1151.99727676192	11.5901801844399	6.6351	3.0036e-71	8.0357e-69
c51463_g1	1454.47183620486	0	Inf	4.7131e-71	1.2544e-68
c18348_g1	874.737788999029	5.93261431190103	7.204	4.8338e-71	1.28e-68
c57174_g1	10427.5984595081	199.962079491722	5.7045	5.4414e-71	1.4335e-68
c24117_g1	8427.72068231462	157.661248839993	5.7402	8.4138e-71	2.2053e-68
c79977_g1	1946.98215974504	28.4902585799611	6.0946	2.6607e-70	6.9386e-68
c97651_g1	1304.25874129249	3.30311362281354	8.6252	3.1797e-70	8.2502e-68
c65548_g1	417.219374403217	0	Inf	8.2999e-70	2.1428e-67
c65996_g2	2279.41221873004	31.5645170140076	6.1742	8.5268e-70	2.1904e-67
c64202_g1	867.300458488181	7.0855679158883	6.9355	1.1242e-69	2.8737e-67
c97613_g1	1887.13912708071	0	Inf	1.1663e-69	2.9666e-67
c67751_g1	535.867972198167	0	Inf	1.7841e-69	4.5157e-67
c56002_g1	143.529087844905	8571.56673334551	-5.9001	3.5338e-69	8.9006e-67
c50139_g1	411.33915420768	0	Inf	4.0208e-69	1.0078e-66
c53512_g1	5341.75176211782	0.892844836120577	12.547	5.169e-69	1.2894e-66
c75369_g1	585.450683650301	2.76795641558465	7.7246	5.4257e-69	1.3469e-66
c66732_g3	260315.0806989	365.621511996431	9.4757	1.259e-68	3.1104e-66
c64016_g1	8353.4317421555	3.01077372080024	11.438	1.3839e-68	3.4026e-66
c68154_g1	49.4025101007885	2929.11006929588	-5.8897	1.5154e-68	3.7083e-66
c58594_g1	1.10848758550703	551.788412302966	-8.9594	3.0699e-68	7.4768e-66
c20245_g1	420.513333905334	0.340884943764062	10.269	3.3462e-68	8.1116e-66
c42650_g1	1745.24411961158	0.251463036541139	12.761	3.7905e-68	9.1458e-66
c8288_g1	394.825852059696	0	Inf	3.8226e-68	9.1802e-66
c32865_g1	1608.16401823411	23.908323507003	6.0718	4.1503e-68	9.921e-66
c91766_g1	3398.90286870013	2.98767709550266	10.152	6.0944e-68	1.4501e-65
c61611_g2	1553.87616458111	23.8870898953376	6.0235	1.1229e-67	2.6597e-65
c20295_g1	20.417051231726	21007.1999925403	-10.007	1.7677e-67	4.1678e-65
c53887_g1	449.478100757439	0.982266743343501	8.8379	2.0166e-67	4.7328e-65
c97724_g1	0.714218767314603	498.589127464107	-9.4473	6.1959e-67	1.4476e-64
c62810_g1	420.150365549309	0.600993711630752	9.4493	7.8181e-67	1.8184e-64
c39710_g1	492.741730774755	1.74530158429247	8.1412	8.3643e-67	1.9367e-64
c73971_g1	5731.92270557266	119.198348871269	5.5876	1.27e-66	2.9275e-64
c86689_g1	397.926669797867	0.251463036541139	10.628	1.5034e-66	3.45e-64
c15742_g1	636.452740704464	4.97530720748725	6.9991	2.1143e-66	4.8306e-64
c85902_g1	18.8170678001723	1626.75704118768	-6.4338	2.9579e-66	6.7281e-64
c59538_g1	1559.49344421636	2.60591528626644	9.2251	6.7615e-66	1.5312e-63
c12983_g1	1023.54677836705	2.54007878186457	8.6545	6.9183e-66	1.5599e-63
c74575_g1	2254.15788108189	43.5897076317457	5.6925	1.0285e-65	2.3089e-63
c51164_g1	10871.7338333525	9.17126566642136	10.211	1.0771e-65	2.4075e-63
c66219_g1	1157.96778783574	0.892844836120577	10.341	1.1564e-65	2.5736e-63
c12606_g1	2621.14445320575	0.84381101684634	11.601	1.2571e-65	2.7857e-63
c46260_g1	2549.98984206434	50.2960816513034	5.6639	1.8034e-65	3.9793e-63
c91924_g1	417.364807217607	0.941878655394815	8.7916	2.4053e-65	5.2849e-63
c59637_g1	2398.85816062091	2.78289608708016	9.7515	4.7141e-65	1.0314e-62
c12616_g1	951.862773672864	0.300496855815376	11.629	5.7608e-65	1.2551e-62
c68235_g1	1006.0197132241	0.592347980305201	10.73	6.5468e-65	1.4203e-62
c68465_g1	555.981858087538	0.600993711630752	9.8535	8.3826e-65	1.811e-62
c80244_g1	1539.06895714086	1.62364854292294	9.8886	8.8403e-65	1.9019e-62
c60923_g1	599.368622565781	0.340884943764062	10.78	9.3255e-65	1.998e-62
c53860_g1	350.589434639637	0	Inf	9.6311e-65	2.0549e-62
c85880_g1	1845.76889495326	33.4455258525799	5.7863	1.208e-64	2.5668e-62
c60682_g1	51342.5537854679	1289.3303985588	5.3155	2.4606e-64	5.2071e-62
c61956_g1	341.766444994472	0	Inf	4.0325e-64	8.4984e-62
c12520_g1	500.14922186928	2.80018754973126	7.4807	8.17e-64	1.7148e-61
c79946_g1	1543.43940188607	28.5258190603102	5.7577	1.0773e-63	2.2519e-61
c55133_g1	998.653142255031	15.3721456999912	6.0216	2.9176e-63	6.0744e-61
c7485_g1	1179.13924886593	1.10391978471303	10.061	3.3676e-63	6.9833e-61
c97672_g1	609.639021029074	3.39253553003646	7.4894	3.4614e-63	7.149e-61
c91546_g1	3007.55895999196	1.94773080155937	10.593	5.0258e-63	1.0339e-60
c67527_g4	24621.3534398518	664.767873821499	5.2109	5.2293e-63	1.0715e-60
c17243_g1	462.482037036827	0.300496855815376	10.588	8.8814e-63	1.8126e-60
c74569_g1	2248.29736687528	0.300496855815376	12.869	1.129e-62	2.2951e-60
c85915_g1	1753.88626577776	3.70797205734734	8.8857	1.3401e-62	2.7135e-60
c20701_g1	316.57561690942	0	Inf	4.627e-62	9.3325e-60
c20499_g2	6958.15283524978	2.17560843527945	11.643	5.025e-62	1.0096e-59
c55156_g1	1006.0711548281	0	Inf	5.8454e-62	1.1699e-59
c63330_g1	313.725007825613	0	Inf	8.3157e-62	1.6578e-59
c82055_g1	313.472703747025	0	Inf	1.0986e-61	2.1817e-59
c46358_g1	1882.54009961944	5.99658780267077	8.2943	1.208e-61	2.3898e-59
c20499_g1	8116.30968696936	3.27952821999248	11.273	1.4126e-61	2.7838e-59
c45610_g1	1041.7709836258	0.300496855815376	11.759	1.6686e-61	3.2758e-59
c91521_g1	753.734595181831	10.5987789322473	6.1521	2.3897e-61	4.6738e-59
c64016_g2	10427.4414295091	4.21276114406175	11.273	3.443e-61	6.7086e-59
c43041_g1	2.47254453215395	1201.27620775021	-8.9244	3.5923e-61	6.9732e-59
c5093_g1	2776.15825707553	68.1109999279075	5.3491	3.6992e-61	7.1537e-59
c25312_g1	1203.96792262112	0.551959892356515	11.091	5.9154e-61	1.1397e-58
c13021_g1	15.9681780212126	3082.44364192144	-7.5927	6.3969e-61	1.2279e-58
c8757_g1	3863.93371905553	98.9046333653759	5.2879	8.0241e-61	1.5345e-58
c74582_g1	1550.99748453194	2.19919383810051	9.462	8.601e-61	1.6388e-58
c66616_g1	1182.69031513521	1.44480472847709	9.677	9.9528e-61	1.8894e-58
c68439_g1	866.04204544583	0	Inf	1.207e-60	2.2828e-58
c80072_g1	1089.33907717829	20.7637976420168	5.7132	1.2202e-60	2.2995e-58
c56844_g1	0	348.330622055656	-Inf	2.4527e-60	4.6052e-58
c65874_g1	374.925564836675	1.44480472847709	8.0196	3.0376e-60	5.6828e-58
c20773_g1	301.629950018709	0	Inf	3.2578e-60	6.0728e-58
c65925_g2	577.618994497366	6.32253307493933	6.5135	4.2801e-60	7.9496e-58
c67287_g3	27068.7677359551	830.321903391196	5.0268	5.46e-60	1.0105e-57
c74468_g1	699.026011545205	8.23803274235209	6.4069	6.2705e-60	1.1563e-57
c12825_g1	625.686326322388	2.43571720314614	8.0049	1.1796e-59	2.1675e-57
c65427_g3	286.930117000287	0	Inf	2.2458e-59	4.112e-57
c91561_g1	30516.1979153264	26.3267492474981	10.179	2.6105e-59	4.7628e-57
c92368_g1	304.584926500792	0.340884943764062	9.8033	3.1548e-59	5.7357e-57
c97802_g1	1063.62746184878	22.0841087604453	5.5898	5.5772e-59	1.0104e-56
c66628_g1	867.207801285379	16.307730415216	5.7327	6.4528e-59	1.165e-56
c54882_g1	506.220722090482	5.13783711432893	6.6225	6.7738e-59	1.2187e-56
c63840_g1	4405.51993710811	92.3819307678636	5.5756	8.4761e-59	1.5196e-56
c2900_g1	376.366738563057	0	Inf	1.1789e-58	2.1063e-56
c5173_g1	1838.53660941	0.551959892356515	11.702	2.747e-58	4.8911e-56
c66053_g2	9070.90943849663	2.39532911519746	11.887	2.7607e-58	4.8985e-56
c7805_g1	336.096791868677	1.28276359915888	8.0335	3.8383e-58	6.7872e-56
c97534_g1	5.84877729993373	562.62620769827	-6.5879	5.4196e-58	9.5507e-56
c27038_g1	332.074800230285	1.09527405338748	8.2441	6.7467e-58	1.1849e-55
c20524_g1	205.92772511915	6681.25037887735	-5.0199	7.507e-58	1.314e-55
c47311_g2	2564.50040076076	71.5651571575581	5.1633	8.1852e-58	1.4278e-55
c8025_g1	68.8448195103694	2472.72609577575	-5.1666	8.4919e-58	1.4763e-55
c53611_g1	1311.24066310666	31.4697787216617	5.3808	8.8259e-58	1.5293e-55
c45253_g1	1384.42223825352	0.892844836120577	10.599	1.0743e-57	1.8552e-55
c31854_g1	309.355204385625	0	Inf	1.2037e-57	2.0718e-55
c91954_g1	270.03085626286	0	Inf	1.4311e-57	2.4549e-55
c67379_g1	446.226490926715	0.251463036541139	10.793	1.4602e-57	2.4966e-55
c66135_g1	6674.45575206135	34.8744133545146	7.5803	1.6706e-57	2.8469e-55
c68686_g1	1081.46028398908	0.551959892356515	10.936	1.8984e-57	3.2244e-55
c45868_g1	981.986189745027	0.551959892356515	10.797	2.1303e-57	3.6065e-55
c65262_g2	885.375465955785	17.7252237136078	5.6424	3.265e-57	5.5093e-55
c65575_g1	0	578.052395384446	-Inf	4.2339e-57	7.121e-55
c44189_g1	1012.62135434479	0.251463036541139	11.975	4.3864e-57	7.3535e-55
c35838_g1	1041.45392283985	2.77660214691021	8.5511	4.7684e-57	7.9679e-55
c69061_g1	299.153092491892	0.300496855815376	9.9593	5.5085e-57	9.175e-55
c85781_g1	5615.66955482117	3.66758396939865	10.58	6.5193e-57	1.0824e-54
c66447_g2	332.790127068513	1.25731518270569	8.0481	7.4758e-57	1.2372e-54
c86801_g1	279.202502629498	0.251463036541139	10.117	8.2871e-57	1.3671e-54
c45595_g1	20.1070395636918	2608.41830238485	-7.0193	9.5203e-57	1.5655e-54
c58644_g1	3278.00432735475	28.2709026522782	6.8574	1.0174e-56	1.6676e-54
c55635_g1	974.539117424679	0.892844836120577	10.092	1.6385e-56	2.6773e-54
c38681_g1	637.597686666678	0	Inf	1.8483e-56	3.0106e-54
c91693_g1	2715.29420511692	2.41842574049504	10.133	2.2457e-56	3.6463e-54
c67127_g1	802.633546266166	0.641381799579439	10.289	3.1846e-56	5.1546e-54
c51037_g1	0.764988778573304	2177.84352496798	-11.475	3.2407e-56	5.2291e-54
c91706_g1	1133.56631141324	0.551959892356515	11.004	5.3245e-56	8.5646e-54
c60106_g1	2535.76326709195	3.02806518345134	9.7098	6.3977e-56	1.0259e-53
c81676_g1	257.358326154904	0	Inf	8.0526e-56	1.2873e-53
c67479_g2	4142.10374445317	29.7370650177091	7.122	9.23e-56	1.4709e-53
c43231_g2	250.428251529204	0	Inf	1.1497e-55	1.8266e-53
c7010_g1	456.945631408802	0.502926073082277	9.8275	1.2635e-55	2.0013e-53
c66762_g5	1494.99855015519	41.9819763153652	5.1542	1.8397e-55	2.9049e-53
c40039_g1	1312.48912583282	18.0997140276271	6.1802	2.3692e-55	3.7296e-53
c68018_g1	361.861125914401	0.681769887528125	9.0519	2.8207e-55	4.4269e-53
c61394_g1	4502.78957693937	0.84381101684634	12.382	3.5836e-55	5.6072e-53
c40795_g1	416.277683241792	0.551959892356515	9.5588	3.6117e-55	5.6341e-53
c62692_g1	2342.61764500774	20.9748725906093	6.8033	3.8592e-55	6.002e-53
c69097_g1	322.840959952397	1.74530158429247	7.5312	4.3315e-55	6.7163e-53
c91518_g1	4705.86452536327	160.595942643578	4.873	4.3641e-55	6.7466e-53
c17058_g1	275.089142935619	0.681769887528125	8.6564	4.4736e-55	6.8953e-53
c59981_g1	1362.30826142925	0.592347980305201	11.167	5.0492e-55	7.7592e-53
c97982_g1	261.399522762738	0.251463036541139	10.022	5.0961e-55	7.8081e-53
c66115_g1	1570.30351831057	44.6938435382088	5.1348	5.9765e-55	9.1299e-53
c68231_g1	833.150935683164	0.340884943764062	11.255	7.1055e-55	1.0823e-52
c91696_g1	3.82494389286652	427.31651537307	-6.8037	7.7853e-55	1.1823e-52
c56470_g1	1438.14817685233	1.14430787266172	10.296	7.8323e-55	1.186e-52
c97843_g1	824.718090687192	3.32856203926672	7.9529	8.0994e-55	1.2228e-52
c69710_g1	675.169832576621	0.251463036541139	11.391	8.4818e-55	1.2768e-52
c50515_g1	429.037766676163	1.48519281642578	8.1743	1.0038e-54	1.5067e-52
c80078_g1	386.888860764713	3.94400664486951	6.6161	1.141e-54	1.7076e-52
c75036_g1	241.590399374355	0	Inf	1.2166e-54	1.8155e-52
c28839_g1	279.922082103588	0.982266743343501	8.1547	1.8455e-54	2.7461e-52
c97513_g1	7047.52509631894	14.6663016321185	8.9085	4.1903e-54	6.2173e-52
c67565_g1	309.283946578257	1.88375731078963	7.3592	5.0299e-54	7.4417e-52
c86130_g1	428.267528730543	5.55949823399036	6.2674	6.8376e-54	1.0087e-51
c85857_g1	1057.51903873621	28.7244301538511	5.2023	7.0435e-54	1.0361e-51
c66716_g1	2354.57492270617	80.3222137588466	4.8735	7.2168e-54	1.0586e-51
c12486_g1	624.427221400081	0	Inf	9.1386e-54	1.3367e-51
c4907_g1	3661.11476639069	129.680723656005	4.8192	9.39e-54	1.3696e-51
c64189_g1	312.200073786053	1.30634900197993	7.9008	1.074e-53	1.5621e-51
c91580_g1	23787.9537174097	980.832377065191	4.6001	1.1827e-53	1.7154e-51
c64584_g1	288.696458949132	0	Inf	1.2137e-53	1.7555e-51
c66762_g1	1065.59898212411	29.5192073514232	5.1739	1.366e-53	1.9702e-51
c66494_g7	628.176744673613	12.2724388494915	5.6777	1.5862e-53	2.2814e-51
c66616_g2	282.526010966617	1.19334169193595	7.8872	1.6221e-53	2.32e-51
c80534_g1	460.982809066716	6.85955329580034	6.0705	1.619e-53	2.32e-51
c60069_g1	1160.07045732739	1.05488596543879	10.103	1.8188e-53	2.5943e-51
c66967_g1	497.567763258243	4.6262653099211	6.7489	1.9065e-53	2.7119e-51
c68117_g1	644.654890130167	14.4893208313048	5.4755	1.9962e-53	2.8316e-51
c23093_g1	331.965915616496	2.71892259631042	6.9319	2.0552e-53	2.9073e-51
c80042_g1	1469.36303132359	1.7770439409156	9.6915	2.362e-53	3.3272e-51
c80115_g1	733.992478393565	0	Inf	2.3649e-53	3.3272e-51
c45781_g1	1772.2143415978	0.941878655394815	10.878	2.6778e-53	3.7572e-51
c67005_g10	10723.855935559	154.162637348091	6.1202	3.0402e-53	4.2542e-51
c80300_g1	267.693776798914	0.852456748171891	8.2947	4.7662e-53	6.6514e-51
c53101_g1	651.044941042058	0.251463036541139	11.338	7.5498e-53	1.0508e-50
c97524_g1	3550.49100940957	1.87511157946408	10.887	7.6948e-53	1.068e-50
c15335_g1	2004.97810992506	4.6262653099211	8.7595	7.8733e-53	1.0899e-50
c64634_g1	11988.7123846753	17.4887003485622	9.421	1.0276e-52	1.4187e-50
c50566_g1	938.318587742986	4.37480227337996	7.7447	1.6061e-52	2.2115e-50
c80261_g1	871.489880929034	1.28276359915888	9.4081	2.6363e-52	3.6202e-50
c39770_g1	1363.10181454674	0.681769887528125	10.965	3.3975e-52	4.6533e-50
c60188_g1	84.4470284726557	2927.63288649418	-5.1155	3.8717e-52	5.2886e-50
c26067_g1	958.442269480009	4.86278867496674	7.6228	3.9305e-52	5.3548e-50
c66863_g1	835.590287121162	19.2503158404588	5.4398	4.8766e-52	6.6262e-50
c55846_g1	344.327853716191	3.38388979871091	6.669	5.2285e-52	7.0858e-50
c97367_g1	993.106044678549	29.1057031855639	5.0926	5.3281e-52	7.2019e-50
c63982_g2	2.8532027736228	358.190688377876	-6.972	5.5912e-52	7.5377e-50
c62511_g1	559.504374910233	3.6290588950821	7.2684	5.6622e-52	7.6136e-50
c44417_g1	446.749785500521	0.340884943764062	10.356	5.7381e-52	7.6956e-50
c29292_g1	553.957210654301	11.3214256852476	5.6126	7.5123e-52	1.0049e-49
c63983_g2	269.822557944485	1.44480472847709	7.545	2.2069e-51	2.9444e-49
c62539_g1	1210.77156518102	4.32576845410572	8.1288	2.8365e-51	3.7747e-49
c65357_g1	13.5165886570535	632.24123305272	-5.5477	2.928e-51	3.8866e-49
c64298_g1	6517.87899911115	225.705742926664	4.8519	3.1703e-51	4.1974e-49
c80915_g1	209.435166033439	0	Inf	5.3734e-51	7.096e-49
c63993_g3	25790.3777314082	745.797528443214	5.1119	1.0882e-50	1.4333e-48
c49833_g1	207.046878651443	0	Inf	1.1128e-50	1.4621e-48
c45975_g1	933.392674183025	0.300496855815376	11.601	1.1283e-50	1.4786e-48
c67675_g1	216.965590225268	0	Inf	1.2046e-50	1.5746e-48
c62430_g1	2772.84541254705	6.99379421750977	8.6311	1.411e-50	1.8397e-48
c37262_g2	232.353905047849	0.600993711630752	8.5948	1.4488e-50	1.8844e-48
c97523_g1	241.672469847781	0.901490567446128	8.0665	1.4836e-50	1.9247e-48
c86367_g1	5696.91118904449	0.641381799579439	13.117	1.5214e-50	1.9688e-48
c61778_g1	20776.0439819171	910.756033780586	4.5117	1.6078e-50	2.0754e-48
c65966_g1	665.197793087463	17.9827645685688	5.2091	1.9513e-50	2.5125e-48
c61188_g1	52.2829649215652	1500.10011781345	-4.8426	1.981e-50	2.5444e-48
c67127_g2	2013.55115692413	1.69626776501823	10.213	2.5476e-50	3.2641e-48
c10837_g1	1186.30451659638	22.6496340881887	5.7108	3.4972e-50	4.4697e-48
c91680_g1	582.088092352951	14.2278378273294	5.3544	4.0003e-50	5.1e-48
c67385_g1	521.946707641335	11.9969016326058	5.4432	4.8905e-50	6.2196e-48
c42736_g1	1.04410699752475	277.910474036422	-8.0562	6.8141e-50	8.6447e-48
c59527_g1	495.998673275772	2.864161040501	7.4361	7.9804e-50	1.0099e-47
c39766_g2	827.719775908009	17851.5565935718	-4.4308	8.4181e-50	1.0627e-47
c97504_g1	647.250076572105	2.21599652322814	8.1902	9.5006e-50	1.1965e-47
c63550_g1	5312.75889340664	0.892844836120577	12.539	9.65e-50	1.2123e-47
c68032_g1	1623.63055587253	22.6638688604106	6.1627	1.7061e-49	2.1382e-47
c66876_g1	349.752079982783	5.16328553078211	6.0819	1.8944e-49	2.3684e-47
c92563_g1	331.452356531542	0.502926073082277	9.3642	2.1647e-49	2.6998e-47
c57508_g2	1.15925759676573	270.976041823832	-7.8688	2.3105e-49	2.8747e-47
c59213_g3	0.764988778573304	1047.41329481099	-10.419	2.4858e-49	3.0854e-47
c12581_g1	3908.1428005352	4.16372732478751	9.8744	2.6603e-49	3.2941e-47
c16151_g1	568.097668270201	1.28276359915888	8.7907	4.0001e-49	4.9412e-47
c67609_g7	1529.60003529794	10.4843973860947	7.1888	4.2859e-49	5.2816e-47
c91888_g1	523.614073792385	0.340884943764062	10.585	7.2607e-49	8.9262e-47
c8314_g1	462.714818956785	10.1304357844673	5.5134	9.3938e-49	1.1521e-46
c80106_g1	369.180747921933	6.06242430707264	5.9283	9.8659e-49	1.2071e-46
c56536_g1	13485.1746614236	5.91767464040553	11.154	1.009e-48	1.2316e-46
c25922_g1	2411.15446477105	102.480259443473	4.5563	1.0439e-48	1.2713e-46
c65579_g2	542.282531890899	13.4081009908276	5.3379	1.0723e-48	1.3027e-46
c62854_g2	804.305868145718	4.17237305611306	7.5907	1.1777e-48	1.4275e-46
c98378_g1	191.630904768624	0	Inf	1.3022e-48	1.5747e-46
c12533_g1	268.239450372206	2.23958192604919	6.9041	1.4512e-48	1.7508e-46
c57559_g1	367.745637388767	6.24126812151849	5.8807	1.4953e-48	1.7997e-46
c74817_g1	1162.28824652457	1.53422663570002	9.5652	1.5313e-48	1.8388e-46
c57163_g2	1438.49369390089	55.2983036078143	4.7012	1.745e-48	2.0905e-46
c20610_g1	1442.26016389565	0.251463036541139	12.486	1.7729e-48	2.1191e-46
c68287_g1	667.767963911295	19.831053495471	5.0735	2.143e-48	2.5555e-46
c91741_g1	337.229091463032	4.96715025368516	6.0852	2.33e-48	2.772e-46
c39992_g1	1039.77720017655	0.803422928897653	10.338	2.3629e-48	2.8047e-46
c62531_g1	8740.44837470806	9.97655160895114	9.775	3.167e-48	3.7506e-46
c43615_g1	187.776786731521	0	Inf	3.688e-48	4.3576e-46
c55528_g1	514.571860194446	0.300496855815376	10.742	4.0624e-48	4.7891e-46
c42941_g1	186.361319074588	0	Inf	6.4271e-48	7.5593e-46
c63172_g1	541.927437285444	15.8119837408889	5.099	6.7363e-48	7.905e-46
c66942_g2	2.62485456593006	568.16474860998	-7.7579	7.4647e-48	8.74e-46
c65030_g5	553.634575762855	1.49383854775133	8.5338	8.1761e-48	9.5512e-46
c55208_g1	2987.05106843543	35.6402887641426	6.3891	9.5914e-48	1.1179e-45
c97823_g1	1171.47285705446	21.7696497881814	5.7499	9.9812e-48	1.1607e-45
c7617_g1	2380.58469268564	3.38388979871091	9.4584	1.0862e-47	1.2603e-45
c47310_g1	2869.71089799191	7.60480789657474	8.5598	1.2859e-47	1.4887e-45
c85964_g1	1508.5826359287	0	Inf	1.7045e-47	1.9689e-45
c53571_g1	1320.29945994774	1.99676462083361	9.369	1.8022e-47	2.0772e-45
c13044_g1	4511.94372031475	19.5051082232025	7.8538	2.0376e-47	2.3432e-45
c55952_g1	759.633766373645	25.2406097029596	4.9115	2.0591e-47	2.3627e-45
c66710_g3	224.258602313286	1.1846959606104	7.5645	2.2229e-47	2.545e-45
c20541_g2	1.80909577609805	762.270658402846	-8.7189	2.2877e-47	2.6134e-45
c65894_g1	214.612742972961	0.803422928897653	8.0614	2.3351e-47	2.6616e-45
c48771_g2	336.311733720494	0	Inf	2.8246e-47	3.2125e-45
c62139_g1	1558.05057922162	65.1951806212033	4.5788	3.575e-47	4.0569e-45
c98083_g1	551.701062699162	0.340884943764062	10.66	3.8043e-47	4.3077e-45
c65158_g1	642.777156238188	0.300496855815376	11.063	3.8799e-47	4.3837e-45
c63906_g1	1327.15626341648	0.502926073082277	11.366	3.9083e-47	4.4062e-45
c80205_g1	2026.45777349454	0.982266743343501	11.011	5.7423e-47	6.4596e-45
c18740_g1	772.879568756329	5.1863821560797	7.2194	6.7089e-47	7.5306e-45
c56844_g2	0.357109383657302	221.35898158784	-9.2758	7.0457e-47	7.8915e-45
c65400_g1	735.840812204626	0.300496855815376	11.258	7.1575e-47	7.9993e-45
c86330_g1	875.051412603897	6.30524161228823	7.1167	7.2916e-47	8.1316e-45
c67044_g22	137.133324679919	2944.28814157259	-4.4243	8.5957e-47	9.5654e-45
c85879_g1	661.522905872191	0.340884943764062	10.922	8.7447e-47	9.7102e-45
c67997_g1	3658.0646785922	176.797207739496	4.3709	1.009e-46	1.118e-44
c37127_g1	341.640481729173	2.76795641558465	6.9475	1.1742e-46	1.2983e-44
c56622_g1	27.8346848281879	799.74032240096	-4.8446	2.2532e-46	2.486e-44
c26659_g1	651.181311388944	0	Inf	3.0981e-46	3.4108e-44
c79950_g1	1604.44206848276	0.592347980305201	11.403	3.5093e-46	3.8553e-44
c45493_g1	236.075386821115	1.98811888950806	6.8917	4.5599e-46	4.9988e-44
c97304_g1	7010.87050269165	2.76795641558465	11.307	4.737e-46	5.182e-44
c36279_g1	6479.3236682143	12.2723467530297	9.0443	4.9706e-46	5.4261e-44
c2853_g1	1048.23690141928	42.6527486804121	4.6192	5.2441e-46	5.7125e-44
c86100_g1	2210.0899359591	28.4734558948335	6.2783	5.5701e-46	6.0548e-44
c57300_g1	796.135368693691	0.982266743343501	9.6627	6.5115e-46	7.0633e-44
c37931_g1	339.687821197614	4.02527159829035	6.399	7.6781e-46	8.3114e-44
c68944_g1	402.181291744908	9.58476983228071	5.391	9.5324e-46	1.0297e-43
c54741_g1	19.2737642155578	620.3736882002	-5.0084	1.1155e-45	1.2024e-43
c62564_g1	1820.38418051143	5.49601352074409	8.3716	1.3081e-45	1.4071e-43
c67276_g2	182.98319367482	0.251463036541139	9.5071	1.3665e-45	1.4669e-43
c67446_g1	243.346304776519	0.300496855815376	9.6614	1.4065e-45	1.5067e-43
c80989_g1	1226.13423715018	1.39577090920285	9.7788	1.5194e-45	1.6242e-43
c85996_g1	829.553089493642	0	Inf	1.6995e-45	1.813e-43
c77334_g1	304.102901563948	0	Inf	1.8359e-45	1.9545e-43
c86127_g1	3258.69597200854	1.39577090920285	11.189	2.6411e-45	2.806e-43
c3230_g1	198.159568777097	0.84381101684634	7.8755	2.7915e-45	2.9596e-43
c65005_g3	4500.5194701084	239.515974851393	4.2319	3.1646e-45	3.3484e-43
c61753_g1	199.155326126038	1.02265483129219	7.6054	3.2484e-45	3.43e-43
c80920_g1	384.994806780628	0	Inf	3.5033e-45	3.6916e-43
c66099_g1	167.278539411339	0	Inf	3.6349e-45	3.8225e-43
c65397_g1	294.602912944804	4.88637407778779	5.9139	4.2591e-45	4.4698e-43
c67634_g1	1843.91988954947	42.543194741859	5.4377	4.8308e-45	5.0595e-43
c40347_g1	166.848423450373	0	Inf	5.1259e-45	5.3577e-43
c65369_g1	932.03966358838	16.0798527814959	5.8571	5.5724e-45	5.8127e-43
c60283_g1	4.65064096378649	2162.34026544431	-8.8609	5.6969e-45	5.9306e-43
c91777_g1	879.276047809145	0.754389109623416	10.187	5.7393e-45	5.9627e-43
c64884_g1	217.539390230683	1.83472349151539	6.8896	8.1027e-45	8.4011e-43
c85745_g1	11915.2202637996	663.879683357296	4.1657	8.2086e-45	8.4939e-43
c42637_g1	310.034888301928	4.30218305128467	6.1712	1.0509e-44	1.0852e-42
c15285_g1	0.343498806933722	200.984954078376	-9.1926	1.2655e-44	1.3043e-42
c64264_g2	2804.68507050471	151.334001225501	4.212	1.3584e-44	1.3972e-42
c41590_g1	174.547768955603	0.300496855815376	9.1821	1.3789e-44	1.4155e-42
c74165_g1	543.909858622114	18.0333887457018	4.9146	1.5565e-44	1.5946e-42
c80772_g1	161.741493084286	0	Inf	2.1844e-44	2.2335e-42
c69159_g1	161.914117587029	0	Inf	2.4161e-44	2.4655e-42
c42978_g1	679.790688162237	25.7781187013441	4.7209	3.0297e-44	3.0813e-42
c67944_g1	1031.6684292987	0.592347980305201	10.766	3.0315e-44	3.0813e-42
c58718_g1	325.581576351501	6.86584723597029	5.5674	3.6982e-44	3.7515e-42
c62921_g2	2673.21033027655	141.50187009342	4.2397	4.0089e-44	4.0588e-42
c74096_g1	2735.20262984775	146.798932373585	4.2197	4.6879e-44	4.7369e-42
c64599_g1	276.871658257298	4.38974194487546	5.9789	4.7067e-44	4.7466e-42
c38776_g1	208.586560803735	0	Inf	4.7811e-44	4.8122e-42
c55581_g1	1937.96054487673	4.51325799987712	8.7462	5.5688e-44	5.5942e-42
c74449_g1	8.37209184334639	1029.96843961188	-6.9428	5.6565e-44	5.6712e-42
c64274_g1	171.008880859875	0.340884943764062	8.9706	5.6943e-44	5.698e-42
c68320_g1	328.454920266949	4.19546968141065	6.2907	6.0684e-44	6.0606e-42
c16421_g1	158.042716677567	0	Inf	7.9755e-44	7.9499e-42
c68644_g1	1199.00916262129	4.0016861954693	8.227	8.6549e-44	8.6106e-42
c75053_g1	348.2583271164	0	Inf	1.0078e-43	1.0007e-41
c75077_g1	481.027911549546	0	Inf	1.0216e-43	1.0125e-41
c65838_g1	6227.48444074486	87.4465228708015	6.1541	1.1288e-43	1.1166e-41
c62979_g1	353.182725592362	0	Inf	1.1903e-43	1.1751e-41
c68022_g1	1376.27423423274	0	Inf	1.2179e-43	1.2001e-41
c21447_g1	766.866791514366	12.0527181695735	5.9915	1.2837e-43	1.2625e-41
c22519_g1	1083.07053206879	1.02265483129219	10.049	2.2311e-43	2.1902e-41
c67167_g1	645.222976453875	26.0944406872402	4.628	2.2954e-43	2.249e-41
c64923_g1	166.205929862312	0.300496855815376	9.1114	2.5719e-43	2.5151e-41
c64965_g1	165.750952751773	0.251463036541139	9.3645	2.9344e-43	2.8642e-41
c91619_g1	808.052147246333	0	Inf	3.0545e-43	2.9758e-41
c63207_g1	237.509449642169	3.12378103084422	6.2485	3.1824e-43	3.0945e-41
c68567_g1	164.574178596705	0.340884943764062	8.9152	3.4441e-43	3.3428e-41
c61961_g1	262.826038200285	0	Inf	3.4896e-43	3.3805e-41
c65005_g2	6219.39757352914	366.566808460878	4.0846	4.7133e-43	4.5574e-41
c61577_g1	515.38263439688	5.91767464040553	6.4445	4.7738e-43	4.6073e-41
c68158_g1	390.537509287813	0.852456748171891	8.8396	4.8318e-43	4.6546e-41
c51354_g1	60371.6320158443	3664.32251453544	4.0423	5.7463e-43	5.5252e-41
c61781_g1	14.2599815686045	461.665890907882	-5.0168	6.3218e-43	6.0673e-41
c62812_g1	991.377934449409	6.03068195044951	7.361	6.5774e-43	6.3009e-41
c65577_g1	237.647915413279	0.300496855815376	9.6273	7.1177e-43	6.8058e-41
c60615_g1	213.981469064043	2.06073811160335	6.6982	8.5076e-43	8.1198e-41
c85817_g1	1473.95160255715	75.5905527811368	4.2853	9.0065e-43	8.5801e-41
c59213_g1	0.357109383657302	188.134550651286	-9.0412	9.1516e-43	8.7023e-41
c14965_g1	837.469766319658	3.31991630794117	7.9787	9.5698e-43	9.0832e-41
c54341_g2	2022.7988749994	115.077506422459	4.1357	9.8837e-43	9.3639e-41
c65900_g1	401.370344215331	11.9079685029063	5.0749	1.0487e-42	9.9174e-41
c68417_g1	247.727012135074	3.99304046414374	5.9551	1.0895e-42	1.0284e-40
c36088_g1	679.98787976981	1.85830889433644	8.5154	1.3136e-42	1.2377e-40
c38259_g1	893.963465288427	40.700803074065	4.4571	1.7917e-42	1.6851e-40
c92011_g1	54.6920032507072	1137.91453597214	-4.3789	2.0089e-42	1.886e-40
c86410_g1	150.634787676251	0	Inf	3.4119e-42	3.1973e-40
c67530_g1	92.1770632061199	5292.55646137411	-5.8434	3.5688e-42	3.3383e-40
c66106_g1	6.38174557517868	310.851391361599	-5.6061	4.4685e-42	4.1723e-40
c25247_g1	302.824180373278	0	Inf	4.8861e-42	4.5539e-40
c40032_g1	575.473391530673	10.3478046732297	5.7974	6.2615e-42	5.8253e-40
c69035_g1	146.883114940342	0	Inf	6.3592e-42	5.9056e-40
c67662_g4	1416.84458128733	77.2408999513333	4.1972	7.511e-42	6.9627e-40
c60038_g1	514.961551438325	3.61225620995446	7.1554	8.0424e-42	7.4419e-40
c64825_g2	147.270241959499	0	Inf	8.5241e-42	7.8736e-40
c22030_g1	192.410378508891	1.64723394574399	6.868	1.095e-41	1.0096e-39
c66099_g2	162.87720182324	0.551959892356515	8.205	1.1532e-41	1.0614e-39
c66751_g2	1.51636698042303	1654.73631147152	-10.092	1.4926e-41	1.3713e-39
c67947_g1	10646.681546701	317.922111702453	5.0656	1.5918e-41	1.4599e-39
c67442_g1	362.839457957547	7.92889015521117	5.5161	3.7864e-41	3.4665e-39
c68003_g1	333.729397867262	3.87187620029768	6.4295	4.3244e-41	3.952e-39
c58547_g1	287.296961872796	0.852456748171891	8.3967	4.8525e-41	4.4267e-39
c40676_g1	742.91957228597	0.941878655394815	9.6234	5.5371e-41	5.0423e-39
c15296_g1	12291.9095660117	2.13522034733077	12.491	5.6e-41	5.0907e-39
c60014_g1	666.058865037235	0	Inf	6.7105e-41	6.0895e-39
c1276_g1	146.524052565896	0	Inf	8.0467e-41	7.2892e-39
c61135_g1	153.590171171418	0	Inf	9.1145e-41	8.242e-39
c61076_g1	185.427641239944	0.600993711630752	8.2693	9.3416e-41	8.4326e-39
c51543_g1	92.2135819416276	7448.37131345378	-6.3358	9.3724e-41	8.4457e-39
c62748_g3	483.318625249404	15.0000071771274	5.0099	9.3987e-41	8.4545e-39
c68827_g1	843.887827838108	0	Inf	1.0717e-40	9.6239e-39
c56155_g1	697.300909768228	1.45345045980264	8.9062	1.2067e-40	1.0817e-38
c86176_g1	11.5415722704557	885.495745204975	-6.2616	1.4187e-40	1.2696e-38
c91830_g1	761.833523923137	6.99849779982097	6.7663	1.5724e-40	1.4046e-38
c91944_g1	1238.7935033357	1.99676462083361	9.2771	1.7755e-40	1.5834e-38
c42774_g1	292.474305126375	1.7770439409156	7.3627	2.1197e-40	1.8871e-38
c64025_g1	459.774002497946	18.2617551569453	4.654	2.2341e-40	1.9854e-38
c52818_g1	3677.41309162019	1.34673708992862	11.415	2.2719e-40	2.0156e-38
c36527_g1	1259.76121762015	70.6905813391356	4.1555	2.3294e-40	2.0631e-38
c60201_g1	501.96959625471	20.6547324809872	4.6031	2.4396e-40	2.157e-38
c69712_g1	165.315618517467	0.502926073082277	8.3607	3.3116e-40	2.9229e-38
c46358_g2	284.288824481874	0.502926073082277	9.1428	4.4453e-40	3.9169e-38
c12705_g1	3717.13154441188	4.64306799504873	9.6449	5.0906e-40	4.4778e-38
c91610_g1	607.658176563815	7.25762901264072	6.3876	5.2461e-40	4.6068e-38
c87178_g1	678.989731523289	0.251463036541139	11.399	5.6591e-40	4.961e-38
c53929_g1	258.530055363774	0	Inf	6.0273e-40	5.2748e-38
c91867_g1	263.384447965329	0.300496855815376	9.7756	6.2089e-40	5.4245e-38
c58172_g1	1.93785695206261	1041.74534427519	-9.0703	6.5742e-40	5.7256e-38
c79928_g1	860.87443625249	45.1529281518515	4.2529	6.5757e-40	5.7256e-38
c60796_g1	19.1398156599598	498.085276736389	-4.7017	6.7275e-40	5.848e-38
c58768_g1	860.234941938718	45.2255473739468	4.2495	8.1807e-40	7.0992e-38
c45469_g1	291.650092245747	8.02744657128311	5.1832	9.0003e-40	7.7974e-38
c66736_g6	173.481454857123	0	Inf	9.5891e-40	8.2935e-38
c52629_g1	357.583594379963	9177.59888122008	-4.6818	1.028e-39	8.8759e-38
c20188_g1	932.564617108231	5.16093373962651	7.4974	1.213e-39	1.0457e-37
c13842_g1	696.18942147982	0.592347980305201	10.199	1.5849e-39	1.3639e-37
c58904_g1	0	263.189517615306	-Inf	1.7397e-39	1.4946e-37
c92911_g1	131.560431210092	0	Inf	1.8298e-39	1.5694e-37
c88387_g1	255.324961479834	3.68438665452629	6.1148	1.8734e-39	1.6042e-37
c56287_g1	21.4512199481628	662.230430387399	-4.9482	2.0306e-39	1.7359e-37
c60406_g1	6784.67420776842	33.5968421151904	7.6578	2.0806e-39	1.7757e-37
c65437_g1	169.462699036188	1.45345045980264	6.8653	2.3554e-39	2.0069e-37
c2043_g1	1131.8805943905	27.8806191370048	5.3433	2.5675e-39	2.184e-37
c66751_g1	4.63507739627369	6567.44452218358	-10.469	2.7107e-39	2.302e-37
c64744_g10	251.04608818854	0	Inf	2.8373e-39	2.4056e-37
c66751_g3	0	320.91773326362	-Inf	2.9241e-39	2.4751e-37
c59790_g1	606.327139384182	1.49383854775133	8.6649	4.0207e-39	3.3978e-37
c67025_g2	980.20128495438	0.641381799579439	10.578	4.9507e-39	4.1769e-37
c60332_g1	1079.39804064313	5.53640160869278	7.6071	5.2401e-39	4.4139e-37
c74534_g1	1819.80120649878	2.45065687464165	9.5364	5.2806e-39	4.4407e-37
c65079_g1	1027.96472866338	10.2198576916902	6.6523	7.4892e-39	6.2878e-37
c45638_g1	702.850575032856	9880.24948602193	-3.8133	7.7265e-39	6.4765e-37
c57230_g1	397.714903404705	0	Inf	1.3302e-38	1.1132e-36
c34646_g1	2174.24585949718	3.87187620029768	9.1333	1.358e-38	1.1346e-36
c37511_g1	1590.57052765369	1.19334169193595	10.38	1.4769e-38	1.232e-36
c91574_g2	8.04048430828985	1323.3571206629	-7.3627	1.6295e-38	1.3571e-36
c55052_g3	1816.49583430936	114.472152909167	3.9881	1.6349e-38	1.3594e-36
c64468_g1	229.923708758476	0	Inf	1.9786e-38	1.6425e-36
c86874_g1	125.524137432636	0	Inf	2.375e-38	1.9684e-36
c61623_g1	459.630086196165	0.251463036541139	10.836	2.4297e-38	2.0105e-36
c50753_g1	549.1890590874	24.1640013483319	4.5064	2.5376e-38	2.0964e-36
c69034_g1	355.540614933643	13.1566379542865	4.7562	3.4057e-38	2.8091e-36
c67578_g2	678.940543275478	36.9533283873542	4.1995	4.0807e-38	3.3605e-36
c62363_g1	1634.70767380259	0.933232924069264	10.775	4.5222e-38	3.7181e-36
c66495_g1	3888.47965868866	279.364105055536	3.799	4.7617e-38	3.9088e-36
c62996_g1	83.896573104203	1327.72978088615	-3.9842	5.2097e-38	4.2698e-36
c55696_g1	888.158809574273	19.836369880594	5.4846	6.0672e-38	4.9647e-36
c61023_g1	368.641657523284	0	Inf	7.5969e-38	6.2066e-36
c65073_g1	1242.3127794489	2.88096372562863	8.7523	8.0815e-38	6.5921e-36
c97714_g1	146.383867489939	0.933232924069264	7.2933	8.5451e-38	6.9593e-36
c64991_g1	1338.38616364424	81.0385100376536	4.0457	9.0805e-38	7.3837e-36
c53288_g2	446.402380712009	4.26228374085945	6.7106	9.5625e-38	7.7633e-36
c50562_g1	183.061124480725	0	Inf	1.1457e-37	9.2867e-36
c91625_g1	394.452363653744	5385.32976725447	-3.7711	1.1948e-37	9.6693e-36
c91955_g1	19.6680330337502	3947.16031172088	-7.6488	1.3929e-37	1.1255e-35
c20322_g1	317.831663627248	11.6565054663652	4.7691	1.5978e-37	1.2891e-35
c67687_g2	1763.75606479277	102.174265643223	4.1095	1.6217e-37	1.3063e-35
c57507_g1	2265.34601390996	11.2406495093503	7.6549	1.9559e-37	1.5731e-35
c22486_g1	291.433960248382	9.44631410578355	4.9473	2.0244e-37	1.6256e-35
c97538_g1	2.8532027736228	1101.43817818302	-8.5926	2.09e-37	1.6757e-35
c50718_g1	929.023864416997	57.429705831419	4.0158	2.364e-37	1.8924e-35
c67540_g2	5370.68743660413	50.2258142203637	6.7405	2.4008e-37	1.919e-35
c91742_g1	975.607887671577	61.6817534830942	3.9834	3.1339e-37	2.501e-35
c52690_g1	640.762417620945	0.340884943764062	10.876	5.1122e-37	4.0735e-35
c85841_g1	813.766914203255	0.754389109623416	10.075	5.1917e-37	4.1305e-35
c89838_g1	185.400828528194	2.06073811160335	6.4913	5.216e-37	4.1434e-35
c67833_g1	315.189413220618	11.6478597350397	4.7581	5.3844e-37	4.2706e-35
c66239_g6	1057.23324262668	8.89621722705917	6.8929	5.9508e-37	4.7127e-35
c65015_g1	491.329234355629	1.30634900197993	8.555	6.1941e-37	4.8978e-35
c67325_g3	381.177879071767	0	Inf	6.8303e-37	5.3926e-35
c69548_g1	759.585001962715	0.551959892356515	10.426	8.2275e-37	6.4858e-35
c65728_g1	283.896101641386	9.62564669775287	4.8823	8.8655e-37	6.978e-35
c61339_g1	583.100168365386	3.48195743725938	7.3877	9.5484e-37	7.5042e-35
c61455_g1	546.803568187457	29.6119586048487	4.2068	1.03e-36	8.0827e-35
c20219_g1	5142.36311643465	11.5584378278167	8.7973	1.1655e-36	9.1321e-35
c65163_g1	602.147477005239	0.300496855815376	10.969	1.1714e-36	9.1533e-35
c92658_g1	117.068022125074	0	Inf	1.1718e-36	9.1533e-35
c46345_g1	184.175237352657	0.300496855815376	9.2595	1.2692e-36	9.899e-35
c7687_g1	124.523455855099	0.340884943764062	8.5129	1.2982e-36	1.0111e-34
c20535_g1	3.27469274526238	948.829995232033	-8.1786	1.6554e-36	1.2872e-34
c67496_g1	1450.57832148177	103.299780158224	3.8117	1.8869e-36	1.4651e-34
c57199_g1	124.378083399509	0.251463036541139	8.9502	1.9385e-36	1.5029e-34
c68188_g1	968.492744361312	0.502926073082277	10.911	2.1294e-36	1.6484e-34
c60477_g2	808.577627068259	49.5205510264763	4.0293	2.1555e-36	1.6662e-34
c85771_g1	9681.11862076066	756.275632719225	3.6782	2.3147e-36	1.7865e-34
c45382_g1	1597.68347939518	5.64262620104334	8.1454	2.4752e-36	1.9075e-34
c56582_g1	1232.62084063997	0	Inf	2.6045e-36	2.0042e-34
c97915_g1	395.736214722471	0.754389109623416	9.035	2.72e-36	2.09e-34
c60416_g1	309.125226696981	11.9224193968784	4.6964	2.7725e-36	2.1271e-34
c66200_g4	5360.9721752736	387.906211565708	3.7887	2.8974e-36	2.2196e-34
c53178_g2	16901.6033407398	1338.71594254095	3.6582	3.5058e-36	2.6817e-34
c63938_g1	113.376152402836	0	Inf	5.2801e-36	4.033e-34
c50017_g1	428.711609671777	20.6874523926573	4.3732	5.8176e-36	4.437e-34
c67603_g2	3986.95660968571	90.9674941599009	5.4538	6.6419e-36	5.0583e-34
c57584_g1	612.495459620153	4.88637407778779	6.9698	6.8969e-36	5.2447e-34
c64066_g1	405.540416396083	0	Inf	6.9979e-36	5.3136e-34
c63551_g1	324.192862476129	0	Inf	8.2452e-36	6.2516e-34
c74323_g1	884.084836063242	4.48102686573052	7.6242	1.0403e-35	7.8758e-34
c64192_g1	92476.0424251041	7746.83472255896	3.5774	1.1115e-35	8.4026e-34
c64714_g1	310.670882218594	2.17560843527945	7.1578	1.2218e-35	9.2234e-34
c86278_g1	363.212010191115	0.941878655394815	8.5911	1.2581e-35	9.4833e-34
c59738_g1	2290.02562916358	8.18035319175231	8.129	1.3192e-35	9.9297e-34
c4851_g1	1735.56823977853	130.549710433531	3.7327	1.4605e-35	1.0977e-33
c18704_g1	331.999373290301	1.73665585296692	7.5787	1.7048e-35	1.2794e-33
c85740_g1	1214.30521328758	86.0061490688623	3.8195	1.7956e-35	1.3456e-33
c60971_g1	329.261116895071	14.6326962618632	4.492	2.0079e-35	1.5026e-33
c50919_g1	265.158133076833	9.08862647689186	4.8666	2.0457e-35	1.5286e-33
c38451_g1	125.240501998173	0.641381799579439	7.6093	2.1997e-35	1.6413e-33
c65158_g2	2055.28975390011	1.82607776018984	10.136	2.6889e-35	2.0034e-33
c51404_g1	248.87997285268	8.54717532949302	4.8639	2.911e-35	2.1658e-33
c66973_g2	323.50857926968	14.2595801839526	4.5038	3.1612e-35	2.3485e-33
c58170_g1	531.983745273056	0	Inf	3.8224e-35	2.8358e-33
c65531_g1	980.76841399607	70.3770397542835	3.8007	4.0765e-35	3.0199e-33
c66947_g1	188.652206101587	4.50461226855157	5.3882	4.1914e-35	3.1006e-33
c55052_g1	1320.27744024383	95.2240967634023	3.7934	4.3558e-35	3.2176e-33
c66750_g1	116.347099465516	0.340884943764062	8.4149	4.7521e-35	3.5053e-33
c43232_g1	2.23058574773763	400.723898714739	-7.489	5.0748e-35	3.7379e-33
c15329_g1	4527.63160168702	378.769649216265	3.5794	6.1579e-35	4.5293e-33
c50171_g1	306.244276467837	0	Inf	6.4326e-35	4.7246e-33
c29580_g1	579.77723893988	0.600993711630752	9.9139	6.4708e-35	4.7459e-33
c56419_g1	1157.37224810126	84.4703320753035	3.7763	6.4941e-35	4.7563e-33
c68240_g1	2003.54279659966	24.6723359029989	6.3435	6.5227e-35	4.7704e-33
c67668_g1	484.89613557174	5790.41667813167	-3.5779	6.6739e-35	4.8741e-33
c68070_g1	502.818201484414	6076.32122217075	-3.5951	6.9391e-35	5.0606e-33
c57571_g1	22.5659735191222	1605.84843557198	-6.153	7.6867e-35	5.598e-33
c15292_g1	370.759573393256	17.9766867501489	4.3663	8.8653e-35	6.4472e-33
c64210_g1	1488.49663992828	85.0607249455148	4.1292	1.2028e-34	8.7348e-33
c100143_g1	106.943870502341	0	Inf	1.2466e-34	9.0401e-33
c58752_g1	13.6632734044047	365.335862715649	-4.7408	1.295e-34	9.3784e-33
c64587_g1	235.590156960521	7.8976365761115	4.8987	1.3428e-34	9.711e-33
c8619_g1	700.117623271438	43.4040245655831	4.0117	1.3514e-34	9.7592e-33
c40640_g2	344.93201801139	5.73018509463413	5.9116	1.3933e-34	1.0048e-32
c66108_g1	579.789981452282	36.0355239123039	4.008	1.5496e-34	1.1159e-32
c40206_g1	135.031297315909	0	Inf	1.8088e-34	1.3007e-32
c68116_g1	4636.13985663351	225.220405577203	4.3635	2.1351e-34	1.5333e-32
c58684_g1	1067.3178733824	48.9271333946624	4.4472	2.305e-34	1.653e-32
c25603_g1	33.7113239805963	4051.67151978002	-6.9091	2.4395e-34	1.747e-32
c10031_g1	22.9228492168367	438.325115329981	-4.2571	2.7386e-34	1.9585e-32
c64489_g2	289.869884318402	3383.02829483586	-3.5448	2.9485e-34	2.1057e-32
c65193_g1	15177.2795471581	424.683465582418	5.1594	2.9906e-34	2.1329e-32
c92873_g1	5.24970913186011	417.766813610003	-6.3143	3.5666e-34	2.5401e-32
c16395_g1	820.511957964946	9274.76662063985	-3.4987	3.5973e-34	2.5584e-32
c59699_g1	524.842377946728	31.9675124349093	4.0372	3.6582e-34	2.5981e-32
c85852_g1	14.4259021791042	7977.6031799987	-9.1112	4.0632e-34	2.8819e-32
c57506_g1	3332.14621118147	282.087526069649	3.5622	4.123e-34	2.9203e-32
c67170_g1	0.714218767314603	227.739261704644	-8.3168	4.492e-34	3.1773e-32
c69039_g1	104.413649274449	0	Inf	4.8282e-34	3.4104e-32
c64634_g2	571.595521843522	2.5568814669922	7.8045	5.106e-34	3.6017e-32
c66762_g4	12762.5337131145	1113.52831709946	3.5187	5.2448e-34	3.6946e-32
c58437_g1	1047.38652081176	12.265656131798	6.416	5.9666e-34	4.1973e-32
c74212_g1	31.576886654894	513.917980649817	-4.0246	7.1576e-34	5.0282e-32
c49633_g1	127.676965701611	1.09527405338748	6.8651	8.9911e-34	6.3077e-32
c52500_g1	168.610187824905	3.63535283525205	5.5355	9.9809e-34	6.9926e-32
c91900_g1	736.348530569622	0.641381799579439	10.165	1.0076e-33	7.0497e-32
c97381_g1	339.785803321449	9859.76319937267	-4.8589	1.0249e-33	7.1609e-32
c63142_g1	260.13027248127	10.9252129820394	4.5735	1.046e-33	7.2985e-32
c62324_g1	1743.61495438986	140.597507028469	3.6324	1.19e-33	8.2923e-32
c63676_g1	1455.52474883951	117.620461335441	3.6293	1.2271e-33	8.5392e-32
c67160_g4	598.941474985397	21.5186755291637	4.7988	1.4068e-33	9.7763e-32
c22190_g1	750.494302603406	54.5086266736151	3.7833	1.4432e-33	1.0016e-31
c64125_g1	311.052911682013	3580.37064999388	-3.5249	1.7656e-33	1.2237e-31
c59050_g1	695.06691344728	49.9710218376201	3.798	2.2459e-33	1.5545e-31
c39762_g1	622.502160998573	17.7375954721976	5.1332	2.3895e-33	1.6516e-31
c59555_g1	313.956763749292	0.84381101684634	8.5394	2.4206e-33	1.671e-31
c65936_g3	2820.10119457022	216.286070914131	3.7047	2.4262e-33	1.6725e-31
c74405_g1	469.921877734245	0	Inf	2.5262e-33	1.7392e-31
c91569_g1	4503.124791693	18.521863924812	7.9256	2.5809e-33	1.7744e-31
c62141_g1	926.699084666625	67.2297654170799	3.7849	2.5914e-33	1.7793e-31
c85717_g1	13305.0129474594	784.017954830967	4.0849	2.8147e-33	1.9301e-31
c66067_g2	1.52997755714661	144.69197640619	-6.5633	3.0157e-33	2.0652e-31
c80007_g1	141.389930511455	1695.25178269652	-3.5837	3.131e-33	2.1413e-31
c60212_g1	149.566347259839	0.340884943764062	8.7773	3.7111e-33	2.5347e-31
c67095_g5	183.725303759703	0.551959892356515	8.3788	3.7931e-33	2.5872e-31
c97436_g1	50.2558956970413	714.402377784239	-3.8294	4.4273e-33	3.0158e-31
c15358_g1	0	114.890937897711	-Inf	4.753e-33	3.2334e-31
c68089_g1	562.929418377833	38.5924053792961	3.8666	4.8198e-33	3.2746e-31
c58873_g1	1368.82789386393	12.2137817438447	6.8083	5.0989e-33	3.4596e-31
c91663_g1	1189.69930792013	17339.839246248	-3.8654	5.4715e-33	3.7076e-31
c74717_g1	98.7331525888884	0	Inf	6.1533e-33	4.1641e-31
c62098_g1	112.319747120349	0.592347980305201	7.567	6.3641e-33	4.3011e-31
c98967_g1	489.70829575608	6.29894767211828	6.2807	6.8309e-33	4.6105e-31
c39766_g1	87.878169490603	2038.1182229938	-4.5356	7.4326e-33	5.0101e-31
c21880_g1	1011.20217635545	1.19334169193595	9.7268	7.536e-33	5.0732e-31
c42977_g1	426.171971572835	0.340884943764062	10.288	7.5736e-33	5.0918e-31
c66395_g1	460.752153464689	5.56814396531591	6.3707	8.1165e-33	5.4498e-31
c51547_g1	1342.0569294444	2.15016001882627	9.2858	8.7874e-33	5.8926e-31
c51725_g1	111.365288873464	0.551959892356515	7.6565	9.0205e-33	6.041e-31
c65234_g2	508.339971968049	17.3553448854379	4.8723	9.2989e-33	6.2194e-31
c67071_g1	2218.68681289986	113.033117780898	4.2949	9.6818e-33	6.4672e-31
c63736_g3	125.134822308134	0	Inf	1.032e-32	6.8846e-31
c16187_g1	151.555118085208	0.251463036541139	9.2353	1.0785e-32	7.1857e-31
c80012_g1	261.095979872392	2901.40472120946	-3.4741	1.3714e-32	9.125e-31
c73978_g1	185.140508265599	2112.74557052492	-3.5124	1.6095e-32	1.0696e-30
c66881_g5	22.1349522794793	396.235008522565	-4.162	1.6351e-32	1.0852e-30
c66721_g1	351.711910349858	3.57137934448231	6.6218	1.6471e-32	1.0917e-30
c85894_g1	3082.89235065901	276.884309299615	3.4769	1.6988e-32	1.1245e-30
c62331_g1	320.743620273816	3546.10862649674	-3.4667	1.7186e-32	1.1362e-30
c97487_g1	236.687424866885	4.08295114889014	5.8572	1.8336e-32	1.2107e-30
c68300_g1	662.464310738133	50.6189702331428	3.7101	1.8418e-32	1.2146e-30
c43179_g1	124.90347339754	1.40441664052841	6.4747	1.9715e-32	1.2968e-30
c56893_g1	119.244572579002	1.09527405338748	6.7665	1.9714e-32	1.2968e-30
c12468_g1	0	779.265035636395	-Inf	2.1496e-32	1.4121e-30
c46255_g1	146.256154026087	2.8319299063544	5.6906	2.2599e-32	1.4827e-30
c67292_g6	409.537311770346	25.5324608274494	4.0036	2.5654e-32	1.681e-30
c66779_g1	924.959430426091	5.02482980428495	7.5242	2.6443e-32	1.7305e-30
c61779_g2	116.733587214258	0	Inf	3.2684e-32	2.1362e-30
c81377_g1	464.738093739459	30.9558551260982	3.9081	3.3131e-32	2.1627e-30
c71439_g1	96.3284272544095	0	Inf	3.6095e-32	2.3532e-30
c61321_g1	3066.23888229368	280.781850038116	3.4489	4.5101e-32	2.9366e-30
c80561_g1	258.595717349811	2.88096372562863	6.488	4.9149e-32	3.1962e-30
c4241_g1	863.585480672147	5.73834204843621	7.2336	4.9853e-32	3.2379e-30
c43187_g1	701.105251468032	53.1077555010393	3.7226	5.4883e-32	3.5601e-30
c66998_g1	285.182574436412	5.24219869304735	5.7656	5.6321e-32	3.6488e-30
c67621_g3	14556.2964461982	1418.74170839312	3.359	5.9098e-32	3.8239e-30
c62841_g1	812.027015167431	65.0511923878331	3.6419	6.0421e-32	3.9046e-30
c61472_g1	890.735729253965	72.3299309868509	3.6223	6.2298e-32	4.0209e-30
c68120_g1	479.19197848864	32.1006517762834	3.8999	6.9629e-32	4.4884e-30
c43013_g1	1082.82279842145	11077.9535131878	-3.3548	7.3662e-32	4.7425e-30
c62439_g1	20174.1229451486	651.534529499229	4.9525	7.4056e-32	4.7619e-30
c65226_g15	242.907562826227	11.3641655643519	4.4178	8.0526e-32	5.1715e-30
c59935_g1	1665.26130972953	144.88075172522	3.5228	8.4877e-32	5.4441e-30
c12882_g1	466.601956760902	4887.44478681306	-3.3888	8.9678e-32	5.7449e-30
c94502_g1	175.564452007445	0	Inf	1.0018e-31	6.4098e-30
c66263_g2	92.646088800174	0	Inf	1.4035e-31	8.9687e-30
c43020_g1	1976.61089758565	4.29402609748259	8.8465	1.5316e-31	9.7754e-30
c15604_g1	27.0722897394313	420.454801802668	-3.9571	1.5841e-31	1.0098e-29
c42998_g1	5337.11109725567	521.144997181385	3.3563	1.6851e-31	1.0729e-29
c19303_g1	930.137437020282	6.75519171708192	7.1053	1.9801e-31	1.2591e-29
c51697_g1	169.092152402949	2.92135181357732	5.855	2.0889e-31	1.3267e-29
c47239_g1	121.71452342134	0	Inf	2.4362e-31	1.5453e-29
c67726_g2	2422.64286216609	231.350196578901	3.3884	2.4723e-31	1.5663e-29
c42437_g1	391.279619372696	25.5117159933075	3.939	2.5203e-31	1.5948e-29
c39919_g1	1897.73714848627	174.631197985393	3.4419	2.5927e-31	1.6386e-29
c45655_g1	123.531226939746	1.40441664052841	6.4588	2.6305e-31	1.6605e-29
c8156_g1	160.208748510181	4.35170564808238	5.2022	2.6911e-31	1.6966e-29
c50646_g1	254.281027809451	0	Inf	2.9847e-31	1.8794e-29
c15332_g1	2198.95387869051	205.222062058556	3.4216	3.0195e-31	1.899e-29
c63675_g1	97.5194526852284	0.300496855815376	8.3422	3.3047e-31	2.0759e-29
c71163_g1	147.506606351198	3.15601216499082	5.5465	3.5509e-31	2.2278e-29
c76379_g1	299.467448048296	0	Inf	3.6049e-31	2.2589e-29
c5323_g1	2202.75511100491	210.428175931292	3.3879	3.6917e-31	2.3105e-29
c21298_g1	410.946338686072	4212.51668984776	-3.3577	4.1279e-31	2.5804e-29
c86226_g1	905.473062040558	1.24237551121019	9.5094	4.8118e-31	3.0043e-29
c37247_g2	31394.0255815507	2296.15527753573	3.7732	5.1911e-31	3.2372e-29
c55201_g1	90.3686390227561	0	Inf	6.0063e-31	3.7365e-29
c67102_g2	42.7196434265514	571.088495100781	-3.7407	6.0041e-31	3.7365e-29
c47156_g1	1029.92589793009	91.5289852421682	3.4922	6.5513e-31	4.0706e-29
c62224_g5	3.27469274526238	154.369713613646	-5.5589	6.7036e-31	4.1602e-29
c68569_g1	214.232898757661	1.73665585296692	6.9467	6.7208e-31	4.1659e-29
c68360_g1	159.87929675815	3.94400664486951	5.3412	6.9218e-31	4.2853e-29
c66900_g1	107.173093095004	0.84381101684634	6.9888	7.4333e-31	4.5965e-29
c12282_g1	1150.52287415564	6.22446543639086	7.5301	7.6262e-31	4.7102e-29
c61162_g1	675.026526080161	1.14430787266172	9.2043	7.9827e-31	4.9244e-29
c33173_g1	1155.27663261956	103.789449014132	3.4765	9.4504e-31	5.8229e-29
c21887_g1	2218.79109843972	14.8364997152388	7.2245	9.5622e-31	5.8848e-29
c54229_g1	3380.49211892198	335.49813021766	3.3329	1.0501e-30	6.4546e-29
c45689_g1	37.9445542814635	2523.12953020355	-6.0552	1.269e-30	7.7909e-29
c80095_g1	0	305.059825294297	-Inf	1.4016e-30	8.5953e-29
c61574_g1	503.450114663747	0.300496855815376	10.71	1.5015e-30	9.1968e-29
c66143_g1	11.010556986	451.652822235119	-5.3583	2.0973e-30	1.2831e-28
c97277_g1	13580.8740551786	256.03443005382	5.7291	2.4692e-30	1.5088e-28
c64445_g2	28600.8414373761	3006.67361979282	3.2498	2.5219e-30	1.5392e-28
c49574_g1	393.083150221171	27.3060513968742	3.8475	2.8173e-30	1.7174e-28
c45686_g1	38.9839412712404	735.956791662351	-4.2387	2.8236e-30	1.7193e-28
c53624_g1	105.433973728219	1530.31263513931	-3.8594	2.8994e-30	1.7633e-28
c63348_g1	228.308161759409	0.340884943764062	9.3875	3.1664e-30	1.9235e-28
c97313_g1	1947.3876089932	10.2025662290391	7.5765	3.1943e-30	1.9381e-28
c60306_g1	136.278484358469	1441.15262327922	-3.4026	3.6317e-30	2.2009e-28
c43482_g1	199.740927579435	1.74530158429247	6.8385	4.9602e-30	3.0025e-28
c25108_g1	53.4672864601403	868.296257942425	-4.0215	5.2006e-30	3.1444e-28
c80980_g1	5.81161786539861	179.097649931863	-4.9457	5.2953e-30	3.1978e-28
c66126_g1	728.947800868917	6966.69708221446	-3.2566	5.6784e-30	3.4252e-28
c66907_g2	102.651213307182	0.941878655394815	6.768	5.6859e-30	3.4257e-28
c56069_g1	140.150292281016	0.592347980305201	7.8863	6.0085e-30	3.6159e-28
c31045_g1	1130.3723537052	107.569824171824	3.3935	6.7055e-30	4.0306e-28
c67290_g1	588.901529331894	48.6852936444938	3.5965	6.7563e-30	4.0564e-28
c57020_g1	0.751378201849725	111.539006577373	-7.2138	6.9022e-30	4.1392e-28
c64643_g1	8598.41461778044	457.376989678969	4.2326	6.9614e-30	4.1699e-28
c88572_g1	84.4502628614999	0	Inf	7.3741e-30	4.412e-28
c64428_g1	123.327272509741	2.37803765254636	5.6966	7.6028e-30	4.5435e-28
c8143_g1	146.720255391545	4.48102686573052	5.0331	7.9537e-30	4.7478e-28
c100398_g1	90.6226624061914	0.300496855815376	8.2364	8.0902e-30	4.8236e-28
c5370_g1	167.654213065411	6.64798956968442	4.6564	9.8096e-30	5.8421e-28
c65383_g1	573.474244517425	48.3261396830317	3.5689	9.8852e-30	5.8803e-28
c67668_g2	1024.22325450238	9565.73866589692	-3.2233	1.0611e-29	6.3048e-28
c80373_g1	65.7196388882179	750.089242832084	-3.5127	1.0831e-29	6.4283e-28
c4896_g1	7.54898846224315	283.999901555368	-5.2335	1.2622e-29	7.4827e-28
c91858_g1	384.909034546472	0	Inf	1.2716e-29	7.5293e-28
c55746_g2	99.104339921155	0	Inf	1.2963e-29	7.6671e-28
c74054_g1	7730.72394980558	754.454353384928	3.3571	1.4228e-29	8.4057e-28
c97720_g1	393.014425744818	28.3181974832087	3.7948	1.5453e-29	9.119e-28
c45761_g2	1928.04808878521	195.127763994811	3.3047	1.564e-29	9.2188e-28
c17023_g1	422.965738724275	0.300496855815376	10.459	1.6771e-29	9.8741e-28
c13028_g1	9425.41274017225	38.8553547158419	7.9223	1.6889e-29	9.9324e-28
c85913_g1	2105.50372958043	8.14231689495922	8.0145	1.9106e-29	1.1223e-27
c66699_g2	2271.70240671018	230.839878618925	3.2988	2.0002e-29	1.1736e-27
c58462_g1	182.040800026954	7.64568476204689	4.5735	2.0137e-29	1.1802e-27
c67505_g2	9.08631061066099	369.894169499718	-5.3473	2.2009e-29	1.2885e-27
c36283_g1	4569.79652457129	482.296733401448	3.2441	2.3172e-29	1.355e-27
c56100_g1	33960.0168368839	3725.60119128919	3.1883	2.3447e-29	1.3695e-27
c92155_g1	417.707524320691	3.30311362281354	6.9825	2.6084e-29	1.5219e-27
c59136_g1	1379.03913490462	136.551490596036	3.3361	2.7807e-29	1.6205e-27
c64730_g1	575.52175035713	0.933232924069264	9.2684	3.029e-29	1.7633e-27
c86351_g1	118.581154716653	1213.46731873153	-3.3552	3.1012e-29	1.8033e-27
c50394_g1	345.632687989395	24.9847157398807	3.7901	3.3539e-29	1.948e-27
c61603_g1	169.188361183785	6.54176497733386	4.6928	3.7497e-29	2.1754e-27
c67344_g1	128.929951357737	3.28817395131803	5.2932	4.3282e-29	2.5082e-27
c52523_g1	151.330909545037	5.11425171150788	4.887	4.6389e-29	2.6853e-27
c15463_g1	3.74695272816066	1315.41313862851	-8.4556	5.0456e-29	2.9174e-27
c68096_g1	957.706482882154	95.3006225720734	3.329	5.4868e-29	3.169e-27
c62602_g1	26032.5336389805	1484.78638766207	4.132	5.55e-29	3.2019e-27
c69125_g1	424.870108537438	0	Inf	5.7396e-29	3.3076e-27
c5107_g1	24.6580934957501	8413.05364371128	-8.4144	5.8093e-29	3.344e-27
c80031_g1	1.38760580445847	314.199908506496	-7.8229	5.8678e-29	3.3739e-27
c55015_g1	87.6664339911477	0.300496855815376	8.1885	5.8798e-29	3.3771e-27
c43199_g1	538.332039495079	45.5904144015936	3.5617	6.3245e-29	3.6284e-27
c45664_g1	1933.69606650703	15.3653629822977	6.9755	6.7534e-29	3.8702e-27
c8052_g1	5.30415143875443	161.185301424719	-4.9255	8.1146e-29	4.6451e-27
c59921_g1	445.931341768365	3.66080125170523	6.9285	8.5981e-29	4.9165e-27
c60002_g1	761.412984090453	72.5637378085058	3.3914	9.238e-29	5.2765e-27
c65350_g1	30.3461080997234	405.521633290186	-3.7402	9.4622e-29	5.3986e-27
c97275_g1	98.229124771937	0.251463036541139	8.6097	9.6644e-29	5.5079e-27
c62979_g2	86.650626752889	0.251463036541139	8.4287	1.0466e-28	5.9584e-27
c66766_g2	3226.6721356398	353.36269511635	3.1908	1.0498e-28	5.9696e-27
c40368_g1	0	90.863621358706	-Inf	1.0966e-28	6.2288e-27
c74438_g1	0.357109383657302	2064.5296549222	-12.497	1.4429e-28	8.1872e-27
c5551_g1	79.6624684183654	0	Inf	1.6557e-28	9.3841e-27
c7980_g1	11627.7826421335	128.693721401523	6.4975	1.7824e-28	1.0091e-26
c13731_g1	78.7982996211486	0	Inf	1.8368e-28	1.0387e-26
c56056_g1	1020.70948724383	7.41151318815686	7.1056	1.8387e-28	1.0387e-26
c47169_g1	320.191418992647	0	Inf	2.0383e-28	1.1502e-26
c65795_g3	149.813433065088	1.30634900197993	6.8415	2.0987e-28	1.183e-26
c65469_g1	244.866781959369	2.45065687464165	6.6427	2.2395e-28	1.261e-26
c5166_g1	7707.85407892213	867.09164507293	3.1521	2.2567e-28	1.2693e-26
c74370_g1	758.197691631613	4.08295114889014	7.5368	2.2809e-28	1.2815e-26
c62837_g1	768.174660241403	1.10391978471303	9.4427	2.3039e-28	1.293e-26
c64000_g1	16.7640602488687	385.137653304553	-4.5219	2.3403e-28	1.312e-26
c66049_g7	84.8855970958059	0.251463036541139	8.399	2.3591e-28	1.3211e-26
c63758_g1	488.977383634506	2.92999754490287	7.3827	2.4569e-28	1.3745e-26
c86926_g1	548.11332811787	0.300496855815376	10.833	2.5486e-28	1.4242e-26
c61102_g1	268.076183810324	16.6852774196645	4.006	2.6323e-28	1.4694e-26
c43974_g1	11365.1012728923	1298.54829604364	3.1296	2.6664e-28	1.4868e-26
c2277_g1	399.76642247988	3592.72376854068	-3.1678	2.7765e-28	1.5465e-26
c57521_g1	4042.61439139617	412.504826666276	3.2928	2.8245e-28	1.5715e-26
c55052_g2	2736.64983730225	301.521357378038	3.1821	2.9329e-28	1.6301e-26
c68191_g1	2261.03328164623	247.705402384359	3.1903	3.0725e-28	1.7058e-26
c68086_g1	174.344658016862	0.340884943764062	8.9984	3.6545e-28	2.0268e-26
c66053_g1	4866.81936294955	1.53422663570002	11.631	4.1312e-28	2.2887e-26
c39926_g1	1214.98028873586	126.579766594685	3.2628	4.1566e-28	2.3003e-26
c60060_g1	352.429567726865	0.941878655394815	8.5476	5.002e-28	2.7652e-26
c66042_g4	76.7526366611163	0	Inf	5.3367e-28	2.9471e-26
c64176_g1	137.651868352271	4.50461226855157	4.9335	5.7251e-28	3.1582e-26
c45433_g1	1056.77033140677	6.26485352433954	7.3982	6.0564e-28	3.3374e-26
c75000_g1	361.561256748303	4.2363465468828	6.4153	6.8748e-28	3.7843e-26
c91758_g1	756.089830474493	73.448517787286	3.3638	6.9301e-28	3.8108e-26
c56704_g1	3.68257214017838	1973.41169905392	-9.0658	7.2005e-28	3.9552e-26
c66803_g3	160.840805551562	1.02265483129219	7.2972	7.4252e-28	4.0743e-26
c62659_g1	6724.84094779776	780.188588683662	3.1076	7.5451e-28	4.1357e-26
c8400_g1	128.875773630492	0	Inf	7.5907e-28	4.1563e-26
c67864_g1	132.684716049055	3.97623777901611	5.0605	7.9874e-28	4.3689e-26
c85789_g1	40088.173303629	1588.5674817123	4.6574	8.1045e-28	4.4282e-26
c53133_g1	1166.71211615208	31.8631508561909	5.1944	8.5311e-28	4.6564e-26
c61758_g1	331.653136931503	24.2074461267097	3.7762	9.2454e-28	5.0409e-26
c65874_g4	141.553868666072	0	Inf	9.3794e-28	5.1086e-26
c97930_g1	42.1875495362768	485.961568898629	-3.526	9.7095e-28	5.2828e-26
c51869_g1	33.9316868979903	418.805088406868	-3.6256	1.0254e-27	5.5732e-26
c91590_g1	756.698550628172	75.6292264859384	3.3227	1.0603e-27	5.7566e-26
c53521_g1	4.07684095837081	297.51631723117	-6.1894	1.0666e-27	5.7851e-26
c62863_g1	10.8781235143998	2876.2793484118	-8.0466	1.0845e-27	5.8761e-26
c7595_g1	1450.05744034379	5.64027440988774	8.0061	1.1424e-27	6.1832e-26
c25727_g1	7837.10527406167	924.076359756073	3.0842	1.3598e-27	7.3522e-26
c18060_g1	577.940573927439	54.9237211973332	3.3954	1.4376e-27	7.7645e-26
c66289_g2	317.615734422119	23.4000810487977	3.7627	1.5349e-27	8.2812e-26
c21321_g1	377.78975503211	1.70442471882031	7.7922	1.5496e-27	8.3519e-26
c37946_g1	315.713198310756	4.60081689346792	6.1006	1.6577e-27	8.9254e-26
c34429_g1	2.31851519353146	172.496979798305	-6.2172	1.6793e-27	9.0321e-26
c56717_g1	0.357109383657302	92.6940379489719	-8.02	1.7185e-27	9.2333e-26
c80307_g1	2246.62164134936	258.056199890365	3.122	2.1548e-27	1.1566e-25
c66933_g2	27370.4479761881	3351.00527963284	3.03	2.1645e-27	1.1606e-25
c60209_g1	2496.79249553008	284.072011028355	3.1357	2.2705e-27	1.2161e-25
c63810_g1	94.4415739995485	1.09527405338748	6.4301	2.2934e-27	1.2271e-25
c61839_g1	775.349692925809	13.1152723112909	5.8855	2.6171e-27	1.3989e-25
c49741_g1	873.082632737658	13.8297621104891	5.9803	2.6778e-27	1.4299e-25
c67955_g1	1897.62381333642	15505.3298977138	-3.0305	2.7712e-27	1.4782e-25
c39943_g1	2196.64196013533	253.867544855474	3.1132	2.9455e-27	1.5695e-25
c60593_g1	115.414908678388	3.23865135452033	5.1553	3.6738e-27	1.9556e-25
c64489_g3	19.6892218876878	276.047008344689	-3.8094	3.7989e-27	2.0201e-25
c54436_g2	84.4569667537436	0	Inf	3.8086e-27	2.0232e-25
c54960_g1	1.82270635282163	923.23499620405	-8.9845	4.0567e-27	2.1528e-25
c61615_g1	0.815758789832006	1144.64572005724	-10.454	5.1408e-27	2.7252e-25
c20541_g1	0.407879394916003	90.3100711084907	-7.7906	5.22e-27	2.7644e-25
c50431_g1	28.5206038362364	353.912884091536	-3.6333	5.8702e-27	3.1056e-25
c21036_g1	72.5688640797461	0	Inf	6.6775e-27	3.529e-25
c64185_g1	1067.36993396958	117.339118955909	3.1853	6.8627e-27	3.6232e-25
c66888_g1	339.547923845753	28.4932231739285	3.5749	7.0635e-27	3.7254e-25
c61651_g2	2969.6819478939	103.882380826869	4.8373	7.1511e-27	3.7677e-25
c51285_g1	496.662823089657	47.3644937485418	3.3904	7.8614e-27	4.1378e-25
c54994_g1	65.0834112856091	656.062783704625	-3.3335	7.9101e-27	4.1592e-25
c57626_g1	855.868247884135	7382.69023366369	-3.1087	8.0322e-27	4.2191e-25
c20129_g1	25.817117406573	328.15480532506	-3.668	8.1904e-27	4.2978e-25
c86061_g1	1.79548519937447	1446.3032022294	-9.6538	8.2545e-27	4.3271e-25
c65369_g2	201.614637629458	11.6224113185865	4.1166	8.2752e-27	4.3335e-25
c62340_g1	139.786305677973	1256.55479423222	-3.1682	8.4214e-27	4.4056e-25
c85942_g1	76.0148690359901	0	Inf	9.5459e-27	4.9888e-25
c51485_g1	10368.1556898543	1268.68363514867	3.0308	1.0391e-26	5.4247e-25
c61462_g1	172.527200831087	9.10729217565162	4.2437	1.1118e-26	5.7986e-25
c63997_g1	218.391666327411	1896.62649137369	-3.1184	1.1482e-26	5.9826e-25
c52720_g1	3126.03070582756	378.044926961494	3.0477	1.1593e-26	6.0343e-25
c65132_g2	351.335594568147	30.4893749919503	3.5265	1.2647e-26	6.576e-25
c38579_g1	613.590336628937	18.8045805404528	5.0281	1.3573e-26	7.0506e-25
c66216_g1	161.90461578412	8.1654135202568	4.3095	1.4988e-26	7.778e-25
c55788_g1	247.85632418617	8.57027195479061	4.854	1.5859e-26	8.2215e-25
c67857_g1	1660.5229020406	191.920674437602	3.1131	1.6249e-26	8.4154e-25
c74184_g1	71.3428658911241	0	Inf	1.8296e-26	9.4661e-25
c47278_g1	8.38570242006997	186.937638886201	-4.4785	1.8378e-26	9.4987e-25
c67258_g2	81.5731042169809	0.592347980305201	7.1055	2.3661e-26	1.2217e-24
c65636_g1	3974.899175828	406.919186073801	3.2881	2.598e-26	1.3401e-24
c67772_g4	645.399913951281	67.5947245411885	3.2552	2.709e-26	1.396e-24
c53504_g1	997.838437497959	112.166086113466	3.1532	2.754e-26	1.4178e-24
c20217_g1	3722.74790947771	462.820671963063	3.0078	2.7725e-26	1.4259e-24
c42948_g1	715.883248978302	75.6947903345669	3.2415	2.9323e-26	1.5065e-24
c66653_g1	5.13455853261913	144.074452665205	-4.8104	2.9643e-26	1.5214e-24
c53402_g1	1748.89918430282	209.814810461071	3.0593	3.0481e-26	1.5629e-24
c21296_g1	6.50056847005528	625.523850497033	-6.5884	3.4287e-26	1.7563e-24
c80100_g1	1345.28235808453	1.87511157946408	9.4867	3.6943e-26	1.8905e-24
c87337_g1	139.91159877915	0	Inf	3.9157e-26	2.0018e-24
c50523_g1	108.776281450308	2.97038563285156	5.1946	4.4784e-26	2.2872e-24
c66975_g1	333.838984967492	29.5297160963809	3.4989	4.8945e-26	2.4973e-24
c43142_g2	98.934279643134	2.13522034733077	5.534	4.9402e-26	2.5181e-24
c42988_g1	952.784832564542	58.270552254298	4.0313	5.0276e-26	2.5601e-24
c86654_g1	79.5788519672347	0.502926073082277	7.3059	5.6266e-26	2.8623e-24
c2453_g1	242.535326353236	17.9813903324601	3.7536	5.73e-26	2.9121e-24
c67326_g6	2747.17816319908	309.360393382527	3.1506	5.7425e-26	2.9155e-24
c64916_g1	33.2515959686027	379.840487970685	-3.5139	6.1111e-26	3.0996e-24
c40395_g1	239.407726797022	0	Inf	6.2307e-26	3.1572e-24
c79944_g1	1121.16435132371	24.9448164294554	5.4901	6.5488e-26	3.3151e-24
c7309_g1	160.567109826799	0.592347980305201	8.0825	6.619e-26	3.3474e-24
c97585_g1	1553.66281499588	62.1077215040051	4.6448	6.8257e-26	3.4485e-24
c7577_g1	219.259680747405	15.1384629036246	3.8563	7.0896e-26	3.5784e-24
c15411_g1	2486.43717178732	307.586041379805	3.015	7.1712e-26	3.616e-24
c64349_g1	238.232121071668	17.2650375196298	3.7864	7.4944e-26	3.7753e-24
c45653_g1	696.318911750095	75.5178095337532	3.2049	8.1387e-26	4.0958e-24
c25366_g1	11.4771916824735	1097.52102800534	-6.5793	8.3182e-26	4.1821e-24
c62429_g1	3.45422393248564	1410.8265094464	-8.674	8.658e-26	4.3487e-24
c63290_g1	773.947952277364	68.1802898038003	3.5048	8.6937e-26	4.3624e-24
c66720_g1	265.035201408142	8.18035319175231	5.0179	8.8141e-26	4.4185e-24
c65551_g1	74.0437586309708	0.251463036541139	8.2019	8.8707e-26	4.4426e-24
c70503_g1	73.9212634404586	0.251463036541139	8.1995	9.0057e-26	4.5058e-24
c98695_g1	68.3824978085591	0	Inf	9.0693e-26	4.5333e-24
c13106_g1	68.3751532172879	0	Inf	9.0785e-26	4.5334e-24
c66572_g1	5.54243792753513	5162.41889000424	-9.8633	9.9494e-26	4.9636e-24
c13095_g1	1512.6563771824	1.15295360398727	10.358	1.017e-25	5.0686e-24
c66825_g9	28.7444053633232	794.690068841825	-4.789	1.2486e-25	6.2171e-24
c60711_g1	58.2892396349085	654.043309125213	-3.4881	1.2693e-25	6.314e-24
c98152_g1	142.113417395736	0.300496855815376	8.8855	1.3026e-25	6.4733e-24
c21723_g2	105.578327936791	0.251463036541139	8.7138	1.5066e-25	7.4801e-24
c60450_g2	95.0890212813002	0.340884943764062	8.1239	1.5523e-25	7.6996e-24
c53507_g1	0.407879394916003	152.060990442189	-8.5423	1.5826e-25	7.8423e-24
c63808_g1	258.101627813948	2.29726147664898	6.8119	1.6112e-25	7.9762e-24
c63795_g1	235.055062367345	1895.83368850999	-3.0118	1.6385e-25	8.1039e-24
c66301_g3	2867.51623349611	363.763815904906	2.9787	1.7047e-25	8.4231e-24
c47220_g1	2360.06354841936	304.065282578844	2.9564	1.7366e-25	8.5723e-24
c66560_g2	520.433605943463	53.8877170524043	3.2717	1.9119e-25	9.4286e-24
c81192_g1	110.377750500765	0	Inf	1.9706e-25	9.709e-24
c54186_g1	77.0164249984977	0.502926073082277	7.2587	1.9745e-25	9.719e-24
c74452_g1	223.804205542974	0.551959892356515	8.6635	2.1245e-25	1.0447e-23
c34297_g1	201.979323861717	1628.50011506251	-3.0113	2.6079e-25	1.2812e-23
c66422_g2	289.81141674094	1.27411786783333	7.8295	2.7039e-25	1.3271e-23
c12452_g1	116.092375024252	4.55315731030234	4.6723	2.7889e-25	1.3676e-23
c65507_g1	357.916868610326	32.2194642489739	3.4736	2.8115e-25	1.3773e-23
c50573_g1	382.688794092907	0.641381799579439	9.2208	3.119e-25	1.5265e-23
c64781_g3	158.11318992386	8.85582913911048	4.1582	3.2647e-25	1.5963e-23
c63630_g1	322.393968132156	28.2899084980764	3.5105	3.4227e-25	1.672e-23
c67258_g3	288.932619119982	24.3678968981692	3.5677	3.5363e-25	1.7258e-23
c68783_g1	1.85986578735675	277.141425234706	-7.2193	3.6184e-25	1.7642e-23
c61333_g1	65.8572302743572	0	Inf	3.6698e-25	1.7876e-23
c61483_g1	7.2536659767514	1170.84027003894	-7.3346	3.7041e-25	1.8026e-23
c77461_g1	77.7611302018104	0	Inf	3.9429e-25	1.917e-23
c97540_g1	600.140723678295	0.941878655394815	9.3155	4.3994e-25	2.137e-23
c39980_g1	1217.42528921093	144.031316105039	3.0794	4.5642e-25	2.2149e-23
c67742_g5	2854.24919771876	186.074457271321	3.9392	4.7716e-25	2.3134e-23
c15108_g1	217.44863340913	0.300496855815376	9.4991	4.8566e-25	2.3524e-23
c51370_g1	71.0036800788535	0.251463036541139	8.1414	4.9688e-25	2.4045e-23
c58568_g3	5745.83909740138	750.882450586976	2.9359	5.0068e-25	2.4206e-23
c64313_g1	1756.11475467266	225.498939316883	2.9612	5.6357e-25	2.7221e-23
c66908_g1	1661.86092594454	11.0151236667858	7.2372	6.7394e-25	3.2522e-23
c66526_g1	5800.43638463322	770.335075309431	2.9126	6.7905e-25	3.2738e-23
c66769_g1	0.357109383657302	172.607238636132	-8.9169	7.7397e-25	3.7279e-23
c85774_g1	40.8424947668355	414.647998802901	-3.3437	7.7939e-25	3.7505e-23
c68233_g1	3866.71271553844	36.1364321195315	6.7415	7.8476e-25	3.7728e-23
c66072_g1	1.46559696916433	94.9180674007138	-6.0171	8.5168e-25	4.0908e-23
c52765_g1	338.918431029095	6.71245183797763	5.658	9.2565e-25	4.4419e-23
c66398_g3	199.217927050372	15.0845093802891	3.7232	9.7335e-25	4.6665e-23
c87026_g1	119.844982503932	0.551959892356515	7.7624	1.028e-24	4.9238e-23
c57410_g1	134.474780182853	0	Inf	1.0349e-24	4.9524e-23
c67120_g1	105.63725656549	1.54287236702557	6.0974	1.1039e-24	5.2779e-23
c43141_g1	22894.3935163704	176.164379574781	7.0219	1.2115e-24	5.7868e-23
c12851_g1	1777.21581117081	227.886451625316	2.9632	1.361e-24	6.4948e-23
c65500_g1	0.686997613867445	85.4842490788084	-6.9592	1.3665e-24	6.5153e-23
c47052_g1	162.631163730104	9.82129319732635	4.0495	1.3969e-24	6.6538e-23
c68175_g1	984.047801569823	93.666978666913	3.3931	1.4e-24	6.6625e-23
c65817_g2	243.133113123254	19.011929461781	3.6768	1.4384e-24	6.8387e-23
c57196_g1	546.398810213044	60.7138136084344	3.1699	1.534e-24	7.2867e-23
c57721_g2	4237.02327376158	279.506899612109	3.9221	1.5554e-24	7.3815e-23
c57501_g1	2829.34125250986	373.050433348897	2.923	1.6211e-24	7.6863e-23
c53454_g1	1644.55160545611	112.491145927149	3.8698	1.6637e-24	7.8804e-23
c64278_g2	63.9442344718679	0	Inf	1.6651e-24	7.8804e-23
c36853_g1	317.780661358659	0	Inf	1.7642e-24	8.3416e-23
c79975_g1	1.38760580445847	1849.65367892602	-10.38	1.7675e-24	8.3497e-23
c66313_g2	3329.83072758454	450.87891753059	2.8846	1.8367e-24	8.669e-23
c67999_g1	2573.11950255203	337.153159998582	2.932	1.9193e-24	9.0502e-23
c62506_g1	63.6206122271101	0	Inf	2.0865e-24	9.8299e-23
c51285_g2	310.28226815192	30.1820954184415	3.3618	2.1278e-24	1.0015e-22
c11950_g1	89.7513827036462	0	Inf	2.1622e-24	1.0168e-22
c91565_g1	1682.68391682789	12054.7801557441	-2.8408	2.177e-24	1.0228e-22
c12960_g1	604.655608992553	4406.65353962008	-2.8655	2.354e-24	1.105e-22
c9346_g1	518.143885917565	4320.38449136797	-3.0597	2.55e-24	1.1959e-22
c39709_g1	453.607605787669	34.4690661424573	3.7181	2.628e-24	1.2313e-22
c66247_g2	145.251597360678	7.62888207691926	4.2509	2.6568e-24	1.2437e-22
c61651_g1	110.133431712475	1.89869698228513	5.8581	2.6807e-24	1.2538e-22
c79887_g1	76.5398520209363	0.84381101684634	6.5031	2.7429e-24	1.2817e-22
c63059_g1	472.795220221081	50.9033693031041	3.2154	2.7741e-24	1.2951e-22
c37234_g1	164.370691538586	7.43460981345444	4.4666	2.8031e-24	1.3075e-22
c47341_g1	649.071469204553	79.087506423915	3.0369	2.8324e-24	1.3199e-22
c66167_g1	1896.5963324075	50.7277627383991	5.2245	2.8964e-24	1.3485e-22
c86545_g1	25.313963974592	2912.44395390175	-6.8462	3.5177e-24	1.6364e-22
c62131_g1	132.277711039109	6.32253307493933	4.3869	3.5854e-24	1.6663e-22
c65586_g1	294.853904731632	4454.03370157652	-3.917	3.7814e-24	1.7559e-22
c91529_g1	0	184.079091491793	-Inf	3.8993e-24	1.8089e-22
c67452_g1	204.771819771606	15.7389678377319	3.7016	4.3293e-24	2.0066e-22
c66049_g1	5485.29544024683	762.066617912541	2.8476	4.5936e-24	2.1272e-22
c67550_g3	116.019368446944	4.04256306094145	4.843	4.6236e-24	2.1392e-22
c16434_g1	128.320537895491	5.84319240467811	4.4569	4.7954e-24	2.2167e-22
c91652_g1	3745.90474554904	531.068749747747	2.8183	4.8134e-24	2.223e-22
c21445_g1	661.920327004594	77.8719891277051	3.0875	4.893e-24	2.2557e-22
c46296_g1	97.9480535621963	0	Inf	4.8885e-24	2.2557e-22
c58357_g1	20.1675141700956	776.005033855738	-5.266	4.9579e-24	2.2837e-22
c13109_g1	504.667808338069	1.40441664052841	8.4892	5.0875e-24	2.3413e-22
c74692_g1	2004.07757207217	18.1463960557458	6.7871	5.449e-24	2.5054e-22
c64138_g1	1201.31322374683	30.2437171180556	5.3118	5.739e-24	2.6363e-22
c67105_g2	206.57164885935	1552.54768814291	-2.9099	5.9069e-24	2.7111e-22
c65226_g19	127.497434514388	6.3883695793412	4.3189	6.1128e-24	2.8031e-22
c46352_g1	1250.72835910585	8888.30122785587	-2.8291	6.5182e-24	2.9864e-22
c87649_g1	61.4351712042063	0	Inf	7.0821e-24	3.2418e-22
c66952_g4	298.76051208484	24.1182968752602	3.6308	7.3248e-24	3.3499e-22
c59137_g1	2.56047397794778	993.798887153197	-8.6004	7.811e-24	3.5691e-22
c79938_g1	154.90978445106	1176.05387890868	-2.9245	8.3384e-24	3.8068e-22
c51037_g2	0.751378201849725	218.708612039322	-8.1853	9.3761e-24	4.2767e-22
c74219_g1	1420.15240819656	188.359927863366	2.9145	9.8586e-24	4.4928e-22
c45870_g1	61.2805011665563	0	Inf	1.0418e-23	4.7394e-22
c66425_g1	186.785402736044	13.9590833281372	3.7421	1.041e-23	4.7394e-22
c74241_g1	321.349393762746	32.32804063248	3.3133	1.0948e-23	4.9763e-22
c47146_g1	0	694.067583825572	-Inf	1.0988e-23	4.9901e-22
c40636_g1	279.765753119892	2016.16735199552	-2.8493	1.1628e-23	5.2761e-22
c2266_g1	194.773600520465	1466.56102274012	-2.9126	1.1815e-23	5.356e-22
c47352_g1	50.4459763992858	3453.43491498075	-6.0971	1.2161e-23	5.5079e-22
c74378_g1	909.434239847971	6451.97253905828	-2.8267	1.2856e-23	5.8178e-22
c60472_g1	217.808946287925	0.941878655394815	7.8533	1.3234e-23	5.9837e-22
c80182_g1	1158.68501505522	151.753073460672	2.9327	1.337e-23	6.04e-22
c59203_g1	8113.51175601779	1171.01427445846	2.7926	1.3449e-23	6.07e-22
c7860_g1	153.85075458505	1174.00244127439	-2.9318	1.3541e-23	6.1066e-22
c67885_g5	13.3841551854533	195.116185598345	-3.8657	1.4071e-23	6.34e-22
c65865_g2	2986.73743575603	415.173100480257	2.8468	1.5288e-23	6.882e-22
c65653_g4	1511.01629661322	30.8610247372906	5.6136	1.563e-23	7.0301e-22
c68476_g1	129.330252475439	0	Inf	1.6018e-23	7.1981e-22
c66903_g1	9215.62093176504	583.421025516069	3.9815	1.6616e-23	7.4603e-22
c68350_g1	3.50499394374434	106.344832219727	-4.9232	1.8877e-23	8.4683e-22
c59182_g1	23492.2577382063	2355.61748533763	3.318	1.9792e-23	8.8711e-22
c54972_g1	9.06104244800306	4264.44250373348	-8.8785	2.0823e-23	9.325e-22
c60346_g1	5489.56633292365	784.300785401147	2.8072	2.1028e-23	9.4086e-22
c68050_g1	3710.15321770122	15.6922858096132	7.8853	2.1322e-23	9.5319e-22
c50610_g1	181.611151437874	12.9859510936427	3.8058	2.283e-23	1.0189e-21
c64414_g1	5077.64949790823	725.378349925942	2.8074	2.2812e-23	1.0189e-21
c91715_g1	547.684145472063	65.3411804986907	3.0673	2.4736e-23	1.103e-21
c12978_g1	503.812607898625	11971.4816319605	-4.5706	2.5827e-23	1.1506e-21
c58070_g1	226.712522216225	0.340884943764062	9.3774	2.6521e-23	1.1805e-21
c64500_g1	59.8285147741156	0	Inf	2.6954e-23	1.1988e-21
c67392_g1	3.29824160307392	133.098707602494	-5.3347	2.9543e-23	1.3128e-21
c66992_g1	142.179546753659	8.36833151504717	4.0866	3.1009e-23	1.3767e-21
c11029_g1	72.0847128249706	0	Inf	3.5265e-23	1.5643e-21
c38587_g1	59.2510424730643	0	Inf	3.539e-23	1.5685e-21
c57238_g1	68.4315485149714	0.502926073082277	7.0882	3.5615e-23	1.5771e-21
c67483_g1	2207.17630201074	306.456857371562	2.8484	3.5678e-23	1.5786e-21
c15624_g1	242.38170545631	1.61500281159739	7.2296	3.7587e-23	1.6616e-21
c65862_g1	1032.89110245217	7009.37059045785	-2.7626	4.1125e-23	1.8165e-21
c62798_g1	1156.6689627176	154.505693523699	2.9042	4.1382e-23	1.8262e-21
c36791_g1	35.1471061064967	495.779762519458	-3.8182	4.252e-23	1.8749e-21
c38102_g1	155.083894572707	10.0963416366885	3.9411	4.6017e-23	2.0273e-21
c61940_g1	59.1151703917713	0	Inf	5.2289e-23	2.3017e-21
c65796_g4	58.4352836832322	0	Inf	5.807e-23	2.554e-21
c81414_g1	58.1060361520496	0	Inf	6.1136e-23	2.6865e-21
c67216_g1	1934.5341027569	277.413261029524	2.8019	6.2773e-23	2.7562e-21
c66206_g1	82.7351891895062	2424.8897645389	-4.8733	6.346e-23	2.784e-21
c66707_g1	574.099337372749	0.300496855815376	10.9	6.4798e-23	2.8402e-21
c74481_g1	12.1190445715071	456.567259161946	-5.2355	7.126e-23	3.1208e-21
c66798_g1	107.977164833808	4.25993194970385	4.6638	8.1217e-23	3.5539e-21
c97318_g1	24644.2876499547	3735.01190325349	2.7221	8.559e-23	3.742e-21
c58568_g4	317.545231710732	34.165115915151	3.2164	1.0798e-22	4.7154e-21
c65782_g1	3458.83291921092	519.480793639156	2.7351	1.0804e-22	4.7154e-21
c68217_g1	389.173714063591	43.7860590305927	3.1519	1.1351e-22	4.95e-21
c59269_g1	488.229849626822	59.2436844887924	3.0428	1.158e-22	5.0458e-21
c20285_g1	3056.55446129982	38.4193667274968	6.3139	1.2504e-22	5.4436e-21
c61327_g1	391.18815863609	1.7770439409156	7.7822	1.2836e-22	5.5837e-21
c64594_g3	57.9295365614345	0	Inf	1.4623e-22	6.3558e-21
c39749_g1	883.766652314057	5857.98769430046	-2.7287	1.552e-22	6.7399e-21
c2316_g1	14151.5696423297	1686.61051286342	3.0688	1.6037e-22	6.9586e-21
c66310_g2	71.2925028929501	0	Inf	1.8227e-22	7.9022e-21
c62830_g1	0.764988778573304	79.0230797180603	-6.6907	2.0725e-22	8.9773e-21
c45380_g1	56.1210814843639	0	Inf	2.1226e-22	9.1868e-21
c67701_g1	65.2564428014372	0.502926073082277	7.0196	2.1328e-22	9.2233e-21
c92523_g1	144.974023690819	1048.7642969154	-2.8548	2.2649e-22	9.7865e-21
c51705_g1	94.6882527917126	0	Inf	2.2795e-22	9.8412e-21
c57251_g1	320.729724830222	34.2786120027185	3.226	2.3209e-22	1.0011e-20
c53435_g1	2706.62723501552	370.199777576148	2.8701	2.3749e-22	1.0236e-20
c15550_g1	2551.53734525432	23.5658482053802	6.7585	2.4768e-22	1.0666e-20
c52395_g1	56.0895473362536	0	Inf	2.5726e-22	1.1069e-20
c4299_g1	55.8048038308774	0	Inf	2.6936e-22	1.158e-20
c91651_g1	163.351617589164	1179.69124613517	-2.8524	2.7196e-22	1.1683e-20
c74060_g1	2197.69864946227	14308.5759311572	-2.7028	2.8478e-22	1.2223e-20
c65086_g1	84.0128023092629	2.39532911519746	5.1323	2.8652e-22	1.2288e-20
c97775_g1	448.810337578108	15.5965699622204	4.8468	2.9072e-22	1.2457e-20
c74341_g1	1077.84629592663	149.717511109748	2.8478	2.9569e-22	1.266e-20
c60602_g1	16.4089038560006	375.259792151305	-4.5153	3.0867e-22	1.3205e-20
c62884_g2	2470.34406760643	16086.3118117168	-2.703	3.1415e-22	1.3428e-20
c21043_g1	620.903519323875	82.0471106560355	2.9198	3.4141e-22	1.4581e-20
c65491_g1	361.746646907894	26.2782042057473	3.783	3.8543e-22	1.6447e-20
c39775_g1	1697.85369550803	62.1592311397233	4.7716	4.2327e-22	1.8047e-20
c50178_g1	122.565081641833	7.41967014195894	4.046	4.3037e-22	1.8335e-20
c58904_g2	0	142.486276139781	-Inf	4.4567e-22	1.8971e-20
c15310_g1	3076.63355103865	111.058075549253	4.792	4.6459e-22	1.976e-20
c60035_g1	245.398702522502	9.56167320698313	4.6817	4.6647e-22	1.9823e-20
c64058_g2	71.4562971855187	1.27411786783333	5.8095	4.7552e-22	2.0178e-20
c92509_g1	13.4422697879832	180.428650354561	-3.7466	4.756e-22	2.0178e-20
c55459_g1	3214.50436968951	257.26460340851	3.6433	4.8886e-22	2.0724e-20
c58625_g1	200.742076528858	18.0852631336551	3.4725	5.0931e-22	2.1573e-20
c65747_g2	967.057776261581	20.4931801291925	5.5604	5.2914e-22	2.2395e-20
c65747_g1	107.329045959322	1.45345045980264	6.2064	5.5537e-22	2.3486e-20
c62970_g1	122.069913500151	962.831802100606	-2.9796	5.6342e-22	2.3807e-20
c36624_g1	54.5167850581471	450.576957975816	-3.047	5.6919e-22	2.4031e-20
c98170_g1	305.483366997984	3.23049440071825	6.5632	5.9353e-22	2.5038e-20
c94734_g1	415.4001080887	6.65477228737784	5.964	6.0368e-22	2.5445e-20
c46313_g1	6.17866553014388	154.565972916032	-4.6448	6.2771e-22	2.6437e-20
c67874_g2	99.0552892147426	4.24450350068488	4.5446	6.5026e-22	2.7364e-20
c66413_g2	54.7935432732246	0	Inf	6.7466e-22	2.8368e-20
c57972_g1	10.0679900109927	525.063572691368	-5.7046	7.1336e-22	2.9971e-20
c39818_g1	106.255591490419	2.02850697745674	5.711	7.1688e-22	3.0094e-20
c58203_g2	304.654086026711	2040.00491477395	-2.7433	7.4957e-22	3.1441e-20
c75982_g1	54.1251099297714	0	Inf	7.532e-22	3.1567e-20
c85846_g1	2697.24567838289	407.705398679267	2.7259	8.179e-22	3.4251e-20
c62900_g1	173.57037308484	0.251463036541139	9.431	8.212e-22	3.4361e-20
c64488_g1	3.92085862895909	122.662433971892	-4.9674	8.5276e-22	3.5653e-20
c64701_g1	1575.45174288668	233.815215884665	2.7523	9.1556e-22	3.8247e-20
c68013_g1	433.804460660643	2812.31223557532	-2.6966	9.3332e-22	3.8958e-20
c15448_g1	231.78036819347	1563.12116628988	-2.7536	1.0084e-21	4.2057e-20
c92087_g1	36.1257539102203	323.668770292418	-3.1634	1.1179e-21	4.6589e-20
c97291_g1	4331.39632271692	675.251548970347	2.6813	1.137e-21	4.7345e-20
c60644_g1	53.5798433695646	0	Inf	1.4579e-21	6.0658e-20
c61836_g1	78.1523674233948	2.17560843527945	5.1668	1.5484e-21	6.4353e-20
c74445_g1	132.148279699023	0	Inf	1.5492e-21	6.4353e-20
c74503_g1	38.0201854422954	447.921583950405	-3.5584	1.5737e-21	6.5319e-20
c97321_g1	655.56218636019	10194.5843880277	-3.9589	1.58e-21	6.5529e-20
c67494_g3	58.2367503188034	0.251463036541139	7.8554	1.6551e-21	6.8586e-20
c88220_g1	88.2907703218792	3.57953629828439	4.6244	1.6688e-21	6.91e-20
c74109_g1	10.8701382241011	576.178980906563	-5.7281	1.7007e-21	7.0365e-20
c12710_g1	116.49314351384	6.4932199355831	4.1652	1.8406e-21	7.609e-20
c68195_g1	26.1610232265914	284.049211664027	-3.4407	1.9459e-21	8.038e-20
c64877_g1	12.5913045544053	227.227009606159	-4.1736	1.9921e-21	8.2223e-20
c66229_g1	387.092143601984	48.4454409332456	2.9982	2.0374e-21	8.4025e-20
c64751_g1	123.433359212864	7.55626285482397	4.0299	2.0407e-21	8.4096e-20
c60222_g1	128.367168239228	0.933232924069264	7.1038	2.0813e-21	8.5699e-20
c57996_g1	469.661819194075	3125.88909246687	-2.7346	2.1358e-21	8.7874e-20
c38041_g1	1332.96266932919	203.129422002602	2.7142	2.1901e-21	9.0033e-20
c93508_g1	79.1564876106248	0	Inf	2.2071e-21	9.0661e-20
c66046_g1	831.766421834115	110.575678188563	2.9111	2.3087e-21	9.4761e-20
c91725_g1	4.86905089039127	106.302705143434	-4.4484	2.5177e-21	1.0326e-19
c54252_g2	52.4929516510799	0	Inf	2.5646e-21	1.051e-19
c67798_g2	6.65092551304216	119.973755470808	-4.173	2.8905e-21	1.1836e-19
c91551_g1	11.3089110680999	281.201499513661	-4.6361	3.2138e-21	1.3149e-19
c66106_g3	60.0339548230243	721.732406263613	-3.5876	3.8534e-21	1.5754e-19
c53852_g1	84.049961743798	2.79154181840571	4.9121	4.1044e-21	1.6766e-19
c85709_g1	916.849088997478	17224.879655781	-4.2317	4.1437e-21	1.6913e-19
c37615_g1	91.4360611921496	4.0016861954693	4.5141	4.2899e-21	1.7496e-19
c61112_g1	124.631261863069	8.49765273269532	3.8745	4.3059e-21	1.7548e-19
c53855_g1	51.5175382362005	0	Inf	4.4475e-21	1.811e-19
c99153_g1	231.021383677924	0.600993711630752	8.5865	4.5842e-21	1.8653e-19
c91966_g1	378.601756594447	48.5188215886377	2.9641	4.794e-21	1.9491e-19
c43142_g1	223.666298396257	2.65308609190855	6.3975	5.2232e-21	2.1219e-19
c65465_g3	63.7210736438086	0.852456748171891	6.224	5.3621e-21	2.1766e-19
c74015_g1	4739.5829241439	783.802314916205	2.5962	5.5307e-21	2.2433e-19
c45636_g1	1144.36042839056	75.9095913104236	3.9141	5.6369e-21	2.2846e-19
c67409_g1	130.01835816022	5.18687093360317	4.6477	6.2917e-21	2.548e-19
c66264_g1	246.637057926274	24.8751618013276	3.3096	6.51e-21	2.6343e-19
c39734_g1	1614.4614608731	23.3549893785379	6.1112	6.9373e-21	2.805e-19
c67161_g1	157.914189187546	13.3118963659113	3.5684	7.0154e-21	2.8344e-19
c67976_g1	12921.0187969596	548.51389857421	4.558	7.6345e-21	3.0821e-19
c73981_g1	8285.86992674963	1361.88504743524	2.605	7.973e-21	3.2162e-19
c65353_g1	422.392608882981	56.4493021017077	2.9036	8.1484e-21	3.2844e-19
c56136_g1	10669.6744555671	35.9396238719875	8.2137	8.4201e-21	3.3913e-19
c65582_g1	381.50648447531	49.526264092661	2.9454	8.4811e-21	3.4132e-19
c25497_g1	142.917925612719	1.83472349151539	6.2835	9.0878e-21	3.6545e-19
c93487_g1	52.1265446853621	0	Inf	9.2564e-21	3.7194e-19
c43046_g1	2.8024327623641	919.979917100199	-8.3588	9.3355e-21	3.7454e-19
c53507_g2	0	440.90904189561	-Inf	9.332e-21	3.7454e-19
c91662_g1	63.8690706829216	473.736878095153	-2.8909	9.6242e-21	3.8582e-19
c66113_g8	59.3180167508633	0.600993711630752	6.625	9.6573e-21	3.8685e-19
c65475_g1	2402.50256486361	381.562969219065	2.6545	9.8526e-21	3.9437e-19
c67191_g1	30255.6547542658	5039.65936130987	2.5858	9.995e-21	3.9975e-19
c63145_g1	379.417750498835	48.4228330854715	2.97	1.1678e-20	4.6671e-19
c66520_g1	344.232051948439	44.6994325791052	2.9451	1.2403e-20	4.9528e-19
c67986_g1	15.5818944933189	182.501455640154	-3.55	1.3572e-20	5.4156e-19
c64689_g1	125.788800154988	9.17942262022344	3.7765	1.3588e-20	5.4177e-19
c63571_g1	567.306679377434	19.7033226356816	4.8476	1.3649e-20	5.4379e-19
c92404_g1	50.2679911897671	0	Inf	1.4548e-20	5.7915e-19
c91738_g1	833.709179870328	125.021589803928	2.7374	1.4673e-20	5.8369e-19
c66725_g1	1173.42345162689	186.147805997887	2.6562	1.5993e-20	6.3572e-19
c63167_g1	4895.89320494682	395.931663830847	3.6282	1.6805e-20	6.6748e-19
c29784_g1	2415.23772393238	14201.9127882464	-2.5558	1.8095e-20	7.1814e-19
c66804_g2	280.962547699184	33.6767647613291	3.0606	1.8355e-20	7.2792e-19
c68285_g1	358.439338551478	2.85786710033105	6.9706	1.9053e-20	7.5501e-19
c52921_g1	1882.71018507672	310.589692235873	2.5997	1.9229e-20	7.614e-19
c45767_g1	0.343498806933722	559.803280951846	-10.67	2.0687e-20	8.185e-19
c63568_g2	365.795856842508	13.6406822068589	4.7451	2.1238e-20	8.3968e-19
c67987_g1	251.64101526048	1599.21533734989	-2.6679	2.1543e-20	8.5107e-19
c68327_g1	0	657.20367734544	-Inf	2.2212e-20	8.7681e-19
c66977_g2	404.943677338176	23.107252369261	4.1313	2.2485e-20	8.8693e-19
c65465_g1	64.523221856917	1.14430787266172	5.8173	2.2933e-20	9.039e-19
c59952_g1	542.061235658346	32.862220284662	4.044	2.3563e-20	9.2804e-19
c63171_g1	16.4650654677413	270.912259849616	-4.0403	2.4658e-20	9.7044e-19
c66428_g1	4356.85397909143	730.754605347775	2.5758	2.5517e-20	1.0034e-18
c80762_g1	139.458573230788	899.60986086505	-2.6895	2.8034e-20	1.1016e-18
c26885_g1	49.7179737281057	0	Inf	2.8845e-20	1.1326e-18
c58946_g1	218.992046787246	1376.72373935391	-2.6523	2.9276e-20	1.1487e-18
c97323_g1	115.477101161026	772.281226710374	-2.7415	2.9992e-20	1.1758e-18
c65000_g1	568.843798733616	7.473134887771	6.2502	3.0516e-20	1.1955e-18
c20281_g1	1911.12340195317	316.568988575893	2.5938	3.0959e-20	1.2119e-18
c66129_g1	3450.13927515157	584.29342641263	2.5619	3.3072e-20	1.2937e-18
c43091_g1	2081.92433114895	338.286594374051	2.6216	3.4025e-20	1.3299e-18
c66271_g2	124.460854930764	8.77270117205751	3.8265	3.5405e-20	1.3828e-18
c66950_g3	357.564856782407	47.4683665497368	2.9132	3.7406e-20	1.4599e-18
c62172_g1	911.852138171934	103.703629108885	3.1363	3.7752e-20	1.4723e-18
c20123_g1	1195.3965955331	7038.59550288481	-2.5578	3.939e-20	1.535e-18
c46310_g1	91.4317481974864	4.27673463483149	4.4181	4.1016e-20	1.5972e-18
c54708_g1	48.7280753515325	0	Inf	4.181e-20	1.6268e-18
c66512_g1	288.491192227365	10.5602538579308	4.7718	4.1871e-20	1.628e-18
c57193_g1	1.47920754588791	1012.32781571731	-9.4186	4.228e-20	1.6427e-18
c9997_g1	112.519066474465	934.135646341034	-3.0535	4.273e-20	1.6589e-18
c65753_g7	256.8335164971	8.58570040380958	4.9028	4.2822e-20	1.6612e-18
c42086_g1	48.5213230108621	0	Inf	4.3381e-20	1.6816e-18
c45592_g1	88.7215578755793	3.97623777901611	4.4798	4.7396e-20	1.8359e-18
c54765_g1	1344.02772183782	7788.25278642338	-2.5347	4.7541e-20	1.8401e-18
c53982_g1	90.855790980433	4.52190373120267	4.3286	4.8167e-20	1.863e-18
c70333_g1	56.9742333946739	0.551959892356515	6.6896	4.8798e-20	1.886e-18
c85798_g1	803.397864880617	22.2707128476315	5.1729	4.9615e-20	1.9161e-18
c85832_g1	569.485018672883	26.1338512201419	4.4457	5.1791e-20	1.9987e-18
c74107_g1	338.694131236416	22.3211209030144	3.9235	5.4769e-20	2.112e-18
c40066_g1	10.6633858834307	139.81149958751	-3.7127	5.5336e-20	2.1322e-18
c86291_g1	797.239249239791	16.2246024481631	5.6188	5.843e-20	2.2498e-18
c62395_g1	126.690973306616	9.44631410578355	3.7454	7.881e-20	3.0322e-18
c43520_g1	780.48500858922	4565.12144575361	-2.5482	8.4089e-20	3.2329e-18
c65910_g1	603.585068259881	8640.56080212382	-3.8395	8.5545e-20	3.2865e-18
c67179_g2	388.173380568949	54.4005390676324	2.835	8.5905e-20	3.2979e-18
c61413_g1	2998.33062285428	283.332469493765	3.4036	8.6965e-20	3.3361e-18
c15584_g1	206.945775107105	1282.10851327653	-2.6312	8.9167e-20	3.418e-18
c56531_g1	5061.32234958749	875.048201452525	2.5321	9.7744e-20	3.744e-18
c65097_g1	137.719687549946	11.1367767081553	3.6283	1.0271e-19	3.9311e-18
c53294_g1	121.101671349401	963.856407465482	-2.9926	1.0286e-19	3.9343e-18
c80082_g1	7.78296195636073	2520.80471490969	-8.3393	1.0517e-19	4.0194e-18
c85732_g1	2728.21144909449	464.397369455706	2.5545	1.054e-19	4.0253e-18
c86022_g1	658.982017875099	3840.39308879544	-2.5429	1.0603e-19	4.0465e-18
c76003_g1	3.2103121572801	85.6537778250936	-4.7377	1.0684e-19	4.0742e-18
c65934_g1	300.06179478001	37.2424310396267	3.0102	1.133e-19	4.3175e-18
c67270_g1	1149.0595711171	112.328956167346	3.3547	1.1472e-19	4.3682e-18
c62505_g1	8.07764374282497	236.33344461844	-4.8707	1.1971e-19	4.5549e-18
c63322_g1	1727.05961772486	104.456335764187	4.0473	1.2246e-19	4.6563e-18
c65455_g2	930.63880018213	149.418264464753	2.6389	1.2311e-19	4.6773e-18
c74063_g1	1137.54333368875	6436.65974423675	-2.5004	1.2322e-19	4.6783e-18
c67254_g1	7988.24170955042	1409.93488114446	2.5022	1.2581e-19	4.7731e-18
c15887_g1	458.466893152727	0.551959892356515	9.698	1.2959e-19	4.9128e-18
c11157_g1	515.234146841436	72.7204060186777	2.8248	1.2977e-19	4.916e-18
c61183_g1	98.5903738231156	650.752881859932	-2.7226	1.321e-19	4.997e-18
c67967_g1	1266.05498878592	7337.51874965758	-2.535	1.3207e-19	4.997e-18
c67411_g4	51.4099659141736	0.300496855815376	7.4186	1.4021e-19	5.2999e-18
c15690_g1	92.3341241413505	5.04792642958254	4.1931	1.5109e-19	5.7069e-18
c58355_g2	153.43159515219	8.50678724154434	4.1728	1.5647e-19	5.906e-18
c66854_g1	640.280219356959	19.4613907890513	5.04	1.6379e-19	6.1776e-18
c68306_g1	51.4428123540456	0.300496855815376	7.4195	1.6908e-19	6.3725e-18
c97390_g1	1949.10471640535	330.249722357274	2.5612	1.7416e-19	6.5593e-18
c61542_g1	159.292731095886	15.447116713242	3.3663	1.7939e-19	6.7511e-18
c66883_g1	344.47147740184	46.3751716317315	2.893	1.8024e-19	6.7784e-18
c67132_g4	136.202648976788	860.358459414458	-2.6592	1.9931e-19	7.4901e-18
c74907_g1	0.686997613867445	202.279108247466	-8.2018	2.0107e-19	7.5508e-18
c66470_g4	46.150959200253	346.528285652403	-2.9085	2.1177e-19	7.9467e-18
c67461_g2	4119.10943667154	727.723047540376	2.5009	2.1759e-19	8.1592e-18
c68302_g1	1.58074756840531	770.093238306382	-8.9283	2.2129e-19	8.2918e-18
c56736_g1	146.791746884855	900.587661119418	-2.6171	2.2502e-19	8.4255e-18
c91687_g1	1282.05640343629	219.117012308196	2.5487	2.2562e-19	8.4418e-18
c97383_g1	629.180974971959	3584.09141809399	-2.5101	2.6394e-19	9.8683e-18
c57058_g2	168.94010552021	17.3193877240271	3.2861	2.6582e-19	9.9245e-18
c59641_g3	1466.81833431187	73.0383748964558	4.3279	2.6579e-19	9.9245e-18
c59298_g6	2.67562457718876	1501.00358060334	-9.1318	2.7306e-19	1.0187e-17
c62651_g1	90.2314251846071	0.901490567446128	6.6452	2.7699e-19	1.0327e-17
c80934_g1	18.4091884052563	180.74967955638	-3.2955	2.9056e-19	1.0824e-17
c91506_g1	9532.40609300467	52616.060266913	-2.4646	3.0372e-19	1.1307e-17
c56490_g1	186.466936977213	0	Inf	3.2476e-19	1.2081e-17
c51128_g1	50.6525554128144	0.251463036541139	7.6541	3.4656e-19	1.2883e-17
c62423_g4	86.09475031886	4.33441418543128	4.312	3.6131e-19	1.3421e-17
c62361_g1	72.2389758495359	2.76795641558465	4.7059	3.7103e-19	1.3773e-17
c67426_g1	3575.36454934338	405.270113719621	3.1411	3.824e-19	1.4184e-17
c68798_g1	345.942901021053	8.44861891342108	5.3557	3.9636e-19	1.4692e-17
c16157_g1	916.018502877506	155.227815936738	2.561	4.1389e-19	1.533e-17
c67848_g2	3.37623276777978	311.021968787808	-6.5255	4.7029e-19	1.7407e-17
c3729_g1	39.6318264597835	303.767537828858	-2.9382	4.7698e-19	1.7642e-17
c78351_g1	53.1507751207109	0	Inf	4.7773e-19	1.7657e-17
c80296_g1	200.168569139574	0	Inf	4.9073e-19	1.8125e-17
c67737_g1	119.159704194911	9.41408297163695	3.6619	5.4205e-19	2.0006e-17
c86752_g1	45.5940350541119	0	Inf	5.4529e-19	2.0111e-17
c66845_g5	0.357109383657302	55.572863269653	-7.2819	6.0051e-19	2.2132e-17
c57601_g1	93.5061179298695	1.23372977988464	6.244	6.2024e-19	2.2843e-17
c96074_g1	44.8759103052188	0	Inf	6.2325e-19	2.2937e-17
c79952_g1	422.484066762363	2388.09146931357	-2.4989	6.32e-19	2.3242e-17
c16529_g1	44.6518750921892	0	Inf	6.502e-19	2.3895e-17
c61634_g1	15.2124868246998	159.809205698149	-3.393	6.6268e-19	2.4336e-17
c53495_g1	4737.69954417541	873.773916729741	2.4389	7.6013e-19	2.7895e-17
c47339_g1	501.861497630608	80.6803901652617	2.637	7.7339e-19	2.8342e-17
c85920_g1	155.533682875	928.020830573269	-2.5769	7.7303e-19	2.8342e-17
c50285_g1	48.866774808585	0.251463036541139	7.6024	8.3635e-19	3.0627e-17
c13112_g1	1224.26874811121	6689.57270682897	-2.45	8.3768e-19	3.0654e-17
c50509_g1	58.5365900198068	0	Inf	8.5449e-19	3.1247e-17
c52923_g1	398.754959129991	2352.26411423212	-2.5605	8.6911e-19	3.1759e-17
c67519_g1	1999.80310842295	359.515940171951	2.4757	9.262e-19	3.3821e-17
c20319_g1	1.42843753462921	68.7900213432183	-5.5897	1.0219e-18	3.7289e-17
c21503_g1	94.2499178545052	0	Inf	1.1028e-18	4.0215e-17
c44133_g1	7.18194079749789	110.795398868481	-3.9474	1.1067e-18	4.0326e-17
c54887_g1	981.370077282573	5279.87776336298	-2.4276	1.1098e-18	4.041e-17
c56737_g1	1244.97605862982	13.4634287502718	6.5309	1.1984e-18	4.3605e-17
c58187_g1	10619.74043561	1975.72299920973	2.4263	1.2457e-18	4.5298e-17
c40121_g1	14.1448309693635	148.326659904607	-3.3904	1.2631e-18	4.5895e-17
c66751_g4	0	113.90561809755	-Inf	1.2682e-18	4.6049e-17
c56670_g1	82.4076314980757	0	Inf	1.2762e-18	4.6306e-17
c85783_g1	552.279906222163	91.5433686448752	2.5929	1.2801e-18	4.6416e-17
c59875_g1	44.2751228322988	0	Inf	1.2845e-18	4.6542e-17
c66263_g4	219.225757130326	25.4367449800566	3.1074	1.4397e-18	5.2131e-17
c22695_g1	1553.36776830273	276.295471224824	2.4911	1.4802e-18	5.3522e-17
c79972_g1	82.4425747907844	786.439703480527	-3.2539	1.4798e-18	5.3522e-17
c11694_g1	256.00679975055	28.0368551036765	3.1908	1.6086e-18	5.8122e-17
c65701_g1	120.595079307727	9.76410242425003	3.6265	1.6286e-18	5.8804e-17
c63005_g2	1887.18337631094	10032.3628453182	-2.4104	1.7313e-18	6.2471e-17
c57971_g1	43.6505528156244	0	Inf	1.774e-18	6.3966e-17
c67374_g6	43.8397885979928	319.367901309607	-2.8649	1.8108e-18	6.5248e-17
c65242_g1	148.843442144397	15.1466198574267	3.2967	1.9391e-18	6.982e-17
c38315_g1	101.675799892303	3.32856203926672	4.9329	1.9747e-18	7.1007e-17
c67916_g1	791.974827780943	134.098117178004	2.5622	1.9748e-18	7.1007e-17
c60294_g1	176.216038956718	19.3142893312285	3.1896	2.2415e-18	8.0541e-17
c21892_g1	3.7197315747135	82.5187831500181	-4.4715	2.2602e-18	8.1155e-17
c50401_g1	99.8487510797238	1.92414539873832	5.6975	2.6495e-18	9.5068e-17
c62666_g1	17.8997689878229	171.352827879759	-3.259	2.748e-18	9.8536e-17
c46174_g1	80.0321097729274	4.0339173296159	4.3103	2.8122e-18	1.0077e-16
c13916_g1	43.9586114928694	0	Inf	2.9185e-18	1.045e-16
c91803_g1	1.79548519937447	245.199718644855	-7.0934	3.0059e-18	1.0756e-16
c66572_g2	11.3776046507453	3071.74529271319	-8.0767	3.1253e-18	1.1168e-16
c85853_g1	858.877647814504	4601.62410085603	-2.4216	3.1255e-18	1.1168e-16
c62681_g1	1019.65737813221	178.058465071216	2.5177	3.1475e-18	1.1239e-16
c85929_g1	734.418133211983	3959.14261543886	-2.4305	3.1931e-18	1.1394e-16
c68634_g1	61.7281336858242	1.73665585296692	5.1515	3.2768e-18	1.1685e-16
c57466_g1	731.418445019822	19.5935525753785	5.2222	3.7121e-18	1.3228e-16
c61038_g1	3.5674215409374	908.894501397276	-7.9931	3.7665e-18	1.3412e-16
c66710_g1	91.176819535374	5.93496610305663	3.9414	3.7875e-18	1.3478e-16
c15497_g1	66.7529332196843	434.692135257469	-2.7031	3.7945e-18	1.3494e-16
c91676_g1	42.843013002034	0	Inf	3.8379e-18	1.3639e-16
c82244_g1	2.96835337286378	75.0399351960624	-4.6599	3.9846e-18	1.415e-16
c56907_g1	7.63432421822024	109.215591784998	-3.8385	4.04e-18	1.4337e-16
c45761_g1	191.115686737624	23.2399029331117	3.0398	4.0614e-18	1.4403e-16
c74114_g1	46.2362949562301	0.300496855815376	7.2655	4.2455e-18	1.5046e-16
c65412_g2	456.417615398635	73.1668106555188	2.6411	4.3394e-18	1.5368e-16
c66671_g12	8794.85743918341	1676.12581083632	2.3915	4.3933e-18	1.5548e-16
c66315_g1	36.2877685391415	2048.22841101941	-5.8187	4.6623e-18	1.6489e-16
c64928_g1	387.857745043103	14.4389127759219	4.7475	4.6739e-18	1.6518e-16
c85772_g1	134.698346595384	798.800462713313	-2.5681	4.7754e-18	1.6866e-16
c42138_g1	9.04375957564386	113.871704509083	-3.6543	4.868e-18	1.7181e-16
c45625_g2	286.45791737619	41.8819535667228	2.7739	5.086e-18	1.7938e-16
c67490_g6	2707.61386096648	508.921868440553	2.4115	5.2884e-18	1.8639e-16
c64779_g2	5373.47006956403	1021.57069750268	2.3951	5.3603e-18	1.888e-16
c64939_g1	5910.93781608086	1132.12070382941	2.3844	5.5178e-18	1.9421e-16
c56347_g1	164.148375630403	17.5141487650153	3.2284	5.6506e-18	1.9875e-16
c36443_g1	58.0429678558291	1259.14632705868	-4.4392	5.7265e-18	2.0128e-16
c64067_g1	362.316914193884	1983.55831556768	-2.4528	5.8461e-18	2.0534e-16
c66827_g2	629.749946287124	23.7328090387597	4.7298	5.9649e-18	2.0923e-16
c97563_g1	269.723376497229	1495.8767375471	-2.4714	5.9618e-18	2.0923e-16
c91836_g1	0	1509.60376954981	-Inf	5.9831e-18	2.0973e-16
c55663_g1	43.4783662196724	0	Inf	6.3751e-18	2.2332e-16
c85895_g1	1113.85771326378	5791.56307063395	-2.3784	6.4226e-18	2.2483e-16
c97284_g1	2916.83151152929	30.6740239690426	6.5712	6.4603e-18	2.26e-16
c99101_g1	366.14014938839	33.8108816577502	3.4368	6.5192e-18	2.279e-16
c20522_g1	90.497369305014	549.464852513717	-2.6021	6.6785e-18	2.3331e-16
c43572_g2	0	46.815101769091	-Inf	7.0364e-18	2.4565e-16
c63915_g1	49.0977167060945	0.502926073082277	6.6092	7.084e-18	2.4714e-16
c56664_g1	2502.42649319599	476.147011899316	2.3938	7.3386e-18	2.5586e-16
c61991_g1	103.950015280877	8.42552228812349	3.625	7.4845e-18	2.6076e-16
c61101_g1	150.951939714707	16.6318126738525	3.1821	7.6949e-18	2.6773e-16
c64366_g1	117.319685504636	689.27924920393	-2.5546	7.6895e-18	2.6773e-16
c98739_g1	2.18975401756689	108.231245906272	-5.6272	7.7246e-18	2.6859e-16
c66976_g7	43.9920986317689	791.059816269946	-4.1685	7.737e-18	2.6884e-16
c65865_g1	1351.45282788622	246.989666007952	2.452	7.9417e-18	2.7577e-16
c67299_g1	277.584595626557	39.4285482198638	2.8156	8.2342e-18	2.8573e-16
c37431_g1	16.0541544762172	157.399029007918	-3.2934	8.4878e-18	2.9433e-16
c64609_g2	52.1978628515309	0.84381101684634	5.9509	8.6395e-18	2.9939e-16
c85866_g1	889.971489856923	160.606947489689	2.4702	8.7475e-18	3.0293e-16
c56529_g1	372.482223913851	2003.08776704979	-2.427	9.3996e-18	3.2529e-16
c61043_g1	179.114152769232	992.504478665612	-2.4702	9.9084e-18	3.4267e-16
c80014_g1	740.204926535965	32.1410398642321	4.5254	9.9813e-18	3.4496e-16
c46353_g3	54.1534096890374	0	Inf	9.9886e-18	3.4498e-16
c66570_g1	193.204948444785	23.8193903773036	3.0199	1.012e-17	3.4929e-16
c65291_g6	0.357109383657302	268.636458120725	-9.5551	1.0226e-17	3.5271e-16
c86706_g1	4.19199155761179	81.683493839209	-4.2843	1.0508e-17	3.622e-16
c74051_g1	1719.68505717966	322.672109189126	2.414	1.0678e-17	3.678e-16
c12825_g2	322.59684252773	2.93864327622842	6.7784	1.0839e-17	3.7311e-16
c43038_g1	383.387367218075	14.7417614228929	4.7008	1.1041e-17	3.7981e-16
c58901_g3	41.5915129648113	0	Inf	1.1234e-17	3.8619e-16
c57304_g1	86.7994378181713	1.15295360398727	6.2343	1.1308e-17	3.8846e-16
c52433_g1	2.13898400630819	92.6571953289758	-5.4369	1.1572e-17	3.9726e-16
c67672_g1	238.140722122475	32.2194642489739	2.8858	1.1759e-17	4.0343e-16
c15328_g1	366.387696244876	5.74698777976176	5.9944	1.1769e-17	4.035e-16
c91928_g1	15.1932509615514	1242.27451831171	-6.3534	1.2067e-17	4.1346e-16
c79939_g1	804.6340090346	4125.95696686638	-2.3583	1.2146e-17	4.1587e-16
c6083_g1	1.92424637533903	64.1522697332926	-5.0591	1.2283e-17	4.203e-16
c64015_g1	246.020737779548	34.580971872166	2.8307	1.3429e-17	4.5921e-16
c58444_g2	40.6158658639891	0	Inf	1.3624e-17	4.6555e-16
c92141_g1	0	585.449290767274	-Inf	1.3747e-17	4.6945e-16
c64498_g4	0	46.5259991168185	-Inf	1.648e-17	5.6242e-16
c86063_g1	28.069299021333	2089.03261511669	-6.2177	1.6635e-17	5.6732e-16
c38436_g1	3305.51941449921	642.178930397557	2.3638	1.7586e-17	5.9936e-16
c76502_g1	73.8423978907824	0	Inf	1.7739e-17	6.0417e-16
c97694_g1	289.524107582229	43.1152866655457	2.7474	1.8953e-17	6.4511e-16
c59170_g1	70.8191951979397	0	Inf	1.9989e-17	6.7991e-16
c60618_g1	53.0298259079033	338.265633418159	-2.6733	2.0441e-17	6.9483e-16
c67503_g1	206.884223323494	27.6065482526895	2.9057	2.2252e-17	7.5588e-16
c54984_g1	319.285633904185	1679.29851899912	-2.3949	2.2369e-17	7.5938e-16
c85823_g1	2.9547427961402	2881.99696248765	-9.9298	2.2414e-17	7.604e-16
c53878_g1	22.7960410316613	187.031243669385	-3.0364	2.2466e-17	7.6168e-16
c65985_g1	142.989273243982	788.852030487424	-2.4638	2.2584e-17	7.6517e-16
c37516_g1	8038.04217856165	7.52687228935643	10.061	2.3339e-17	7.9022e-16
c91789_g1	502.46945779627	2588.07853035871	-2.3648	2.525e-17	8.5436e-16
c27152_g1	0.686997613867445	67.9022767704707	-6.627	2.5712e-17	8.6943e-16
c21530_g1	341.691576678882	22.0837120793836	3.9516	2.6493e-17	8.9525e-16
c74074_g1	2387.58046854654	475.477653022834	2.3281	2.6612e-17	8.9868e-16
c59298_g3	0	307.558180948155	-Inf	2.7549e-17	9.2971e-16
c59613_g1	1181.26260894592	117.476200446297	3.3299	2.7996e-17	9.442e-16
c68379_g1	48.3832642528371	0	Inf	2.8784e-17	9.7013e-16
c16876_g1	169.549111969371	914.662443695793	-2.4315	3.0683e-17	1.0335e-15
c7425_g1	947.982920707417	4802.53516200841	-2.3409	3.2053e-17	1.0789e-15
c63003_g1	126.189132166397	12.7916788301779	3.3023	3.2369e-17	1.0888e-15
c39712_g1	34.7385551188465	507.360369627224	-3.8684	3.3036e-17	1.1105e-15
c63665_g1	155.3966732577	14.3408451373734	3.4378	3.4476e-17	1.1582e-15
c55522_g1	57.5996483312243	1723.54707601388	-4.9032	3.4806e-17	1.1685e-15
c60471_g1	47.0909324854436	0	Inf	3.5053e-17	1.1753e-15
c62907_g1	113.727870186011	10.1516693961327	3.4858	3.5046e-17	1.1753e-15
c75127_g1	0.815758789832006	316.040330473342	-8.5978	3.5939e-17	1.2042e-15
c27457_g1	215.378312091761	6.61624721306129	5.0247	3.605e-17	1.2071e-15
c57364_g1	1910.56869680608	378.468904309873	2.3358	3.7891e-17	1.268e-15
c47324_g1	2.94480451505224	3455.42904414707	-10.196	3.7966e-17	1.2696e-15
c67883_g3	429.201499181319	71.5205542648217	2.5852	3.8456e-17	1.2852e-15
c59992_g1	4.18205327652382	246.342988794835	-5.8803	3.9388e-17	1.3155e-15
c66830_g2	131.126642953491	13.9619238968163	3.2314	3.9768e-17	1.3273e-15
c59570_g1	52.270228729812	1.32315168710756	5.3039	4.1047e-17	1.3691e-15
c71074_g1	39.2654194940658	0	Inf	4.1367e-17	1.3789e-15
c51933_g1	120.268803014351	11.9628074848271	3.3296	4.2815e-17	1.4263e-15
c67346_g1	0.407879394916003	125.566334735091	-8.2661	4.3756e-17	1.4567e-15
c65869_g1	1209.29183765371	232.254471181003	2.3804	4.3959e-17	1.4625e-15
c98996_g1	78.6140175324709	0.300496855815376	8.0313	4.4373e-17	1.4753e-15
c85758_g1	41.2540464573871	4047.21481476637	-6.6162	4.4956e-17	1.4937e-15
c66121_g2	103.377060195337	0	Inf	4.5072e-17	1.4966e-15
c38629_g1	40.1392928864277	0	Inf	4.5912e-17	1.5235e-15
c68510_g1	147.841448275098	17.1088015529581	3.1112	4.7192e-17	1.565e-15
c65299_g3	290.625281470171	1486.1304618263	-2.3543	4.8761e-17	1.616e-15
c46300_g1	109.100137381008	615.791982896947	-2.4968	5.0699e-17	1.6792e-15
c67557_g2	320.905288248454	1640.34289079335	-2.3538	5.1672e-17	1.7103e-15
c39664_g1	552.228463189558	99.9489750234186	2.466	5.2289e-17	1.7296e-15
c37186_g1	17571.5285860362	2360.65743889352	2.896	5.2389e-17	1.7318e-15
c60173_g1	1980.05425938641	32.2794034942675	5.9388	5.2477e-17	1.7336e-15
c97442_g1	2037.40771893894	403.675363331031	2.3355	5.2785e-17	1.7426e-15
c57341_g1	60.9901323747552	2.33764956459767	4.7054	5.363e-17	1.7694e-15
c64815_g1	81.1805547036349	5.34261812275143	3.9255	5.5457e-17	1.8285e-15
c45513_g1	56.2066509262838	349.420767606862	-2.6362	5.5595e-17	1.8319e-15
c64345_g3	31.2584223246754	229.48156313253	-2.8761	6.1594e-17	2.0283e-15
c58853_g1	137.102431230836	751.726821562629	-2.455	6.2168e-17	2.0459e-15
c64068_g1	2793.87927994007	565.689436681008	2.3042	6.2956e-17	2.0705e-15
c93467_g1	43.3280091766855	0	Inf	6.7176e-17	2.2079e-15
c91921_g1	6.844067276989	4704.25568499179	-9.4249	6.875e-17	2.2582e-15
c53746_g2	1539.2862653172	302.337888893626	2.348	6.8851e-17	2.26e-15
c66634_g2	1315.83344486969	179.128655460386	2.8769	7.0076e-17	2.2988e-15
c59441_g1	38.6935724794393	0	Inf	7.0955e-17	2.3261e-15
c86677_g1	0	125.166183516481	-Inf	7.1119e-17	2.33e-15
c98389_g1	38.6019707380099	0	Inf	7.2306e-17	2.3674e-15
c80645_g1	485.097875288531	85.3718226427496	2.5064	7.5886e-17	2.4831e-15
c64649_g2	145.424190969715	16.8087934746662	3.113	7.7272e-17	2.5268e-15
c65864_g1	335.262702494373	54.7299377113918	2.6149	7.9866e-17	2.61e-15
c46252_g2	1.97501638659773	150.630728704146	-6.253	8.01e-17	2.616e-15
c57336_g1	73.6626933764173	0	Inf	8.3391e-17	2.7218e-15
c67326_g5	1195.22610306274	235.948048878401	2.3407	8.3991e-17	2.7396e-15
c55626_g1	389.867825440011	1961.40854717213	-2.3308	8.515e-17	2.7757e-15
c65983_g1	82.9944308462817	5.55949823399036	3.9	8.5964e-17	2.8004e-15
c54659_g1	615.661651620266	113.477751500569	2.4397	8.9405e-17	2.9107e-15
c26126_g1	38.5159942830053	0	Inf	9.0997e-17	2.9606e-15
c65737_g1	1056.32186803754	199.911551044662	2.4016	9.4231e-17	3.0639e-15
c64616_g2	6620.63962793004	991.991450486571	2.7386	9.4952e-17	3.0854e-15
c74747_g1	1.40121638118205	1140.92153356879	-9.6693	9.5487e-17	3.1009e-15
c54896_g1	2449.72659323551	495.197013220329	2.3065	9.7086e-17	3.1508e-15
c36399_g1	937.41012546146	180.255215021699	2.3786	9.8849e-17	3.2045e-15
c66431_g5	672.455245756804	123.707448600382	2.4425	9.8863e-17	3.2045e-15
c66399_g1	74.7599303890747	1348.10381114273	-4.1725	9.9469e-17	3.2221e-15
c66263_g3	3541.87273275382	618.325746767057	2.5181	9.9973e-17	3.2364e-15
c18368_g1	158.025320836867	0.502926073082277	8.2956	1.0341e-16	3.3455e-15
c54928_g1	69.0910912894489	412.902197483843	-2.5792	1.1747e-16	3.7979e-15
c88926_g1	38.2777077942246	0	Inf	1.1826e-16	3.8213e-15
c92078_g1	235.949422127203	36.4988233307344	2.6926	1.2912e-16	4.1693e-15
c42131_g1	141.001927678715	15.9885678606409	3.1406	1.3376e-16	4.3167e-15
c22064_g1	2405.45785313998	230.910542730927	3.3809	1.3411e-16	4.3252e-15
c62394_g1	2.12537342958461	105.721014538572	-5.6364	1.355e-16	4.3673e-15
c61925_g1	858.638343078705	4170.26527141549	-2.28	1.3899e-16	4.477e-15
c66057_g1	18939.2777488477	3572.79698718487	2.4063	1.4565e-16	4.6885e-15
c74424_g1	475.331187453	83.6179993524199	2.507	1.4769e-16	4.7514e-15
c52428_g1	237.121680495372	1196.87122975936	-2.3356	1.5004e-16	4.8239e-15
c62259_g1	38.0184661374491	0	Inf	1.545e-16	4.9641e-15
c67059_g2	61.3420838438733	1.02265483129219	5.9065	1.5508e-16	4.9797e-15
c12527_g2	5314.39931737336	50.9511775167547	6.7046	1.5592e-16	5.0035e-15
c59806_g1	37.7682883767912	0	Inf	1.627e-16	5.2178e-15
c63603_g2	607.878251757114	113.602857913429	2.4198	1.7405e-16	5.5786e-15
c20137_g1	7299.40934308688	1506.41170251989	2.2767	1.7483e-16	5.5998e-15
c97394_g1	7.3552059992688	423.562194167419	-5.8477	1.7741e-16	5.679e-15
c52613_g1	37.3040136841916	0	Inf	1.7931e-16	5.7365e-15
c91828_g1	41.1289575770581	0.300496855815376	7.0967	1.808e-16	5.7804e-15
c62294_g1	2142.32609648197	434.617291903119	2.3014	1.8286e-16	5.8426e-15
c42898_g1	0	42.2229306069486	-Inf	1.8313e-16	5.8477e-15
c36768_g1	30.0950854191894	212.96822278433	-2.823	1.8375e-16	5.8638e-15
c79968_g1	1318.73051729074	264.616605961262	2.3172	1.8535e-16	5.9112e-15
c66279_g4	913.622028841588	177.474274044713	2.364	1.8652e-16	5.9451e-15
c65579_g4	1355.49611563244	6449.52784704683	-2.2504	2.0032e-16	6.3808e-15
c86308_g1	79.0590872556287	5.03976947578045	3.9715	2.0525e-16	6.5339e-15
c66975_g2	964.726325547484	189.32025609577	2.3493	2.0967e-16	6.6704e-15
c65872_g1	6327.27930786006	101554.870933059	-4.0045	2.1701e-16	6.8997e-15
c63022_g1	1131.20242412958	10127.2233555838	-3.1623	2.1915e-16	6.9633e-15
c79940_g1	886.021161610371	4273.18682421879	-2.2699	2.2719e-16	7.2146e-15
c65030_g4	197.156322974837	997.959863371461	-2.3396	2.3534e-16	7.4688e-15
c67594_g8	6922.48197208963	983.450258244729	2.8154	2.484e-16	7.8782e-15
c61010_g1	153.041436536424	0.251463036541139	9.2494	2.4912e-16	7.8962e-15
c61002_g2	3925.39133768684	841.817936171618	2.2213	2.6401e-16	8.3633e-15
c43056_g1	513.184923125497	93.703219441339	2.4533	2.6428e-16	8.3665e-15
c15382_g1	9136.90710649483	1509.72471940848	2.5974	2.6889e-16	8.5074e-15
c67115_g2	1003.57766001998	197.851117517659	2.3427	2.7249e-16	8.616e-15
c39670_g2	324.753141728717	54.4789634523742	2.5756	2.9061e-16	9.1833e-15
c65403_g1	111.809716468982	593.960446077008	-2.4093	2.9344e-16	9.2669e-15
c59709_g1	36.9279021233287	0	Inf	2.9784e-16	9.4002e-15
c57930_g1	72.2774475758328	4.4065446300031	4.0358	3.0092e-16	9.4916e-15
c53472_g1	1241.12365154211	251.132035695786	2.3051	3.165e-16	9.977e-15
c66912_g4	229.686062968722	29.1816517538617	2.9765	3.3602e-16	1.0586e-14
c59953_g1	574.619335770298	9.94294623869588	5.8528	3.4205e-16	1.0769e-14
c57556_g1	581.060157299648	3906.95441699276	-2.7493	3.4485e-16	1.0851e-14
c62441_g1	87.7286279023979	486.469595235085	-2.4712	3.4642e-16	1.0894e-14
c63932_g1	53.6803047862631	1.73665585296692	4.95	3.5556e-16	1.1174e-14
c58387_g1	2.89036220815792	2817.76777368861	-9.9291	3.5855e-16	1.1261e-14
c67623_g2	115.816724880088	12.589249612911	3.2016	3.6155e-16	1.1349e-14
c67508_g1	59.7743061531641	1.35538282125417	5.4628	3.7004e-16	1.1608e-14
c14239_g1	36.7812173759775	0	Inf	3.8103e-16	1.1945e-14
c52543_g1	51.5914500921861	1.5746147236487	5.0341	3.886e-16	1.2175e-14
c59355_g2	1369.78734301886	278.02763961723	2.3007	4.062e-16	1.2719e-14
c86507_g1	36.4258272971666	0	Inf	4.1078e-16	1.2855e-14
c67318_g3	4563.73956731622	975.622481461253	2.2258	4.2747e-16	1.3369e-14
c63011_g1	7113.14633729189	1508.91229331966	2.237	4.2968e-16	1.343e-14
c97326_g1	103.932732408517	559.593134347907	-2.4287	4.6358e-16	1.4481e-14
c85940_g1	207.662943396393	1.05488596543879	7.621	4.6581e-16	1.4542e-14
c65465_g5	40.1401672713981	0.340884943764062	6.8796	4.9442e-16	1.5425e-14
c42907_g1	928.11735512626	4309.01510426207	-2.215	5.2027e-16	1.6222e-14
c26020_g1	36.2074173705618	0	Inf	5.3396e-16	1.6639e-14
c66852_g1	3.27469274526238	69.0196698941088	-4.3976	5.4847e-16	1.7081e-14
c69284_g1	36.9097448659992	0	Inf	5.5116e-16	1.7154e-14
c80133_g1	209.061821489535	12.0391527341866	4.1181	5.6455e-16	1.756e-14
c46093_g1	1.43837581571717	55.4572880467033	-5.2689	5.6541e-16	1.7576e-14
c28519_g1	51.0710137878458	1.43615899715154	5.1522	5.7984e-16	1.8014e-14
c41425_g1	835.688039022479	3947.50485048615	-2.2399	5.8305e-16	1.8103e-14
c60636_g1	1900.84600647864	29.1386957530073	6.0276	5.8876e-16	1.8269e-14
c2201_g1	319.032077892635	55.3928257784101	2.5259	6.2126e-16	1.9266e-14
c66608_g2	36.4977861623629	0	Inf	6.2404e-16	1.9341e-14
c93530_g1	47.6919536443065	1.27411786783333	5.2262	6.3269e-16	1.9597e-14
c63021_g1	109.616434017827	2.76795641558465	5.3075	6.3788e-16	1.9744e-14
c64616_g1	17045.2941960544	3650.0450052552	2.2234	6.3819e-16	1.9744e-14
c66994_g4	859.915662153718	173.979728727114	2.3053	6.4039e-16	1.98e-14
c27884_g1	72.2931844704874	0	Inf	6.642e-16	2.0524e-14
c66755_g2	176.128923537093	24.3078655564138	2.8571	6.8775e-16	2.1226e-14
c67818_g2	36.037183765399	0	Inf	6.8761e-16	2.1226e-14
c91712_g1	59.2102107428935	618.93671761646	-3.3859	7.1499e-16	2.2054e-14
c73995_g1	322.781328837256	2929.28528475534	-3.1819	7.3232e-16	2.2575e-14
c65694_g2	831.387397965633	3870.78428039009	-2.219	7.3672e-16	2.2697e-14
c85869_g1	247.008359655494	38.9101936977626	2.6663	7.5385e-16	2.3211e-14
c66710_g2	68.6519114323654	3.92720395974187	4.1277	7.5609e-16	2.3266e-14
c69126_g1	0.751378201849725	47.6820094112349	-5.9878	7.5683e-16	2.3275e-14
c46104_g1	50.5138559557618	1.53422663570002	5.0411	7.9016e-16	2.4274e-14
c91743_g1	177.193781481764	2913.34088277303	-4.0393	7.9027e-16	2.4274e-14
c66264_g2	47.489747984242	1.14430787266172	5.3751	8.0427e-16	2.469e-14
c66370_g10	109.543661126462	3.43292361798515	4.9959	8.1329e-16	2.4951e-14
c65820_g1	2821.36821453662	52.2375185126929	5.7552	8.5247e-16	2.6138e-14
c54271_g1	976.053802314611	206.641991977341	2.2398	9.2865e-16	2.8457e-14
c74023_g1	171.317580236147	851.354622387355	-2.3131	9.5815e-16	2.9343e-14
c40111_g1	35.3445608651067	0	Inf	9.9121e-16	3.0338e-14
c32714_g1	1.46559696916433	53.4434480849687	-5.1885	1.0039e-15	3.0709e-14
c2314_g1	3125.12395317014	663.557687501265	2.2356	1.0377e-15	3.1722e-14
c66382_g1	2350.24368570841	508.553682081046	2.2083	1.046e-15	3.1958e-14
c61993_g1	104.883050987881	4.49880710590509	4.5431	1.0494e-15	3.2042e-14
c37184_g1	358.860452403739	1681.12782862762	-2.2279	1.0878e-15	3.3196e-14
c64622_g1	231.195085357874	1368.94598215487	-2.5659	1.1409e-15	3.4794e-14
c69219_g1	151.738117347218	757.437820252153	-2.3195	1.2018e-15	3.6632e-14
c66228_g1	4054.60936583722	887.368048200993	2.192	1.2179e-15	3.7101e-14
c65603_g1	535.352611733732	49.4210170553574	3.4373	1.2193e-15	3.7122e-14
c38892_g1	40.346278913041	0	Inf	1.2221e-15	3.7184e-14
c67482_g1	384.305743207631	69.1943910002287	2.4735	1.2604e-15	3.8326e-14
c93306_g1	35.2313632566549	0	Inf	1.2628e-15	3.8378e-14
c39747_g1	1688.02431610185	7646.38020325221	-2.1794	1.2978e-15	3.9418e-14
c62853_g1	14.586197503179	127.867630457216	-3.132	1.3214e-15	4.0112e-14
c2489_g1	34.9366814701907	0	Inf	1.3461e-15	4.0837e-14
c39018_g1	34.8995220356556	0	Inf	1.357e-15	4.1145e-14
c97298_g1	10055.6506757614	2234.46397832828	2.17	1.4299e-15	4.3329e-14
c50774_g1	250.10964476555	29.3322065831753	3.092	1.4316e-15	4.3354e-14
c63801_g1	950.830249935901	195.107996715716	2.2849	1.4443e-15	4.3712e-14
c60110_g1	1360.62115889844	15.9206522208568	6.4172	1.4842e-15	4.4893e-14
c64180_g1	0.357109383657302	197.058571719566	-9.108	1.5038e-15	4.5462e-14
c80130_g1	59.4459035418575	3.02806518345134	4.2951	1.5084e-15	4.5573e-14
c66629_g1	8.47363186586379	95.5575861866611	-3.4953	1.5199e-15	4.5893e-14
c55127_g1	379.771828285884	70.0030382177876	2.4396	1.5524e-15	4.6848e-14
c76261_g1	2.9039727848815	107.889351478634	-5.2154	1.6616e-15	5.0115e-14
c41727_g2	111.779434253833	11.9142624430763	3.2299	1.6993e-15	5.122e-14
c61431_g1	7020.89842636493	405.449170022205	4.1141	1.7397e-15	5.241e-14
c74127_g1	137.679527412509	11.3450110880687	3.6012	1.751e-15	5.2719e-14
c66486_g3	869.953093334813	4053.3757498251	-2.2201	1.7642e-15	5.3086e-14
c54459_g1	34.6575632512392	0	Inf	1.7793e-15	5.3507e-14
c4314_g1	34.3419262967802	0	Inf	1.9071e-15	5.7318e-14
c65714_g1	288.997669872086	46.2849563623851	2.6424	1.9261e-15	5.7855e-14
c66942_g1	4.36956975404583	8405.87065424752	-10.91	1.9318e-15	5.7991e-14
c63926_g1	41.4962389277462	0.681769887528125	5.9276	1.941e-15	5.8236e-14
c12775_g1	23.7684228499325	194.083262749041	-3.0296	2.1143e-15	6.3397e-14
c67985_g1	775.243844800664	3525.27928597768	-2.185	2.1856e-15	6.5498e-14
c45591_g1	34.6893310852924	0	Inf	2.2002e-15	6.5895e-14
c12854_g1	40.9513793806241	0.502926073082277	6.3474	2.204e-15	6.5971e-14
c61625_g1	1897.55264474675	403.876181218854	2.2322	2.2386e-15	6.6969e-14
c92789_g1	158.270453651327	21.9288503488205	2.8515	2.3148e-15	6.9207e-14
c61953_g1	1639.70525196679	41.5139696810117	5.3037	2.3587e-15	7.0481e-14
c51175_g2	1148.86740273989	5182.12621212181	-2.1733	2.5054e-15	7.4805e-14
c8382_g1	34.0937015269115	0	Inf	2.5063e-15	7.4805e-14
c65612_g1	343.519235296782	1586.95773142818	-2.2078	2.6354e-15	7.861e-14
c57129_g1	377.115379213043	1737.65056065152	-2.2041	2.7325e-15	8.1461e-14
c85782_g1	12.1661422871301	1357.333811364	-6.8018	2.7746e-15	8.2669e-14
c68248_g1	3.22025043836806	64.7719291436831	-4.3301	2.7861e-15	8.2961e-14
c36770_g1	545.345049801302	2483.045648082	-2.1869	2.8392e-15	8.4497e-14
c55753_g1	109.999045250086	1026.05463606197	-3.2215	2.8686e-15	8.5321e-14
c63110_g1	47.4752630225481	0	Inf	2.9307e-15	8.7118e-14
c79868_g1	9631.60787306576	2155.76819334418	2.1596	3.023e-15	8.981e-14
c46750_g1	710.21941189607	10.3991902836595	6.0937	3.0629e-15	9.0944e-14
c17288_g1	256.966883283859	1199.48877634251	-2.2228	3.2585e-15	9.6695e-14
c12975_g1	1170.25021111506	5278.84192704714	-2.1734	3.3382e-15	9.9004e-14
c74062_g1	176.285281985883	1027.69798339342	-2.5434	3.5575e-15	1.0545e-13
c58855_g1	6.50855376035402	273.893872774654	-5.3951	3.5673e-15	1.0568e-13
c66862_g11	6489.53132152921	28587.4960963216	-2.1392	3.6591e-15	1.0833e-13
c52123_g1	146.120281944794	719.729054075252	-2.3003	3.6655e-15	1.0846e-13
c40659_g4	0	59.3507945397282	-Inf	3.8721e-15	1.1451e-13
c67358_g4	0.700608190591024	71.9453286089356	-6.6821	3.9044e-15	1.154e-13
c70288_g1	47.2395702235841	1.40441664052841	5.072	3.9093e-15	1.1548e-13
c54842_g1	291.742832951796	1337.16152470559	-2.1964	3.9415e-15	1.1636e-13
c74094_g1	364.13205430459	17.7766093240376	4.3564	4.0671e-15	1.2e-13
c67162_g5	207.878434694731	30.5070986981016	2.7685	4.0809e-15	1.2034e-13
c43023_g1	5249.76967172689	1168.14989454909	2.168	4.0929e-15	1.2062e-13
c67120_g2	33.8400851565608	0	Inf	4.1142e-15	1.2118e-13
c65635_g1	193.820251773106	31.9034468476778	2.6029	4.1535e-15	1.2227e-13
c97526_g1	495.342656077658	33.4731099384386	3.8874	4.2604e-15	1.2534e-13
c67822_g1	15.4799474577169	135.728208291582	-3.1322	4.2876e-15	1.2607e-13
c67679_g2	1488.22280034147	326.671351496978	2.1877	4.3175e-15	1.2688e-13
c67431_g4	186.114436061575	28.6725557658978	2.6984	4.4478e-15	1.3064e-13
c60196_g2	13202.6162258758	3035.474745301	2.1208	4.7067e-15	1.3816e-13
c65705_g3	547.064236532947	24.4563412503452	4.4834	4.714e-15	1.383e-13
c59275_g1	20.0523635708547	150.13214146114	-2.9044	4.9222e-15	1.4432e-13
c67482_g3	2372.77173634156	528.130751146751	2.1676	4.9658e-15	1.4552e-13
c62107_g1	1670.52508334628	7313.6027838296	-2.1303	4.985e-15	1.4593e-13
c66748_g2	2.98196394958736	61.6789129144151	-4.3704	4.9856e-15	1.4593e-13
c97679_g1	109.235337869567	5.85134935848019	4.2225	5.0307e-15	1.4717e-13
c36879_g1	2.99557452631094	398.067932801695	-7.054	5.041e-15	1.4739e-13
c34742_g1	518.966147236017	102.107235462024	2.3456	5.1723e-15	1.5114e-13
c93447_g1	33.6562409746745	0	Inf	5.3456e-15	1.5612e-13
c67950_g1	91.0500113501987	5244.10806967013	-5.8479	5.3727e-15	1.5682e-13
c63449_g3	86.7193203355344	441.098572323612	-2.3467	5.3845e-15	1.5708e-13
c59743_g1	747.11911122709	120.361503002002	2.634	5.4275e-15	1.5824e-13
c15489_g1	10299.3725833396	2361.92108638236	2.1245	5.434e-15	1.5834e-13
c40699_g1	34.3220497346043	0	Inf	5.5372e-15	1.6126e-13
c65322_g1	100.87123131652	0.551959892356515	7.5137	5.5429e-15	1.6133e-13
c62792_g1	2.28135575899633	3882.42390403678	-10.733	5.5598e-15	1.6173e-13
c92954_g1	57.5784594772867	0.251463036541139	7.839	5.648e-15	1.642e-13
c54953_g1	969.031161738616	209.085597112128	2.2124	5.7385e-15	1.6674e-13
c43007_g1	81.7461048391023	1038.32589399613	-3.667	5.7697e-15	1.6755e-13
c16321_g1	0.357109383657302	41.7853522607447	-6.8705	5.7731e-15	1.6756e-13
c62289_g2	44.45246734279	0	Inf	5.9364e-15	1.722e-13
c13056_g1	826.677741406477	60.551407726881	3.7711	6.227e-15	1.8053e-13
c86417_g1	171.159440695098	815.856348465617	-2.253	6.4393e-15	1.8658e-13
c59077_g1	11121.4030459285	2103.30614751556	2.4026	7.358e-15	2.1308e-13
c66634_g3	5790.45984658048	1032.30435013173	2.4878	7.5528e-15	2.186e-13
c62911_g1	66.7903263401623	408.525759275823	-2.6127	7.5693e-15	2.1896e-13
c15388_g1	46.5057085800364	555.394303447874	-3.578	7.6259e-15	2.2047e-13
c80217_g1	231.601946505772	1064.42241107163	-2.2004	7.9252e-15	2.2899e-13
c41084_g1	32.8113080406061	0	Inf	8.0493e-15	2.3245e-13
c74128_g1	7916.52294928013	1864.29167545996	2.0862	8.0882e-15	2.3344e-13
c54619_g1	1180.11603350275	254.225211512781	2.2147	8.3368e-15	2.4048e-13
c46938_g1	230.556497751392	39.4799338302937	2.5459	8.431e-15	2.4306e-13
c66808_g2	346.578316026104	1555.84356852365	-2.1664	8.4744e-15	2.4418e-13
c2089_g1	2257.0657655628	512.397676934515	2.1391	9.0201e-15	2.5961e-13
c52189_g1	2497.58308026698	559.51344610439	2.1583	9.0169e-15	2.5961e-13
c63979_g1	328.454745511195	1471.87296452415	-2.1639	9.4139e-15	2.708e-13
c47290_g1	4850.65280581622	947.941847653898	2.3553	9.5072e-15	2.7333e-13
c63984_g1	86.87766266882	8.27890960782425	3.3915	9.5964e-15	2.7574e-13
c38484_g1	46.1427402240115	0	Inf	9.9277e-15	2.851e-13
c80515_g1	24.1155939525019	165.729813003695	-2.7808	1.0096e-14	2.8977e-13
c67448_g1	22248.1889265846	5125.31848785898	2.118	1.0416e-14	2.9878e-13
c36629_g1	34.6037616433724	216.259609380192	-2.6438	1.055e-14	3.0247e-13
c62349_g1	55.4178796039562	0.941878655394815	5.8787	1.0623e-14	3.0439e-13
c61192_g1	1002.72619366359	4353.2861622429	-2.1182	1.0742e-14	3.0762e-13
c45899_g1	1397.23207202352	312.392004033931	2.1611	1.1115e-14	3.1814e-13
c66049_g8	9.63288946262952	297.713018791398	-4.9498	1.1466e-14	3.28e-13
c66324_g1	1516.91326452072	109.711579186272	3.7894	1.1552e-14	3.3027e-13
c91917_g1	151.89322529166	22.0619896901947	2.7834	1.1897e-14	3.3994e-13
c86178_g1	125.763969899121	16.2972216702583	2.948	1.2095e-14	3.4542e-13
c66247_g1	43.5354022163834	1.15295360398727	5.2388	1.2295e-14	3.5092e-13
c50421_g1	7.66781135711975	86.3506360146022	-3.4933	1.277e-14	3.643e-13
c54912_g1	2721.72605460886	11589.5441616142	-2.0902	1.2912e-14	3.6813e-13
c74331_g1	48.3104913614713	1.82607776018984	4.7255	1.3427e-14	3.826e-13
c64760_g1	1334.87677320259	299.673068451136	2.1552	1.4169e-14	4.0354e-13
c16002_g1	584.492319421838	124.623297965338	2.2296	1.4228e-14	4.0499e-13
c50612_g1	833.364715425916	181.933305865481	2.1955	1.4328e-14	4.076e-13
c87428_g1	32.2185058579848	0	Inf	1.4354e-14	4.0813e-13
c21287_g1	213.112813945021	962.898800352978	-2.1758	1.496e-14	4.2512e-13
c59980_g4	454.965549788785	4.40703340752657	6.6898	1.5235e-14	4.327e-13
c67968_g1	962.952406750038	4142.45832756054	-2.105	1.5558e-14	4.4164e-13
c52605_g1	31.785124614468	0	Inf	1.5845e-14	4.4953e-13
c66376_g1	49.9400559503461	1.85830889433644	4.7481	1.6143e-14	4.5772e-13
c98204_g1	9.70892763654616	266.16487585263	-4.7769	1.6947e-14	4.8026e-13
c56547_g1	3326.60368006995	770.223077483261	2.1107	1.7014e-14	4.8189e-13
c97617_g1	104.772914441131	510.983672570053	-2.286	1.7199e-14	4.8686e-13
c59601_g1	285.555104954147	25.5492635125771	3.4824	1.7359e-14	4.9112e-13
c60717_g1	209.838354885701	949.352537263012	-2.1777	1.7629e-14	4.9849e-13
c67288_g2	476.999163409371	96.7664803529044	2.3014	1.7954e-14	5.0742e-13
c65881_g4	72.1512800896849	5.77057318258282	3.6442	1.7987e-14	5.0807e-13
c51192_g3	10233.3034510622	2436.82070026039	2.0702	1.81e-14	5.1099e-13
c91647_g1	66.782981748891	512.801547799659	-2.9408	1.8221e-14	5.1412e-13
c13037_g1	1081.45166289179	4592.80114777709	-2.0864	1.8265e-14	5.1507e-13
c51526_g2	107.115182713323	12.9941080474448	3.0432	1.8445e-14	5.1987e-13
c54657_g1	158.220762245887	20702.3983005769	-7.0317	1.8832e-14	5.3047e-13
c67415_g10	141.743571820326	20.2648137179489	2.8062	1.9071e-14	5.3691e-13
c55108_g1	94.1520795927177	9.8598182716429	3.2554	1.9348e-14	5.4443e-13
c50277_g1	49.5075490917997	2.12657461600522	4.541	1.9811e-14	5.5715e-13
c39997_g1	43.1765735278797	243.135662144291	-2.4934	2.0077e-14	5.6432e-13
c65030_g6	2922.69649595299	152.392740877104	4.2614	2.0452e-14	5.7455e-13
c93081_g1	1.46559696916433	362.073034070675	-7.9486	2.0484e-14	5.7514e-13
c30474_g1	1.17286817348931	272.69709962571	-7.8611	2.0521e-14	5.7587e-13
c20177_g1	42.7704134378101	1.10391978471303	5.2759	2.0672e-14	5.798e-13
c11203_g1	19.7931219140791	398.840495255349	-4.3327	2.191e-14	6.1418e-13
c64891_g3	2403.46728683289	10223.9115886118	-2.0888	2.2113e-14	6.1951e-13
c56656_g1	93.2814420178124	1.73665585296692	5.7472	2.2866e-14	6.4027e-13
c65452_g10	38.143555017778	0.600993711630752	5.9879	2.3055e-14	6.4521e-13
c56541_g1	137.154513533856	19.4382941637537	2.8188	2.3318e-14	6.5221e-13
c60600_g1	186.243167772445	14.129770188781	3.7204	2.4737e-14	6.9154e-13
c37047_g1	54.8412816878752	295.688797743606	-2.4307	2.5e-14	6.9852e-13
c54470_g1	30.5323726442846	2063.38362611644	-6.0785	2.5104e-14	7.0105e-13
c67006_g6	101.35410117324	11.8733855776041	3.0936	2.5768e-14	7.192e-13
c64620_g1	205.554905448708	17.7203040095465	3.536	2.8463e-14	7.9398e-13
c37780_g1	207.944536016172	0	Inf	2.8742e-14	8.0132e-13
c67502_g1	7738.0939881728	1847.37088767993	2.0665	2.9464e-14	8.2101e-13
c55162_g1	2144.23449013708	497.999163203784	2.1062	2.9806e-14	8.3009e-13
c80076_g1	249.902016611297	1104.59343349122	-2.1441	3.0092e-14	8.3761e-13
c40659_g2	0	107.304579578146	-Inf	3.0554e-14	8.5002e-13
c64407_g1	1719.87356040429	73.6662833571102	4.5452	3.0635e-14	8.5181e-13
c62216_g1	2334.34056751384	544.981838609066	2.0987	3.0904e-14	8.5882e-13
c59298_g7	0	177.492330574273	-Inf	3.1129e-14	8.6461e-13
c43045_g1	369.874418534338	74.189465486811	2.3177	3.2139e-14	8.9218e-13
c64982_g2	81.2738757499107	401.476421177119	-2.3045	3.3349e-14	9.2528e-13
c53488_g2	217.829992708427	967.166056698311	-2.1506	3.4114e-14	9.46e-13
c65121_g2	152.970118370256	0.754389109623416	7.6637	3.4206e-14	9.4802e-13
c65495_g1	3294.90453223004	65.1948724029915	5.6593	3.5385e-14	9.802e-13
c51098_g1	41.707070577137	1.24237551121019	5.0691	3.5479e-14	9.8227e-13
c21723_g1	119.213973174664	2.46745955976928	5.5944	3.564e-14	9.862e-13
c64509_g1	34.6558439463928	0.251463036541139	7.1066	3.5729e-14	9.8811e-13
c97754_g1	1.03049642080117	44.8726873526546	-5.4444	3.6213e-14	1.001e-12
c12852_g1	134.526831592167	19.8854036998683	2.7581	3.7693e-14	1.0413e-12
c58637_g1	75.3797495042946	6.85090756447479	3.4598	3.797e-14	1.0484e-12
c58693_g1	12.0509916878892	233.9324133943	-4.2789	3.8412e-14	1.0601e-12
c16274_g1	46.0487784787081	1.78568967224115	4.6886	3.8787e-14	1.0698e-12
c67427_g5	74.9563065418658	6.81051947652611	3.4602	3.889e-14	1.0721e-12
c37124_g1	171.475281870405	28.6137746349628	2.5832	3.9294e-14	1.0821e-12
c60686_g1	1.56713699168173	84.575362990857	-5.754	3.9274e-14	1.0821e-12
c65940_g1	9.68365947388822	388.270550619781	-5.3254	3.9397e-14	1.0843e-12
c57791_g1	0.686997613867445	41.6513274607854	-5.9219	3.9736e-14	1.0931e-12
c65033_g1	28037.7942072731	6760.83987112956	2.0521	3.9813e-14	1.0946e-12
c74056_g1	10.4021912358659	207.807072922953	-4.3203	4.0451e-14	1.1116e-12
c68001_g1	1.04410699752475	84.9658626278805	-6.3465	4.0478e-14	1.1117e-12
c65519_g1	42.1732982605257	1.1846959606104	5.1537	4.0603e-14	1.1146e-12
c45865_g1	37.1655479130819	0.681769887528125	5.7685	4.1348e-14	1.1344e-12
c37969_g1	31.3731659108317	0	Inf	4.2771e-14	1.1728e-12
c9947_g1	450.533721478851	1908.39950498417	-2.0827	4.2951e-14	1.1771e-12
c66289_g3	90.835914418257	10.1535324097649	3.1613	4.3219e-14	1.1839e-12
c91575_g1	1225.84856236446	5096.24820074613	-2.0557	4.3344e-14	1.1866e-12
c74658_g1	39.8037793697927	0	Inf	4.3583e-14	1.1926e-12
c45211_g1	86.2096672321581	7.44325554477999	3.5338	4.5026e-14	1.2314e-12
c15617_g1	115.086444279668	560.084365322865	-2.2829	4.536e-14	1.2399e-12
c20200_g1	31.0648735476439	0	Inf	4.5861e-14	1.2529e-12
c86537_g1	28.6584289083186	178.918225243432	-2.6423	4.714e-14	1.2872e-12
c60813_g1	46.0878909040325	1.69626776501823	4.764	4.7213e-14	1.2885e-12
c91875_g1	1407.36843557074	328.962474987572	2.097	4.8165e-14	1.3138e-12
c85981_g1	43.0920826917787	0	Inf	4.933e-14	1.3448e-12
c92539_g1	501.519370045625	106.913106019687	2.2299	4.9413e-14	1.3464e-12
c64435_g1	745.331874469051	164.035964521098	2.1839	5.1409e-14	1.4e-12
c80341_g1	473.831162280516	0.300496855815376	10.623	5.3307e-14	1.451e-12
c91571_g1	36.9942357021002	0.600993711630752	5.9438	5.3482e-14	1.455e-12
c65047_g1	51.5832311159445	2.63814642041304	4.2893	5.3821e-14	1.4634e-12
c74050_g1	56.7933899156889	1224.87072328451	-4.4308	5.4343e-14	1.4768e-12
c68080_g1	1285.66808706497	92.841412062568	3.7916	5.4935e-14	1.4921e-12
c42782_g1	844.965770663627	3494.14020351677	-2.048	5.6425e-14	1.5318e-12
c61212_g1	144.976385123305	651.000304270266	-2.1668	5.7193e-14	1.5518e-12
c59449_g1	848.409766556119	193.868709823761	2.1297	5.9139e-14	1.6038e-12
c43001_g1	6363.98264631598	396.600885034085	4.0042	5.9197e-14	1.6045e-12
c64191_g2	2908.80795479697	374.853531185448	2.956	5.9408e-14	1.6094e-12
c63462_g7	173.15567682934	27.7403003968755	2.642	6.0047e-14	1.6258e-12
c100181_g1	30.8637464933983	0	Inf	6.0258e-14	1.6307e-12
c67041_g1	1075.58979785379	249.063629407904	2.1105	6.1032e-14	1.6508e-12
c65900_g3	36.2661726721192	0.502926073082277	6.1721	6.2413e-14	1.6872e-12
c64982_g1	30.704091868351	0	Inf	6.2494e-14	1.6886e-12
c59001_g1	296.762912477908	58.3013170558742	2.3477	6.3154e-14	1.7055e-12
c74249_g1	245.860412990379	1071.45478326387	-2.1237	6.4163e-14	1.7318e-12
c56266_g2	781.773557949862	175.670531476524	2.1539	6.4587e-14	1.7424e-12
c57831_g1	1150.92288326341	4790.57854529724	-2.0574	6.6545e-14	1.7942e-12
c36384_g1	30.3957995051632	0	Inf	6.7099e-14	1.8082e-12
c67120_g4	107.395552865235	0	Inf	6.868e-14	1.8499e-12
c67491_g1	27648.8813790895	6130.55041923692	2.1731	6.9839e-14	1.8801e-12
c93972_g1	0	133.609482411167	-Inf	7.109e-14	1.9128e-12
c59818_g4	30.1456217445053	0	Inf	7.1135e-14	1.913e-12
c67339_g1	9.24660593473584	91.443778139733	-3.3059	7.2438e-14	1.947e-12
c29237_g1	14.0748250949564	957.31143722364	-6.0878	7.3514e-14	1.9739e-12
c63933_g1	142.427537837585	21.7412367777608	2.7117	7.3492e-14	1.9739e-12
c53434_g1	4022.62527566599	981.620560201691	2.0349	7.3729e-14	1.9787e-12
c66413_g3	82.6428863902483	8.95438555518242	3.2062	7.4566e-14	2.0001e-12
c33089_g1	71.5336476511971	1.1846959606104	5.916	7.7585e-14	2.08e-12
c52610_g1	86.7113350452356	9.35059825839068	3.2131	7.8767e-14	2.1106e-12
c63985_g1	147.577659937717	23.2952306925558	2.6634	7.9228e-14	2.1218e-12
c51409_g1	530.750724574389	2221.0010847624	-2.0651	8.2754e-14	2.2151e-12
c65847_g1	7.46668430287417	79.3100111384888	-3.409	8.3001e-14	2.2205e-12
c65552_g2	63.7740008667051	0	Inf	8.3587e-14	2.2351e-12
c67848_g1	729.460481283064	3250.69106089816	-2.1558	8.3773e-14	2.2389e-12
c65128_g1	295.566871565985	2038.25237914268	-2.7858	8.4694e-14	2.2623e-12
c41963_g1	30.2925401777994	0	Inf	8.626e-14	2.303e-12
c53361_g1	0	43.9467259238023	-Inf	8.7461e-14	2.3338e-12
c62864_g1	275.024468302893	12.7830330988524	4.4273	8.824e-14	2.3534e-12
c15446_g1	926.639511053061	3812.99186048199	-2.0408	9.1439e-14	2.4375e-12
c50950_g1	45.338465692972	1.73665585296692	4.7064	9.2098e-14	2.4538e-12
c32600_g1	329.569906095239	1376.69812860261	-2.0626	9.8348e-14	2.6189e-12
c70496_g1	29.6597511848834	0	Inf	1.0003e-13	2.6624e-12
c68733_g1	17.3434855407092	270.092171908834	-3.961	1.0157e-13	2.7019e-12
c89555_g1	35.7295321012387	0	Inf	1.018e-13	2.7067e-12
c64937_g1	351.611976663846	1470.24556165875	-2.064	1.0445e-13	2.7757e-12
c59589_g1	2.5976334124829	52.6636105588921	-4.3415	1.0554e-13	2.8032e-12
c67965_g1	2557.82913559949	570.431673894941	2.1648	1.0613e-13	2.8174e-12
c2291_g1	1005.59779166632	4060.83567390256	-2.0137	1.1027e-13	2.9258e-12
c15311_g1	1047.60082685659	4287.61151129393	-2.0331	1.1092e-13	2.9414e-12
c65827_g1	236.158627152868	4.36615654205441	5.7572	1.1244e-13	2.9804e-12
c65085_g1	0.407879394916003	388.631532032437	-9.896	1.136e-13	3.0095e-12
c67758_g1	166.155393536996	718.295817728898	-2.112	1.2472e-13	3.3025e-12
c80064_g1	77.4642617386141	0.251463036541139	8.267	1.3126e-13	3.4738e-12
c467_g1	29.3905712470199	0	Inf	1.3379e-13	3.539e-12
c57423_g2	605.924860702633	2482.68920139809	-2.0347	1.3569e-13	3.5875e-12
c11772_g1	5.18532854387783	66.8130240014798	-3.6876	1.3602e-13	3.5943e-12
c97784_g1	113.174618335505	510.402605725244	-2.1731	1.3873e-13	3.664e-12
c60861_g1	808.983116994207	149.786733494376	2.4332	1.4059e-13	3.7111e-12
c56687_g1	7354.28983110314	1679.74348385079	2.1303	1.4554e-13	3.84e-12
c65738_g1	270.104911980893	13.488877166725	4.3237	1.4665e-13	3.8672e-12
c59175_g1	71.815330094871	906.65008084998	-3.6582	1.4958e-13	3.9425e-12
c66088_g2	1820.05173254901	0.300496855815376	12.564	1.5033e-13	3.9601e-12
c15415_g1	37.9875726883663	0.803422928897653	5.5632	1.5058e-13	3.9647e-12
c67422_g4	39.3419250398681	412.820575101817	-3.3914	1.5089e-13	3.9711e-12
c66802_g3	39.5989800199115	219.132019470957	-2.4683	1.5431e-13	4.059e-12
c65620_g2	32.6981104321543	0.300496855815376	6.7657	1.5787e-13	4.1503e-12
c85864_g1	300.917976858315	1251.12491178614	-2.0558	1.5906e-13	4.1795e-12
c67293_g1	232.484650108309	44.1841347474331	2.3955	1.6673e-13	4.3789e-12
c66362_g4	32.3390480577078	0.340884943764062	6.5678	1.688e-13	4.4311e-12
c97420_g1	1.12209816223061	184.615102228781	-7.3622	1.8998e-13	4.9844e-12
c68178_g1	17.3067331192588	1599.34488650786	-6.53	2.0025e-13	5.2513e-12
c66766_g3	63.2386416938795	5.20996755890075	3.6015	2.049e-13	5.3705e-12
c66862_g10	1990.38527520909	493.407321231438	2.0122	2.0646e-13	5.4086e-12
c65296_g1	0.407879394916003	76.4710258586676	-7.5506	2.0726e-13	5.4269e-12
c83095_g1	0	36.6402436511989	-Inf	2.0769e-13	5.4353e-12
c74093_g1	1075.64265757482	131.962312323076	3.027	2.1021e-13	5.4986e-12
c45059_g1	2866.84857789022	707.556400881068	2.0185	2.1197e-13	5.5418e-12
c64638_g2	29.2657160526338	0	Inf	2.1773e-13	5.6894e-12
c74068_g1	448.674262704578	1846.01980443629	-2.0407	2.2058e-13	5.7609e-12
c60895_g1	0.407879394916003	36.1432148372249	-6.4694	2.2189e-13	5.7922e-12
c58086_g1	86.080701835345	410.255617820243	-2.2528	2.226e-13	5.8078e-12
c59873_g1	84.7401642814154	0.300496855815376	8.1396	2.3179e-13	6.0446e-12
c59846_g1	832.533015520581	3304.24675122626	-1.9887	2.3219e-13	6.0519e-12
c10325_g1	46.0982361982051	0	Inf	2.3326e-13	6.0767e-12
c42693_g1	49.4388555091543	2.89776641075627	4.0926	2.3457e-13	6.1077e-12
c92105_g1	249.949317119156	36.6330642524438	2.7704	2.4157e-13	6.2869e-12
c45297_g1	28.7951753745819	0	Inf	2.4334e-13	6.3299e-12
c63465_g1	132.165531677675	12.7512907422292	3.3736	2.4924e-13	6.4799e-12
c61224_g1	1245.04591228672	300.732261317825	2.0496	2.6165e-13	6.7958e-12
c66714_g6	388.592215063359	24.831320341888	3.968	2.6155e-13	6.7958e-12
c5236_g1	1381.61520048656	5491.03394712268	-1.9907	2.6183e-13	6.7972e-12
c18977_g1	32.3293434625627	0.300496855815376	6.7494	2.6524e-13	6.882e-12
c67296_g1	464.943645328096	20.6701609300062	4.4914	2.6687e-13	6.9208e-12
c63171_g2	52.0461935167823	346.763105591543	-2.7361	2.7949e-13	7.2445e-12
c48510_g1	2085.81439390199	505.519447925612	2.0448	2.8856e-13	7.4759e-12
c41554_g1	134.671563348729	12.3896609643232	3.4422	2.8968e-13	7.5011e-12
c59081_g1	42.114949972053	600.91344451186	-3.8348	2.9176e-13	7.5513e-12
c42840_g1	11.1944011678864	94.3864556614375	-3.0758	2.9522e-13	7.6369e-12
c14483_g1	123.248173274122	2106.77656838671	-4.0954	2.994e-13	7.7412e-12
c67392_g2	193.394215120861	815.994393863098	-2.077	2.998e-13	7.7476e-12
c62198_g1	851.29995257991	3368.12950144986	-1.9842	3.1406e-13	8.1121e-12
[truncated: 6,020 more rows]
