# Supplementary material for: The developmental transcriptome of the bamboo snout beetle Cyrtotrachelus buqueti and insights into candidate pheromone-binding proteins
Source: PLoS One. 2017 Jun 29;12(6):e0179807. doi: 10.1371/journal.pone.0179807 (PMC5491049; doi:10.1371/journal.pone.0179807)
Supplement: S26 Text — (XLS) [file pone.0179807.s026.xls]

gene_id	CB_M_readcount	CB_F_readcount	log2FoldChange	pval	padj
c40044_g1	31865.40261	10.47728968	11.571	8.10E-262	3.88E-257
c8295_g1	6961.763528	2.42528845	11.487	7.22E-197	1.73E-192
c66117_g1	4049.88409	1.259558822	11.651	4.02E-192	6.41E-188
c97283_g1	18.70515089	8993.306352	-8.9093	9.17E-187	1.10E-182
c61612_g1	4664.056379	1.52753393	11.576	3.20E-186	3.06E-182
c15376_g1	3864.13439	3.353072105	10.17	6.61E-182	5.27E-178
c63495_g1	2.434520391	3674.941689	-10.56	3.07E-176	2.10E-172
c39820_g1	3613.094876	4.22832848	9.7389	4.24E-176	2.54E-172
c98658_g1	2914.248262	2.040986003	10.48	5.50E-173	2.93E-169
c86409_g1	3538.942712	2.123542418	10.703	3.68E-168	1.76E-164
c64424_g1	3350.383447	6.06135023	9.1105	2.35E-167	1.02E-163
c80057_g1	1.417873164	2686.237546	-10.888	3.83E-165	1.53E-161
c97754_g1	1.006607662	2598.159869	-11.334	5.48E-165	2.02E-161
c21846_g1	2326.94117	1.542548498	10.559	9.15E-165	3.13E-161
c45604_g1	5600.775604	24.64326326	7.8283	2.14E-161	6.84E-158
c42937_g1	1824.797394	0.961554578	10.89	5.56E-156	1.66E-152
c92463_g1	1872.725671	1.244544254	10.555	1.20E-155	3.39E-152
c60224_g1	1803.634174	0.946540011	10.896	3.83E-155	1.02E-151
c86337_g1	1770.178714	0.897754519	10.945	2.35E-154	5.91E-151
c97601_g1	1540.648249	0.596008487	11.336	2.42E-149	5.78E-146
c97892_g1	1405.736969	0	Inf	1.35E-148	3.07E-145
c97559_g1	0.68111134	1623.567779	-11.219	1.14E-144	2.48E-141
c24338_g1	5883.134068	3.11886792	10.881	2.64E-144	5.49E-141
c75234_g1	1322.179805	0.331775167	11.96	8.51E-144	1.70E-140
c15316_g1	1404.425561	0.863983596	10.667	1.77E-143	3.38E-140
c65498_g1	12853.81324	17.29013279	9.538	8.18E-142	1.51E-138
c45649_g1	1201.853097	0	Inf	4.75E-141	8.42E-138
c97531_g1	2275.892399	1.131958704	10.973	7.38E-140	1.26E-136
c35750_g1	1409.451164	1.95688008	9.4924	9.35E-140	1.54E-136
c74304_g1	1639.421209	0	Inf	2.99E-139	4.78E-136
c80405_g1	3804.242224	1.244544254	11.578	1.03E-138	1.58E-135
c85927_g1	4850.602391	4.027895218	10.234	2.89E-138	4.33E-135
c68346_g1	3024.024753	0.961554578	11.619	3.21E-137	4.66E-134
c65427_g1	2031.45624	5.890946105	8.4298	1.84E-136	2.59E-133
c80155_g1	1044.055832	0	Inf	2.01E-134	2.75E-131
c51783_g1	987.0383435	0.331775167	11.539	8.80E-130	1.17E-126
c4774_g1	3686.03242	1.508777574	11.254	3.00E-129	3.88E-126
c75515_g1	1023.982907	0.946540011	10.079	2.04E-128	2.57E-125
c4212_g1	4488.624705	3.100111564	10.5	2.23E-128	2.74E-125
c66269_g1	6448.239122	2.455317585	11.359	6.82E-128	8.16E-125
c15194_g1	4182.649346	0.629779411	12.697	3.76E-127	4.29E-124
c40195_g1	3769.411183	5.637985564	9.3849	3.68E-127	4.29E-124
c45736_g1	2895.453271	1.131958704	11.321	4.42E-127	4.92E-124
c50692_g1	0.335535887	1065.979433	-11.633	8.70E-127	9.47E-124
c92423_g1	875.5571489	0	Inf	3.74E-126	3.98E-123
c74142_g1	1923.025032	0.282989676	12.73	2.88E-125	3.00E-122
c92050_g1	3144.002514	7.521342313	8.7074	3.12E-125	3.18E-122
c53884_g1	1123.632193	1.244544254	9.8183	5.95E-125	5.93E-122
c64419_g1	1664.934752	0.927783655	10.809	6.34E-125	6.19E-122
c47298_g1	3392.535326	0.897754519	11.884	2.53E-123	2.42E-120
c97622_g1	2012.328365	0.614764843	11.677	4.12E-123	3.87E-120
c67831_g3	10.6392961	1637.140214	-7.2656	7.17E-121	6.60E-118
c25749_g1	784.2235034	0	Inf	1.06E-120	9.58E-118
c69622_g1	837.1033471	0.663550335	10.301	1.69E-120	1.50E-117
c11534_g1	886.0334117	1.195758763	9.5333	3.08E-120	2.68E-117
c56496_g2	800.7658968	0.298004244	11.392	5.13E-120	4.38E-117
c67781_g1	1967.412453	9.112676303	7.7542	3.02E-119	2.54E-116
c64060_g1	2223.270583	0.596008487	11.865	2.26E-118	1.86E-115
c51050_g1	12.31402162	1602.479692	-7.0239	3.07E-116	2.49E-113
c64757_g1	881.7997282	2.504103076	8.46	1.93E-115	1.54E-112
c91572_g1	2412.465767	9.798724782	7.9437	3.31E-115	2.60E-112
c64160_g2	690.901208	0	Inf	5.67E-115	4.37E-112
c97547_g1	6.691093804	1218.990889	-7.5092	7.35E-115	5.58E-112
c55133_g1	974.3030168	4.183284777	7.8636	2.60E-114	1.94E-111
c92048_g1	750.5078434	0.946540011	9.631	6.86E-114	5.05E-111
c91860_g1	3066.258377	0.946540011	11.662	2.45E-113	1.78E-110
c80549_g1	719.0203355	0.878998163	9.676	5.79E-112	4.14E-109
c86148_g1	717.3331163	0	Inf	1.55E-111	1.09E-108
c74075_g1	943.7685657	4.843093323	7.6064	5.93E-111	4.11E-108
c60924_g1	28.59469168	2174.372147	-6.2487	7.79E-111	5.33E-108
c24934_g1	656.1884003	0.331775167	10.95	9.57E-111	6.45E-108
c47304_g1	1245.462186	0.282989676	12.104	2.60E-110	1.73E-107
c92386_g1	646.701817	0.331775167	10.929	4.63E-110	3.04E-107
c56708_g1	3614.314632	7.716484279	8.8716	5.80E-110	3.75E-107
c43714_g1	766.0511441	0.596008487	10.328	2.09E-109	1.33E-106
c91779_g1	6929.194641	2.138556985	11.662	6.26E-109	3.94E-106
c80220_g1	1041.067367	0	Inf	2.43E-107	1.51E-104
c64825_g1	956.4764248	0.331775167	11.493	3.00E-107	1.84E-104
c64757_g2	4266.186311	13.29596108	8.3258	5.27E-107	3.19E-104
c6646_g1	684.708728	0.912769087	9.551	6.23E-107	3.73E-104
c67781_g2	1518.753628	5.759604198	8.0427	6.45E-107	3.81E-104
c58768_g1	839.1634497	4.462532664	7.5549	9.52E-107	5.56E-104
c79896_g1	78.20653631	5485.134762	-6.1321	7.88E-106	4.54E-103
c80794_g1	610.2374749	0.629779411	9.9203	9.75E-106	5.56E-103
c10871_g1	549.9602063	0	Inf	3.65E-104	2.06E-101
c58620_g1	3451.491637	2.991267802	10.172	5.51E-104	3.07E-101
c56763_g1	1174.31504	0.663550335	10.789	1.07E-103	5.87E-101
c97619_g1	534.8575392	0	Inf	4.98E-103	2.71E-100
c67276_g1	532.9775505	0	Inf	5.51E-103	2.96E-100
c91724_g1	2.58597962	745.0501186	-8.1705	2.01E-102	1.07E-99
c75193_g1	941.290368	0	Inf	1.41E-101	7.44E-99
c44910_g1	4273.275738	2.27364068	10.876	1.08E-100	5.65E-98
c51050_g3	0.671071775	623.5952227	-9.8599	1.25E-100	6.42E-98
c47236_g1	3627.697519	86.89340721	5.3837	4.83E-100	2.46E-97
c61876_g1	520.0149365	0.331775167	10.614	5.36E-100	2.70E-97
c12507_g1	515.7511085	0.331775167	10.602	2.14E-99	1.07E-96
c34400_g1	25.73800048	1572.545593	-5.9331	2.61E-99	1.29E-96
c66044_g1	12.75540582	1100.828391	-6.4313	7.39E-99	3.61E-96
c97353_g1	2797.866327	1.195758763	11.192	1.64E-98	7.94E-96
c60836_g1	2311.06964	9.44445147	7.9349	2.37E-98	1.14E-95
c50882_g1	479.6401501	0	Inf	3.81E-98	1.80E-95
c45721_g1	853.5290149	0.663550335	10.329	4.29E-98	2.01E-95
c92370_g1	1444.269738	0.946540011	10.575	5.64E-98	2.62E-95
c63228_g1	10.09665051	970.3223388	-6.5865	7.24E-98	3.33E-95
c57035_g1	493.2703822	0.331775167	10.538	1.09E-97	4.96E-95
c21843_g1	1598.242329	1.225787898	10.349	2.91E-97	1.31E-94
c40574_g1	464.4371154	0	Inf	1.48E-96	6.60E-94
c64355_g1	481.5204955	0.298004244	10.658	2.83E-96	1.26E-93
c91750_g1	655.6645129	0.331775167	10.949	4.97E-96	2.18E-93
c91646_g1	1439.651598	2.239869756	9.3281	8.30E-96	3.61E-93
c62286_g1	7038.577011	6.173935781	10.155	4.18E-95	1.80E-92
c85744_g1	1851.955418	1.908094589	9.9227	7.40E-95	3.16E-92
c4114_g1	1152.977987	6.087637577	7.5653	1.42E-94	6.01E-92
c12520_g1	487.9005317	0.848969028	9.1667	4.39E-94	1.83E-91
c2853_g1	1022.898991	16.23315209	5.9776	4.36E-94	1.83E-91
c51050_g4	1.753409051	585.2055344	-8.3826	8.78E-94	3.62E-91
c39710_g1	480.5567138	0	Inf	1.10E-93	4.49E-91
c7525_g1	22.06891634	1509.62049	-6.096	1.85E-93	7.49E-91
c9630_g1	586.4411365	0	Inf	2.70E-93	1.08E-90
c24452_g1	21205.19195	8.464140536	11.291	4.87E-93	1.94E-90
c64202_g1	846.6846622	11.15740409	6.2458	1.37E-92	5.41E-90
c47253_g1	0.736761823	515.9761964	-9.4519	3.30E-92	1.30E-89
c59830_g1	764.3135393	0.946540011	9.6573	3.44E-92	1.34E-89
c61807_g1	7942.157565	163.4256355	5.6028	4.85E-92	1.87E-89
c62064_g1	2.464639089	591.5031863	-7.9069	5.32E-92	2.04E-89
c80072_g1	1062.573657	19.41362779	5.7743	1.88E-91	7.13E-89
c53887_g1	438.6855231	0.58099392	9.5604	8.76E-91	3.30E-88
c51093_g1	904.0800457	3.900295101	7.8567	1.03E-90	3.85E-88
c73980_g1	2901.329783	0.58099392	12.286	2.42E-89	8.98E-87
c15742_g1	620.7084986	3.27051569	7.5683	8.05E-89	2.96E-86
c13442_g1	1909.288478	0.878998163	11.085	3.17E-88	1.16E-85
c50591_g1	750.6669585	1.131958704	9.3732	3.28E-88	1.19E-85
c20245_g1	410.1467401	0.596008487	9.4266	8.23E-88	2.96E-85
c13641_g1	6.372683127	667.7047358	-6.7112	8.55E-88	3.05E-85
c67072_g1	396.4417965	0.282989676	10.452	9.03E-88	3.20E-85
c68270_g1	2340.609086	0.897754519	11.348	1.10E-87	3.86E-85
c97492_g1	3068.258545	6.06135023	8.9836	2.06E-87	7.20E-85
c91680_g1	567.8361677	5.388766812	6.7194	2.81E-87	9.76E-85
c50139_g1	401.3874773	0.58099392	9.4323	1.31E-86	4.50E-84
c37888_g1	1797.606733	4.865591467	8.5292	1.84E-86	6.30E-84
c67479_g2	4038.494131	2.504103076	10.655	4.72E-86	1.60E-83
c50718_g1	906.3224229	18.67500462	5.6008	3.66E-85	1.23E-82
c24214_g1	952.1872837	0.614764843	10.597	1.68E-84	5.63E-82
c47336_g1	825.3383788	6.863773462	6.9098	5.38E-84	1.79E-81
c74186_g1	1313.567886	6.076364798	7.7561	1.55E-83	5.11E-81
c10343_g1	1027.433226	0.663550335	10.597	1.81E-83	5.92E-81
c53860_g1	342.0471355	0	Inf	3.15E-83	1.03E-80
c87169_g1	444.203628	0	Inf	3.66E-83	1.18E-80
c45683_g1	11.92578917	744.1474247	-5.9634	3.69E-83	1.18E-80
c65874_g1	365.6860083	0.596008487	9.2611	7.17E-83	2.29E-80
c68143_g1	2303.199051	0.878998163	11.355	7.29E-82	2.31E-79
c55517_g1	524.5906878	0.298004244	10.782	7.44E-82	2.34E-79
c75369_g1	571.1843963	7.931932107	6.1701	1.17E-81	3.66E-79
c64355_g2	643.8645269	1.210773331	9.0547	3.02E-81	9.40E-79
c68732_g1	1155.136441	26.45004508	5.4486	5.54E-81	1.71E-78
c68139_g1	1172.969077	5.658291427	7.6956	1.23E-80	3.77E-78
c58149_g2	1039.891827	29.34748368	5.1471	1.76E-80	5.37E-78
c74410_g1	14698.58339	5.909702461	11.28	1.97E-80	5.97E-78
c74468_g1	681.6778566	1.229529687	9.1148	4.93E-80	1.49E-77
c8764_g1	6721.535663	3.103853352	11.081	7.32E-80	2.19E-77
c67350_g1	613.4713948	0	Inf	2.29E-79	6.81E-77
c53611_g1	1278.757379	16.50865819	6.2754	2.46E-79	7.26E-77
c60179_g1	0.335535887	365.1553039	-10.088	4.35E-79	1.28E-76
c64402_g1	3916.114197	171.9475472	4.5094	8.04E-79	2.35E-76
c63330_g1	306.0027329	0	Inf	1.07E-78	3.10E-76
c82055_g1	305.7973993	0	Inf	1.58E-78	4.55E-76
c61778_g1	20265.22698	1009.157815	4.3278	6.91E-78	1.98E-75
c40055_g1	21132.42624	9.643335224	11.098	1.11E-77	3.18E-75
c46179_g1	980.2822988	1.177002407	9.7019	1.27E-77	3.60E-75
c66762_g5	1458.031128	28.66074502	5.6688	1.36E-77	3.83E-75
c64733_g1	2.835746327	429.9275223	-7.2442	1.88E-77	5.26E-75
c86689_g1	388.1181251	0	Inf	2.58E-77	7.18E-75
c12983_g1	998.0192242	0.614764843	10.665	5.77E-77	1.60E-74
c55212_g1	6269.455255	2.820863676	11.118	6.52E-77	1.79E-74
c18348_g1	853.0639197	6.66708199	6.9995	8.50E-77	2.33E-74
c80131_g1	2603.456864	1.259558822	11.013	1.98E-76	5.39E-74
c65548_g1	406.9879515	0.629779411	9.3359	2.25E-76	6.07E-74
c25108_g1	52.19900205	1429.336339	-4.7752	1.05E-75	2.83E-73
c51463_g1	1418.100196	0	Inf	1.14E-75	3.04E-73
c66863_g1	814.8331304	4.39344131	7.535	1.58E-75	4.20E-73
c52903_g1	1020.417501	5.592941861	7.5113	1.77E-75	4.67E-73
c61956_g1	333.3586306	1.52753393	7.7697	4.66E-75	1.23E-72
c97672_g1	594.4963534	0.863983596	9.4264	4.74E-75	1.24E-72
c65427_g3	279.8580538	0	Inf	5.32E-75	1.38E-72
c62810_g1	409.7157075	0	Inf	6.28E-75	1.63E-72
c59538_g1	1520.583792	0.912769087	10.702	8.15E-75	2.10E-72
c91766_g1	3313.643713	2.157313341	10.585	1.20E-74	3.07E-72
c65850_g1	3129.89004	3.54821407	9.7848	1.46E-74	3.72E-72
c28839_g1	273.0184547	0	Inf	5.40E-74	1.37E-71
c92368_g1	297.0876375	0.596008487	8.9613	5.61E-74	1.41E-71
c68557_g1	2371.988486	1.591333989	10.542	6.65E-74	1.67E-71
c27038_g1	323.9004345	1.576319422	7.6828	7.79E-74	1.94E-71
c59050_g1	678.1725117	17.97239206	5.2378	8.18E-74	2.03E-71
c64016_g1	8143.054309	2.839620032	11.486	8.37E-74	2.07E-71
c69097_g1	315.0435868	1.195758763	8.0415	1.04E-73	2.54E-71
c20701_g1	308.7263125	0	Inf	2.42E-73	5.91E-71
c97651_g1	1271.764901	4.813064188	8.0457	3.87E-73	9.42E-71
c79928_g1	839.5072398	6.760220996	6.9563	4.05E-73	9.80E-71
c17058_g1	268.3298141	0	Inf	4.08E-73	9.83E-71
c91521_g1	735.0862565	10.72650844	6.0987	6.29E-73	1.51E-70
c50895_g1	1207.707987	6.022288011	7.6477	1.05E-72	2.49E-70
c42650_g1	1701.497444	0.298004244	12.479	1.65E-72	3.91E-70
c66219_g1	1129.017409	0.282989676	11.962	1.91E-72	4.51E-70
c59637_g1	2338.727731	1.95688008	10.223	2.46E-72	5.75E-70
c80106_g1	360.2691109	3.221730198	6.8051	2.46E-72	5.75E-70
c91954_g1	263.4390612	0	Inf	2.62E-72	6.09E-70
c74229_g1	1594.138081	21.52215564	6.2108	2.75E-72	6.35E-70
c66432_g4	0.746801389	322.0865388	-8.7525	2.81E-72	6.47E-70
c67751_g1	522.5720198	0.331775167	10.621	3.50E-72	8.03E-70
c80244_g1	1500.529081	0.614764843	11.253	4.31E-72	9.83E-70
c12606_g1	2555.288281	0.298004244	13.066	5.63E-72	1.28E-69
c86801_g1	272.3311681	0.282989676	9.9104	7.46E-72	1.68E-69
c97930_g1	41.22253707	1104.621054	-4.744	9.60E-72	2.16E-69
c97613_g1	1839.816726	0.614764843	11.547	2.88E-71	6.45E-69
c63075_g1	650.7808011	8.166136292	6.3164	4.25E-71	9.46E-69
c97982_g1	255.064068	0	Inf	5.64E-71	1.25E-68
c66135_g1	6510.413703	14.52019947	8.8085	1.58E-70	3.48E-68
c65090_g1	101.5445789	2054.6485	-4.3387	9.71E-70	2.13E-67
c66967_g1	485.1762999	0.298004244	10.669	1.78E-69	3.90E-67
c43231_g2	244.289117	0	Inf	1.92E-69	4.18E-67
c53498_g1	0.335535887	287.2433733	-9.7416	2.57E-69	5.57E-67
c91561_g1	29745.94742	14.47670527	11.005	2.69E-69	5.80E-67
c74582_g1	1512.14741	0.961554578	10.619	4.34E-69	9.32E-67
c68465_g1	542.1292221	0.614764843	9.7844	5.59E-69	1.20E-66
c60923_g1	584.4193715	0.298004244	10.937	7.86E-69	1.67E-66
c12616_g1	928.066439	0.331775167	11.45	8.51E-69	1.80E-66
c51164_g1	10598.22322	11.45011704	9.8542	8.81E-69	1.86E-66
c53512_g1	5207.287028	3.055067861	10.735	2.07E-68	4.34E-66
c91546_g1	2931.975099	1.761738115	10.701	6.43E-68	1.34E-65
c46260_g1	2487.018391	115.7146165	4.4258	2.08E-67	4.33E-65
c54882_g1	493.8033449	12.76375265	5.2738	2.30E-67	4.77E-65
c68032_g1	1583.119029	6.315860278	7.9696	2.62E-67	5.40E-65
c58058_g1	14.74059062	559.0160014	-5.245	3.17E-67	6.50E-65
c64016_g2	10163.93	2.957496878	11.747	4.79E-67	9.80E-65
c7805_g1	327.888483	4.031637007	6.3457	7.55E-67	1.54E-64
c62430_g1	2703.030999	0.614764843	12.102	1.34E-66	2.71E-64
c61475_g1	33.09425822	853.1872391	-4.6882	1.68E-66	3.40E-64
c45610_g1	1015.680732	0	Inf	1.82E-66	3.66E-64
c68718_g1	444.5158634	3.133882487	7.1481	7.85E-66	1.57E-63
c37637_g1	3304.857412	57.37535027	5.848	7.93E-66	1.58E-63
c68235_g1	980.8818174	1.810523606	9.0815	3.09E-65	6.13E-63
c20499_g1	7911.4096	3.69986184	11.062	4.53E-65	8.96E-63
c20499_g2	6782.435768	2.817121888	11.233	9.75E-65	1.92E-62
c26067_g1	934.487009	0.912769087	9.9997	1.59E-64	3.11E-62
c86130_g1	417.6656744	5.525400014	6.2401	1.59E-64	3.11E-62
c46938_g1	224.8392529	0.282989676	9.6339	2.24E-64	4.36E-62
c23093_g1	323.8201179	4.944406094	6.0333	2.91E-64	5.64E-62
c7485_g1	1149.662589	2.308961111	8.9598	4.26E-64	8.22E-62
c61611_g2	1516.032719	86.04956035	4.139	4.77E-64	9.18E-62
c20773_g1	294.1237771	0	Inf	7.94E-64	1.52E-61
c25312_g1	1173.775008	0.961554578	10.253	1.18E-63	2.24E-61
c50919_g1	258.7038992	1.874323665	7.1088	1.55E-63	2.94E-61
c51050_g2	2.174714118	289.5065531	-7.0566	2.07E-63	3.93E-61
c80300_g1	261.1124773	0	Inf	2.29E-63	4.32E-61
c60615_g1	208.7883689	0	Inf	2.64E-63	4.96E-61
c2266_g1	190.1745383	2948.446371	-3.9546	5.09E-63	9.52E-61
c68439_g1	844.3782702	0.331775167	11.313	1.01E-62	1.88E-60
c66550_g1	49.01931326	991.3164271	-4.3379	1.88E-62	3.49E-60
c42978_g1	662.9714832	23.28079474	4.8317	2.55E-62	4.72E-60
c15249_g1	652.4315315	27.31553076	4.578	2.72E-62	5.01E-60
c66852_g1	3.191361346	303.1423683	-6.5697	2.85E-62	5.23E-60
c45253_g1	1349.770083	0.614764843	11.1	3.27E-62	5.98E-60
c49833_g1	201.9394974	0	Inf	4.18E-62	7.61E-60
c2900_g1	366.9778555	0	Inf	5.06E-62	9.17E-60
c44189_g1	987.203749	0	Inf	5.61E-62	1.01E-59
c91706_g1	1105.078597	0	Inf	6.49E-62	1.17E-59
c5173_g1	1792.300234	0.663550335	11.399	7.90E-62	1.42E-59
c62769_g1	21.19990867	3031.591406	-7.1599	1.48E-61	2.65E-59
c56419_g1	1128.793969	55.946842	4.3346	1.53E-61	2.73E-59
c66879_g2	11.97303308	444.8252987	-5.2154	2.11E-61	3.75E-59
c50515_g1	418.4142965	0.663550335	9.3005	7.90E-61	1.40E-58
c55635_g1	950.0967316	0.58099392	10.675	7.93E-61	1.40E-58
c68686_g1	1054.312194	0.614764843	10.744	8.92E-61	1.56E-58
c62539_g1	1180.39155	1.52753393	9.5938	9.18E-61	1.60E-58
c61577_g1	502.4974175	0	Inf	2.51E-60	4.38E-58
c7010_g1	445.5369544	0.282989676	10.621	2.64E-60	4.58E-58
c67634_g1	1797.965847	19.46770458	6.5291	2.79E-60	4.82E-58
c80042_g1	1432.417607	0.629779411	11.151	3.56E-60	6.13E-58
c80805_g1	1211.011782	19.35886082	5.9671	3.95E-60	6.77E-58
c80261_g1	849.6921043	0	Inf	4.83E-60	8.25E-58
c56470_g1	1401.964791	0.596008487	11.2	5.22E-60	8.90E-58
c55040_g1	3.908044038	299.4701742	-6.2598	5.25E-60	8.91E-58
c74799_g1	12.52658399	433.9003597	-5.1143	6.14E-60	1.04E-57
c52720_g1	3048.764696	176.3640552	4.1116	7.04E-60	1.19E-57
c68018_g1	352.837194	0.282989676	10.284	1.09E-59	1.83E-57
c47567_g1	20.77860361	548.0805746	-4.7212	1.17E-59	1.96E-57
c68344_g1	806.5009913	42.79130333	4.2363	1.30E-59	2.17E-57
c67379_g1	435.0842337	0.565979352	9.5863	1.32E-59	2.19E-57
c69710_g1	658.2411217	0	Inf	1.69E-59	2.80E-57
c59981_g1	1328.024511	0.282989676	12.196	3.22E-59	5.31E-57
c69061_g1	291.7122897	0.663550335	8.7801	4.48E-59	7.36E-57
c43091_g1	2030.769008	143.9713486	3.8182	9.10E-59	1.49E-56
c31854_g1	301.6666102	0.282989676	10.058	9.85E-59	1.61E-56
c61475_g3	26.29155139	604.1110963	-4.5221	1.11E-58	1.80E-56
c60069_g1	1130.916271	0.663550335	10.735	1.16E-58	1.88E-56
c66053_g2	8841.305086	4.548830868	10.925	1.36E-58	2.19E-56
c60209_g1	2435.771026	178.2759658	3.7722	1.58E-58	2.54E-56
c67127_g1	782.5109638	0.961554578	9.6685	1.65E-58	2.65E-56
c81676_g1	250.9973806	0	Inf	1.68E-58	2.69E-56
c37127_g1	333.1112641	0	Inf	1.74E-58	2.77E-56
c40795_g1	405.8825273	0.663550335	9.2566	1.82E-58	2.89E-56
c20322_g1	310.0631019	7.004148453	5.4682	3.57E-58	5.65E-56
c85781_g1	5473.996196	6.799973403	9.6528	1.49E-57	2.36E-55
c58718_g1	317.5138921	7.795298905	5.3481	2.12E-57	3.34E-55
c98378_g1	186.8985317	0.298004244	9.2927	2.19E-57	3.44E-55
c53101_g1	634.7050002	0	Inf	2.50E-57	3.91E-55
c45781_g1	1727.510358	0.565979352	11.576	2.80E-57	4.37E-55
c55156_g1	980.9098925	2.708278126	8.5006	5.12E-57	7.96E-55
c64884_g1	212.1340449	0.663550335	8.3206	5.44E-57	8.43E-55
c65397_g1	287.3336086	5.993808383	5.5831	5.93E-57	9.16E-55
c26637_g1	56.1815979	927.6567004	-4.0454	6.86E-57	1.06E-54
c65153_g1	73.16345843	1125.277067	-3.943	6.98E-57	1.07E-54
c59120_g1	135.4539704	1863.489829	-3.7821	9.79E-57	1.50E-54
c43615_g1	183.1159599	0.282989676	9.3378	9.91E-57	1.51E-54
c67127_g2	1962.727869	0.629779411	11.606	1.27E-56	1.93E-54
c62062_g1	12.49941921	394.2501584	-4.9792	1.28E-56	1.94E-54
c64584_g1	281.5072922	0	Inf	1.32E-56	2.00E-54
c64288_g1	112.0208863	1560.037168	-3.7997	1.85E-56	2.78E-54
c20777_g1	35.16607794	681.4778539	-4.2764	2.53E-56	3.80E-54
c62531_g1	8518.925687	4.713943698	10.82	4.25E-56	6.35E-54
c97524_g1	3460.703605	1.84429453	10.874	5.68E-56	8.47E-54
c86330_g1	853.1334998	3.051326072	8.1272	8.13E-56	1.21E-53
c45868_g1	957.3590013	2.504103076	8.5786	8.89E-56	1.32E-53
c41590_g1	170.335576	0	Inf	1.12E-55	1.65E-53
c68231_g1	812.2334605	0.961554578	9.7223	1.32E-55	1.94E-53
c67276_g2	178.5738795	0.298004244	9.227	2.07E-55	3.04E-53
c12486_g1	608.7632991	0.282989676	11.071	2.86E-55	4.19E-53
c66804_g2	273.9949883	2.123542418	7.0115	3.13E-55	4.57E-53
c45975_g1	909.8787586	0	Inf	6.91E-55	1.01E-52
c38681_g1	621.6190559	1.146973272	9.0821	1.03E-54	1.49E-52
c91610_g1	592.4148508	0.629779411	9.8775	1.09E-54	1.58E-52
c18740_g1	753.5179554	2.552888568	8.2054	1.18E-54	1.69E-52
c65894_g1	209.3632213	2.142298774	6.6107	1.50E-54	2.15E-52
c80915_g1	204.2216929	0	Inf	1.78E-54	2.55E-52
c40347_g1	162.8123668	0	Inf	5.00E-54	7.15E-52
c25922_g1	2351.480096	141.1339209	4.0584	6.06E-54	8.64E-52
c64923_g1	162.1559215	0	Inf	7.09E-54	1.01E-51
c79973_g1	19.74187725	629.6540698	-4.9952	7.20E-54	1.02E-51
c64965_g1	161.6835529	0	Inf	8.57E-54	1.21E-51
c35838_g1	1015.398536	7.169261283	7.146	8.65E-54	1.22E-51
c80115_g1	715.5676946	0.663550335	10.075	1.19E-53	1.67E-51
c74569_g1	2191.738105	6.687387853	8.3564	1.36E-53	1.90E-51
c44417_g1	435.623658	0.663550335	9.3587	1.80E-53	2.51E-51
c67675_g1	211.5558279	0	Inf	2.17E-53	3.02E-51
c80772_g1	157.7775524	0	Inf	4.03E-53	5.59E-51
c92563_g1	323.178156	0.331775167	9.9279	4.81E-53	6.65E-51
c66710_g3	218.75073	3.315559392	6.0439	1.02E-52	1.41E-50
c39770_g1	1328.736241	1.658875837	9.6456	1.74E-52	2.40E-50
c16421_g1	154.1184093	0	Inf	2.49E-52	3.42E-50
c55528_g1	501.6799286	0	Inf	3.58E-52	4.90E-50
c17243_g1	450.9800805	6.550754651	6.1053	4.65E-52	6.35E-50
c16151_g1	553.8591636	1.161987839	8.8968	5.50E-52	7.48E-50
c74522_g1	4.364920457	245.2333075	-5.8121	6.11E-52	8.29E-50
c61478_g1	13.94445715	401.8656618	-4.8489	7.55E-52	1.02E-49
c64298_g1	6356.076921	284.9682574	4.4793	8.03E-52	1.08E-49
c80989_g1	1195.209138	0.298004244	11.97	8.13E-52	1.09E-49
c67772_g4	629.4989875	39.632683	3.9894	8.50E-52	1.14E-49
c46300_g1	106.4789977	1335.707334	-3.649	1.12E-51	1.50E-49
c69159_g1	157.8955285	0	Inf	1.52E-51	2.02E-49
c61753_g1	194.5090726	2.104786062	6.53	1.56E-51	2.07E-49
c91888_g1	510.4682308	0.298004244	10.742	1.56E-51	2.07E-49
c15335_g1	1954.561218	8.867199339	7.7842	1.75E-51	2.32E-49
c88387_g1	248.9598113	0.298004244	9.7064	1.94E-51	2.55E-49
c68240_g1	1953.054255	4.715493205	8.6941	2.39E-51	3.14E-49
c10837_g1	1156.765314	29.75359409	5.2809	5.83E-51	7.64E-49
c62748_g3	471.3148011	8.44538418	5.8024	5.87E-51	7.68E-49
c86367_g1	5551.987854	1.625104913	11.738	5.94E-51	7.74E-49
c68644_g1	1168.77771	1.512519363	9.5938	6.18E-51	8.04E-49
c63983_g2	263.1590326	7.607640517	5.1123	6.73E-51	8.74E-49
c68567_g1	160.4785542	0	Inf	7.37E-51	9.53E-49
c91877_g1	5.981496756	257.4861592	-5.4278	2.56E-50	3.31E-48
c39992_g1	1013.561615	1.210773331	9.7093	3.59E-50	4.61E-48
c55581_g1	1888.98084	2.507844865	9.5569	6.19E-50	7.95E-48
c42637_g1	302.3130606	3.040053293	6.6358	6.34E-50	8.12E-48
c60406_g1	6613.035969	14.03458425	8.8802	8.05E-50	1.03E-47
c79950_g1	1563.865796	0.331775167	12.203	9.70E-50	1.23E-47
c48771_g2	327.9201361	0	Inf	1.38E-49	1.76E-47
c85915_g1	1709.998463	23.17879178	6.205	1.69E-49	2.15E-47
c97714_g1	142.8337164	0	Inf	1.74E-49	2.20E-47
c80205_g1	1975.090482	0.946540011	11.027	1.85E-49	2.33E-47
c65158_g1	626.5997097	0.331775167	10.883	2.05E-49	2.58E-47
c66167_g1	1848.602234	1.493763007	10.273	3.49E-49	4.37E-47
c86127_g1	3175.839926	0.927783655	11.741	3.87E-49	4.84E-47
c36088_g1	662.8636618	0.565979352	10.194	4.28E-49	5.34E-47
c22519_g1	1055.815658	0	Inf	5.41E-49	6.73E-47
c55208_g1	2912.34414	44.51557615	6.0317	5.93E-49	7.36E-47
c67947_g1	10381.09372	253.6823387	5.3548	6.60E-49	8.16E-47
c20610_g1	1405.77633	0.863983596	10.668	7.24E-49	8.93E-47
c63906_g1	1293.622905	0.995325502	10.344	9.20E-49	1.13E-46
c63550_g1	5177.642122	2.835878244	10.834	9.65E-49	1.18E-46
c85964_g1	1470.393703	0.282989676	12.343	1.37E-48	1.68E-46
c59589_g1	2.545821357	197.5042698	-6.2776	2.10E-48	2.57E-46
c64917_g1	52.73261695	700.2316937	-3.7311	2.21E-48	2.69E-46
c67431_g4	181.6958297	2.440303017	6.2183	2.44E-48	2.97E-46
c64991_g1	1305.134146	55.22857211	4.5626	2.68E-48	3.25E-46
c65284_g1	5.270266719	234.1496433	-5.4734	2.74E-48	3.32E-46
c12557_g1	46.3596922	659.1958087	-3.8298	2.98E-48	3.59E-46
c47310_g1	2797.513075	10.0269949	8.1241	3.63E-48	4.36E-46
c55696_g1	865.9240218	10.07048909	6.426	4.70E-48	5.64E-46
c66099_g1	163.2487089	1.493763007	6.772	1.11E-47	1.33E-45
c67944_g1	1005.564261	0.331775167	11.566	1.33E-47	1.58E-45
c53288_g2	435.2311507	0.927783655	8.8738	1.36E-47	1.62E-45
c98083_g1	537.8223524	0.995325502	9.0777	1.89E-47	2.24E-45
c91944_g1	1207.406985	0.331775167	11.829	1.96E-47	2.32E-45
c91777_g1	857.1436171	0.912769087	9.8751	2.06E-47	2.43E-45
c80920_g1	375.3239078	0	Inf	3.52E-47	4.15E-45
c26659_g1	634.8222536	0.282989676	11.131	3.95E-47	4.65E-45
c62185_g1	63.44500081	781.8809988	-3.6234	5.33E-47	6.25E-45
c64634_g1	11685.83199	50.04700506	7.8673	8.76E-47	1.03E-44
c46255_g1	142.6859337	0.58099392	7.9401	1.15E-46	1.34E-44
c74817_g1	1132.992079	4.099178854	8.1106	1.44E-46	1.68E-44
c56155_g1	679.7137317	0.282989676	11.23	1.63E-46	1.89E-44
c65383_g1	559.5837914	40.79247856	3.778	2.31E-46	2.68E-44
c62564_g1	1774.478386	7.378727628	7.9098	2.59E-46	2.99E-44
c92911_g1	128.3046792	0	Inf	2.64E-46	3.04E-44
c12581_g1	3809.251777	10.252166	8.5374	2.89E-46	3.32E-44
c66239_g6	1030.581135	3.036311505	8.4069	3.76E-46	4.32E-44
c75077_g1	468.8975749	0	Inf	8.98E-46	1.03E-43
c62979_g1	344.3354523	0	Inf	9.63E-46	1.10E-43
c69035_g1	143.2482479	0	Inf	1.02E-45	1.17E-43
c85732_g1	2662.513856	287.4463572	3.2114	1.17E-45	1.33E-43
c67956_g1	13.0436978	298.1229368	-4.5145	1.20E-45	1.36E-43
c62224_g5	3.191361346	190.2000939	-5.8972	1.24E-45	1.41E-43
c38776_g1	203.3861684	0	Inf	1.28E-45	1.44E-43
c20188_g1	909.0667224	3.186409767	8.1563	1.40E-45	1.58E-43
c71163_g1	143.9541237	0.995325502	7.1762	1.62E-45	1.82E-43
c89838_g1	180.7877431	0.298004244	9.2447	1.71E-45	1.92E-43
c28564_g1	54.08542419	675.6178437	-3.6429	1.89E-45	2.12E-43
c65491_g1	352.6882781	1.429962948	7.9463	1.95E-45	2.17E-43
c58547_g1	280.1010916	0.331775167	9.7215	2.08E-45	2.32E-43
c85996_g1	808.601982	0.629779411	10.326	2.56E-45	2.84E-43
c49633_g1	124.5904394	0	Inf	3.34E-45	3.70E-43
c66883_g1	336.1012101	18.62621913	4.1735	4.37E-45	4.83E-43
c58873_g1	1334.219427	2.387775738	9.1261	4.61E-45	5.08E-43
c65577_g1	231.6951114	0.298004244	9.6027	4.75E-45	5.23E-43
c98967_g1	477.3721964	0.565979352	9.7201	4.93E-45	5.41E-43
c69712_g1	161.1897842	0	Inf	5.47E-45	6.00E-43
c66099_g2	158.8799688	2.059742359	6.2693	5.66E-45	6.18E-43
c67609_g7	1491.272087	23.04968957	6.0157	6.66E-45	7.26E-43
c86874_g1	122.4189912	0	Inf	8.51E-45	9.25E-43
c64274_g1	166.8848636	2.68952177	5.9554	1.09E-44	1.18E-42
c68417_g1	241.9097661	8.777159347	4.7846	1.09E-44	1.18E-42
c38451_g1	122.3091097	0	Inf	1.39E-44	1.50E-42
c68022_g1	1341.319912	0.331775167	11.981	1.86E-44	2.01E-42
c97843_g1	805.1766628	10.42102062	6.2717	2.99E-44	3.21E-42
c63207_g1	231.6106632	6.042593874	5.2604	3.25E-44	3.49E-42
c65073_g1	1210.823492	0.961554578	10.298	3.40E-44	3.64E-42
c61603_g1	165.2123247	2.772078185	5.8972	3.67E-44	3.92E-42
c62812_g1	966.4513998	7.566386016	6.9969	4.00E-44	4.26E-42
c74534_g1	1773.680245	1.259558822	10.46	4.62E-44	4.91E-42
c38259_g1	872.6077294	80.83811277	3.4322	5.17E-44	5.49E-42
c12282_g1	1121.31055	0	Inf	5.67E-44	6.01E-42
c25247_g1	295.2064264	0	Inf	5.94E-44	6.27E-42
c91619_g1	787.5868726	0.298004244	11.368	6.16E-44	6.50E-42
c40032_g1	561.0979004	11.98232547	5.5493	6.40E-44	6.74E-42
c13842_g1	678.6193113	0	Inf	6.51E-44	6.84E-42
c86410_g1	146.8746304	0	Inf	6.91E-44	7.24E-42
c65817_g2	237.1826259	9.629870164	4.6223	9.52E-44	9.96E-42
c52818_g1	3583.470328	0.897754519	11.963	9.76E-44	1.02E-41
c66888_g1	331.1210372	9.575793377	5.1118	2.01E-43	2.10E-41
c91867_g1	256.7850732	0	Inf	2.77E-43	2.88E-41
c63840_g1	4296.124869	274.6873004	3.9672	3.08E-43	3.19E-41
c40676_g1	724.1790504	0.912769087	9.6319	4.22E-43	4.36E-41
c50753_g1	535.5831002	20.89835771	4.6796	5.16E-43	5.33E-41
c38314_g1	79.37836393	826.170044	-3.3796	5.44E-43	5.60E-41
c61961_g1	256.3622783	0.298004244	9.7486	7.06E-43	7.25E-41
c66998_g1	278.0313154	0.961554578	8.1757	7.79E-43	7.99E-41
c63879_g1	0.335535887	134.3130462	-8.6449	1.08E-42	1.10E-40
c61394_g1	4388.723762	16.00798099	8.0989	1.08E-42	1.11E-40
c57199_g1	121.3354762	0.282989676	8.744	1.12E-42	1.14E-40
c1276_g1	142.8741867	0	Inf	1.25E-42	1.27E-40
c68827_g1	822.5250838	0	Inf	1.26E-42	1.28E-40
c51404_g1	243.0623357	11.00201454	4.4655	1.27E-42	1.29E-40
c42774_g1	285.1701564	1.776752683	7.3264	1.51E-42	1.53E-40
c92658_g1	114.2184904	0	Inf	1.56E-42	1.57E-40
c39775_g1	1654.896819	5.330258048	8.2783	1.64E-42	1.65E-40
c73986_g1	129.4381247	1911.520694	-3.8844	2.87E-42	2.88E-40
c12705_g1	3622.590366	4.680172774	9.5962	3.25E-42	3.25E-40
c75053_g1	339.4997515	0.927783655	8.5154	3.77E-42	3.77E-40
c56165_g1	0	124.4857944	#NAME?	3.90E-42	3.89E-40
c57300_g1	776.0838526	4.016622439	7.5941	4.01E-42	3.99E-40
c62363_g1	1593.032269	0.331775167	12.229	9.72E-42	9.65E-40
c18704_g1	323.6362548	0.298004244	10.085	9.82E-42	9.73E-40
c85841_g1	793.1552831	0	Inf	1.02E-41	1.01E-39
c47156_g1	1004.568596	71.76347023	3.8072	1.12E-41	1.11E-39
c49741_g1	850.989118	1.542548498	9.1077	1.34E-41	1.32E-39
c61135_g1	149.7940577	0	Inf	1.42E-41	1.40E-39
c43179_g1	121.8420952	0.629779411	7.596	1.44E-41	1.41E-39
c15296_g1	11976.35135	3.386843028	11.788	2.06E-41	2.01E-39
c98043_g1	0.345575453	231.8619353	-9.39	2.38E-41	2.33E-39
c65567_g1	70.17101379	2257.618402	-5.0078	3.41E-41	3.33E-39
c59790_g1	591.0144149	1.478748439	8.6427	4.72E-41	4.59E-39
c51725_g1	108.6428065	0	Inf	5.14E-41	4.99E-39
c58783_g1	95.41131083	902.9042414	-3.2423	5.38E-41	5.21E-39
c45382_g1	1557.158157	3.300544825	8.882	5.96E-41	5.76E-39
c53571_g1	1287.022265	9.575793377	7.0704	6.81E-41	6.57E-39
c45493_g1	230.2153679	11.05609132	4.3801	1.09E-40	1.05E-38
c87178_g1	661.8008053	0.614764843	10.072	1.21E-40	1.16E-38
c29292_g1	540.2504839	36.20532308	3.8994	1.28E-40	1.23E-38
c65079_g1	1002.109515	11.37130242	6.4615	1.73E-40	1.66E-38
c50523_g1	106.1220617	0	Inf	1.76E-40	1.69E-38
c60593_g1	112.606501	0.298004244	8.5617	1.88E-40	1.79E-38
c64189_g1	304.9840256	6.839035623	5.4788	2.07E-40	1.97E-38
c68188_g1	943.9462306	0	Inf	2.10E-40	1.99E-38
c61339_g1	568.430304	2.757063617	7.6877	2.62E-40	2.49E-38
c65728_g1	276.8348664	11.91104183	4.5387	2.91E-40	2.76E-38
c53929_g1	252.028056	0.298004244	9.724	3.45E-40	3.26E-38
c18060_g1	563.8012858	54.47193018	3.3716	3.95E-40	3.72E-38
c67025_g2	955.3585825	0.995325502	9.9067	4.46E-40	4.19E-38
c42941_g1	181.7156672	3.311817604	5.7779	4.68E-40	4.39E-38
c63938_g1	110.6284018	0.331775167	8.3813	4.84E-40	4.54E-38
c77334_g1	296.478293	2.421546661	6.9359	6.13E-40	5.73E-38
c100143_g1	104.3955054	0	Inf	7.60E-40	7.09E-38
c67586_g1	289.5458671	18.90396492	3.937	8.09E-40	7.53E-38
c61229_g2	0.401225936	121.2542192	-8.2394	1.48E-39	1.37E-37
c61023_g1	359.3181257	0	Inf	1.65E-39	1.53E-37
c74161_g1	15.76269051	271.7539935	-4.1077	2.03E-39	1.88E-37
c64744_g10	244.7370331	0.331775167	9.5268	2.23E-39	2.06E-37
c3087_g1	53.24708891	553.5459432	-3.3779	2.73E-39	2.52E-37
c64825_g2	143.7984881	0.331775167	8.7596	3.83E-39	3.53E-37
c57843_g2	4.395039154	166.6038715	-5.2444	4.06E-39	3.73E-37
c69039_g1	101.8718513	0	Inf	4.49E-39	4.12E-37
c57230_g1	387.6810862	0.298004244	10.345	5.21E-39	4.77E-37
c61839_g1	755.7434915	2.552888568	8.2096	6.40E-39	5.84E-37
c68158_g1	380.7524519	3.855251398	6.6259	1.07E-38	9.73E-37
c63142_g1	253.6728059	15.8225623	4.0029	1.14E-38	1.04E-36
c55052_g2	2669.834299	360.6762072	2.888	1.82E-38	1.65E-36
c69548_g1	740.3095633	0.629779411	10.199	2.46E-38	2.23E-36
c67864_g1	129.4980054	2.059742359	5.9743	2.53E-38	2.29E-36
c97915_g1	385.7561388	0.946540011	8.6708	4.33E-38	3.91E-36
c52500_g1	164.4322091	5.823404257	4.8195	5.99E-38	5.40E-36
c50562_g1	178.4602488	0.282989676	9.3006	6.62E-38	5.96E-36
c12702_g1	7.237871126	189.4906406	-4.7104	1.01E-37	9.09E-36
c52690_g1	624.5015371	0.565979352	10.108	1.07E-37	9.63E-36
c74717_g1	96.33128357	0	Inf	1.28E-37	1.15E-35
c64468_g1	224.1358757	0.629779411	8.4753	1.32E-37	1.18E-35
c29580_g1	565.050448	0.282989676	10.963	1.61E-37	1.44E-35
c34646_g1	2118.997932	7.105461224	8.2202	1.75E-37	1.55E-35
c21887_g1	2162.459329	6.736173344	8.3265	2.03E-37	1.80E-35
c60416_g1	301.9307194	23.0834605	3.7093	2.07E-37	1.84E-35
c34651_g1	19.46362483	284.8652529	-3.8714	2.23E-37	1.97E-35
c61623_g1	448.0110794	1.327100669	8.3991	2.38E-37	2.10E-35
c43482_g1	194.7069805	0	Inf	3.98E-37	3.51E-35
c64313_g1	1712.506555	152.8107585	3.4863	5.09E-37	4.48E-35
c67446_g1	237.3138629	4.209572123	5.817	5.23E-37	4.59E-35
c64929_g1	237.3052874	15.24909937	3.9599	5.40E-37	4.73E-35
c65158_g2	2002.76162	1.810523606	10.111	6.84E-37	5.99E-35
c65369_g1	908.7606364	39.97112984	4.5069	7.62E-37	6.66E-35
c43020_g1	1926.163148	1.821796386	10.046	8.98E-37	7.83E-35
c56582_g1	1201.103472	0.331775167	11.822	1.22E-36	1.06E-34
c58170_g1	518.4510287	0	Inf	1.25E-36	1.09E-34
c66069_g1	136.9549709	2.753321829	5.6364	1.53E-36	1.33E-34
c39919_g1	1851.9556	258.3649408	2.8416	1.65E-36	1.43E-34
c39966_g1	297.5014464	2119.157791	-2.8325	1.66E-36	1.43E-34
c55952_g1	740.8323456	81.12615031	3.1909	1.79E-36	1.54E-34
c65163_g1	586.8632792	0.848969028	9.4331	2.05E-36	1.76E-34
c65353_g1	411.8719755	21.01687733	4.2926	2.21E-36	1.90E-34
c46345_g1	179.5555795	0.927783655	7.5964	3.63E-36	3.12E-34
c85789_g1	39080.68109	943.1931466	5.3728	4.48E-36	3.83E-34
c63551_g1	315.9887512	0.282989676	10.125	5.12E-36	4.38E-34
c66497_g1	69.54488418	609.743574	-3.1322	6.78E-36	5.78E-34
c40206_g1	131.649588	0	Inf	7.15E-36	6.09E-34
c66263_g2	90.38994508	0	Inf	7.40E-36	6.29E-34
c56541_g1	133.8725103	3.654818137	5.1949	8.83E-36	7.49E-34
c75000_g1	352.4157904	0.878998163	8.6472	9.59E-36	8.12E-34
c64518_g1	2162.440594	313.5883433	2.7857	1.06E-35	8.95E-34
c92334_g1	1.549253261	162.5433692	-6.7131	1.67E-35	1.41E-33
c16187_g1	147.7448605	0	Inf	1.68E-35	1.41E-33
c66470_g2	3.882512252	144.7866415	-5.2208	1.73E-35	1.46E-33
c100398_g1	88.37790756	0	Inf	1.82E-35	1.53E-33
c67603_g2	3886.958283	119.4588319	5.0241	1.82E-35	1.53E-33
c67325_g3	371.5313411	0.946540011	8.6166	3.16E-35	2.65E-33
c56056_g1	994.7432881	2.723292693	8.5128	4.64E-35	3.88E-33
c63175_g1	6.960939642	168.0298762	-4.5933	5.12E-35	4.27E-33
c62653_g1	4.309269974	145.2925152	-5.0754	6.13E-35	5.11E-33
c86226_g1	882.3402203	0.298004244	11.532	6.77E-35	5.63E-33
c63810_g1	92.14335413	0.282989676	8.347	8.15E-35	6.76E-33
c91693_g1	2646.896066	49.59282624	5.738	8.98E-35	7.44E-33
c74405_g1	457.9670775	0	Inf	9.89E-35	8.17E-33
c39983_g1	287.420145	10.71154128	4.7459	1.15E-34	9.50E-33
c65508_g1	176.0115571	1255.858903	-2.8349	1.20E-34	9.91E-33
c66046_g1	811.027115	48.23793613	4.0715	1.71E-34	1.41E-32
c59738_g1	2231.874591	13.85664914	7.3315	2.39E-34	1.96E-32
c57584_g1	597.0604239	8.749322493	6.0926	2.64E-34	2.17E-32
c39709_g1	442.2635005	16.53489813	4.7413	4.90E-34	4.01E-32
c53462_g1	61.87598048	530.0123571	-3.0986	5.31E-34	4.34E-32
c12452_g1	113.2076079	2.323975679	5.6062	7.32E-34	5.97E-32
c86278_g1	354.0437272	2.308961111	7.2605	7.54E-34	6.14E-32
c50566_g1	914.842984	34.67626653	4.7215	8.92E-34	7.25E-32
c7687_g1	121.4889789	3.38310124	5.1663	1.15E-33	9.30E-32
c88572_g1	82.39182389	0	Inf	1.24E-33	1.00E-31
c65015_g1	478.9235379	4.665158206	6.6817	1.25E-33	1.01E-31
c64137_g1	95.68737657	0.848969028	6.8165	1.63E-33	1.32E-31
c62098_g1	109.6021702	2.254884324	5.6031	1.79E-33	1.44E-31
c61779_g2	113.8079921	0	Inf	1.85E-33	1.49E-31
c71439_g1	93.91006873	0	Inf	1.91E-33	1.54E-31
c60014_g1	649.1852308	4.213313912	7.2675	1.95E-33	1.56E-31
c53133_g1	1137.357187	21.66102854	5.7144	2.03E-33	1.62E-31
c64634_g2	557.1516878	3.95282238	7.139	2.28E-33	1.83E-31
c50171_g1	298.4956847	0.912769087	8.3532	3.87E-33	3.09E-31
c65838_g1	6071.735237	257.1202543	4.5616	4.26E-33	3.40E-31
c53676_g1	310.7052774	31.0153926	3.3245	4.79E-33	3.81E-31
c65747_g2	942.506047	4.250826624	7.7926	5.50E-33	4.36E-31
c80561_g1	252.1498071	3.021296937	6.383	5.97E-33	4.73E-31
c37946_g1	307.752679	2.654201339	6.8573	6.77E-33	5.36E-31
c50394_g1	337.2676835	35.13866652	3.2628	7.11E-33	5.62E-31
c55015_g1	85.60295231	0.298004244	8.1662	7.84E-33	6.19E-31
c63736_g3	122.0683737	0	Inf	7.91E-33	6.23E-31
c65469_g1	238.6818949	1.229529687	7.6008	8.26E-33	6.50E-31
c64066_g1	395.2791593	1.475006651	8.066	1.02E-32	7.98E-31
c60035_g1	239.2463958	1.825538174	7.034	1.11E-32	8.72E-31
c94502_g1	171.2040746	0	Inf	1.32E-32	1.04E-30
c39926_g1	1184.897508	173.208439	2.7742	1.49E-32	1.16E-30
c51485_g1	10113.14323	1730.340211	2.5471	1.54E-32	1.20E-30
c63997_g1	213.2546492	1398.658744	-2.7134	1.57E-32	1.22E-30
c91900_g1	717.5998816	1.893080021	8.5663	1.96E-32	1.52E-30
c50646_g1	247.8262673	0	Inf	2.07E-32	1.61E-30
c56069_g1	136.6215232	0.331775167	8.6858	2.67E-32	2.07E-30
c76379_g1	291.9436549	0	Inf	2.88E-32	2.23E-30
c58684_g1	1040.675028	65.17980398	3.997	2.97E-32	2.30E-30
c60060_g1	343.453308	0	Inf	3.03E-32	2.34E-30
c61236_g1	110.5351364	0.282989676	8.6095	3.32E-32	2.55E-30
c86654_g1	77.65711713	0	Inf	5.15E-32	3.96E-30
c64751_g1	120.5741468	4.080422498	4.8851	5.66E-32	4.34E-30
c17023_g1	412.1771957	0	Inf	6.03E-32	4.62E-30
c62837_g1	748.4983377	0.298004244	11.294	6.22E-32	4.76E-30
c66432_g2	0.68111134	101.152161	-7.2144	6.59E-32	5.03E-30
c13731_g1	76.87179046	0	Inf	7.26E-32	5.54E-30
c66721_g1	342.850113	5.375301751	5.9951	1.11E-31	8.43E-30
c85869_g1	240.8273561	7.836553406	4.9416	1.59E-31	1.21E-29
c40020_g2	186.3206549	1179.334659	-2.6621	2.12E-31	1.61E-29
c85911_g1	4.599194944	1694.131419	-8.5249	2.39E-31	1.81E-29
c50178_g1	119.5150561	4.378426742	4.7706	2.46E-31	1.86E-29
c63890_g1	7.013636204	148.5827414	-4.405	3.68E-31	2.78E-29
c67831_g2	986.2486881	155.1038931	2.6687	3.73E-31	2.82E-29
c47239_g1	118.6510459	0.331775167	8.4823	5.18E-31	3.90E-29
c52765_g1	330.3909951	2.772078185	6.8971	5.23E-31	3.93E-29
c81377_g1	453.2744575	59.90185667	2.9197	5.86E-31	4.40E-29
c64138_g1	1170.887546	14.62306175	6.3232	6.49E-31	4.86E-29
c38579_g1	598.1327216	13.73434031	5.4446	9.79E-31	7.32E-29
c67038_g12	4.13227896	124.5022368	-4.9131	1.50E-30	1.12E-28
c37796_g1	137.077874	875.5037591	-2.6751	2.07E-30	1.54E-28
c85798_g1	782.9847684	5.22739577	7.2267	2.17E-30	1.61E-28
c63348_g1	222.5250641	0.614764843	8.4997	2.86E-30	2.13E-28
c55201_g1	88.21655189	1.244544254	6.1474	3.53E-30	2.62E-28
c62979_g2	84.53437577	0.863983596	6.6124	3.55E-30	2.63E-28
c94734_g1	404.8259354	1.278315178	8.3069	3.95E-30	2.92E-28
c51547_g1	1307.82092	6.246768924	7.7098	5.82E-30	4.30E-28
c65382_g13	2.901436376	109.9150908	-5.2435	5.93E-30	4.37E-28
c21036_g1	70.78903231	0	Inf	6.60E-30	4.85E-28
c46313_g1	6.027107673	1022.549413	-7.4065	6.60E-30	4.85E-28
c60146_g1	318.6751545	36.99199414	3.1068	6.62E-30	4.86E-28
c46310_g1	89.18376854	0.614764843	7.1806	6.88E-30	5.05E-28
c54186_g1	75.12842098	0.331775167	7.823	8.49E-30	6.21E-28
c64695_g1	302.6255915	1728.683588	-2.5141	1.19E-29	8.73E-28
c59921_g1	434.6309354	3.945338803	6.7835	1.31E-29	9.55E-28
c66395_g1	449.1590621	10.69802881	5.3918	1.38E-29	1.01E-27
c66830_g2	127.8838294	6.539481872	4.2895	1.46E-29	1.06E-27
c60477_g2	788.5278183	115.2512355	2.7744	1.48E-29	1.07E-27
c91858_g1	375.0786295	0.298004244	10.298	1.60E-29	1.16E-27
c7595_g1	1413.014549	5.077297508	8.1205	1.63E-29	1.18E-27
c74184_g1	69.60130191	0	Inf	2.26E-29	1.63E-27
c21321_g1	368.1746613	1.293329746	8.1532	2.31E-29	1.67E-27
c60212_g1	146.1562443	0.863983596	7.4023	3.14E-29	2.26E-27
c7309_g1	156.5010004	0	Inf	3.37E-29	2.43E-27
c66042_g4	74.82463678	0.298004244	7.972	4.03E-29	2.90E-27
c65582_g1	372.1013484	49.59876031	2.9073	4.63E-29	3.33E-27
c66228_g1	3955.442156	742.849379	2.4127	5.73E-29	4.11E-27
c66570_g1	188.5067999	16.20467247	3.5401	5.75E-29	4.12E-27
c37615_g1	89.19630684	1.761738115	5.6619	6.57E-29	4.69E-27
c97540_g1	584.7621527	0	Inf	7.38E-29	5.27E-27
c66053_g1	4740.698233	1.893080021	11.29	7.58E-29	5.40E-27
c61574_g1	491.9744852	0.663550335	9.5342	7.64E-29	5.43E-27
c63171_g1	16.04257591	2181.960316	-7.0876	7.86E-29	5.58E-27
c11800_g1	19.49756319	212.6512713	-3.4471	8.10E-29	5.75E-27
c63956_g1	140.1219078	850.9985563	-2.6025	9.83E-29	6.96E-27
c66854_g1	624.0090893	5.144839355	6.9223	1.06E-28	7.46E-27
c66432_g6	11.20451957	161.1540923	-3.8463	1.43E-28	1.01E-26
c59743_g1	728.3812496	35.87724228	4.3436	1.52E-28	1.07E-26
c13106_g1	66.72789605	0	Inf	1.66E-28	1.17E-26
c98695_g1	66.69691161	0	Inf	1.67E-28	1.18E-26
c80455_g1	25.84766846	243.262367	-3.2344	2.05E-28	1.44E-26
c56566_g2	99.98660698	3.289272046	4.9259	2.26E-28	1.59E-26
c74452_g1	218.1170315	0	Inf	2.37E-28	1.66E-26
c47169_g1	312.0241909	0.298004244	10.032	2.80E-28	1.96E-26
c8400_g1	125.7024848	0	Inf	2.83E-28	1.98E-26
c59182_g1	22905.26073	1888.63299	3.6003	3.16E-28	2.20E-26
c62216_g1	2277.281145	431.0891718	2.4013	3.68E-28	2.56E-26
c55746_g2	96.83182586	0	Inf	4.79E-28	3.32E-26
c65885_g1	227.1454456	24.69574312	3.2013	4.78E-28	3.32E-26
c4851_g1	1692.506415	232.7654817	2.8622	5.74E-28	3.98E-26
c69125_g1	414.0109213	0.58099392	9.4769	6.01E-28	4.16E-26
c39718_g1	9.584123604	149.0606091	-3.9591	6.25E-28	4.31E-26
c54922_g1	119.9362627	730.4299804	-2.6065	7.33E-28	5.05E-26
c86291_g1	776.8918276	4.695187342	7.3704	7.68E-28	5.29E-26
c66512_g1	281.1837409	3.051326072	6.5259	7.85E-28	5.40E-26
c98152_g1	138.5079453	0	Inf	7.98E-28	5.48E-26
c38102_g1	151.2869379	11.02606219	3.7783	8.33E-28	5.71E-26
c66720_g1	258.41301	7.795298905	5.0509	8.73E-28	5.98E-26
c66884_g1	144.7558084	841.9280481	-2.5401	9.24E-28	6.32E-26
c61333_g1	64.21382638	0	Inf	9.53E-28	6.51E-26
c59072_g1	148.2101435	10.59895573	3.8057	1.01E-27	6.89E-26
c60332_g1	1052.187311	30.45620664	5.1105	1.21E-27	8.22E-26
c85942_g1	74.09791452	0	Inf	1.36E-27	9.26E-26
c70503_g1	72.12409021	0.596008487	6.919	1.38E-27	9.40E-26
c59557_g1	135.9192534	792.0904351	-2.5429	1.75E-27	1.19E-25
c65747_g1	104.6166879	0	Inf	1.85E-27	1.25E-25
c68089_g1	548.9601026	86.27773564	2.6696	2.10E-27	1.42E-25
c57573_g1	3380.20931	633.8052274	2.415	2.15E-27	1.45E-25
c65840_g2	97.8917542	3.714876407	4.7198	2.22E-27	1.50E-25
c65874_g4	137.9677984	0.282989676	8.9294	2.49E-27	1.68E-25
c65447_g1	474.7467834	2437.01023	-2.3599	2.73E-27	1.83E-25
c61475_g2	42.9479156	323.0275983	-2.911	3.47E-27	2.33E-25
c15108_g1	211.9038036	0	Inf	3.50E-27	2.35E-25
c14965_g1	816.3858632	31.70892466	4.6863	3.54E-27	2.37E-25
c59449_g1	827.4456267	146.7915695	2.4949	4.95E-27	3.31E-25
c64428_g1	120.3778439	6.996664876	4.1048	5.27E-27	3.52E-25
c50573_g1	372.885014	0.282989676	10.364	5.32E-27	3.55E-25
c51505_g1	45.73509709	337.6084514	-2.884	5.88E-27	3.92E-25
c64278_g2	62.35502421	0	Inf	5.93E-27	3.94E-25
c61758_g1	323.6060657	1681.922168	-2.3778	6.01E-27	3.99E-25
c58203_g2	297.6113652	1552.424696	-2.383	6.45E-27	4.28E-25
c40395_g1	233.286468	0	Inf	7.96E-27	5.27E-25
c64869_g1	1645.544379	276.4646959	2.5734	9.42E-27	6.23E-25
c65551_g1	72.2144463	0.848969028	6.4104	1.50E-26	9.89E-25
c86926_g1	534.0995089	1.523792142	8.4533	1.64E-26	1.08E-24
c5551_g1	77.74584023	1.561304854	5.6379	2.40E-26	1.58E-24
c67522_g2	60.34517336	0	Inf	2.59E-26	1.70E-24
c64176_g1	134.4479164	9.727441146	3.7888	3.28E-26	2.15E-24
c81192_g1	107.5779065	0	Inf	3.37E-26	2.21E-24
c87649_g1	59.93849477	0	Inf	3.49E-26	2.28E-24
c64779_g2	5241.947132	1099.207738	2.2536	3.65E-26	2.39E-24
c42998_g1	5205.868352	1088.692036	2.2575	3.73E-26	2.44E-24
c65753_g7	250.3294317	3.930324236	5.993	4.61E-26	3.01E-24
c57341_g1	59.49165792	0	Inf	4.75E-26	3.09E-24
c59411_g1	152.9609946	8.560162011	4.1594	4.90E-26	3.19E-24
c45681_g1	333.1613915	1671.149682	-2.3265	5.40E-26	3.51E-24
c45870_g1	59.78749073	0	Inf	5.46E-26	3.54E-24
c60971_g1	321.1500021	47.39714087	2.7604	5.93E-26	3.84E-24
c57930_g1	70.50960209	0.863983596	6.3507	6.51E-26	4.21E-24
c13095_g1	1473.546661	1.810523606	9.6687	1.17E-25	7.55E-24
c97579_g1	78.100688	472.8522586	-2.598	1.23E-25	7.93E-24
c97487_g1	230.7671873	12.64368352	4.1899	1.27E-25	8.18E-24
c54401_g1	1998.863972	410.6645138	2.2831	1.58E-25	1.02E-23
c87337_g1	136.4262291	0.282989676	8.9132	1.70E-25	1.09E-23
c64500_g1	58.36961756	0	Inf	1.73E-25	1.11E-23
c65452_g8	672.839652	124.520039	2.4339	2.04E-25	1.31E-23
c36853_g1	309.6344157	0	Inf	2.43E-25	1.55E-23
c38587_g1	57.80689283	0	Inf	2.42E-25	1.55E-23
c12654_g1	215.7996495	1101.988823	-2.3523	2.63E-25	1.68E-23
c67607_g1	143.6430403	1333.909436	-3.2151	3.00E-25	1.91E-23
c66766_g2	3146.686104	626.1598103	2.3292	3.66E-25	2.33E-23
c77461_g1	75.86859191	0	Inf	3.72E-25	2.36E-23
c61237_g1	64.1991999	0.58099392	6.7879	4.05E-25	2.57E-23
c65796_g4	57.00444096	0	Inf	4.43E-25	2.81E-23
c97784_g1	110.4787187	609.0974739	-2.4629	5.10E-25	3.23E-23
c63465_g1	128.84305	0.995325502	7.0162	5.20E-25	3.29E-23
c30875_g1	33.12111093	251.6346067	-2.9255	7.06E-25	4.46E-23
c65373_g1	606.6249963	100.9457937	2.5872	8.87E-25	5.59E-23
c57238_g1	66.79654002	0.897754519	6.2173	9.18E-25	5.78E-23
c80007_g1	138.0642594	732.6952845	-2.4079	9.51E-25	5.98E-23
c97550_g1	47.70433449	322.2687167	-2.7561	1.06E-24	6.68E-23
c65305_g1	67.48331758	417.0560628	-2.6276	1.34E-24	8.41E-23
c60038_g1	502.0417189	31.39516825	3.9992	1.52E-24	9.53E-23
c80400_g1	173.268452	878.9454434	-2.3428	1.92E-24	1.20E-22
c64435_g1	726.9423165	140.9328922	2.3668	2.13E-24	1.33E-22
c45380_g1	54.74100374	0	Inf	2.16E-24	1.35E-22
c46120_g1	197.4380844	979.7040592	-2.3109	2.38E-24	1.48E-22
c57410_g1	131.0659184	0.331775167	8.6259	2.60E-24	1.62E-22
c16434_g1	125.1748762	9.864074348	3.6656	2.79E-24	1.73E-22
c4299_g1	54.42554699	0	Inf	2.87E-24	1.78E-22
c62294_g2	53.51265989	344.7571903	-2.6876	3.34E-24	2.07E-22
c63003_g1	123.1274105	9.787499417	3.6531	4.45E-24	2.75E-22
c56810_g1	75.30214601	434.2931472	-2.5279	4.52E-24	2.80E-22
c11950_g1	87.60730587	0	Inf	4.93E-24	3.04E-22
c13109_g1	491.756663	2.10852785	7.8656	5.30E-24	3.27E-22
c68476_g1	126.085532	0	Inf	8.42E-24	5.19E-22
c20374_g1	55.85727938	345.2507696	-2.6278	8.58E-24	5.28E-22
c68359_g1	269.0548048	24.38582333	3.4638	8.59E-24	5.28E-22
c58355_g2	149.5860822	4.831820544	4.9523	8.87E-24	5.45E-22
c57466_g1	712.8623991	7.898161184	6.496	8.94E-24	5.48E-22
c66707_g1	559.2658244	0.331775167	10.719	9.88E-24	6.05E-22
c50431_g1	27.89186822	215.3805929	-2.949	1.01E-23	6.17E-22
c97284_g1	2850.482169	7.189567146	8.6311	1.04E-23	6.36E-22
c2277_g1	390.4148412	1797.823773	-2.2032	1.07E-23	6.53E-22
c62841_g1	792.8455064	161.5239487	2.2953	1.15E-23	7.01E-22
c66263_g4	213.7346738	16.67377102	3.6802	1.22E-23	7.39E-22
c81414_g1	56.70697516	0.282989676	7.6466	1.25E-23	7.56E-22
c11029_g1	70.26809883	0	Inf	1.29E-23	7.80E-22
c39739_g1	62.32577125	372.3311894	-2.5787	1.32E-23	7.99E-22
c98170_g1	297.688958	2.80210732	6.7311	1.33E-23	8.05E-22
c97504_g1	631.0644464	54.16479803	3.5424	1.53E-23	9.22E-22
c40084_g1	143.8154444	716.1510419	-2.316	1.75E-23	1.06E-21
c62242_g1	55.77609711	342.6008311	-2.6188	1.79E-23	1.08E-21
c64906_g1	213.3234363	28.55628582	2.9012	2.02E-23	1.21E-21
c60644_g1	52.26382636	0	Inf	2.14E-23	1.29E-21
c74264_g1	286.9617341	1333.535086	-2.2163	2.29E-23	1.37E-21
c53435_g1	2639.288964	395.5773065	2.7381	2.87E-23	1.72E-21
c19907_g1	190.5642348	3198.800684	-4.0692	3.10E-23	1.86E-21
c64594_g3	56.47642184	0	Inf	3.70E-23	2.22E-21
c51370_g1	69.27830432	1.825538174	5.246	3.74E-23	2.24E-21
c59613_g1	1151.523648	72.96146869	3.9803	6.34E-23	3.79E-21
c52395_g1	54.70838631	0.331775167	7.3654	6.77E-23	4.04E-21
c56455_g2	54.57996014	328.3350468	-2.5887	6.81E-23	4.06E-21
c59570_g1	50.98737285	0	Inf	6.90E-23	4.10E-21
c87026_g1	117.1238449	0.912769087	7.0036	7.14E-23	4.24E-21
c15295_g1	265.8552339	1220.023348	-2.1982	7.16E-23	4.24E-21
c46358_g1	1835.466486	210.8300703	3.122	7.15E-23	4.24E-21
c62361_g1	70.46353599	2.05600057	5.099	7.37E-23	4.36E-21
c53855_g1	50.25015584	0	Inf	8.27E-23	4.89E-21
c66310_g2	69.50121831	0	Inf	8.80E-23	5.19E-21
c59953_g1	559.8319136	2.059742359	8.0864	9.04E-23	5.33E-21
c62993_g1	2844.234052	663.3790998	2.1001	9.87E-23	5.81E-21
c63327_g1	109.7193344	561.244483	-2.3548	1.10E-22	6.48E-21
c53878_g1	22.23663503	181.4633298	-3.0287	1.13E-22	6.63E-21
c54436_g2	82.33280893	1.776752683	5.5342	1.14E-22	6.67E-21
c99153_g1	225.0921871	0.298004244	9.561	1.16E-22	6.79E-21
c60472_g1	212.3895317	1.493763007	7.1516	1.58E-22	9.24E-21
c60864_g1	20.57149389	173.9929178	-3.0803	1.61E-22	9.41E-21
c74763_g1	617.2901901	125.3197014	2.3003	1.63E-22	9.53E-21
c51705_g1	92.33569424	0	Inf	1.80E-22	1.05E-20
c42977_g1	415.3627923	9.316851352	5.4784	1.93E-22	1.13E-20
c67503_g1	201.7914473	28.64482371	2.8165	1.98E-22	1.15E-20
c39097_g1	157.4714126	12.82536043	3.618	2.17E-22	1.26E-20
c15073_g1	1.203677808	65.23151935	-5.76	2.18E-22	1.26E-20
c79938_g1	151.2854034	719.7280739	-2.2502	2.52E-22	1.46E-20
c75982_g1	52.82150899	0.298004244	7.4696	2.77E-22	1.60E-20
c63021_g1	106.8156128	0	Inf	2.90E-22	1.68E-20
c51697_g1	164.8521933	13.32599021	3.6289	2.97E-22	1.71E-20
c92404_g1	49.02685409	0	Inf	3.31E-22	1.91E-20
c53402_g1	1705.493106	322.8216841	2.4014	3.40E-22	1.96E-20
c63346_g1	342.1798084	6.599540142	5.6962	4.03E-22	2.32E-20
c66422_g2	282.4581509	4.069149719	6.1172	4.09E-22	2.35E-20
c57606_g1	315.8593723	1375.473767	-2.1226	4.49E-22	2.58E-20
c15624_g1	236.2008979	2.708278126	6.4465	4.60E-22	2.64E-20
c45433_g1	1029.916674	21.8561705	5.5583	4.88E-22	2.79E-20
c64055_g1	635.0984013	133.2094723	2.2533	5.09E-22	2.91E-20
c53852_g1	82.03207715	4.284597548	4.259	5.32E-22	3.04E-20
c66977_g2	394.7490073	21.6272102	4.19	5.84E-22	3.33E-20
c61940_g1	57.77896081	0	Inf	5.87E-22	3.35E-20
c66626_g2	0	71.800435	#NAME?	5.91E-22	3.37E-20
c65701_g1	117.8045457	10.63646844	3.4693	6.42E-22	3.65E-20
c57565_g1	13.19679002	133.921118	-3.3431	6.90E-22	3.92E-20
c65705_g3	533.0978987	8.02950309	6.0529	7.08E-22	4.02E-20
c59035_g1	291.7051595	50.59951935	2.5273	7.28E-22	4.12E-20
c45807_g1	89.92684876	461.4761654	-2.3594	7.68E-22	4.34E-20
c63915_g1	47.93534299	0	Inf	8.37E-22	4.73E-20
c67916_g1	772.5625792	168.2918698	2.1987	8.42E-22	4.76E-20
c45200_g1	4.31930954	116.7219793	-4.7561	9.87E-22	5.57E-20
c62907_g1	111.0334474	9.667382876	3.5217	1.01E-21	5.67E-20
c54252_g2	51.18857472	0.298004244	7.4243	1.03E-21	5.81E-20
c37511_g1	1550.184001	39.12306755	5.3083	1.06E-21	5.94E-20
c50285_g1	47.66463141	0	Inf	1.12E-21	6.26E-20
c54708_g1	47.50771953	0	Inf	1.16E-21	6.50E-20
c42086_g1	47.30060982	0	Inf	1.22E-21	6.85E-20
c74370_g1	738.9186321	17.86952979	5.3698	1.26E-21	7.06E-20
c85762_g1	11416.90176	2844.853264	2.0047	1.33E-21	7.45E-20
c53624_g1	102.7804636	509.9177555	-2.3107	1.50E-21	8.39E-20
c57304_g1	84.59992269	0	Inf	1.52E-21	8.49E-20
c8227_g1	622.0580118	9.470738817	6.0374	1.66E-21	9.25E-20
c67472_g4	17.87421331	155.5506627	-3.1214	1.74E-21	9.68E-20
c67758_g3	2517.59802	611.2523105	2.0422	2.01E-21	1.12E-19
c58693_g2	10.56061257	734.2616177	-6.1195	2.12E-21	1.18E-19
c93530_g1	46.48811838	0	Inf	2.33E-21	1.29E-19
c80404_g1	80.20783745	0.565979352	7.1468	2.52E-21	1.39E-19
c62141_g1	903.7048513	165.7744439	2.4466	2.74E-21	1.51E-19
c35397_g1	69.24359871	368.111109	-2.4104	3.16E-21	1.75E-19
c8165_g1	2.434520391	71.96550042	-4.8856	3.19E-21	1.76E-19
c54953_g1	945.2253632	217.4591391	2.1199	3.69E-21	2.03E-19
c32388_g1	110.0485072	731.5526073	-2.7328	3.73E-21	2.05E-19
c74185_g1	60.6024809	330.138804	-2.4456	4.23E-21	2.32E-19
c42437_g1	381.7366787	74.52213077	2.3568	4.56E-21	2.51E-19
c46296_g1	95.46095498	1.259558822	6.2439	4.62E-21	2.53E-19
c15887_g1	446.571154	0.331775167	10.394	4.76E-21	2.61E-19
c7975_g1	23.13576139	171.3816627	-2.889	7.04E-21	3.85E-19
c16083_g1	185.1186101	809.366176	-2.1283	7.87E-21	4.30E-19
c74114_g1	45.08573744	0	Inf	8.09E-21	4.41E-19
c93508_g1	77.14535747	0.298004244	8.0161	8.35E-21	4.56E-19
c68013_g1	423.7436601	1732.568037	-2.0316	8.37E-21	4.56E-19
c63360_g1	286.8326391	1209.621774	-2.0763	8.48E-21	4.61E-19
c7617_g1	2320.45412	128.0892022	4.1792	1.00E-20	5.45E-19
c50612_g1	812.8883455	187.3190028	2.1176	1.10E-20	5.99E-19
c67726_g4	1301.906108	315.5450274	2.0447	1.11E-20	6.00E-19
c93487_g1	50.845498	0	Inf	1.12E-20	6.04E-19
c66083_g2	88.26910533	683.9416156	-2.9539	1.13E-20	6.11E-19
c61756_g1	27.66676756	188.7007757	-2.7699	1.21E-20	6.56E-19
c60618_g1	51.79364439	285.4494407	-2.4624	1.25E-20	6.77E-19
c69323_g1	153.2562738	686.7877587	-2.1639	1.28E-20	6.88E-19
c65636_g1	3875.871009	722.019727	2.4244	1.74E-20	9.35E-19
c37773_g1	215.0942826	920.9085841	-2.0981	1.78E-20	9.59E-19
c61832_g1	15.172801	133.7042155	-3.1395	2.23E-20	1.20E-18
c86752_g1	44.50175577	0	Inf	2.29E-20	1.23E-18
c66413_g2	53.44197238	0.848969028	5.9761	2.44E-20	1.31E-18
c65694_g6	10.21962403	122.3165181	-3.5812	2.50E-20	1.34E-18
c96074_g1	43.75363345	0	Inf	2.78E-20	1.49E-18
c67344_g1	125.7257853	12.4694902	3.3338	2.89E-20	1.55E-18
c16529_g1	43.5519764	0	Inf	2.93E-20	1.57E-18
c62900_g1	169.1237052	1.244544254	7.0863	3.04E-20	1.62E-18
c55232_g3	259.0310285	46.706613	2.4714	3.17E-20	1.69E-18
c80176_g1	120.2933956	549.0574546	-2.1904	3.42E-20	1.82E-18
c91608_g1	2865.706686	393.2579051	2.8653	3.95E-20	2.10E-18
c74445_g1	128.7928968	0.565979352	7.8301	4.18E-20	2.22E-18
c67279_g1	318.1433696	62.0322873	2.3586	4.31E-20	2.28E-18
c55121_g1	502.720261	110.8819367	2.1807	4.65E-20	2.46E-18
c60450_g2	92.84036825	2.474073941	5.2298	4.67E-20	2.47E-18
c65392_g1	56.61738632	1.444977515	5.2921	5.46E-20	2.89E-18
c62651_g1	87.94319845	0.912769087	6.5902	5.95E-20	3.14E-18
c65000_g1	554.2935325	10.2934205	5.7509	5.95E-20	3.14E-18
c59875_g1	43.227801	0	Inf	6.25E-20	3.29E-18
c36527_g1	1229.14326	307.230748	2.0003	6.96E-20	3.66E-18
c59884_g1	112.8589096	508.4179842	-2.1715	7.84E-20	4.12E-18
c57971_g1	42.59393357	0	Inf	9.25E-20	4.86E-18
c66080_g1	745.3892237	2857.561735	-1.9387	1.06E-19	5.54E-18
c46104_g1	49.30806043	0.565979352	6.4449	1.10E-19	5.74E-18
c20163_g1	1156.526338	289.1087382	2.0001	1.32E-19	6.89E-18
c47273_g1	185.3504843	771.9331773	-2.0582	1.38E-19	7.21E-18
c67431_g2	90.1955168	3.191701063	4.8207	1.40E-19	7.31E-18
c64281_g3	0	46.08057537	#NAME?	1.53E-19	7.98E-18
c64175_g2	27.73791026	179.7999002	-2.6965	1.56E-19	8.14E-18
c66392_g1	213.6228472	36.65866946	2.5428	1.65E-19	8.58E-18
c26885_g1	48.55667213	0.663550335	6.1933	1.95E-19	1.02E-17
c91676_g1	41.86099141	0	Inf	2.21E-19	1.15E-17
c59527_g1	483.6086005	79.039383	2.6132	2.23E-19	1.16E-17
c38315_g1	99.34116549	2.104786062	5.5606	2.26E-19	1.17E-17
c3200_g1	211.2360259	862.5548312	-2.0298	2.28E-19	1.18E-17
c26428_g1	1732.191193	407.4511739	2.0879	2.36E-19	1.22E-17
c64046_g1	39.97074961	226.6620245	-2.5035	2.51E-19	1.30E-17
c62692_g1	2284.097815	387.3512068	2.5599	2.93E-19	1.51E-17
c78351_g1	51.81108166	0	Inf	2.96E-19	1.52E-17
c67146_g1	187.6417104	779.5814496	-2.0547	3.16E-19	1.63E-17
c21503_g1	91.82984242	0	Inf	3.80E-19	1.96E-17
c52543_g1	50.38581079	0.878998163	5.841	3.81E-19	1.96E-17
c68798_g1	337.9707578	7.620462803	5.4709	6.92E-19	3.55E-17
c80126_g1	110.6517469	487.6662469	-2.1399	8.72E-19	4.47E-17
c12854_g1	39.93681125	0	Inf	9.19E-19	4.71E-17
c58444_g2	39.59832144	0	Inf	1.01E-18	5.15E-17
c64378_g1	30.86684754	188.5086853	-2.6105	1.03E-18	5.24E-17
c13916_g1	42.83988061	0	Inf	1.11E-18	5.67E-17
c67287_g4	21.60113461	150.1055794	-2.7968	1.13E-18	5.78E-17
c45914_g1	2.815667196	483.492746	-7.4239	1.22E-18	6.19E-17
c75350_g1	485.3541847	112.9183959	2.1038	1.29E-18	6.57E-17
c73995_g1	315.1909682	1211.635316	-1.9427	1.76E-18	8.95E-17
c57111_g1	53.43193281	270.6503452	-2.3407	2.05E-18	1.04E-16
c91880_g1	39.36995479	0	Inf	2.13E-18	1.08E-16
c47170_g1	151.5437198	612.0815422	-2.014	2.22E-18	1.13E-16
c37186_g1	17132.04024	2399.652479	2.8358	2.25E-18	1.14E-16
c66879_g1	1.082337276	52.48502097	-5.5997	2.31E-18	1.17E-16
c55663_g1	42.37591855	0	Inf	2.33E-18	1.18E-16
c63185_g1	2712.67288	9568.633632	-1.8186	2.82E-18	1.42E-16
c45211_g1	84.02761358	3.636061781	4.5304	3.25E-18	1.64E-16
c71074_g1	38.29174924	0	Inf	3.60E-18	1.81E-16
c46353_g3	52.76957967	0	Inf	3.73E-18	1.88E-16
c20177_g1	41.72579165	0.331775167	6.9746	3.74E-18	1.88E-16
c67837_g1	147873.6841	32881.81375	2.169	3.83E-18	1.92E-16
c17377_g1	4.395039154	132.6996877	-4.9161	4.56E-18	2.28E-16
c56687_g1	7170.66768	1305.6194	2.4574	4.99E-18	2.50E-16
c85774_g1	39.85649472	215.6434933	-2.4358	5.02E-18	2.51E-16
c61387_g1	205.5374669	795.5978414	-1.9526	5.83E-18	2.91E-16
c56478_g1	137.6953834	553.6130588	-2.0074	6.23E-18	3.11E-16
c76502_g1	71.94786645	0	Inf	6.32E-18	3.15E-16
c57376_g1	79.56493933	356.7647072	-2.1648	6.37E-18	3.17E-16
c11711_g1	125.7949829	517.9115594	-2.0416	6.53E-18	3.25E-16
c59441_g1	37.742018	0	Inf	6.63E-18	3.30E-16
c98389_g1	37.65624882	0	Inf	6.79E-18	3.37E-16
c51098_g1	40.68611137	0.331775167	6.9382	7.63E-18	3.79E-16
c67515_g1	140.800734	21.47711194	2.7128	7.75E-18	3.84E-16
c61010_g1	149.0793647	0	Inf	7.86E-18	3.89E-16
c53746_g2	1501.530337	411.7298374	1.8667	8.77E-18	4.34E-16
c63171_g2	50.7857158	606.5762593	-3.5782	8.84E-18	4.37E-16
c57149_g1	574.412197	2045.024103	-1.832	9.26E-18	4.57E-16
c59170_g1	69.05070492	0	Inf	1.12E-17	5.52E-16
c65940_g1	9.461150082	93.17833162	-3.2999	1.12E-17	5.52E-16
c97424_g1	214.3334531	809.1449833	-1.9165	1.12E-17	5.52E-16
c88926_g1	37.34374598	0	Inf	1.18E-17	5.78E-16
c12584_g1	0	178.3031394	#NAME?	1.28E-17	6.27E-16
c66826_g2	40.23764153	0.298004244	7.0771	1.35E-17	6.64E-16
c62116_g1	825.1918724	218.5644047	1.9167	1.43E-17	7.02E-16
c62259_g1	37.12496372	0	Inf	1.58E-17	7.71E-16
c63926_g1	40.53892699	0.282989676	7.1624	1.58E-17	7.71E-16
c66908_g1	1619.333619	50.4740641	5.0037	1.58E-17	7.71E-16
c60471_g1	45.8898223	0	Inf	1.69E-17	8.23E-16
c66121_g2	100.7073229	0	Inf	1.69E-17	8.23E-16
c64334_g1	473.0197438	117.9843463	2.0033	1.78E-17	8.65E-16
c38629_g1	39.11886716	0	Inf	1.82E-17	8.84E-16
c52613_g1	36.36134918	0	Inf	1.95E-17	9.48E-16
c42403_g1	118.2362024	479.3701554	-2.0195	2.06E-17	9.99E-16
c59368_g1	90.72089406	9.862524841	3.2014	2.14E-17	1.04E-15
c59952_g1	528.4034041	53.51561948	3.3036	2.36E-17	1.14E-15
c39766_g2	810.9056419	4406.605331	-2.4421	2.41E-17	1.17E-15
c39670_g2	316.9912552	71.19749088	2.1545	2.45E-17	1.18E-15
c66375_g2	452.7780211	111.3068508	2.0243	2.46E-17	1.19E-15
c68379_g1	47.17172845	0	Inf	2.56E-17	1.23E-15
c68237_g1	1437.647514	402.1757777	1.8378	2.58E-17	1.25E-15
c66309_g4	12.43994906	110.8108696	-3.155	2.69E-17	1.30E-15
c13057_g1	349.005818	1252.239142	-1.8432	3.05E-17	1.47E-15
c93467_g1	42.23745281	0	Inf	3.25E-17	1.56E-15
c50509_g1	57.04327829	0.629779411	6.5011	3.27E-17	1.57E-15
c74764_g1	45.94679371	228.2578379	-2.3126	3.48E-17	1.67E-15
c13081_g1	248.3359834	923.2118956	-1.8944	3.54E-17	1.70E-15
c66925_g1	293.0340867	1293.83139	-2.1425	4.27E-17	2.04E-15
c4251_g1	135.7862403	21.1828969	2.6804	4.30E-17	2.05E-15
c14239_g1	35.91124634	0	Inf	4.44E-17	2.12E-15
c8881_g1	72.34724583	314.9514546	-2.1221	4.67E-17	2.23E-15
c67470_g5	47.44421615	230.3324526	-2.2794	4.93E-17	2.35E-15
c86507_g1	35.52169296	0	Inf	4.96E-17	2.36E-15
c9346_g1	506.0266818	1766.64506	-1.8037	4.97E-17	2.37E-15
c15328_g1	356.9909434	7.457542254	5.581	5.12E-17	2.44E-15
c67594_g8	6748.787712	1015.308278	2.7327	5.15E-17	2.44E-15
c63675_g1	95.15313755	11.42387711	3.0582	5.17E-17	2.45E-15
c61011_g2	272.4888307	984.0388495	-1.8525	5.24E-17	2.48E-15
c36790_g1	55.24776593	256.4244825	-2.2145	5.38E-17	2.55E-15
c64124_g1	100.1883625	411.9325783	-2.0397	5.98E-17	2.83E-15
c64045_g1	1227.021912	347.6129008	1.8196	7.60E-17	3.59E-15
c47290_g1	4729.346755	861.7543631	2.4563	9.01E-17	4.25E-15
c63441_g1	34.94184302	0	Inf	9.32E-17	4.40E-15
c66608_g2	35.62886221	0	Inf	9.89E-17	4.66E-15
c40034_g1	88.54781293	10.05921631	3.1379	1.04E-16	4.90E-15
c15741_g1	82.80558813	3.915309668	4.4025	1.07E-16	5.01E-15
c63544_g1	433.6176268	1509.5882	-1.7997	1.09E-16	5.10E-15
c5064_g1	108.451189	434.241337	-2.0015	1.12E-16	5.28E-15
c62349_g1	54.00337618	0.298004244	7.5016	1.21E-16	5.65E-15
c40111_g1	34.45943482	0	Inf	1.35E-16	6.33E-15
c39818_g1	103.6683726	6.691129641	3.9536	1.46E-16	6.85E-15
c85989_g1	2700.744144	806.0301143	1.7445	1.62E-16	7.58E-15
c26126_g1	37.58347313	0.282989676	7.0532	1.66E-16	7.77E-15
c93306_g1	34.36657999	0	Inf	1.76E-16	8.19E-15
c44336_g1	23.56328636	143.0452093	-2.6019	1.79E-16	8.35E-15
c67247_g3	142.4654199	24.52090702	2.5385	1.84E-16	8.59E-15
c39766_g1	86.09559707	470.6268618	-2.4506	1.87E-16	8.72E-15
c2489_g1	34.05820888	0	Inf	1.92E-16	8.92E-15
c39018_g1	34.01259797	0	Inf	1.94E-16	9.03E-15
c11109_g1	48.38839975	331.2833958	-2.7753	2.15E-16	9.97E-15
c54459_g1	33.78836304	0	Inf	2.62E-16	1.22E-14
c66096_g2	16.27521741	113.9610522	-2.8078	3.01E-16	1.40E-14
c69284_g1	35.97016281	0	Inf	3.30E-16	1.52E-14
c63984_g1	84.74811593	9.937597679	3.0922	3.36E-16	1.55E-14
c27884_g1	70.43123062	0	Inf	3.38E-16	1.56E-14
c50693_g1	662.7361014	103.6060239	2.6773	3.45E-16	1.59E-14
c56455_g1	65.29203193	282.6435173	-2.114	3.75E-16	1.73E-14
c62102_g1	108.2991314	434.7464193	-2.0052	3.79E-16	1.75E-14
c64880_g2	503.1101826	1678.738566	-1.7384	3.83E-16	1.76E-14
c85783_g1	538.8754647	144.9946532	1.894	4.06E-16	1.86E-14
c65377_g1	123.2583354	19.71911561	2.644	4.20E-16	1.93E-14
c68117_g1	629.5381484	2095.660363	-1.735	4.79E-16	2.20E-14
c60106_g1	2475.893171	261.9536043	3.2406	5.71E-16	2.62E-14
c45865_g1	36.27690093	0.298004244	6.9276	5.86E-16	2.68E-14
c40042_g1	147.345366	26.82617376	2.4575	6.02E-16	2.75E-14
c21298_g1	401.2360273	1364.034327	-1.7654	6.34E-16	2.89E-14
c65328_g1	467.3237729	1562.794793	-1.7416	6.58E-16	3.00E-14
c64939_g1	5764.977818	1802.281671	1.6775	6.96E-16	3.17E-14
c66398_g4	0	35.8674716	#NAME?	7.10E-16	3.23E-14
c8272_g1	41.81701349	203.0925631	-2.28	7.21E-16	3.28E-14
c62864_g1	268.0023	9.291254193	4.8502	7.45E-16	3.39E-14
c80012_g1	254.9587288	889.2605296	-1.8023	7.79E-16	3.54E-14
c62077_g2	290.682365	986.6906425	-1.7632	8.58E-16	3.90E-14
c81032_g1	86.86269115	0	Inf	8.68E-16	3.94E-14
c67430_g3	2.89139681	54.73323362	-4.2426	8.75E-16	3.96E-14
c56670_g1	80.30114747	1.177002407	6.0922	8.77E-16	3.97E-14
c66271_g2	121.5686713	19.36858409	2.65	8.85E-16	4.00E-14
c93447_g1	32.83032022	0	Inf	8.91E-16	4.02E-14
c65322_g1	98.37534021	0.298004244	8.3668	1.01E-15	4.54E-14
c57336_g1	71.87773261	0.298004244	7.9141	1.21E-15	5.46E-14
c62880_g1	529.9184796	146.2247782	1.8576	1.31E-15	5.92E-14
c64859_g1	236.2944049	54.69860338	2.111	1.44E-15	6.50E-14
c41084_g1	31.97930351	0	Inf	1.45E-15	6.50E-14
c61836_g1	76.30330102	8.473863808	3.1707	1.54E-15	6.91E-14
c58488_g1	1119.677198	317.0885095	1.8201	1.73E-15	7.75E-14
c47242_g1	339.6851211	0.58099392	9.1915	1.79E-15	8.04E-14
c66362_g4	31.51238753	0	Inf	2.10E-15	9.42E-14
c4314_g1	33.50093681	0	Inf	2.59E-15	1.16E-13
c65047_g1	50.31630108	2.734565473	4.2016	2.64E-15	1.18E-13
c74466_g1	94.72148086	363.3685166	-1.9397	2.66E-15	1.19E-13
c87428_g1	31.45051714	0	Inf	2.72E-15	1.21E-13
c66220_g1	281.6102851	953.8870279	-1.7601	2.80E-15	1.25E-13
c3403_g1	109.6784535	406.7192698	-1.8908	3.04E-15	1.35E-13
c11250_g1	10.21799104	85.19904181	-3.0597	3.18E-15	1.41E-13
c38892_g1	39.3984405	0	Inf	3.32E-15	1.48E-13
c22577_g1	260.6168339	11.64456882	4.4842	3.39E-15	1.50E-13
c65043_g1	85.75549084	3.817738686	4.4894	3.49E-15	1.55E-13
c55869_g1	574.4555205	164.6633864	1.8027	3.66E-15	1.62E-13
c62289_g2	43.31388224	0	Inf	3.67E-15	1.63E-13
c67789_g4	1.773488182	46.68716645	-4.7184	3.98E-15	1.76E-13
c3230_g1	193.3746629	42.14052787	2.1981	4.03E-15	1.78E-13
c62395_g1	123.5984582	21.19567177	2.5438	4.06E-15	1.79E-13
c66289_g2	310.2372117	79.04979646	1.9725	4.19E-15	1.85E-13
c74238_g1	66.5660852	269.9292672	-2.0197	4.67E-15	2.06E-13
c63212_g1	32.20572511	160.7135208	-2.3191	4.73E-15	2.08E-13
c45401_g1	30.77399271	0	Inf	5.36E-15	2.36E-13
c52923_g1	389.3031971	1270.041867	-1.7059	5.47E-15	2.41E-13
c67737_g1	116.4087952	15.07047407	2.9494	5.55E-15	2.44E-13
c80064_g1	75.45927146	0	Inf	5.96E-15	2.62E-13
c21792_g1	28.11228348	147.9273174	-2.3956	6.12E-15	2.68E-13
c8382_g1	33.23567788	0.282989676	6.8758	6.75E-15	2.96E-13
c45059_g1	2797.791969	894.8669365	1.6445	7.02E-15	3.07E-13
c64667_g2	65.51549961	265.7105671	-2.0199	7.01E-15	3.07E-13
c56585_g1	109.9372509	407.4531971	-1.89	7.28E-15	3.18E-13
c65090_g4	30.524226	0	Inf	7.33E-15	3.20E-13
c67787_g2	2.510250006	50.17231807	-4.321	7.89E-15	3.44E-13
c38484_g1	44.97148255	0	Inf	8.09E-15	3.52E-13
c65097_g1	134.4256506	25.0794028	2.4222	8.10E-15	3.52E-13
c50469_g1	1447.19726	455.7130834	1.6671	8.31E-15	3.61E-13
c37969_g1	30.64393355	0	Inf	9.02E-15	3.92E-13
c60222_g1	125.1010917	7.022904809	4.1549	9.74E-15	4.22E-13
c65256_g1	0.335535887	36.16178147	-6.7519	9.74E-15	4.22E-13
c20200_g1	30.32552287	0	Inf	9.90E-15	4.29E-13
c58693_g1	11.76429038	1340.240361	-6.8319	1.08E-14	4.68E-13
c61400_g2	35.56893687	0	Inf	1.10E-14	4.74E-13
c66180_g4	29.90585079	0	Inf	1.12E-14	4.84E-13
c64314_g1	1654.814346	525.6023991	1.6546	1.20E-14	5.16E-13
c63032_g1	1.082337276	155.697858	-7.1685	1.20E-14	5.16E-13
c65809_g1	57.87803554	240.0539327	-2.0523	1.31E-14	5.64E-13
c100181_g1	30.13140664	0	Inf	1.34E-14	5.75E-13
c68340_g1	11.51997632	86.91659555	-2.9155	1.38E-14	5.96E-13
c59873_g1	82.54272944	0	Inf	1.44E-14	6.19E-13
c74528_g1	29.86864645	0	Inf	1.44E-14	6.19E-13
c65061_g1	96.0715758	14.6906036	2.7092	1.51E-14	6.49E-13
c36384_g1	29.67702896	0	Inf	1.53E-14	6.55E-13
c91553_g1	288.535895	934.9973399	-1.6962	1.61E-14	6.90E-13
c67415_g10	138.2528244	27.43559989	2.3332	1.62E-14	6.91E-13
c59818_g4	29.38328432	0	Inf	1.67E-14	7.13E-13
c61706_g2	41.94248574	0	Inf	1.76E-14	7.53E-13
c63110_g1	46.25547688	0.298004244	7.2781	1.83E-14	7.80E-13
c69034_g1	347.3035264	93.18212082	1.8981	1.84E-14	7.85E-13
c57419_g1	309.3559778	992.0495424	-1.6811	1.85E-14	7.90E-13
c41963_g1	29.60970592	0	Inf	1.99E-14	8.45E-13
c53465_g1	73.05628919	284.2038206	-1.9598	2.03E-14	8.63E-13
c59215_g1	393.554773	1241.810501	-1.6578	2.07E-14	8.81E-13
c66693_g8	29.16908897	0	Inf	2.26E-14	9.61E-13
c21445_g1	645.62661	195.9773786	1.72	2.44E-14	1.03E-12
c70496_g1	28.90632877	0	Inf	2.45E-14	1.04E-12
c60861_g1	788.7000254	153.7100151	2.3593	2.49E-14	1.05E-12
c80341_g1	461.2666147	0.298004244	10.596	2.53E-14	1.07E-12
c55554_g1	261.1252572	842.050878	-1.6892	2.55E-14	1.08E-12
c74658_g1	38.78037735	0	Inf	2.62E-14	1.10E-12
c43003_g1	1759.644811	571.7358331	1.6219	2.62E-14	1.11E-12
c39920_g1	491.1362649	121.8781863	2.0107	2.64E-14	1.11E-12
c64407_g1	1675.948882	84.62712839	4.3077	2.99E-14	1.26E-12
c59054_g2	840.1631148	261.3065907	1.6849	3.06E-14	1.29E-12
c80762_g1	136.2829183	472.2715281	-1.793	3.17E-14	1.33E-12
c65518_g1	5.951378059	107.2565792	-4.1717	3.22E-14	1.35E-12
c97741_g1	1232.73559	394.8335612	1.6425	3.23E-14	1.36E-12
c63916_g2	52.87084107	221.2499002	-2.0651	3.30E-14	1.38E-12
c467_g1	28.66201472	0	Inf	3.36E-14	1.41E-12
c30384_g1	36.7266917	0.878998163	5.3848	3.41E-14	1.43E-12
c60884_g1	164.3807184	550.2823837	-1.7431	3.42E-14	1.43E-12
c65380_g1	100.6266943	16.86672071	2.5768	3.79E-14	1.58E-12
c50218_g1	40.98062325	184.3726365	-2.1696	3.85E-14	1.61E-12
c59709_g1	36.06520431	0.946540011	5.2518	3.92E-14	1.64E-12
c67120_g4	104.5939669	0	Inf	3.97E-14	1.65E-12
c61480_g1	582.7101373	175.4199983	1.732	4.24E-14	1.76E-12
c57234_g1	188.357572	43.47515953	2.1152	4.51E-14	1.88E-12
c66369_g1	917.4673904	151.6774668	2.5967	4.54E-14	1.89E-12
c4938_g1	48.41316429	0	Inf	4.59E-14	1.91E-12
c65477_g1	2216.785869	742.044872	1.5789	4.79E-14	1.99E-12
c45927_g1	844.5820808	2547.165892	-1.5926	4.93E-14	2.04E-12
c61162_g1	657.8098476	46.20812808	3.8315	4.93E-14	2.04E-12
c99741_g1	136.4090593	28.02786659	2.283	5.36E-14	2.22E-12
c67508_g1	58.40192294	2.470332153	4.5632	5.69E-14	2.35E-12
c42953_g1	650.2252793	200.3498713	1.6984	5.86E-14	2.42E-12
c46358_g2	277.1531339	49.08156645	2.4974	6.03E-14	2.49E-12
c61765_g1	41.02460118	1.761738115	4.5414	6.10E-14	2.51E-12
c67422_g2	319.9909544	1003.624383	-1.6491	6.17E-14	2.54E-12
c45297_g1	28.07671213	0	Inf	6.52E-14	2.68E-12
c64928_g1	378.0014659	32.97382219	3.519	6.93E-14	2.85E-12
c61365_g1	35.59578959	0.912769087	5.2853	6.95E-14	2.85E-12
c67185_g1	3855.634636	1311.827357	1.5554	7.30E-14	3.00E-12
c26020_g1	35.33302939	0.912769087	5.2746	7.40E-14	3.03E-12
c6416_g1	2059.573183	690.1342471	1.5774	7.60E-14	3.12E-12
c64575_g1	710.0151703	221.7834416	1.6787	7.61E-14	3.12E-12
c60717_g1	204.8997798	661.0938755	-1.6899	7.96E-14	3.26E-12
c7015_g1	38.84825407	171.7267607	-2.1442	8.93E-14	3.65E-12
c53472_g1	1210.70567	394.4863452	1.6178	9.31E-14	3.80E-12
c47284_g1	432.7266488	1325.325064	-1.6148	1.01E-13	4.13E-12
c39796_g1	1278.348103	370.4708788	1.7868	1.04E-13	4.25E-12
c37780_g1	202.5740783	0.298004244	9.4089	1.11E-13	4.52E-12
c64430_g1	166.9361407	18.2328836	3.1947	1.11E-13	4.52E-12
c54766_g1	320.2556058	993.3236422	-1.633	1.15E-13	4.69E-12
c89555_g1	34.85311992	0	Inf	1.39E-13	5.63E-12
c59966_g1	351.7494321	1081.587948	-1.6205	1.40E-13	5.67E-12
c65693_g3	6.224177819	185.8457828	-4.9001	1.40E-13	5.67E-12
c56479_g1	78.46752039	289.4935412	-1.8834	1.50E-13	6.07E-12
c15331_g1	137.507344	29.44500725	2.2234	1.57E-13	6.37E-12
c68221_g1	1023.494225	334.6824384	1.6126	1.60E-13	6.47E-12
c64912_g1	97.04042543	17.08810261	2.5056	1.65E-13	6.68E-12
c92505_g1	27.27721418	0	Inf	1.73E-13	6.98E-12
c61233_g1	29.86023987	0.282989676	6.7213	1.80E-13	7.28E-12
c66113_g7	303.6060152	84.77269985	1.8405	1.83E-13	7.37E-12
c45824_g1	169.3382407	550.0503987	-1.6997	1.91E-13	7.69E-12
c67565_g1	301.7768319	84.37502717	1.8386	1.92E-13	7.71E-12
c47052_g1	158.7156592	35.89754815	2.1445	1.97E-13	7.92E-12
c97855_g1	366.8070678	1114.813384	-1.6037	2.04E-13	8.22E-12
c67741_g1	96.28154093	16.34354536	2.5585	2.22E-13	8.93E-12
c59868_g1	214.0672557	40.91697966	2.3873	2.28E-13	9.15E-12
c56127_g1	391.7599552	1192.888223	-1.6064	2.35E-13	9.41E-12
c62519_g1	8.565843386	75.99270545	-3.1492	2.36E-13	9.44E-12
c80692_g1	69.29970438	257.8987247	-1.8959	2.41E-13	9.65E-12
c67731_g4	41.54848858	2.123542418	4.2903	2.44E-13	9.76E-12
c54903_g1	111.5089835	382.6420333	-1.7788	2.81E-13	1.12E-11
c10325_g1	44.95685607	0	Inf	2.81E-13	1.12E-11
c60577_g1	80.00990156	0.298004244	8.0687	2.88E-13	1.15E-11
c67894_g1	36.62247638	160.7120187	-2.1337	2.94E-13	1.17E-11
c91523_g1	3811.643069	10889.04349	-1.5144	2.95E-13	1.18E-11
c92954_g1	56.09940676	1.259558822	5.477	3.17E-13	1.26E-11
c61820_g2	26.82874433	0	Inf	3.24E-13	1.29E-11
c61022_g4	37.58184014	1.658875837	4.5018	3.25E-13	1.29E-11
c38035_g1	29.35611955	0.331775167	6.4673	3.30E-13	1.31E-11
c37077_g1	26.74842781	0	Inf	3.32E-13	1.32E-11
c15497_g1	65.12049357	245.9695693	-1.9173	3.42E-13	1.35E-11
c15600_g1	68.27582838	255.2498415	-1.9025	3.61E-13	1.43E-11
c59601_g1	278.476707	30.96432	3.1689	3.61E-13	1.43E-11
c20705_g1	0.345575453	31.77956552	-6.523	3.77E-13	1.49E-11
c56292_g1	26.3387953	0	Inf	3.77E-13	1.49E-11
c25310_g1	26.1362725	0	Inf	4.01E-13	1.58E-11
c52789_g1	456.8816008	1350.971285	-1.5641	4.02E-13	1.58E-11
c61958_g1	244.6277499	752.6815633	-1.6215	4.08E-13	1.61E-11
c2699_g1	166.8005843	40.76752418	2.0326	4.16E-13	1.64E-11
c50761_g1	122.831024	413.5680018	-1.7514	4.32E-13	1.70E-11
c15389_g1	996.4115119	2845.589349	-1.5139	5.16E-13	2.03E-11
c64529_g1	71.241777	9.704943002	2.8759	5.17E-13	2.03E-11
c16876_g1	165.5980138	525.9221844	-1.6672	5.57E-13	2.19E-11
c8743_g1	64.36747228	7.853117481	3.035	5.71E-13	2.24E-11
c85819_g1	253.9429473	772.0863335	-1.6043	6.08E-13	2.38E-11
c61279_g1	72.67218847	10.16582038	2.8377	6.47E-13	2.53E-11
c44286_g1	32.16928801	0	Inf	6.92E-13	2.71E-11
c74383_g1	149.2352958	476.6061562	-1.6752	7.03E-13	2.75E-11
c16157_g1	894.3336675	298.5170099	1.583	7.07E-13	2.76E-11
c60712_g1	34.48037969	1.244544254	4.7921	7.17E-13	2.80E-11
c2329_g1	479.3691803	149.6809292	1.6792	7.44E-13	2.90E-11
c4889_g1	25.66313661	0	Inf	7.59E-13	2.96E-11
c46851_g1	25.61207304	0	Inf	7.72E-13	3.00E-11
c5174_g1	175.396788	547.3922928	-1.642	7.77E-13	3.02E-11
c42568_g1	44.39372079	0	Inf	7.95E-13	3.09E-11
c67454_g2	3.486738971	48.33322	-3.7931	8.31E-13	3.23E-11
c64355_g3	25.92339807	0	Inf	8.99E-13	3.49E-11
c64945_g1	6.950900077	80.05117775	-3.5257	9.40E-13	3.64E-11
c67443_g3	136.6753271	438.1115761	-1.6805	9.48E-13	3.67E-11
c54903_g2	181.8867504	570.9660849	-1.6504	9.60E-13	3.72E-11
c68350_g1	3.434042409	86.03476233	-4.6469	9.68E-13	3.74E-11
c63847_g1	99.95944221	18.53992092	2.4307	9.85E-13	3.81E-11
c64719_g1	25.44807551	0	Inf	1.04E-12	4.01E-11
c58136_g1	223.6064745	2.327717467	6.5859	1.05E-12	4.05E-11
c64680_g1	83.65237462	329.4396697	-1.9775	1.09E-12	4.20E-11
c61230_g1	53.91861587	0	Inf	1.19E-12	4.57E-11
c64366_g1	114.3957934	377.4529622	-1.7223	1.27E-12	4.87E-11
c68087_g1	53.25167582	201.7920137	-1.922	1.29E-12	4.96E-11
c91647_g1	65.26955257	235.8646665	-1.8535	1.30E-12	5.00E-11
c86609_g1	25.47656122	0	Inf	1.32E-12	5.07E-11
c97847_g1	85.30385352	294.6899742	-1.7885	1.35E-12	5.20E-11
c62884_g2	2411.23186	6702.008165	-1.4748	1.38E-12	5.29E-11
c56464_g1	49.95095855	0	Inf	1.39E-12	5.31E-11
c57678_g1	40.2335098	163.6276657	-2.0239	1.40E-12	5.37E-11
c50739_g1	25.18913498	0	Inf	1.44E-12	5.52E-11
c56168_g1	27.92275416	0	Inf	1.48E-12	5.64E-11
c67313_g1	1.203677808	34.75586617	-4.8517	1.54E-12	5.90E-11
c36367_g1	26.97888263	0	Inf	1.60E-12	6.09E-11
c59118_g1	55.40498987	6.151437636	3.171	1.60E-12	6.10E-11
c59686_g1	38.95191571	0	Inf	1.60E-12	6.10E-11
c61865_g1	56.77561913	6.389383609	3.1515	1.65E-12	6.26E-11
c53046_g1	141.1665856	447.4836002	-1.6644	1.66E-12	6.31E-11
c64829_g1	1435.539348	503.5236222	1.5115	1.79E-12	6.81E-11
c66243_g1	99.73576097	18.48958593	2.4314	1.83E-12	6.93E-11
c67902_g1	406.9054225	126.7346972	1.6829	1.85E-12	7.00E-11
c37184_g1	350.5375447	1019.5289	-1.5403	1.85E-12	7.01E-11
c8156_g1	156.3443302	37.72687552	2.0511	1.85E-12	7.02E-11
c50918_g1	25.16655712	0	Inf	1.87E-12	7.06E-11
c85981_g1	41.98177826	0.58099392	6.1751	1.92E-12	7.25E-11
c66088_g2	1779.030659	0.946540011	10.876	1.96E-12	7.41E-11
c62823_g1	274.8517697	814.8170717	-1.5678	1.99E-12	7.50E-11
c16463_g1	24.95399475	0	Inf	1.99E-12	7.52E-11
c64315_g1	666.0928092	1882.672372	-1.499	2.01E-12	7.58E-11
c97636_g1	594.8680589	198.3441583	1.5846	2.21E-12	8.33E-11
c64133_g1	24.40380832	0	Inf	2.37E-12	8.91E-11
c67739_g1	248.4183881	22.8980418	3.4395	2.41E-12	9.05E-11
c45678_g1	276.1151147	811.7242267	-1.5557	2.80E-12	1.05E-10
c45288_g1	44.17253828	219.0048135	-2.3097	2.81E-12	1.06E-10
c54962_g1	2317.510324	843.6833447	1.4578	2.81E-12	1.06E-10
c36316_g1	24.55276881	0	Inf	2.90E-12	1.09E-10
c59600_g2	177.3556457	11.21746236	3.9828	2.94E-12	1.10E-10
c65552_g2	62.16549489	0.596008487	6.7046	3.01E-12	1.13E-10
c37242_g1	75.9175673	12.09646053	2.6498	3.26E-12	1.22E-10
c62331_g1	313.1964664	911.6394761	-1.5414	3.28E-12	1.23E-10
c62100_g1	36.22125044	1.742981759	4.3772	3.30E-12	1.23E-10
c55279_g1	30.96265628	0.894012731	5.1141	3.31E-12	1.24E-10
c42668_g1	199.4959464	598.6379865	-1.5853	3.32E-12	1.24E-10
c86437_g1	584.5083104	1628.149102	-1.4779	3.37E-12	1.25E-10
c43689_g1	619.6865419	208.745685	1.5698	3.39E-12	1.26E-10
c38925_g1	7.667582769	61.70270441	-3.0085	3.47E-12	1.29E-10
c65458_g1	45.81541361	3.851509609	3.5723	3.48E-12	1.29E-10
c3122_g1	175.9850445	531.4974658	-1.5946	3.85E-12	1.43E-10
c74310_g1	181.932915	551.2965398	-1.5994	3.89E-12	1.44E-10
c20147_g1	6424.318841	17460.54277	-1.4425	4.02E-12	1.49E-10
c60732_g1	51.78523782	5.480356311	3.2402	4.22E-12	1.56E-10
c54091_g1	24.10593196	0	Inf	4.28E-12	1.58E-10
c65997_g3	24.08585283	0	Inf	4.30E-12	1.59E-10
c47328_g1	227.3958198	674.4720342	-1.5686	4.39E-12	1.62E-10
c38541_g1	210.9854919	620.6618952	-1.5567	4.48E-12	1.65E-10
c65693_g1	14.36163049	397.6218388	-4.7911	4.54E-12	1.68E-10
c66254_g1	160.9547425	492.7020733	-1.6141	4.56E-12	1.68E-10
c38660_g1	23.88419577	0	Inf	4.58E-12	1.69E-10
c38053_g1	61.73042909	220.3806253	-1.8359	4.87E-12	1.79E-10
c66783_g2	4230.740214	1558.767378	1.4405	4.90E-12	1.80E-10
c66008_g1	65.7606794	9.147996734	2.8457	5.13E-12	1.89E-10
c66185_g2	82.53487654	280.1504499	-1.7631	5.19E-12	1.91E-10
c67877_g5	5037.591931	1862.87821	1.4352	5.59E-12	2.05E-10
c57046_g1	3.582547716	111.6877229	-4.9623	5.70E-12	2.09E-10
c69176_g1	23.70011911	0	Inf	6.24E-12	2.29E-10
c64673_g1	4.187929442	48.10809632	-3.522	6.30E-12	2.31E-10
c62524_g3	69.3890516	0.912769087	6.2483	6.37E-12	2.33E-10
c59298_g5	150.8683732	454.5969512	-1.5913	6.67E-12	2.44E-10
c66208_g1	258.2824252	741.7061675	-1.5219	6.77E-12	2.48E-10
c60139_g1	143.5838822	439.9114223	-1.6153	6.97E-12	2.55E-10
c50036_g1	26.22040868	0.298004244	6.4592	7.07E-12	2.58E-10
c67409_g1	126.9295616	20.73100519	2.6142	7.09E-12	2.58E-10
c98996_g1	76.77226055	3.240486554	4.5663	7.50E-12	2.73E-10
c40020_g1	1415.371065	3810.341508	-1.4287	7.97E-12	2.90E-10
c60500_g2	43.35536144	3.69986184	3.5507	8.02E-12	2.92E-10
c100550_g1	23.62734342	0	Inf	8.21E-12	2.98E-10
c64025_g1	448.52599	150.6548255	1.5739	8.23E-12	2.99E-10
c40699_g1	33.44987324	1.225787898	4.7702	8.25E-12	3.00E-10
c66975_g2	941.7791507	2540.844098	-1.4318	8.44E-12	3.06E-10
c63213_g1	824.038519	2240.004708	-1.4427	8.56E-12	3.10E-10
c7860_g1	150.2582614	454.4822207	-1.5968	8.84E-12	3.20E-10
c65369_g2	196.6085828	54.91560071	1.84	9.23E-12	3.34E-10
c63220_g1	310.9904466	874.9433144	-1.4923	1.02E-11	3.70E-10
c67467_g1	51.11121212	5.924717028	3.1088	1.12E-11	4.03E-10
c65226_g8	38.68752252	2.704536337	3.8384	1.12E-11	4.05E-10
c43867_g1	23.78752128	0	Inf	1.20E-11	4.32E-10
c67041_g1	1048.909754	380.0964118	1.4645	1.20E-11	4.32E-10
c67297_g2	1382.491343	503.8464924	1.4562	1.20E-11	4.32E-10
c44030_g1	23.13030874	0	Inf	1.23E-11	4.44E-10
c15495_g1	26.96012443	117.7480715	-2.1268	1.26E-11	4.52E-10
c61978_g1	1286.980584	3441.623504	-1.4191	1.26E-11	4.54E-10
c80373_g1	64.22987229	221.1941791	-1.784	1.30E-11	4.65E-10
c42846_g1	35.85886184	0.331775167	6.756	1.30E-11	4.68E-10
c67056_g1	25.77193884	0.282989676	6.5089	1.32E-11	4.72E-10
c53489_g1	33.02280345	134.5879095	-2.027	1.36E-11	4.87E-10
c43729_g1	25.65059831	0.282989676	6.5021	1.36E-11	4.88E-10
c56959_g1	518.2744058	175.6076567	1.5614	1.38E-11	4.93E-10
c50393_g1	22.7717398	0	Inf	1.38E-11	4.94E-10
c66773_g1	23.41860072	0	Inf	1.40E-11	5.01E-10
c68815_g1	40.02640009	327.3556896	-3.0318	1.41E-11	5.03E-10
c51574_g2	1907.305798	5040.749128	-1.4021	1.55E-11	5.53E-10
c26609_g1	37.0855727	1.773010894	4.3866	1.59E-11	5.66E-10
c63309_g2	30.82210236	1.229529687	4.6478	1.59E-11	5.66E-10
c63163_g1	2074.632452	777.7895137	1.4154	1.60E-11	5.71E-10
c67578_g3	142.1501602	427.017999	-1.5869	1.64E-11	5.82E-10
c67567_g11	39.94063091	2.95375509	3.7572	1.64E-11	5.84E-10
c65647_g1	221.0883623	633.4431592	-1.5186	1.66E-11	5.90E-10
c67679_g2	1451.40709	535.9377169	1.4373	1.68E-11	5.94E-10
c67396_g7	92.13122639	295.4419476	-1.6811	1.72E-11	6.10E-10
c20555_g1	180.1093721	521.9639554	-1.5351	1.74E-11	6.18E-10
c60401_g2	482.697304	1311.918588	-1.4425	1.74E-11	6.18E-10
c5160_g1	271.5401752	765.7923423	-1.4958	1.77E-11	6.27E-10
c65934_g2	22.24917333	0	Inf	2.10E-11	7.43E-10
c38239_g1	0.335535887	81.9764523	-7.9326	2.33E-11	8.22E-10
c91575_g1	1196.223138	3163.711483	-1.4031	2.33E-11	8.23E-10
c68267_g1	42.63745631	0	Inf	2.42E-11	8.54E-10
c67139_g1	167.9844246	490.1287367	-1.5448	2.47E-11	8.70E-10
c44756_g1	128.1387367	386.1166023	-1.5913	2.51E-11	8.84E-10
c15495_g2	17.32743599	100.2246887	-2.5321	2.56E-11	9.02E-10
c61400_g1	22.39354692	0	Inf	2.58E-11	9.08E-10
c43013_g1	1057.142581	2789.92072	-1.4001	2.59E-11	9.10E-10
c100028_g1	46.89479697	173.1531241	-1.8845	2.60E-11	9.14E-10
c62297_g1	1641.29778	615.7217314	1.4145	2.70E-11	9.49E-10
c61756_g2	27.87092335	118.3365016	-2.0861	2.79E-11	9.77E-10
c67210_g1	678.5252009	1799.449832	-1.4071	3.04E-11	1.06E-09
c67985_g1	756.9057743	2000.132716	-1.4019	3.25E-11	1.14E-09
c56527_g1	34.92471781	2.172327909	4.0069	3.27E-11	1.15E-09
c68199_g1	81.85345314	263.6597836	-1.6876	3.41E-11	1.19E-09
c53300_g1	378.3207704	1025.070106	-1.438	3.82E-11	1.33E-09
c63383_g1	21.94671006	0	Inf	3.84E-11	1.34E-09
c76972_g1	21.82078262	0	Inf	3.99E-11	1.39E-09
c67730_g2	21.8052904	0	Inf	4.01E-11	1.40E-09
c12272_g1	21.75509257	0	Inf	4.08E-11	1.42E-09
c64672_g3	31.54632589	1.576319422	4.3228	4.20E-11	1.46E-09
c64379_g1	9.481229214	62.59607437	-2.7229	4.45E-11	1.55E-09
c66194_g1	1845.384531	662.3544628	1.4782	4.84E-11	1.68E-09
c67659_g1	68.40720848	11.87727091	2.5259	4.88E-11	1.69E-09
c74060_g1	2145.703615	5533.093842	-1.3666	4.93E-11	1.71E-09
c59845_g1	118.9540629	360.261659	-1.5986	4.98E-11	1.73E-09
c74298_g1	220.8884368	616.7423632	-1.4814	5.10E-11	1.77E-09
c22196_g1	91.49704689	284.3375713	-1.6358	5.27E-11	1.83E-09
c40070_g1	26.41584584	0	Inf	5.29E-11	1.83E-09
c59411_g2	36.73627608	2.884663735	3.6707	5.35E-11	1.85E-09
c60711_g1	56.87851352	195.69899	-1.7827	5.65E-11	1.95E-09
c45521_g1	21.525405	0	Inf	5.66E-11	1.95E-09
c63821_g1	21.4651676	0	Inf	5.77E-11	1.99E-09
c62464_g1	1659.14267	635.1630949	1.3852	5.82E-11	2.00E-09
c73987_g1	64.87613489	98236.82785	-10.564	5.81E-11	2.00E-09
c57324_g1	149.12445	430.2780743	-1.5288	5.93E-11	2.04E-09
c60364_g1	21.30825572	0	Inf	6.07E-11	2.09E-09
c63676_g1	1420.010573	535.2860415	1.4075	6.66E-11	2.29E-09
c64062_g1	365.3805911	125.0921689	1.5464	6.77E-11	2.33E-09
c66263_g3	3453.346092	1137.702197	1.6019	6.78E-11	2.33E-09
c70288_g1	46.07226597	287.5633815	-2.6419	6.78E-11	2.33E-09
c40188_g1	885.9580387	331.2271942	1.4194	7.29E-11	2.50E-09
c58924_g1	27.76507503	0.961554578	4.8518	7.32E-11	2.51E-09
c50025_g1	0	32.82961058	#NAME?	7.58E-11	2.59E-09
c67964_g1	1654.425881	641.2864317	1.3673	7.70E-11	2.63E-09
c66298_g2	13.3776007	72.52020699	-2.4386	8.14E-11	2.78E-09
c20129_g1	25.2222076	109.7403764	-2.1213	8.33E-11	2.85E-09
c67281_g1	664.0778178	244.9614215	1.4388	8.39E-11	2.87E-09
c65403_g1	109.306579	322.4516586	-1.5607	8.52E-11	2.91E-09
c62797_g1	20.92710891	0	Inf	8.85E-11	3.02E-09
c57712_g1	1466.864799	567.2165309	1.3708	9.41E-11	3.21E-09
c65507_g1	349.5929952	116.6477389	1.5835	9.43E-11	3.21E-09
c34742_g1	506.3414772	179.2438133	1.4982	9.54E-11	3.25E-09
c62294_g1	2089.822566	817.5538021	1.354	1.10E-10	3.73E-09
c67885_g5	13.07631523	73.81267742	-2.4969	1.11E-10	3.78E-09
c66738_g7	20.89994414	0	Inf	1.15E-10	3.91E-09
c52629_g1	348.8598372	121.5190953	1.5215	1.16E-10	3.93E-09
c16612_g1	20.82880143	0	Inf	1.18E-10	4.00E-09
c67516_g19	20.75307182	0	Inf	1.21E-10	4.09E-09
c43446_g1	20.68279486	0	Inf	1.24E-10	4.18E-09
c61413_g1	2923.053096	813.7750107	1.8448	1.25E-10	4.21E-09
c64919_g4	38.12775171	3.364344884	3.5024	1.25E-10	4.21E-09
c56501_g1	2498.262118	6247.354668	-1.3223	1.28E-10	4.32E-09
c59555_g1	306.1845783	50.03701783	2.6133	1.43E-10	4.84E-09
c66216_g1	158.0705298	44.97645353	1.8133	1.46E-10	4.94E-09
c66432_g1	4.79626509	781.0585385	-7.3474	1.50E-10	5.05E-09
c97556_g1	76.82985608	0	Inf	1.51E-10	5.08E-09
c8052_g1	5.17195924	113.3023195	-4.4533	1.54E-10	5.19E-09
c63794_g1	24.900843	0.596008487	5.3847	1.55E-10	5.22E-09
c52008_g1	235.3386472	638.5757511	-1.4401	1.58E-10	5.32E-09
c69729_g1	198.8530763	0.663550335	8.2273	1.58E-10	5.32E-09
c12694_g1	40.57699708	0.565979352	6.1638	1.62E-10	5.43E-09
c67134_g1	34.06661546	2.537874	3.7467	1.72E-10	5.77E-09
c50351_g1	1072.880603	412.8540217	1.3778	1.74E-10	5.83E-09
c20187_g1	74.65160856	232.104699	-1.6365	1.74E-10	5.84E-09
c64123_g1	96.56152483	288.4207814	-1.5787	1.80E-10	6.02E-09
c50440_g1	20.30164806	0	Inf	1.81E-10	6.04E-09
c51677_g1	24.23140422	0.298004244	6.3454	1.84E-10	6.15E-09
c51506_g1	80.6836152	15.88262057	2.3448	1.92E-10	6.43E-09
c63972_g1	115.7069972	0.331775167	8.4461	1.94E-10	6.48E-09
c66309_g1	13.78045962	73.60471316	-2.4172	1.94E-10	6.48E-09
c66124_g1	20.04892743	0	Inf	1.96E-10	6.54E-09
c74836_g1	20.30460198	0	Inf	2.33E-10	7.76E-09
c37609_g1	20.11298449	0	Inf	2.48E-10	8.25E-09
c64789_g3	40.896175	4.179542988	3.2905	2.49E-10	8.29E-09
c65154_g4	19.00643635	86.39101137	-2.1844	2.50E-10	8.32E-09
c28519_g1	49.91976055	5.857175181	3.0913	2.51E-10	8.33E-09
c60009_g1	4612.403311	11333.2688	-1.297	2.56E-10	8.48E-09
c67586_g2	52.91645199	7.763077489	2.769	2.67E-10	8.86E-09
c69241_g1	22.18807019	0.282989676	6.2929	2.67E-10	8.86E-09
c16274_g1	44.90166078	5.54415637	3.0177	2.69E-10	8.90E-09
c64392_g1	342.0883565	890.3409626	-1.38	2.79E-10	9.24E-09
c74779_g1	150.7099972	422.4001716	-1.4868	2.82E-10	9.34E-09
c43033_g1	527.170546	195.926306	1.428	3.08E-10	1.02E-08
c85893_g1	186.5128965	511.6695269	-1.4559	3.12E-10	1.03E-08
c9947_g1	440.0455871	1127.020326	-1.3568	3.22E-10	1.06E-08
c65001_g1	28.49047636	0.614764843	5.5343	3.24E-10	1.07E-08
c60813_g1	44.9757574	5.397799896	3.0587	3.27E-10	1.08E-08
c67258_g2	79.62058981	16.8178878	2.2431	3.29E-10	1.09E-08
c57403_g1	24.61800367	0	Inf	3.38E-10	1.11E-08
c67950_g1	88.87463018	19.70190876	2.1734	3.39E-10	1.11E-08
c74014_g1	1893.731989	759.2965712	1.3185	3.39E-10	1.12E-08
c37767_g1	19.92345517	0	Inf	3.41E-10	1.12E-08
c65738_g1	263.2128531	30.71962806	3.099	3.57E-10	1.17E-08
c67189_g10	19.73642459	0	Inf	3.62E-10	1.19E-08
c64967_g1	282.6318313	82.80102175	1.7712	3.76E-10	1.23E-08
c67946_g1	541.4209603	1.146973272	8.8828	3.82E-10	1.25E-08
c65095_g1	305.5575737	100.9232955	1.5982	3.85E-10	1.26E-08
c25119_g1	496.3278389	184.7500238	1.4257	3.87E-10	1.27E-08
c69187_g1	19.37785565	0	Inf	4.08E-10	1.33E-08
c62893_g2	42.4764127	4.895620603	3.1171	4.08E-10	1.33E-08
c97911_g1	162.7969473	0.596008487	8.0935	4.12E-10	1.34E-08
c64730_g1	561.3645437	67.44893838	3.0571	4.12E-10	1.35E-08
c66556_g2	65.37026028	206.7169733	-1.661	4.24E-10	1.38E-08
c66558_g1	62.68138627	11.74657178	2.4158	4.32E-10	1.41E-08
c68444_g1	156.5812019	428.8261138	-1.4535	4.44E-10	1.45E-08
c38015_g1	192.123286	640.8710648	-1.738	4.65E-10	1.51E-08
c4241_g1	842.3578192	153.9473657	2.452	4.80E-10	1.56E-08
c54371_g1	312.5102333	802.7366473	-1.361	4.90E-10	1.59E-08
c65176_g1	18.48386989	85.34630502	-2.2071	4.94E-10	1.61E-08
c53454_g1	1603.398001	513.4682567	1.6428	5.29E-10	1.72E-08
c65591_g1	44.58411584	5.752120622	2.9544	5.48E-10	1.78E-08
c63627_g3	79.97279572	17.47924586	2.1939	5.51E-10	1.79E-08
c67451_g4	83.46993095	3.606032645	4.5328	5.58E-10	1.81E-08
c41153_g1	19.19377899	0	Inf	5.60E-10	1.81E-08
c21572_g1	15.81375408	76.94212793	-2.2826	5.61E-10	1.81E-08
c43520_g1	762.0624195	2029.156666	-1.4129	5.63E-10	1.82E-08
c37734_g1	216.3394396	567.8832814	-1.3923	5.68E-10	1.84E-08
c55960_g1	637.0824341	246.2202901	1.3715	5.80E-10	1.87E-08
c66474_g1	255.9150401	667.6791719	-1.3835	5.82E-10	1.88E-08
c80248_g1	102.4835514	296.5448513	-1.5329	5.88E-10	1.90E-08
c61991_g1	101.4300119	24.97585033	2.0219	5.95E-10	1.92E-08
c75417_g1	2.098984504	32.88597448	-3.9697	6.07E-10	1.95E-08
c55805_g1	969.0954789	348.6660991	1.4748	6.52E-10	2.10E-08
c66180_g3	994.3108683	2457.569627	-1.3055	6.74E-10	2.17E-08
c57017_g1	43.34292163	147.1143116	-1.7631	6.81E-10	2.19E-08
c37457_g2	300.8076702	772.8956855	-1.3614	6.87E-10	2.20E-08
c65211_g1	34.75613337	125.8676146	-1.8566	7.20E-10	2.31E-08
c91652_g1	3653.437802	1514.52207	1.2704	7.27E-10	2.33E-08
c38969_g1	37.50183567	0.331775167	6.8206	7.35E-10	2.35E-08
c22442_g1	167.2302255	444.5577562	-1.4105	7.85E-10	2.51E-08
c67490_g6	2641.811836	1094.215473	1.2716	7.98E-10	2.55E-08
c57107_g2	258.8822816	60.74562923	2.0914	7.99E-10	2.55E-08
c67720_g2	18.86828267	0	Inf	8.06E-10	2.58E-08
c51583_g1	226.778158	596.5399664	-1.3953	8.31E-10	2.65E-08
c54168_g1	18.75698171	0	Inf	8.37E-10	2.67E-08
c6321_g1	326.2992311	830.8783176	-1.3484	8.97E-10	2.86E-08
c74050_g1	55.4740444	179.7194887	-1.6959	9.00E-10	2.87E-08
c61163_g1	143.7441586	393.7196418	-1.4537	9.01E-10	2.87E-08
c64210_g1	1451.430149	580.5479341	1.322	9.23E-10	2.94E-08
c91584_g1	918.8464378	365.0199088	1.3318	9.31E-10	2.96E-08
c66279_g4	891.6257844	355.0813775	1.3283	9.35E-10	2.97E-08
c66002_g1	298.8372808	107.0223481	1.4814	9.79E-10	3.11E-08
c61165_g2	3271.458725	874.197086	1.9039	1.01E-09	3.22E-08
c67261_g3	887.1703813	353.9901523	1.3255	1.03E-09	3.26E-08
c43163_g1	24.70127412	0.863983596	4.8374	1.06E-09	3.36E-08
c66152_g1	72.46212483	15.35570344	2.2385	1.09E-09	3.45E-08
c58782_g1	242.3103937	626.5489983	-1.3706	1.09E-09	3.46E-08
c2309_g1	73.19638792	221.2768778	-1.596	1.11E-09	3.50E-08
c17998_g1	18.54278635	0	Inf	1.16E-09	3.67E-08
c50830_g1	18.53274678	0	Inf	1.17E-09	3.68E-08
c67645_g2	67.47143146	204.4244814	-1.5992	1.17E-09	3.70E-08
c74026_g1	366.4962965	919.5367305	-1.3271	1.19E-09	3.76E-08
c97294_g1	1967.049309	814.3749502	1.2723	1.19E-09	3.77E-08
c66823_g1	246.9116768	84.38236851	1.549	1.22E-09	3.85E-08
c67758_g2	2274.977744	5455.644749	-1.2619	1.24E-09	3.91E-08
c10858_g1	86.42548331	250.3084127	-1.5342	1.25E-09	3.92E-08
c66949_g1	1190.868608	487.1013365	1.2897	1.26E-09	3.95E-08
c67159_g1	29.3677921	0.596008487	5.6228	1.26E-09	3.96E-08
c67021_g1	62.53777993	6.902835682	3.1795	1.30E-09	4.07E-08
c74051_g1	1678.158406	688.4258281	1.2855	1.31E-09	4.12E-08
c54499_g1	630.7716213	249.3916853	1.3387	1.37E-09	4.29E-08
c67885_g2	1256.687552	517.965819	1.2787	1.39E-09	4.36E-08
c64573_g2	140.8891004	380.796859	-1.4345	1.42E-09	4.46E-08
c63011_g1	6939.31141	2917.413351	1.2501	1.45E-09	4.55E-08
c97330_g1	1134.820528	0.663550335	10.74	1.48E-09	4.63E-08
c74171_g1	213.0393207	547.0613706	-1.3606	1.55E-09	4.86E-08
c66738_g1	23.59340506	0	Inf	1.56E-09	4.88E-08
c80370_g1	0	20.20408806	#NAME?	1.67E-09	5.21E-08
c40606_g1	66.26393399	201.6913437	-1.6059	1.70E-09	5.32E-08
c42948_g1	698.4449961	274.5968816	1.3468	1.73E-09	5.38E-08
c65146_g1	41.80402	5.472872734	2.9333	1.74E-09	5.43E-08
c9299_g1	312.8224687	773.2893055	-1.3057	1.75E-09	5.46E-08
c65354_g1	296.2626617	750.9100751	-1.3418	1.80E-09	5.59E-08
c85808_g1	511.7633108	1251.50717	-1.2901	1.85E-09	5.74E-08
c59816_g1	79.54027328	18.03774163	2.1407	1.86E-09	5.78E-08
c20367_g1	852.6985421	145.7120433	2.5489	1.88E-09	5.85E-08
c40138_g1	1611.35652	664.474432	1.278	1.90E-09	5.90E-08
c60891_g1	233.7271577	589.5812684	-1.3349	1.99E-09	6.17E-08
c62786_g1	27.75340248	0	Inf	2.02E-09	6.28E-08
c48715_g1	131.9040401	356.6018136	-1.4348	2.17E-09	6.73E-08
c9899_g1	735.056309	293.4067534	1.325	2.17E-09	6.73E-08
c64688_g3	3834.790824	720.2594435	2.4126	2.21E-09	6.83E-08
c68070_g1	491.0710301	1192.989711	-1.2806	2.31E-09	7.13E-08
c92059_g1	25.91662448	0	Inf	2.31E-09	7.15E-08
c67774_g4	52.05039825	0.282989676	7.523	2.34E-09	7.21E-08
c62124_g2	10.38657548	69.1259278	-2.7345	2.38E-09	7.34E-08
c80150_g1	168.7923291	438.2001409	-1.3763	2.54E-09	7.84E-08
c60408_g1	53.85910109	170.7900862	-1.665	2.57E-09	7.93E-08
c39742_g1	230.4850002	584.1847335	-1.3418	2.58E-09	7.96E-08
c66094_g1	205.7195001	519.8713693	-1.3375	2.63E-09	8.10E-08
c53004_g1	20.31877327	0	Inf	2.68E-09	8.26E-08
c66227_g1	533.0697273	201.0508126	1.4068	2.71E-09	8.35E-08
c73971_g1	5596.347915	2400.860033	1.2209	2.72E-09	8.37E-08
c67877_g2	89.20557916	251.8772012	-1.4975	2.77E-09	8.51E-08
c66552_g2	322.3878599	800.8615318	-1.3128	2.83E-09	8.68E-08
c64323_g1	36.39824146	3.78770955	3.2645	2.90E-09	8.87E-08
c85972_g1	242.4215962	611.4747145	-1.3348	2.89E-09	8.87E-08
c63425_g1	47.19226277	6.739915133	2.8077	2.96E-09	9.07E-08
c63017_g1	22.72776187	0	Inf	3.04E-09	9.30E-08
c66766_g3	61.6889499	12.13552275	2.3458	3.11E-09	9.51E-08
c16128_g1	153.9148072	403.540939	-1.3906	3.17E-09	9.69E-08
c67592_g1	610.8329883	243.6229532	1.3261	3.22E-09	9.85E-08
c61292_g1	29.07623414	2.093513282	3.7958	3.37E-09	1.03E-07
c64532_g1	28.8490453	2.239869756	3.687	3.42E-09	1.04E-07
c67968_g1	939.7878611	2213.820716	-1.2361	3.44E-09	1.05E-07
c47163_g1	748.1849102	303.6768164	1.3009	3.55E-09	1.08E-07
c65065_g1	131.2899397	348.5671614	-1.4087	3.61E-09	1.10E-07
c74170_g1	127.5594404	336.8270716	-1.4008	3.68E-09	1.12E-07
c63600_g1	17.41025125	0	Inf	3.69E-09	1.12E-07
c48510_g1	2035.71604	858.7031319	1.2453	3.75E-09	1.14E-07
c84714_g1	29.73344669	0	Inf	3.75E-09	1.14E-07
c8052_g2	2.00612968	28.64043915	-3.8356	3.81E-09	1.16E-07
c68522_g1	493.8537678	1181.105383	-1.258	3.85E-09	1.17E-07
c6134_g1	142.6487293	376.4306797	-1.3999	3.91E-09	1.18E-07
c65688_g1	1605.280213	679.0474164	1.2412	3.92E-09	1.19E-07
c47234_g1	474.2127133	1142.866341	-1.2691	3.99E-09	1.21E-07
c14201_g1	34.20935605	0.331775167	6.688	4.17E-09	1.26E-07
c60652_g1	47.0400363	149.7903209	-1.671	4.30E-09	1.30E-07
c13598_g1	158.0408663	408.0262338	-1.3684	4.34E-09	1.31E-07
c63486_g1	19.34773696	0.298004244	6.0207	4.56E-09	1.38E-07
c57017_g2	13.72480914	65.62859667	-2.2575	4.73E-09	1.43E-07
c67109_g1	334.11168	809.6635781	-1.277	5.07E-09	1.53E-07
c67814_g2	92.72983453	24.86021318	1.8992	5.11E-09	1.54E-07
c65359_g1	613.4850685	1441.8577	-1.2328	5.38E-09	1.62E-07
c67110_g1	42.9365551	6.434427312	2.7383	5.54E-09	1.67E-07
c59931_g1	16.96341439	0	Inf	5.56E-09	1.67E-07
c65872_g1	6185.858783	31827.17249	-2.3632	5.66E-09	1.70E-07
c45669_g1	616.4190777	1453.789115	-1.2378	5.67E-09	1.71E-07
c67675_g6	17.97547471	0	Inf	5.74E-09	1.72E-07
c63543_g1	16.86760565	0	Inf	5.75E-09	1.73E-07
c66737_g1	61.73323988	3.632319992	4.0871	5.75E-09	1.73E-07
c37234_g1	160.3003853	48.23190723	1.7327	5.79E-09	1.74E-07
c66526_g1	5659.28105	2460.026811	1.2019	5.94E-09	1.78E-07
c39768_g1	62.91184109	13.07832097	2.2662	6.03E-09	1.81E-07
c38352_g1	264.4702644	94.77276463	1.4806	6.04E-09	1.81E-07
c23761_g1	630.7017696	0.565979352	10.122	6.13E-09	1.83E-07
c29960_g1	105.5026072	27.55571643	1.9369	6.14E-09	1.84E-07
c64245_g1	0.345575453	20.85262382	-5.9151	6.18E-09	1.84E-07
c92630_g1	18.08677567	0	Inf	6.22E-09	1.86E-07
c53552_g1	382.8305735	915.512124	-1.2579	6.41E-09	1.91E-07
c12874_g1	43.56746862	145.2885095	-1.7376	6.44E-09	1.92E-07
c62345_g3	20.9827594	0.565979352	5.2123	6.54E-09	1.95E-07
c64166_g2	216.8219463	535.0093378	-1.3031	6.82E-09	2.03E-07
c66215_g2	69.79378514	16.06274797	2.1194	6.87E-09	2.04E-07
c40113_g1	608.7960523	1445.992253	-1.248	6.99E-09	2.08E-07
c68283_g1	660.2777029	1550.611851	-1.2317	7.11E-09	2.11E-07
c80076_g1	243.92697	601.9887446	-1.3033	7.17E-09	2.13E-07
c70890_g1	16.93624962	0	Inf	7.28E-09	2.16E-07
c8105_g1	35.59360291	0	Inf	7.29E-09	2.16E-07
c65869_g1	1179.304288	499.0667729	1.2406	7.34E-09	2.17E-07
c67258_g3	281.8354304	104.0333469	1.4378	7.41E-09	2.20E-07
c51733_g1	142.2328769	370.4816036	-1.3811	7.57E-09	2.24E-07
c12960_g1	590.5766483	1383.521905	-1.2281	7.65E-09	2.26E-07
c64914_g1	1531.928598	406.3351512	1.9146	7.66E-09	2.27E-07
c8946_g1	19.17665378	0.331775167	5.853	7.87E-09	2.32E-07
c52762_g1	32.70439278	3.274257478	3.3202	7.91E-09	2.34E-07
c21555_g1	17.60895438	0	Inf	7.96E-09	2.35E-07
c54912_g1	2656.702962	6057.841954	-1.1892	8.22E-09	2.42E-07
c66601_g1	75.22336398	16.4598727	2.1922	8.22E-09	2.42E-07
c62350_g1	408.1562011	971.899037	-1.2517	8.36E-09	2.46E-07
c62529_g1	29.32895477	2.436561229	3.5894	8.49E-09	2.50E-07
c26211_g1	406.3020397	971.6939278	-1.2579	8.73E-09	2.57E-07
c66021_g5	20.75852447	0.614764843	5.0775	8.77E-09	2.58E-07
c67443_g2	59.03120346	172.2635433	-1.5451	8.88E-09	2.61E-07
c66916_g1	381.3492932	55.79748134	2.7728	9.13E-09	2.68E-07
c60824_g1	1765.038798	753.1012131	1.2288	9.25E-09	2.71E-07
c85772_g1	131.4232203	345.3528469	-1.3939	9.61E-09	2.82E-07
c67176_g2	228.518163	82.65449614	1.4671	1.03E-08	3.00E-07
c63918_g1	35.28196582	4.119484718	3.0984	1.04E-08	3.05E-07
c15507_g1	1.137987759	24.4023874	-4.4225	1.07E-08	3.12E-07
c80645_g1	473.0572602	191.674099	1.3034	1.07E-08	3.13E-07
c60164_g1	710.3459057	296.9892594	1.2581	1.08E-08	3.17E-07
c29784_g1	2358.015847	5345.392081	-1.1807	1.09E-08	3.18E-07
c67135_g5	16.51494455	0	Inf	1.09E-08	3.18E-07
c97688_g1	116.8255134	27.04974794	2.1107	1.13E-08	3.29E-07
c14915_g1	16.30238218	0	Inf	1.17E-08	3.42E-07
c66117_g4	119474.2914	53063.43935	1.1709	1.20E-08	3.49E-07
c16370_g2	16.20657344	0	Inf	1.21E-08	3.53E-07
c59236_g1	16.20657344	0	Inf	1.21E-08	3.53E-07
c67325_g2	13.41939195	63.02611071	-2.2316	1.23E-08	3.57E-07
c86833_g1	159.0051124	0	Inf	1.23E-08	3.58E-07
c91567_g1	50.44799324	205.6804202	-2.0275	1.33E-08	3.87E-07
c39857_g1	1379.239967	604.0212929	1.1912	1.36E-08	3.96E-07
c67075_g1	27.46969741	2.138556985	3.6831	1.37E-08	3.98E-07
c54619_g1	1151.091396	494.3062834	1.2195	1.40E-08	4.05E-07
c54988_g1	373.8311988	881.3310063	-1.2373	1.40E-08	4.05E-07
c66117_g3	5014.229132	2212.193291	1.1806	1.44E-08	4.18E-07
c40743_g1	16.32246132	0	Inf	1.45E-08	4.20E-07
c55045_g1	260.1222814	626.0270675	-1.267	1.52E-08	4.41E-07
c67839_g1	15515.60393	3699.389645	2.0684	1.53E-08	4.43E-07
c66530_g1	16.28067006	0	Inf	1.53E-08	4.44E-07
c59054_g1	369.6529688	147.242771	1.328	1.54E-08	4.45E-07
c69057_g1	16.25513828	0	Inf	1.55E-08	4.47E-07
c39673_g1	21.52245107	0.927783655	4.5359	1.56E-08	4.51E-07
c50350_g1	1282.116273	2906.186674	-1.1806	1.56E-08	4.51E-07
c91687_g1	1251.003657	2851.285755	-1.1885	1.57E-08	4.53E-07
c62606_g1	28.2290371	2.459059373	3.521	1.59E-08	4.58E-07
c63969_g2	839.1872242	358.1846624	1.2283	1.61E-08	4.63E-07
c52198_g1	16.05806813	0	Inf	1.65E-08	4.76E-07
c47340_g1	18.40432061	0.282989676	6.0232	1.67E-08	4.80E-07
c3170_g1	80.39628746	220.5194982	-1.4557	1.68E-08	4.83E-07
c60744_g1	2483.931042	1101.27175	1.1735	1.73E-08	4.97E-07
c11714_g1	20.0635539	0	Inf	1.77E-08	5.09E-07
c66247_g2	141.6433441	47.32206803	1.5817	1.79E-08	5.14E-07
c94907_g1	19.80298038	0	Inf	1.87E-08	5.35E-07
c61794_g3	27.50690175	97.89451502	-1.8314	1.94E-08	5.57E-07
c66078_g1	35.1163353	115.1680837	-1.7135	1.97E-08	5.65E-07
c66752_g1	133.2671285	44.3367343	1.5877	2.01E-08	5.76E-07
c36278_g1	190.9761691	466.5625434	-1.2887	2.02E-08	5.79E-07
c80310_g1	42.59230058	132.8612279	-1.6413	2.04E-08	5.83E-07
c86142_g1	236.3909104	562.7915852	-1.2514	2.06E-08	5.87E-07
c60329_g1	285.965166	683.0493288	-1.2562	2.07E-08	5.91E-07
c64795_g1	1632.485572	3638.817854	-1.1564	2.07E-08	5.91E-07
c86470_g1	737.6875594	314.6255187	1.2294	2.08E-08	5.93E-07
c66309_g2	19.89170349	76.62846634	-1.9457	2.17E-08	6.17E-07
c67820_g1	4986.86673	1389.565473	1.8435	2.25E-08	6.41E-07
c2314_g1	3048.868362	1352.502594	1.1726	2.28E-08	6.50E-07
c82919_g1	15.84932543	0	Inf	2.31E-08	6.57E-07
c63979_g1	320.7793781	748.1602579	-1.2218	2.32E-08	6.59E-07
c54626_g1	18.11984829	0.282989676	6.0007	2.35E-08	6.66E-07
c59618_g1	103.6630184	266.2265703	-1.3608	2.38E-08	6.76E-07
c64011_g1	15.75265094	0	Inf	2.39E-08	6.77E-07
c45500_g1	154.5682001	52.70576009	1.5522	2.46E-08	6.98E-07
c26374_g1	20.32881283	0.629779411	5.0125	2.47E-08	6.99E-07
c66457_g1	62.55000617	13.59701692	2.2017	2.50E-08	7.09E-07
c66030_g2	73.05573551	14.74692008	2.3086	2.51E-08	7.10E-07
c37426_g1	15.59115215	0	Inf	2.52E-08	7.13E-07
c40447_g1	20.05351434	0.298004244	6.0724	2.52E-08	7.13E-07
c14076_g1	15.57107301	0	Inf	2.54E-08	7.18E-07
c20672_g1	415.3266788	956.8076074	-1.204	2.58E-08	7.29E-07
c75653_g1	15.51542253	0	Inf	2.59E-08	7.31E-07
c33306_g1	237.9748247	566.9673595	-1.2525	2.61E-08	7.36E-07
c66797_g3	16.74299914	69.48458567	-2.0531	2.64E-08	7.45E-07
c57611_g1	234.9114789	560.0714116	-1.2535	2.66E-08	7.50E-07
c7441_g1	159.9709543	392.5875882	-1.2952	2.68E-08	7.55E-07
c66826_g1	22.69351145	1.180744195	4.2645	2.74E-08	7.72E-07
c91650_g1	158.5484942	388.0790108	-1.2914	2.76E-08	7.77E-07
c67337_g1	428.6079875	177.7986192	1.2694	2.77E-08	7.78E-07
c56659_g1	298.2584397	702.7918493	-1.2365	2.81E-08	7.89E-07
c9048_g1	815.7815723	1838.09629	-1.172	2.82E-08	7.93E-07
c61096_g1	213.1176733	543.8420555	-1.3515	2.86E-08	8.03E-07
c40187_g1	45.07406488	137.4709764	-1.6088	2.87E-08	8.05E-07
c67648_g2	60.0586575	10.14177273	2.5661	2.94E-08	8.24E-07
c58508_g1	17.8144311	0.331775167	5.7467	3.27E-08	9.16E-07
c80434_g1	238.6529282	563.0760975	-1.2384	3.30E-08	9.25E-07
c98008_g1	222.1752419	531.1890686	-1.2575	3.37E-08	9.44E-07
c66106_g3	58.57627209	12.89664406	2.1833	3.49E-08	9.76E-07
c50769_g1	19.22094377	0	Inf	3.54E-08	9.90E-07
c80271_g1	1.549253261	24.12313951	-3.9608	3.62E-08	1.01E-06
c97543_g1	17.40479859	0.331775167	5.7131	3.70E-08	1.03E-06
c65938_g1	111.7689329	27.71260808	2.0119	3.72E-08	1.04E-06
c65686_g3	20.55273569	0	Inf	3.74E-08	1.04E-06
c60196_g2	12877.92585	5933.023658	1.1181	3.75E-08	1.04E-06
c64145_g1	145.08565	361.2753147	-1.3162	3.75E-08	1.04E-06
c56691_g1	340.9792111	782.226435	-1.1979	3.84E-08	1.07E-06
c64169_g1	393.0173831	160.99806	1.2875	3.99E-08	1.11E-06
c12815_g1	149.5556515	369.2446646	-1.3039	4.01E-08	1.11E-06
c64371_g1	216.5384548	514.8193576	-1.2494	4.02E-08	1.12E-06
c69017_g1	259.3480032	608.6583502	-1.2307	4.25E-08	1.18E-06
c52984_g1	20.0874527	76.94746664	-1.9376	4.26E-08	1.18E-06
c68136_g1	6.295320522	39.86688719	-2.6628	4.29E-08	1.19E-06
c45597_g1	81.83469494	217.4589699	-1.41	4.36E-08	1.21E-06
c91992_g1	17.87880022	0	Inf	4.44E-08	1.23E-06
c66035_g1	140.8539842	346.3510548	-1.298	4.47E-08	1.24E-06
c66795_g3	1.8190991	25.37895655	-3.8023	4.57E-08	1.26E-06
c15496_g1	15.36987115	0	Inf	4.61E-08	1.28E-06
c7964_g1	260.2029546	606.9101789	-1.2218	4.69E-08	1.30E-06
c64229_g1	232.3724312	543.3275481	-1.2254	4.70E-08	1.30E-06
c22124_g1	57.96925737	163.9058646	-1.4995	4.74E-08	1.31E-06
c67833_g1	307.8089112	122.1603166	1.3333	4.83E-08	1.33E-06
c9203_g1	17.36300734	0.282989676	5.9391	4.91E-08	1.35E-06
c62848_g1	17.29731729	0.298004244	5.8591	4.98E-08	1.37E-06
c64674_g1	3.441128054	34.86247024	-3.3407	5.01E-08	1.38E-06
c55956_g1	1170.135405	198.9780652	2.556	5.08E-08	1.40E-06
c67289_g1	1390.533534	601.9976085	1.2078	5.09E-08	1.40E-06
c37714_g2	14.99580999	0	Inf	5.24E-08	1.44E-06
c58026_g1	17.13036584	0.298004244	5.8451	5.24E-08	1.44E-06
c60750_g2	26.49438625	0	Inf	5.26E-08	1.44E-06
c22091_g1	14.94561216	0	Inf	5.33E-08	1.46E-06
c67619_g4	18.70678388	0.58099392	5.0089	5.33E-08	1.46E-06
c64633_g6	21.81532997	1.195758763	4.1893	5.37E-08	1.47E-06
c55854_g2	25.81754976	2.27364068	3.5053	5.54E-08	1.52E-06
c14318_g1	16.26767658	0	Inf	5.60E-08	1.53E-06
c12978_g1	491.5756126	1154.602878	-1.2319	5.76E-08	1.58E-06
c64807_g1	183.746972	57.1840244	1.684	5.85E-08	1.60E-06
c97331_g1	213.782713	501.8287152	-1.231	6.01E-08	1.64E-06
c91565_g1	1643.817238	3556.608192	-1.1135	6.11E-08	1.67E-06
c67486_g1	26.66179288	2.507844865	3.4103	6.20E-08	1.69E-06
c66325_g1	99.40898835	5.710818707	4.1216	6.29E-08	1.72E-06
c64622_g1	225.4387267	528.7746805	-1.2299	6.32E-08	1.72E-06
c67005_g10	10456.33995	4468.473409	1.2265	6.36E-08	1.73E-06
c26304_g1	18.78546741	0.596008487	4.9781	6.65E-08	1.81E-06
c61858_g1	0.345575453	18.45955679	-5.7392	6.73E-08	1.83E-06
c16412_g1	18.8520232	0	Inf	6.82E-08	1.86E-06
c66019_g1	714.6834902	1576.856869	-1.1417	6.84E-08	1.86E-06
c41978_g1	14.98413743	0	Inf	6.86E-08	1.86E-06
c72601_g1	34.26695158	1.776752683	4.2695	7.09E-08	1.93E-06
c66769_g1	0.345575453	118.1139085	-8.417	7.20E-08	1.95E-06
c62441_g1	85.56769302	225.7332598	-1.3995	7.34E-08	1.99E-06
c80246_g1	553.9026439	1221.049582	-1.1404	7.38E-08	2.00E-06
c40832_g1	20.04642869	0.946540011	4.4045	7.50E-08	2.03E-06
c20364_g1	608.1106942	1763.323667	-1.5359	7.56E-08	2.05E-06
c36435_g1	69.26663176	188.1774786	-1.4419	7.60E-08	2.06E-06
c40041_g1	671.8855812	1866.601624	-1.4741	7.60E-08	2.06E-06
c50082_g1	14.65568719	0	Inf	7.67E-08	2.07E-06
c63644_g1	1332.671276	604.6942351	1.14	7.67E-08	2.07E-06
c80980_g1	5.656000435	42.04669867	-2.8941	7.89E-08	2.13E-06
c80945_g1	21.70861591	0	Inf	8.03E-08	2.17E-06
c66289_g3	88.69850491	26.67516876	1.7334	8.04E-08	2.17E-06
c52272_g1	111.9004115	35.89230426	1.6405	8.34E-08	2.25E-06
c38691_g1	14.37743477	0	Inf	8.45E-08	2.28E-06
c66795_g1	194.1747146	452.5896681	-1.2208	8.49E-08	2.28E-06
c67364_g3	54.45403269	12.22780243	2.1549	8.48E-08	2.28E-06
c64224_g1	606.2049063	1337.596239	-1.1418	8.51E-08	2.29E-06
c36973_g1	64.92005895	3.236744766	4.326	8.55E-08	2.30E-06
c86829_g1	0.746801389	156.5579101	-7.7118	8.68E-08	2.33E-06
c65343_g1	5.010460446	54.21458508	-3.4357	8.72E-08	2.34E-06
c74594_g1	36.70147198	2.80210732	3.7113	8.76E-08	2.35E-06
c51543_g2	6955.369306	14904.86121	-1.0996	8.82E-08	2.37E-06
c74240_g1	788.7072376	352.8077637	1.1606	8.87E-08	2.38E-06
c97633_g1	81.58905996	213.1061404	-1.3851	9.01E-08	2.41E-06
c69219_g1	148.0889014	357.1594026	-1.2701	9.31E-08	2.49E-06
c53403_g1	78.54411574	302.9155798	-1.9473	9.35E-08	2.50E-06
c57987_g1	81.57464705	11.6558416	2.8071	9.40E-08	2.51E-06
c48077_g1	34.84975545	0.331775167	6.7148	9.44E-08	2.53E-06
c12952_g1	13.69469044	87.24977798	-2.6715	9.46E-08	2.53E-06
c62511_g2	19.88625083	0	Inf	9.83E-08	2.63E-06
c63982_g2	2.780095845	974.8647068	-8.4539	9.96E-08	2.66E-06
c49282_g1	643.6660466	285.3082538	1.1738	1.02E-07	2.73E-06
c67302_g1	16.6107533	0.298004244	5.8006	1.02E-07	2.73E-06
c50610_g1	177.2602217	65.2165522	1.4426	1.06E-07	2.82E-06
c66415_g1	29.16200332	3.323042969	3.1335	1.07E-07	2.86E-06
c42936_g2	14.43603918	0	Inf	1.08E-07	2.87E-06
c65752_g1	726.7577681	1577.953297	-1.1185	1.12E-07	2.97E-06
c17675_g1	14.31469865	0	Inf	1.12E-07	2.99E-06
c64300_g2	0	22.93860612	#NAME?	1.14E-07	3.02E-06
c64779_g1	1614.385065	3485.741987	-1.1105	1.14E-07	3.02E-06
c66418_g5	145.029929	343.7897759	-1.2452	1.14E-07	3.03E-06
c63807_g1	168.982072	63.27532946	1.4172	1.15E-07	3.04E-06
c66447_g3	45.96687284	9.13896365	2.3305	1.16E-07	3.06E-06
c80460_g1	14.18331855	0	Inf	1.18E-07	3.12E-06
c2054_g2	14.16323942	0	Inf	1.19E-07	3.14E-06
c50404_g1	285.8153139	638.7848117	-1.1602	1.21E-07	3.20E-06
c34538_g1	42.76470468	124.8123257	-1.5453	1.23E-07	3.25E-06
c60965_g1	434.8130058	968.1612557	-1.1549	1.24E-07	3.28E-06
c14483_g1	120.1291565	33.57955395	1.8389	1.25E-07	3.30E-06
c45458_g1	39.04268235	0.565979352	6.1082	1.25E-07	3.30E-06
c51735_g2	726.1037396	1583.081844	-1.1245	1.26E-07	3.34E-06
c57922_g1	44.63508092	0.878998163	5.6662	1.27E-07	3.35E-06
c45697_g1	9213.652218	4378.045169	1.0735	1.28E-07	3.38E-06
c63860_g1	1451.734355	671.2644862	1.1128	1.28E-07	3.38E-06
c64340_g1	26.01711864	2.093513282	3.6355	1.32E-07	3.47E-06
c4726_g1	1784.287918	826.1636627	1.1108	1.34E-07	3.52E-06
c58312_g1	128.326945	439.5524868	-1.7762	1.34E-07	3.53E-06
c67700_g4	59.32526015	14.47141398	2.0354	1.35E-07	3.54E-06
c45469_g1	284.5263033	1601.084013	-2.4924	1.35E-07	3.55E-06
c65959_g3	162.4663362	60.20300734	1.4322	1.36E-07	3.56E-06
c53178_g2	16494.62922	7817.730621	1.0772	1.36E-07	3.58E-06
c67582_g2	235.7034361	94.35078034	1.3209	1.38E-07	3.61E-06
c45612_g1	500.1017998	1097.269729	-1.1336	1.39E-07	3.65E-06
c59881_g2	35.19237698	0.331775167	6.7289	1.41E-07	3.69E-06
c48605_g1	173.0250037	403.0215528	-1.2199	1.41E-07	3.69E-06
c66126_g1	710.9875533	322.3931435	1.141	1.41E-07	3.70E-06
c58070_g1	220.9097103	39.1883697	2.495	1.44E-07	3.77E-06
c61352_g1	15.78526837	64.2061173	-2.0241	1.44E-07	3.77E-06
c60751_g1	305.0855005	127.9212064	1.254	1.46E-07	3.82E-06
c74162_g1	3451.892471	1626.464121	1.0856	1.47E-07	3.84E-06
c87315_g1	13.99628797	0	Inf	1.48E-07	3.86E-06
c44009_g1	14.29298652	0	Inf	1.48E-07	3.86E-06
c52273_g1	1186.226329	544.2874858	1.1239	1.48E-07	3.87E-06
c40739_g1	14.22184382	0	Inf	1.52E-07	3.95E-06
c61358_g2	33.60265339	4.843093323	2.7946	1.53E-07	3.98E-06
c29353_g1	15.69078056	0	Inf	1.53E-07	3.99E-06
c5428_g1	14.11054286	0	Inf	1.57E-07	4.10E-06
c45571_g1	24.06445277	0	Inf	1.58E-07	4.10E-06
c59429_g1	14.10595594	0	Inf	1.58E-07	4.10E-06
c58946_g1	213.8249148	489.7383579	-1.1956	1.59E-07	4.13E-06
c67162_g5	202.8529382	484.9395027	-1.2574	1.62E-07	4.20E-06
c74179_g1	88.35456245	223.7637266	-1.3406	1.62E-07	4.21E-06
c27224_g1	253.0270524	569.5613873	-1.1706	1.71E-07	4.45E-06
c65478_g1	449.6540813	982.6524012	-1.1279	1.73E-07	4.48E-06
c51346_g1	130.6135584	23.42870072	2.479	1.73E-07	4.49E-06
c66741_g1	67.45135233	177.0645023	-1.3924	1.74E-07	4.51E-06
c51997_g1	111.6217039	270.6145781	-1.2776	1.74E-07	4.51E-06
c5901_g1	13.79758483	0	Inf	1.76E-07	4.54E-06
c2321_g1	13.75197392	0	Inf	1.78E-07	4.61E-06
c65417_g5	905.1796181	1931.310801	-1.0933	1.80E-07	4.66E-06
c22486_g1	284.5723436	116.5883234	1.2874	1.83E-07	4.72E-06
c67945_g1	129.6553725	309.0834803	-1.2533	1.83E-07	4.72E-06
c66882_g1	41.25551119	0	Inf	1.83E-07	4.72E-06
c16437_g1	301.0070421	669.506111	-1.1533	1.84E-07	4.76E-06
c54109_g1	115.4839939	284.4382144	-1.3004	1.86E-07	4.81E-06
c81302_g1	120.5523362	289.822407	-1.2655	1.87E-07	4.83E-06
c66301_g4	188.0963463	49.66415729	1.9212	1.89E-07	4.86E-06
c50754_g1	20.34343931	0	Inf	1.90E-07	4.89E-06
c66117_g2	37345.11539	17825.28978	1.067	1.96E-07	5.05E-06
c53412_g1	135.4622338	49.19953812	1.4612	1.98E-07	5.08E-06
c80139_g1	147.4116097	346.7436259	-1.234	1.98E-07	5.09E-06
c67152_g1	567.6643173	253.6042142	1.1625	2.00E-07	5.14E-06
c67472_g3	0.345575453	17.30509994	-5.6461	2.04E-07	5.23E-06
c55238_g1	482.530932	1048.102921	-1.1191	2.05E-07	5.26E-06
c61697_g1	1841.615853	0.863983596	11.058	2.06E-07	5.29E-06
c64819_g1	1859.323557	869.3255873	1.0968	2.09E-07	5.36E-06
c56240_g1	21.91495838	1.557563066	3.8146	2.14E-07	5.49E-06
c4265_g1	31559.3492	15211.98133	1.0529	2.15E-07	5.51E-06
c10827_g1	348.128216	768.0273538	-1.1415	2.17E-07	5.55E-06
c66132_g1	218.329256	71.40321544	1.6124	2.22E-07	5.69E-06
c37064_g1	12.71361457	135.7177503	-3.4162	2.25E-07	5.75E-06
c20548_g1	1245.554206	2620.508036	-1.0731	2.31E-07	5.89E-06
c58860_g1	221.6837045	88.99957365	1.3166	2.37E-07	6.05E-06
c67877_g6	137.7839634	324.3206167	-1.235	2.38E-07	6.07E-06
c42991_g1	12753.45223	7.28339634	10.774	2.38E-07	6.07E-06
c51509_g1	4044.272107	1927.815825	1.0689	2.39E-07	6.08E-06
c33622_g1	65.89455824	172.7401524	-1.3904	2.39E-07	6.10E-06
c65770_g1	760.8414383	1610.358061	-1.0817	2.46E-07	6.26E-06
c43142_g3	485.204572	1050.142378	-1.1139	2.47E-07	6.29E-06
c51343_g2	204.054671	459.3987426	-1.1708	2.48E-07	6.29E-06
c68048_g1	13.57334991	0	Inf	2.48E-07	6.29E-06
c97772_g1	13.57334991	0	Inf	2.48E-07	6.29E-06
c97412_g1	13.53777856	0	Inf	2.51E-07	6.37E-06
c65944_g1	2602.194773	1245.051293	1.0635	2.52E-07	6.40E-06
c47317_g1	1526.915149	723.55446	1.0774	2.56E-07	6.49E-06
c80321_g1	300.9591294	660.4190793	-1.1338	2.56E-07	6.49E-06
c64024_g1	408.5480843	178.0487447	1.1982	2.61E-07	6.61E-06
c80960_g1	62.56122354	212.5119722	-1.7642	2.61E-07	6.61E-06
c37406_g1	199.3658614	10.33317291	4.2701	2.63E-07	6.65E-06
c43723_g1	196.3121258	77.51408876	1.3406	2.66E-07	6.73E-06
c64958_g5	13.34070841	0	Inf	2.69E-07	6.80E-06
c67540_g2	5241.725309	1582.573371	1.7278	2.70E-07	6.82E-06
c28507_g1	13.31517663	0	Inf	2.71E-07	6.85E-06
c45682_g1	41.57860727	7.543887872	2.4625	2.71E-07	6.85E-06
c51518_g1	1882.75299	897.7159689	1.0685	2.72E-07	6.87E-06
c52713_g1	17.23621415	0.58099392	4.8908	2.76E-07	6.96E-06
c39749_g1	862.7607563	1826.927756	-1.0824	2.78E-07	7.02E-06
c97460_g1	1.677679437	23.39273752	-3.8015	2.80E-07	7.06E-06
c66903_g1	9005.960235	2341.539358	1.9434	2.83E-07	7.13E-06
c79926_g1	591.7053803	268.5644847	1.1396	2.86E-07	7.21E-06
c67521_g1	112.1159278	32.3236895	1.7943	2.92E-07	7.35E-06
c80389_g1	170.7628874	390.0189475	-1.1915	2.94E-07	7.40E-06
c65647_g4	338.0841378	731.1602196	-1.1128	3.01E-07	7.56E-06
c74121_g2	1151.955213	2410.116514	-1.065	3.05E-07	7.67E-06
c67245_g1	380.6040732	820.084409	-1.1075	3.09E-07	7.76E-06
c43974_g1	11084.2074	5408.718706	1.0351	3.18E-07	7.98E-06
c58350_g1	22.44374474	1.825538174	3.6199	3.18E-07	7.98E-06
c68056_g1	2428.016398	1165.712065	1.0586	3.24E-07	8.11E-06
c66428_g1	4252.306502	2051.242108	1.0517	3.25E-07	8.14E-06
c42611_g1	228.9463402	92.43756358	1.3085	3.33E-07	8.33E-06
c56049_g1	180.1570265	409.9903066	-1.1863	3.39E-07	8.49E-06
c67896_g3	2069.19977	373.3189023	2.4706	3.40E-07	8.49E-06
c54491_g1	31.88109453	0	Inf	3.41E-07	8.53E-06
c64727_g1	21.34219408	0.298004244	6.1622	3.44E-07	8.59E-06
c75311_g1	13.37378103	0	Inf	3.47E-07	8.66E-06
c11666_g1	135.6887986	314.639126	-1.2134	3.47E-07	8.67E-06
c50276_g1	15.06858568	0.331775167	5.5052	3.50E-07	8.73E-06
c74019_g1	685.6378764	1458.800393	-1.0893	3.52E-07	8.79E-06
c63832_g1	13.31354364	0	Inf	3.54E-07	8.82E-06
c54945_g1	50.45563256	138.5847741	-1.4577	3.57E-07	8.89E-06
c42900_g1	37.04791317	110.7446133	-1.5798	3.67E-07	9.14E-06
c74132_g1	538.8832026	1145.603741	-1.0881	3.70E-07	9.20E-06
c67297_g1	199.7401081	5.193624846	5.2652	3.72E-07	9.24E-06
c67257_g1	30.13390538	93.66399425	-1.6361	3.77E-07	9.38E-06
c39158_g1	879.1043503	1969.633204	-1.1638	3.79E-07	9.42E-06
c65101_g1	889.8397133	1853.689209	-1.0588	3.82E-07	9.49E-06
c58637_g1	73.65545102	16.98385995	2.1166	3.83E-07	9.49E-06
c52428_g1	231.3329645	510.0025316	-1.1405	3.86E-07	9.57E-06
c59162_g1	252.467352	99.09251347	1.3492	3.87E-07	9.60E-06
c15489_g1	10047.86452	4891.418059	1.0386	3.96E-07	9.80E-06
c65684_g3	12.98509339	0	Inf	3.97E-07	9.84E-06
c65471_g1	125.3909462	291.9073877	-1.2191	4.05E-07	1.00E-05
c46251_g1	302.8983912	655.4703561	-1.1137	4.09E-07	1.01E-05
c54064_g1	16.67348942	0.614764843	4.7614	4.10E-07	1.01E-05
c57508_g1	42.0241232	8.385373323	2.3253	4.10E-07	1.01E-05
c66692_g1	94.67072935	31.75246627	1.576	4.13E-07	1.02E-05
c86373_g1	161.1578189	364.8481243	-1.1788	4.23E-07	1.05E-05
c65154_g2	56.19663493	148.8085079	-1.4049	4.26E-07	1.05E-05
c7050_g1	485.7857949	10.25371551	5.5661	4.31E-07	1.06E-05
c26940_g1	805.8403977	1684.19507	-1.0635	4.31E-07	1.06E-05
c50594_g1	5728.000073	13279.80132	-1.2131	4.34E-07	1.07E-05
c85895_g1	1087.753371	2254.663165	-1.0516	4.43E-07	1.09E-05
c62777_g2	21.75422683	1.478748439	3.8788	4.51E-07	1.11E-05
c65814_g6	17.59978056	100.8152637	-2.5181	4.52E-07	1.11E-05
c64185_g1	1041.171145	491.1473248	1.084	4.56E-07	1.12E-05
c63950_g1	232.5786305	511.3155919	-1.1365	4.57E-07	1.12E-05
c32122_g1	582.6912102	1223.67073	-1.0704	4.67E-07	1.15E-05
c54679_g1	18.99125619	0	Inf	4.98E-07	1.22E-05
c66612_g3	73.77902285	0	Inf	5.00E-07	1.23E-05
c58348_g1	202.6146305	82.55606584	1.2953	5.09E-07	1.25E-05
c73988_g1	1573.004167	3241.69808	-1.0432	5.09E-07	1.25E-05
c55232_g1	506.4314766	1068.304688	-1.0769	5.11E-07	1.25E-05
c30866_g1	12.99808688	0	Inf	5.17E-07	1.27E-05
c67491_g1	26958.85047	12329.49545	1.1286	5.20E-07	1.27E-05
c57275_g2	0	16.57176806	#NAME?	5.21E-07	1.28E-05
c12842_g1	614.0350133	1285.213322	-1.0656	5.38E-07	1.32E-05
c67318_g2	1871.491757	3841.455539	-1.0375	5.41E-07	1.32E-05
c68161_g1	337.9293679	721.5354716	-1.0943	5.42E-07	1.32E-05
c67778_g2	33.86954531	5.875931537	2.5271	5.49E-07	1.34E-05
c87646_g1	12.81650896	0	Inf	5.51E-07	1.34E-05
c65129_g1	4.79626509	31.51537962	-2.7161	5.54E-07	1.35E-05
c80670_g1	497.2615982	227.1266437	1.1305	5.60E-07	1.36E-05
c29205_g1	12.75540582	0	Inf	5.63E-07	1.37E-05
c67076_g1	2568.127123	1252.815493	1.0355	5.65E-07	1.38E-05
c4292_g1	899.2689166	1885.868097	-1.0684	5.72E-07	1.39E-05
c64181_g1	12.66963664	0	Inf	5.80E-07	1.41E-05
c67656_g1	480.7452623	219.4813687	1.1312	5.93E-07	1.44E-05
c74409_g1	99.85873449	235.5576086	-1.2381	5.93E-07	1.44E-05
c68175_g1	959.8402588	1966.880066	-1.035	5.99E-07	1.45E-05
c25856_g1	27.73409059	3.651076348	2.9253	6.09E-07	1.48E-05
c53543_g1	46.70241223	128.2741467	-1.4577	6.12E-07	1.48E-05
c53085_g1	39.88084871	111.1508185	-1.4788	6.15E-07	1.49E-05
c92523_g1	141.7469892	321.1320621	-1.1798	6.21E-07	1.50E-05
c80484_g1	215.6717323	471.9394216	-1.1298	6.24E-07	1.51E-05
c21441_g1	83.27046056	204.1262606	-1.2936	6.29E-07	1.52E-05
c39443_g1	44.04324636	9.489495173	2.2145	6.34E-07	1.53E-05
c65593_g1	119.1942006	282.4358844	-1.2446	6.35E-07	1.54E-05
c74200_g1	339.4278697	723.6012903	-1.0921	6.36E-07	1.54E-05
c58644_g1	3201.374784	1098.927145	1.5426	6.39E-07	1.54E-05
c39774_g1	209.0444986	459.8911717	-1.1375	6.52E-07	1.58E-05
c92139_g1	114.6403491	266.2263269	-1.2155	6.56E-07	1.58E-05
c53521_g1	3.983773652	29.23265844	-2.8754	6.58E-07	1.59E-05
c9165_g1	14.68580588	0.331775167	5.4681	6.58E-07	1.59E-05
c91605_g1	159.3551929	359.3497761	-1.1731	6.62E-07	1.60E-05
c54337_g1	959.718714	458.4789635	1.0658	6.68E-07	1.61E-05
c65768_g1	2257.998254	1000.79203	1.1739	6.73E-07	1.62E-05
c56547_g1	3246.584978	1590.423478	1.0295	6.84E-07	1.65E-05
c66814_g1	678.5700353	1395.706199	-1.0404	6.85E-07	1.65E-05
c46347_g1	0.345575453	15.88791187	-5.5228	6.86E-07	1.65E-05
c75318_g1	406.991696	0.331775167	10.261	6.93E-07	1.67E-05
c27977_g1	47.0998185	243.2188049	-2.3685	7.09E-07	1.70E-05
c66855_g1	28.61095115	2.968769657	3.2686	7.10E-07	1.70E-05
c85896_g1	52.56093547	138.8777036	-1.4018	7.11E-07	1.71E-05
c91841_g1	596.1803959	279.3352992	1.0938	7.15E-07	1.72E-05
c63814_g1	34.06529453	4.597616359	2.8893	7.16E-07	1.72E-05
c63561_g1	170.7351855	3.017555149	5.8222	7.17E-07	1.72E-05
c53330_g1	201.4088811	44.75721649	2.1699	7.32E-07	1.75E-05
[truncated: 2,317 more rows]
