# Supplementary material for: The developmental transcriptome of the bamboo snout beetle Cyrtotrachelus buqueti and insights into candidate pheromone-binding proteins
Source: PLoS One. 2017 Jun 29;12(6):e0179807. doi: 10.1371/journal.pone.0179807 (PMC5491049; doi:10.1371/journal.pone.0179807)
Supplement: S27 Text — (XLS) [file pone.0179807.s027.xls]

gene_id	CB_M_readcount	CB_L_readcount	log2FoldChange	pval	padj
c40044_g1	29059.3010901302	6.97905767870945	12.024	2.0501e-116	1.0057e-111
c79919_g1	44274.749477859	29.2318326667145	10.565	3.1339e-106	7.6871e-102
c85852_g1	12.8093476827064	19259.9450389935	-10.554	8.9822e-104	1.4688e-99
c20295_g1	18.1351079055432	23061.8393730682	-10.313	2.7562e-102	3.3803e-98
c66269_g1	5883.4552290157	1.53909569749644	11.9	4.0671e-97	3.9904e-93
c91779_g1	6323.46552075341	1.35105024429161	12.192	5.0988e-96	4.1689e-92
c24338_g1	5367.46334217114	1.86830889709734	11.488	1.6374e-94	1.1475e-90
c85927_g1	4425.21014752768	0.916430302341235	12.237	8.519e-94	5.2239e-90
c15194_g1	3814.69423948131	0.328900487969184	13.502	1.9652e-93	1.0712e-89
c39937_g1	6395.48338874133	4.78153558201122	10.385	4.2856e-92	2.1024e-88
c66117_g1	3693.34145699422	0.587529814372051	12.618	1.542e-91	6.3038e-88
c97490_g1	6399.17538040331	5.0404776200458	10.31	1.4654e-91	6.3038e-88
c5221_g1	16297.1349130178	10.6795109599321	10.576	2.057e-91	7.7625e-88
c45604_g1	5107.42015930267	3.03131368818411	10.718	3.6591e-91	1.2822e-87
c54972_g1	8.04849591336338	10207.6268710688	-10.309	4.5178e-91	1.4775e-87
c61612_g1	4254.21244809541	1.99742180583607	11.057	5.1351e-91	1.5745e-87
c8295_g1	6350.08304770781	5.36906539638327	10.208	7.6724e-91	2.214e-87
c80405_g1	3470.72898567748	0.693249268353239	12.29	1.9429e-90	5.2951e-87
c65498_g1	11726.4642318688	17.6823656023245	9.3732	5.8244e-89	1.5038e-85
c4212_g1	4095.41533901358	2.58495162020812	10.63	1.2712e-88	2.9695e-85
c4774_g1	3362.88366421524	1.02214975632242	11.684	1.2552e-88	2.9695e-85
c15376_g1	3523.24184757202	1.38649853670648	11.311	1.9901e-88	4.4376e-85
c62286_g1	6423.48469543422	3.0310009765524	11.049	3.0059e-87	6.4113e-84
c86409_g1	3228.08420861082	1.38618582507476	11.185	8.6008e-87	1.758e-83
c44910_g1	3899.46821149378	2.23234496584968	10.771	3.9007e-86	7.6543e-83
c97353_g1	2552.88840888279	0.293764907186025	13.085	6.619e-86	1.2489e-82
c47298_g1	3095.16652684433	1.82111847865685	10.731	4.8351e-85	8.785e-82
c68346_g1	2758.91283174199	1.12786921030361	11.256	6.5882e-85	1.1543e-81
c24452_g1	19355.1129039814	6.27406628433059	11.591	3.8648e-84	6.5378e-81
c92050_g1	2868.06060637577	1.50396011671329	10.897	1.3619e-83	2.227e-80
c98658_g1	2658.1501663762	1.31591466350845	10.98	3.9149e-83	6.1952e-80
c45736_g1	2641.59058477795	1.31591466350845	10.971	5.1694e-83	7.9248e-80
c58620_g1	3149.26134757129	2.77299707341296	10.149	7.3579e-83	1.0938e-79
c21846_g1	2122.27400085767	0.328900487969184	12.656	2.1232e-82	3.0635e-79
c64424_g1	3056.08092283282	2.6318293270169	10.181	2.6236e-82	3.6773e-79
c39820_g1	3295.66873115462	3.6422369573137	9.8215	2.8092e-82	3.828e-79
c65679_g2	118.974864078785	35137.9285133262	-8.2062	1.6613e-80	2.2027e-77
c60584_g2	5858.34728633432	12.7593495622856	8.8428	8.126e-80	1.049e-76
c60224_g1	1644.52531545076	0	Inf	4.6744e-79	5.8799e-76
c2074_g1	2906.11433051191	3.8768474056956	9.55	1.567e-78	1.9219e-75
c97492_g1	2799.70772535219	3.33682072139576	9.7126	1.6308e-78	1.9512e-75
c97531_g1	2076.22485074589	1.59793744466885	10.344	1.8839e-78	2.2005e-75
c97622_g1	1835.86044499323	0.587529814372051	11.61	2.684e-78	3.0621e-75
c92463_g1	1707.64953877457	0.293764907186025	12.505	3.3431e-78	3.7273e-75
c85744_g1	1689.84253036575	0.293764907186025	12.49	4.7084e-78	5.1329e-75
c64419_g1	1518.72849274385	0	Inf	1.4112e-77	1.505e-74
c86337_g1	1613.97017451032	0.328900487969184	12.261	4.0516e-77	4.2289e-74
c64757_g2	3892.41140170304	9.44592229564734	8.6868	1.1731e-76	1.1989e-73
c68270_g1	2135.98812631527	0.798968722334427	11.384	1.4123e-76	1.4139e-73
c74142_g1	1754.34836389969	0.987014175539264	10.796	2.8907e-76	2.8362e-73
c37888_g1	1640.32397078331	0.798968722334427	11.004	3.5094e-76	3.3757e-73
c67781_g2	1385.4650305973	0	Inf	8.0214e-76	7.5674e-73
c8764_g1	6135.23603254297	0.657800975938368	13.187	1.4411e-75	1.3339e-72
c91860_g1	2797.70020347601	5.59224643037126	8.9666	5.3465e-75	4.8571e-72
c67781_g1	1794.64026498695	1.71539902467566	10.031	9.5789e-75	8.5438e-72
c65427_g1	1853.04161286675	1.9034444778805	9.9271	2.0436e-74	1.7902e-71
c13442_g1	1742.366980374	1.67995073226079	10.018	1.1099e-73	9.5521e-71
c42937_g1	1664.43049421049	1.71539902467566	9.9223	2.7634e-73	2.3373e-70
c92370_g1	1317.74960028783	0.328900487969184	11.968	2.9067e-73	2.4168e-70
c74304_g1	1495.57068731009	0.916430302341235	10.672	3.1318e-73	2.5606e-70
c15316_g1	1280.38673924412	0.293764907186025	12.09	1.0319e-72	8.2988e-70
c68032_g1	1444.64138730022	0	Inf	1.182e-72	9.2038e-70
c74410_g1	13417.4719244357	4.13547673209847	11.664	1.1749e-72	9.2038e-70
c20607_g1	7616.64328724486	36.2928531554728	7.7133	2.6361e-72	2.0206e-69
c40055_g1	19291.2141986388	5.55742356121982	11.761	3.2861e-72	2.4801e-69
c61807_g1	7245.09108978554	31.2058610177931	7.859	4.8642e-72	3.6155e-69
c73980_g1	2647.91048897603	2.84295552334756	9.8632	6.4745e-72	4.7121e-69
c91646_g1	1313.59907293526	0.798968722334427	10.683	6.5317e-72	4.7121e-69
c64060_g1	2028.49852913661	3.59545004779862	9.14	8.0011e-72	5.6886e-69
c39937_g2	1365.00680160866	0.986701463907551	10.434	1.694e-71	1.1872e-68
c97601_g1	1405.06323016226	1.31591466350845	10.06	5.7935e-71	4.003e-68
c68143_g1	2102.05918541332	0.916430302341235	11.163	1.0059e-70	6.8537e-68
c74229_g1	1454.30515898954	1.64481515147763	9.7882	1.1613e-70	7.8042e-68
c55212_g1	5722.78431439426	1.21019520952726	12.207	1.4985e-70	9.9343e-68
c47304_g1	1136.30545809099	0.399484361167213	11.474	2.0213e-70	1.3221e-67
c97892_g1	1282.08207284533	1.02214975632242	10.293	3.1332e-70	2.0224e-67
c21843_g1	1458.07702411308	1.86799618546563	9.6084	7.97e-70	5.0777e-67
c45649_g1	1095.74190923288	0.293764907186025	11.865	1.2003e-69	7.5494e-67
c40195_g1	3438.88968548551	13.4864835648951	7.9943	1.5131e-69	9.3962e-67
c91572_g1	2200.89917570022	5.89775346358291	8.5437	1.7306e-69	1.0612e-66
c47236_g1	3308.57123343371	13.5468888702261	7.9321	4.1915e-69	2.5386e-66
c75234_g1	1205.99685831399	0.916430302341235	10.362	4.3908e-69	2.6268e-66
c37637_g1	3015.51601734259	12.5247391139037	7.9115	2.3895e-68	1.4123e-65
c10343_g1	937.477363865559	0	Inf	2.7661e-68	1.6154e-65
c68557_g1	2165.03291230387	0.328900487969184	12.684	4.3511e-68	2.5112e-65
c56763_g1	1071.40575842255	0.798968722334427	10.389	5.7896e-68	3.3026e-65
c68139_g1	1070.25294779574	0.622665395155209	10.747	6.0396e-68	3.4056e-65
c65850_g1	2856.61802507745	2.07974780505972	10.424	1.4183e-67	7.9065e-65
c91531_g1	11747.7760095175	40.1807264666369	8.1917	1.4719e-67	8.1129e-65
c51164_g1	9674.39100747126	4.66438671363612	11.018	2.1203e-67	1.1558e-64
c67479_g2	3685.81730282629	6.90816109387971	9.0595	2.3468e-67	1.2651e-64
c80220_g1	949.734301643719	0.328900487969184	11.496	6.4128e-67	3.4195e-64
c64825_g1	870.906080984808	0	Inf	9.005e-67	4.7501e-64
c75515_g1	933.681323564236	0.399484361167213	11.191	1.4021e-66	7.3173e-64
c75193_g1	858.738936593855	0	Inf	1.4332e-66	7.4011e-64
c56708_g1	3297.74902606805	16.6599031343704	7.629	2.6249e-66	1.3413e-63
c51783_g1	899.973676699507	0.293764907186025	11.581	7.4889e-66	3.7874e-63
c64402_g1	3571.59242992842	18.6925513182833	7.578	8.1636e-66	4.0866e-63
c80155_g1	951.78052323168	0.622665395155209	10.578	1.2295e-65	6.0922e-63
c91766_g1	3024.59561522618	1.83286060468247	10.688	1.8082e-65	8.8705e-63
c92423_g1	798.480756741514	0	Inf	3.7014e-65	1.7978e-62
c64016_g1	7433.68305980424	2.89014594178805	11.329	1.159e-64	5.5741e-62
c80131_g1	2376.27229318881	1.97371563944682	10.234	1.1865e-64	5.6513e-62
c42650_g1	1553.00986262836	0	Inf	1.2843e-64	6.058e-62
c69622_g1	763.56973063797	0	Inf	2.6367e-64	1.2319e-61
c24214_g1	868.786366454901	0.622665395155209	10.446	6.7661e-64	3.1314e-61
c68732_g1	1053.7557924922	1.97371563944682	9.0604	1.2626e-63	5.7887e-61
c97613_g1	1679.27799767623	0.293764907186025	12.481	3.3405e-63	1.5174e-60
c85915_g1	1560.67626103292	1.75053460545882	9.8002	4.3023e-63	1.9363e-60
c59538_g1	1387.52159598794	1.75053460545882	9.6305	5.4503e-63	2.4307e-60
c53512_g1	4753.50333247893	1.60967957069447	11.528	6.2212e-63	2.7495e-60
c25749_g1	714.501547745342	0	Inf	6.465e-63	2.8317e-60
c12983_g1	910.780406451873	1.52735357147082	9.2199	1.1171e-62	4.8073e-60
c66219_g1	1030.36368770506	0.328900487969184	11.613	1.117e-62	4.8073e-60
c60836_g1	2108.5559451125	11.36048347629	7.5361	1.1913e-62	5.082e-60
c80244_g1	1369.52925821148	0.622665395155209	11.103	1.7706e-62	7.4879e-60
c46179_g1	894.529894742601	1.49221799068767	9.2275	2.5882e-62	1.0852e-59
c91561_g1	27156.0177785761	13.3699601197834	10.988	3.3723e-62	1.402e-59
c67634_g1	1640.62528588143	7.3430937474618	7.8036	4.413e-62	1.8192e-59
c51463_g1	1294.16975386434	0.987014175539264	10.357	5.1598e-62	2.1094e-59
c45721_g1	778.736224747342	0.622665395155209	10.288	8.2175e-62	3.3316e-59
c50895_g1	1101.99801460589	3.50106921091764	8.2981	1.7544e-61	7.0548e-59
c59637_g1	2134.66042506021	3.01957156215849	9.4654	3.1477e-61	1.2554e-58
c20499_g2	6192.20597002911	1.02214975632242	12.565	5.3332e-61	2.1099e-58
c43714_g1	698.812864608792	0.328900487969184	11.053	5.6011e-61	2.1982e-58
c12606_g1	2332.5933257045	1.02214975632242	11.156	6.295e-61	2.4509e-58
c91546_g1	2676.31661430588	1.21019520952726	11.111	9.4504e-61	3.6505e-58
c45722_g1	1026.54229490684	3.03131368818411	8.4036	1.0355e-60	3.9687e-58
c92048_g1	684.327204113067	0.328900487969184	11.023	1.3895e-60	5.284e-58
c64160_g2	629.903464909121	0	Inf	1.568e-60	5.917e-58
c6646_g1	624.49294814498	0	Inf	2.4175e-60	9.0533e-58
c7485_g1	1049.16627318982	0.622665395155209	10.718	3.3776e-60	1.2553e-57
c97651_g1	1160.48993982966	4.67612883966174	7.9552	5.326e-60	1.9645e-57
c20499_g1	7222.73186168091	2.4086482930289	11.55	8.174e-60	2.9925e-57
c80549_g1	655.880692587149	0.293764907186025	11.125	8.8444e-60	3.2139e-57
c67687_g2	1569.44740865771	9.1993478069018	7.4145	1.0326e-59	3.7247e-57
c86148_g1	654.321804485005	0.399484361167213	10.678	1.1032e-59	3.9505e-57
c80805_g1	1105.06512726146	4.55866725965493	7.9213	1.1206e-59	3.9836e-57
c46260_g1	2268.66186810314	16.4357839654873	7.1089	1.3686e-59	4.8302e-57
c91750_g1	598.193226894524	0	Inf	1.4205e-59	4.9775e-57
c24934_g1	598.577486228287	0	Inf	1.4427e-59	5.0193e-57
c53884_g1	1024.81220897866	3.68848924085905	8.1181	2.1822e-59	7.539e-57
c52903_g1	931.054958732656	3.1370331421653	8.2133	5.9804e-59	2.0516e-56
c74075_g1	859.637559575069	2.47891945459522	8.4379	8.5689e-59	2.9192e-56
c18348_g1	778.231872110541	1.60967957069447	8.9173	1.1946e-58	4.0418e-56
c68235_g1	895.13611746652	0.987014175539264	9.8248	1.2249e-58	4.1158e-56
c55805_g1	882.862248395398	2.94898768896046	8.2258	1.2396e-58	4.1254e-56
c66135_g1	5939.54301745588	22.991963828272	8.0131	1.2446e-58	4.1254e-56
c15742_g1	566.266398896575	0	Inf	1.7159e-58	5.6493e-56
c12616_g1	847.047893515898	0.728384849136397	10.184	2.1989e-58	7.1914e-56
c51093_g1	824.826946651989	2.62008720099128	8.2983	4.027e-58	1.3083e-55
c26067_g1	852.783293514199	0.293764907186025	11.503	4.307e-58	1.3901e-55
c56622_g2	2.82285578317562	857.95880848382	-8.2476	5.7608e-58	1.8471e-55
c63075_g1	593.696827165029	0.328900487969184	10.818	7.0489e-58	2.2454e-55
c35750_g1	1285.57355090132	7.49537819662005	7.4222	1.6397e-57	5.1895e-55
c11534_g1	807.810424679597	2.6318293270169	8.2618	6.2912e-57	1.9784e-54
c67350_g1	559.756500981189	0.399484361167213	10.452	1.0928e-56	3.4146e-54
c45610_g1	927.090011191478	0.399484361167213	11.18	1.3081e-56	4.0614e-54
c66053_g2	8072.35931480747	1.60967957069447	12.292	1.3248e-56	4.0874e-54
c80794_g1	556.636241919324	0.293764907186025	10.888	1.4477e-56	4.4386e-54
c62539_g1	1077.44606898651	0.328900487969184	11.678	1.4656e-56	4.4616e-54
c64016_g2	9279.68775999202	5.33424252723182	10.765	1.4733e-56	4.4616e-54
c80072_g1	969.118204751359	4.60585767809542	7.7171	1.5088e-56	4.5409e-54
c66732_g2	18192.2005721334	210.527169390436	6.4332	2.1648e-56	6.4755e-54
c74468_g1	621.924177991997	1.02214975632242	9.249	2.7511e-56	8.1793e-54
c97672_g1	542.47403449692	0.328900487969184	10.688	4.0436e-56	1.195e-53
c68439_g1	770.570404397641	0	Inf	4.3874e-56	1.2888e-53
c97843_g1	733.165624439744	1.79772502389931	8.6718	4.5487e-56	1.3283e-53
c62430_g1	2467.58156976231	1.71539902467566	10.49	7.2136e-56	2.0939e-53
c9630_g1	534.975275757102	0.328900487969184	10.668	8.7763e-56	2.5326e-53
c56496_g2	730.317489031286	2.47891945459522	8.2027	9.0279e-56	2.5749e-53
c60923_g1	533.326540776119	0.399484361167213	10.383	8.9799e-56	2.5749e-53
c74186_g1	1198.38545124691	8.24809463540912	7.1828	9.3977e-56	2.6649e-53
c53611_g1	1166.62744023282	7.63685865464782	7.2551	1.1024e-55	3.108e-53
c64634_g1	10669.560587751	9.081886226895	10.198	1.2329e-55	3.4562e-53
c97619_g1	487.398557530224	0	Inf	1.6393e-55	4.5694e-53
c56002_g1	127.738002330126	10018.4469591189	-6.2933	2.0405e-55	5.6555e-53
c5173_g1	1636.00078227646	0.293764907186025	12.443	2.2122e-55	6.0968e-53
c50591_g1	684.908112845314	1.90313176624879	8.4914	2.262e-55	6.1993e-53
c92386_g1	589.810911498184	1.02214975632242	9.1725	2.8047e-55	7.644e-53
c25312_g1	1071.36085336532	1.19845308350164	9.8041	3.185e-55	8.6256e-53
c58768_g1	765.356750711373	3.10158484975043	7.947	3.2001e-55	8.6256e-53
c67751_g1	476.738644367296	0	Inf	4.1175e-55	1.1038e-52
c45253_g1	1231.76227239228	0.728384849136397	10.724	1.3412e-54	3.5757e-52
c10871_g1	500.986760604443	0.399484361167213	10.292	2.0076e-54	5.3237e-52
c67127_g1	714.22539821055	0	Inf	2.6478e-54	6.9835e-52
c64757_g1	804.107989310373	4.05346344450653	7.6321	3.3887e-54	8.8898e-52
c74582_g1	1380.10254021625	3.54825962935813	8.6034	3.7892e-54	9.8875e-52
c68686_g1	962.399006321359	0.399484361167213	11.234	4.0142e-54	1.0419e-51
c86330_g1	778.643771587531	0.657800975938368	10.209	5.1968e-54	1.3418e-51
c80042_g1	1307.51115783725	0.328900487969184	11.957	7.9654e-54	2.0459e-51
c55156_g1	895.149507325463	1.02214975632242	9.7744	9.8932e-54	2.5278e-51
c59527_g1	441.354687629403	0	Inf	1.1059e-53	2.8109e-51
c55133_g1	888.352760673601	5.31053636084257	7.3861	2.8152e-53	7.1189e-51
c12507_g1	470.175376347683	0.399484361167213	10.201	3.289e-53	8.2743e-51
c91693_g1	2416.31402754399	2.23234496584968	10.08	5.8345e-53	1.4603e-50
c55635_g1	867.252127672218	0.587529814372051	10.528	6.4127e-53	1.5969e-50
c91706_g1	1008.77390009264	0.328900487969184	11.583	7.498e-53	1.8577e-50
c55208_g1	2657.86600452811	17.3528396910919	7.259	8.0403e-53	1.9821e-50
c80261_g1	775.383065608285	0	Inf	8.5887e-53	2.1067e-50
c44189_g1	901.068291485687	0.293764907186025	11.583	8.8812e-53	2.1676e-50
c15335_g1	1784.24697276752	2.73754878099808	9.3482	1.4022e-52	3.4054e-50
c56470_g1	1279.82817077702	0.798968722334427	10.646	1.5352e-52	3.71e-50
c57035_g1	449.764986808564	0.293764907186025	10.58	1.8048e-52	4.34e-50
c67005_g10	9542.65228831354	137.231014001116	6.1197	2.0385e-52	4.8781e-50
c61876_g1	474.337417743358	0.587529814372051	9.657	3.5445e-52	8.4408e-50
c66967_g1	442.727775162076	0.293764907186025	10.558	3.6687e-52	8.6946e-50
c91521_g1	670.66229063535	3.36021417615329	7.6409	4.9119e-52	1.1585e-49
c87169_g1	405.286237101166	0	Inf	5.0393e-52	1.1828e-49
c91739_g1	134.019580141694	8588.99271763203	-6.002	5.479e-52	1.2799e-49
c68718_g1	405.469302628444	0	Inf	5.7914e-52	1.3465e-49
c50882_g1	437.449497790768	0.293764907186025	10.54	7.2891e-52	1.6867e-49
c35838_g1	926.683138541847	3.43048533771961	8.0775	1.3581e-51	3.1279e-49
c97524_g1	3159.65259293956	0.916430302341235	11.751	1.44e-51	3.301e-49
c66863_g1	743.460943405078	4.39441877013305	7.4024	1.5284e-51	3.4873e-49
c46358_g1	1675.2004285536	12.4190196599225	7.0756	2.1527e-51	4.8892e-49
c40574_g1	423.153549683943	0.399484361167213	10.049	3.4671e-51	7.8381e-49
c39770_g1	1213.0351920471	0	Inf	6.0893e-51	1.3703e-48
c59830_g1	697.333805296144	4.03006998974899	7.4349	6.6712e-51	1.4944e-48
c91680_g1	517.793500841846	1.6802634438925	8.2675	8.6604e-51	1.9311e-48
c39710_g1	438.383113894121	0.798968722334427	9.0998	1.1469e-50	2.5459e-48
c7010_g1	406.580323644162	0.328900487969184	10.272	1.6364e-50	3.616e-48
c62810_g1	373.849672842475	0	Inf	1.7691e-50	3.8918e-48
c20245_g1	374.121471981531	0	Inf	1.8684e-50	4.0919e-48
c45781_g1	1577.18563061715	0.657800975938368	11.227	1.9239e-50	4.1947e-48
c50566_g1	834.918776543938	3.1484625565592	8.0508	2.2009e-50	4.7775e-48
c40795_g1	370.4109904745	0	Inf	2.6973e-50	5.8292e-48
c53571_g1	1174.90159233856	0	Inf	3.136e-50	6.7476e-48
c55517_g1	478.55648354025	1.42163411748964	8.395	3.1985e-50	6.8519e-48
c50139_g1	365.839085605429	0	Inf	6.1782e-50	1.3178e-47
c62511_g1	497.308174699662	1.75053460545882	8.1502	7.9265e-50	1.6833e-47
c68344_g1	735.508907407668	5.94516579636141	6.9509	9.27e-50	1.9602e-47
c47310_g1	2553.46677658511	3.32507859537013	9.5849	1.1315e-49	2.3823e-47
c12486_g1	555.6344398308	0	Inf	1.542e-49	3.2327e-47
c45868_g1	873.80299033873	2.22060283982406	8.6202	1.888e-49	3.9412e-47
c62564_g1	1620.03561975294	1.52735357147082	10.051	1.8977e-49	3.9447e-47
c60069_g1	1032.29227090276	1.31591466350845	9.6156	2.2648e-49	4.6879e-47
c86689_g1	353.97658543813	0	Inf	2.4651e-49	5.0812e-47
c44417_g1	397.454424366999	0	Inf	3.0214e-49	6.2017e-47
c50515_g1	381.66440705432	0.328900487969184	10.18	3.151e-49	6.4407e-47
c38681_g1	567.396694084082	0.622665395155209	9.8317	3.5126e-49	7.1502e-47
c69710_g1	600.796380188054	0.587529814372051	9.998	3.6064e-49	7.2805e-47
c85781_g1	4997.25980057134	9.18760568087618	9.0872	3.5963e-49	7.2805e-47
c53887_g1	399.840508197673	0.657800975938368	9.2476	6.4327e-49	1.2933e-46
c65548_g1	371.238664483549	0.399484361167213	9.86	8.1093e-49	1.6189e-46
c67379_g1	397.070514552536	0.693249268353239	9.1618	8.1181e-49	1.6189e-46
c74050_g1	50.5191860927189	2957.22229988502	-5.8713	9.432e-49	1.8733e-46
c53101_g1	579.345703727008	0.293764907186025	10.946	1.4678e-48	2.9034e-46
c61577_g1	458.580097086932	0.916430302341235	8.9669	1.6246e-48	3.2007e-46
c2900_g1	334.900197436248	0	Inf	2.2853e-48	4.4843e-46
c65874_g1	333.582034791022	0	Inf	2.8062e-48	5.4846e-46
c39992_g1	925.310529289693	0	Inf	3.7703e-48	7.3397e-46
c7617_g1	2118.73104495342	1.89170235185488	10.129	5.3428e-48	1.036e-45
c62531_g1	7778.45971831126	6.86159609870265	10.147	5.6074e-48	1.083e-45
c65353_g1	375.861105339104	0.728384849136397	9.0113	8.9957e-48	1.7306e-45
c8288_g1	351.257601921159	0.399484361167213	9.7802	1.0671e-47	2.0449e-45
c74569_g1	2000.86525908261	6.67323793386609	8.228	1.9628e-47	3.7467e-45
c91610_g1	540.735770729862	0.587529814372051	9.846	2.1843e-47	4.1533e-45
c12581_g1	3478.03515563655	3.93600186449972	9.7873	3.5374e-47	6.7002e-45
c53860_g1	311.858285736103	0	Inf	6.2756e-47	1.1841e-44
c86367_g1	5070.14738684482	0.916430302341235	12.434	7.5539e-47	1.4198e-44
c2853_g1	932.481376665344	11.7729608100097	6.3075	8.4016e-47	1.5731e-44
c67127_g2	1791.85049628253	2.00916393186169	9.8006	8.8337e-47	1.6477e-44
c37127_g1	303.992125426764	0	Inf	1.654e-46	3.0735e-44
c61956_g1	304.062634623637	0	Inf	1.7115e-46	3.1683e-44
c63906_g1	1181.02287464474	0	Inf	2.6487e-46	4.8848e-44
c68018_g1	322.001224831768	0.399484361167213	9.6547	4.3729e-46	8.0345e-44
c92563_g1	294.960844074225	0	Inf	5.5738e-46	1.0203e-43
c68231_g1	741.43828581432	2.00885122022997	8.5278	6.1568e-46	1.1228e-43
c47336_g1	752.75953886001	9.12876393370377	6.3656	7.5672e-46	1.3749e-43
c18740_g1	687.787899833862	3.32476588373842	7.6926	8.3659e-46	1.5144e-43
c80115_g1	653.117154731224	1.05728533710558	9.2708	8.6175e-46	1.5542e-43
c16151_g1	505.50046669303	0.916430302341235	9.1075	8.6824e-46	1.5602e-43
c80205_g1	1803.51759376034	0.293764907186025	12.584	9.432e-46	1.6887e-43
c68320_g1	292.156593109908	0	Inf	1.2029e-45	2.1459e-43
c12520_g1	444.945774871995	2.77268436178124	7.3262	1.4304e-45	2.5424e-43
c67947_g1	9473.09322547516	199.348890848872	5.5705	2.9963e-45	5.3065e-43
c59981_g1	1212.38889588205	3.46562091850277	8.4505	3.0864e-45	5.4465e-43
c20701_g1	281.686071303265	0	Inf	4.4937e-45	7.9014e-43
c97381_g1	302.321634615401	12568.7270382502	-5.3776	5.4876e-45	9.6144e-43
c91888_g1	465.932874115823	0.399484361167213	10.188	6.9665e-45	1.2162e-42
c45975_g1	830.633686586835	1.02214975632242	9.6665	7.7504e-45	1.3483e-42
c82055_g1	278.863978068865	0	Inf	7.9263e-45	1.374e-42
c65158_g1	572.052814902747	0	Inf	8.6414e-45	1.4927e-42
c79875_g1	6860.27370774834	179.711592309169	5.2545	8.7949e-45	1.5139e-42
c98083_g1	490.955366587526	0	Inf	9.5197e-45	1.6329e-42
c80989_g1	1091.07756002355	0.622665395155209	10.775	1.0602e-44	1.8122e-42
c31854_g1	275.286342996407	0	Inf	1.1415e-44	1.9445e-42
c97304_g1	6232.36690076046	3.53651750333251	10.783	2.0785e-44	3.5281e-42
c55581_g1	1724.64708260284	2.23234496584968	9.5935	2.2493e-44	3.8049e-42
c67609_g7	1361.11994233917	14.1340151756727	6.5895	2.4925e-44	4.2019e-42
c63550_g1	4728.28907074862	2.79639052817049	10.724	2.529e-44	4.2488e-42
c92368_g1	270.968810965637	0	Inf	2.7344e-44	4.5782e-42
c20773_g1	268.381212295863	0	Inf	3.8331e-44	6.396e-42
c40032_g1	512.062969224015	5.18070723154672	6.627	5.2321e-44	8.7008e-42
c54470_g1	27.0815662667486	54571.1302157454	-10.977	7.3945e-44	1.2255e-41
c4114_g1	1051.86900184545	18.1749799538459	5.8549	8.7051e-44	1.4379e-41
c48771_g2	299.209646588261	0	Inf	1.9015e-43	3.1197e-41
c67944_g1	918.151982311887	0	Inf	1.9014e-43	3.1197e-41
c56536_g1	11987.5418163859	13.3705855430469	9.8083	2.0763e-43	3.3953e-41
c91944_g1	1102.49321197666	0	Inf	2.1589e-43	3.5186e-41
c68465_g1	494.716607778973	5.14588436239527	6.587	2.275e-43	3.6955e-41
c65427_g3	255.30238574595	0	Inf	3.1606e-43	5.1171e-41
c20610_g1	1283.61889704288	1.09273362952045	10.198	3.3438e-43	5.396e-41
c55528_g1	457.843318514621	0.622665395155209	9.5222	3.5626e-43	5.7301e-41
c26659_g1	579.395318717827	0	Inf	5.8951e-43	9.4508e-41
c36088_g1	605.120209561146	0.798968722334427	9.5649	6.2978e-43	1.0064e-40
c68158_g1	347.484911937649	0	Inf	6.8142e-43	1.0853e-40
c14483_g1	109.690770550871	4197.48409307587	-5.258	8.7616e-43	1.391e-40
c86801_g1	248.367931357738	0	Inf	1.2641e-42	2.0004e-40
c67276_g1	486.00416276202	6.39174977867541	6.2486	1.756e-42	2.7699e-40
c69061_g1	266.162288650426	0.399484361167213	9.38	1.9286e-42	3.0323e-40
c17058_g1	244.72086653096	0	Inf	2.2691e-42	3.5564e-40
c75369_g1	520.815705500324	6.49724731831859	6.3248	2.4196e-42	3.7803e-40
c79950_g1	1427.74541136456	1.09273362952045	10.352	2.7767e-42	4.3243e-40
c64202_g1	771.191152854541	12.6181818158895	5.9335	2.8154e-42	4.3708e-40
c55696_g1	790.329186676097	8.4235506249869	6.5519	3.6887e-42	5.7085e-40
c66767_g1	822.924278607996	14.5459578834227	5.8221	3.8362e-42	5.918e-40
c63330_g1	279.135809833443	0.622665395155209	8.8083	3.9736e-42	6.1108e-40
c91954_g1	240.198037801865	0	Inf	5.3117e-42	8.143e-40
c80300_g1	238.10960769363	0	Inf	8.2942e-42	1.2676e-39
c64584_g1	256.855772879054	0.293764907186025	9.7721	9.1076e-42	1.3875e-39
c66167_g1	1687.83119988453	2.6318293270169	9.3249	1.3706e-41	2.0817e-39
c85964_g1	1342.48169294045	1.09273362952045	10.263	2.8635e-41	4.3356e-39
c28839_g1	249.070329729355	0.399484361167213	9.2842	2.9987e-41	4.5264e-39
c66239_g6	940.821622321174	2.49066158062084	8.5612	3.5607e-41	5.3581e-39
c68644_g1	1067.0595749969	3.79483411810366	8.1354	4.2429e-41	6.3458e-39
c81676_g1	228.936384011828	0	Inf	4.2386e-41	6.3458e-39
c85996_g1	738.201943145412	0.293764907186025	11.295	5.4849e-41	8.1785e-39
c68022_g1	1224.8322424704	0	Inf	6.96e-41	1.0347e-38
c68287_g1	594.12446645848	11.0912720730947	5.7433	7.1126e-41	1.0541e-38
c58547_g1	255.628921639895	0	Inf	7.5457e-41	1.115e-38
c64189_g1	277.590116378992	1.12786921030361	7.9432	7.9296e-41	1.1682e-38
c42637_g1	275.849056999418	0.987014175539264	8.1266	8.4622e-41	1.2429e-38
c43231_g2	222.806800985253	0	Inf	1.1292e-40	1.6536e-38
c66762_g5	1330.06175016154	32.5192739882478	5.3541	1.3937e-40	2.0349e-38
c45382_g1	1421.8679105901	1.19845308350164	10.212	1.4691e-40	2.1385e-38
c79928_g1	765.939471749281	14.7805683318046	5.6955	2.048e-40	2.9725e-38
c15249_g1	594.44416147854	9.79861974729947	5.9228	2.1381e-40	3.0941e-38
c64298_g1	5799.34222170464	177.714725803745	5.0283	2.2615e-40	3.263e-38
c62979_g1	314.237759469514	0	Inf	3.3163e-40	4.7709e-38
c86130_g1	381.073959712236	4.05315073287482	6.5549	3.5402e-40	5.0781e-38
c50919_g1	235.86310915601	0.399484361167213	9.2056	3.7213e-40	5.3223e-38
c57300_g1	708.448081038923	2.00916393186169	8.4619	4.0612e-40	5.7916e-38
c61961_g1	233.759540393348	0	Inf	4.5115e-40	6.4151e-38
c58873_g1	1218.13107150319	2.09148993108534	9.1859	4.5586e-40	6.4634e-38
c97523_g1	215.018559283185	0	Inf	4.8851e-40	6.9063e-38
c80920_g1	342.63077800969	0.293764907186025	10.188	5.5799e-40	7.8659e-38
c65073_g1	1105.58490989963	0.693249268353239	10.639	5.6362e-40	7.9225e-38
c60106_g1	2254.07044080249	23.416939828325	6.5888	6.595e-40	9.2437e-38
c40676_g1	661.074309552852	0.328900487969184	10.973	6.729e-40	9.4001e-38
c56155_g1	620.503099641607	0.728384849136397	9.7345	6.7449e-40	9.4001e-38
c45469_g1	259.501127614168	1.09273362952045	7.8917	1.0011e-39	1.3912e-37
c7805_g1	298.965006372059	1.97371563944682	7.2429	1.3757e-39	1.9064e-37
c38259_g1	795.07187046202	17.105639779083	5.5385	1.4391e-39	1.9887e-37
c60406_g1	6037.95875192165	26.4938803767911	7.8323	1.6226e-39	2.2359e-37
c91777_g1	782.38335602415	2.11488338584287	8.5312	1.7831e-39	2.4502e-37
c62116_g1	752.621698223602	15.5906537569012	5.5932	2.3747e-39	3.2541e-37
c52818_g1	3273.1245540863	1.02214975632242	11.645	2.9412e-39	4.0192e-37
c65491_g1	321.875470913816	1.78567018624198	7.4939	3.9589e-39	5.3948e-37
c13842_g1	619.481545100773	0	Inf	4.8695e-39	6.6173e-37
c15605_g1	2.60827211774818	510.930885804899	-7.6139	5.1976e-39	7.0436e-37
c42774_g1	260.217457635423	0.881294721558076	8.2059	5.5617e-39	7.5163e-37
c67565_g1	275.141027698557	1.75053460545882	7.2962	6.4167e-39	8.6394e-37
c75077_g1	428.092733241021	0.293764907186025	10.509	6.428e-39	8.6394e-37
c58357_g1	17.937507825725	756.285302493641	-5.3979	7.6375e-39	1.0237e-36
c68417_g1	220.225942372946	0.328900487969184	9.3871	9.5578e-39	1.2776e-36
c65015_g1	437.236474788266	0	Inf	1.1032e-38	1.4706e-36
c27038_g1	295.435490878537	2.33806441983087	6.9814	1.17e-38	1.5554e-36
c98967_g1	435.805089399558	0.916430302341235	8.8934	2.2075e-38	2.9269e-36
c21887_g1	1974.54922599745	2.37351271224574	9.7003	3.3217e-38	4.3922e-36
c74817_g1	1034.35325488003	7.16701233462059	7.1731	4.2123e-38	5.5549e-36
c63630_g1	286.781980445028	2.26748054663284	6.9827	4.3427e-38	5.7115e-36
c55522_g1	51.2449615279656	1628.92928913807	-4.9904	4.5203e-38	5.9292e-36
c67675_g1	193.049823432617	0	Inf	4.8793e-38	6.383e-36
c68827_g1	750.941385733132	0	Inf	5.0467e-38	6.5845e-36
c12282_g1	1023.89526544684	0.328900487969184	11.604	5.3781e-38	6.9982e-36
c61394_g1	4007.41866314876	16.9893382483093	7.8819	5.7768e-38	7.4971e-36
c91867_g1	234.345917469113	0	Inf	6.74e-38	8.7241e-36
c91619_g1	719.150393794535	0.693249268353239	10.019	7.3378e-38	9.4729e-36
c18704_g1	295.445510708746	0	Inf	8.0173e-38	1.0323e-35
c62812_g1	882.235174109491	7.97781398027434	6.789	9.8257e-38	1.2618e-35
c14965_g1	745.248221000922	4.35897047771818	7.4176	9.87e-38	1.2642e-35
c22519_g1	963.664278341862	2.26716783500113	8.7315	1.0788e-37	1.3782e-35
c15296_g1	10940.7233828328	3.25418201054039	11.715	1.1397e-37	1.4522e-35
c80915_g1	186.366718433421	0	Inf	1.9495e-37	2.4776e-35
c38776_g1	185.628890104225	0	Inf	2.1477e-37	2.7224e-35
c61778_g1	18484.151773034	713.820278816253	4.6946	2.1848e-37	2.7623e-35
c49833_g1	184.226637330773	0	Inf	3.2184e-37	4.0588e-35
c57584_g1	545.063448412208	2.54950332779325	7.7401	3.5348e-37	4.4464e-35
c53133_g1	1038.17164923392	7.84798485097848	7.0475	4.2123e-37	5.285e-35
c53288_g2	397.179381020577	2.85469764937318	7.1203	4.2447e-37	5.312e-35
c25247_g1	269.492837413467	0.399484361167213	9.3979	4.5585e-37	5.6903e-35
c47156_g1	916.44163587762	26.7642518292195	5.0977	5.5732e-37	6.9391e-35
c56622_g1	24.7506607071249	856.907958973936	-5.1136	6.8944e-37	8.5626e-35
c45493_g1	210.04401515841	0.728384849136397	8.1718	7.3325e-37	9.0836e-35
c20219_g1	4569.60480755285	11.478883191192	8.6369	8.2316e-37	1.0172e-34
c23093_g1	295.336770062072	3.28963030295526	6.4883	1.1885e-36	1.4649e-34
c97982_g1	232.505272708895	1.1750596287441	7.6284	1.2016e-36	1.4774e-34
c97487_g1	210.589936648224	0.728384849136397	8.1755	1.2487e-36	1.5315e-34
c20188_g1	829.877475395845	5.83913363074851	7.151	1.3797e-36	1.6844e-34
c75053_g1	309.927702100187	0.987014175539264	8.2946	1.3803e-36	1.6844e-34
c64991_g1	1190.81952245429	38.0310706891857	4.9686	1.4834e-36	1.8057e-34
c38579_g1	546.036692301694	3.03131368818411	7.4929	1.89e-36	2.295e-34
c62363_g1	1454.93597460143	0.622665395155209	11.19	2.0216e-36	2.4488e-34
c65369_g1	829.349458487306	25.2022973029353	5.0404	2.1667e-36	2.618e-34
c67025_g2	872.26725734315	0.728384849136397	10.226	2.1831e-36	2.6314e-34
c74534_g1	1619.39495571612	3.20730430373161	8.9799	2.2785e-36	2.7397e-34
c80106_g1	328.370259860444	5.06387107480333	6.0189	2.8167e-36	3.3784e-34
c88387_g1	227.168700421404	1.28046637109358	7.471	2.8313e-36	3.3877e-34
c77334_g1	270.631304560149	1.82111847865685	7.2154	2.8924e-36	3.4524e-34
c62854_g2	715.142621871784	16.15492123356	5.4682	4.3271e-36	5.1523e-34
c86127_g1	2900.35002076726	7.80079443253799	8.5384	5.884e-36	6.9891e-34
c59790_g1	539.615527998086	1.78567018624198	8.2393	6.5496e-36	7.761e-34
c63207_g1	211.309731634926	0.986701463907551	7.7425	6.6822e-36	7.899e-34
c43091_g1	1852.17745620338	67.0840983356673	4.7871	6.8319e-36	8.0565e-34
c67074_g1	2848.56480921196	113.818724886373	4.6454	7.235e-36	8.5114e-34
c59050_g1	618.337952051183	16.5433796892587	5.2241	7.4119e-36	8.6986e-34
c64632_g2	1182.27122125198	39.2175597323237	4.9139	7.8394e-36	9.1778e-34
c64744_g10	223.427399814824	0	Inf	7.8576e-36	9.1778e-34
c98378_g1	170.490766061333	0	Inf	8.6533e-36	1.0083e-33
c50718_g1	826.45936446044	25.8715276932676	4.9975	9.3197e-36	1.0834e-33
c57230_g1	353.901465383228	0	Inf	1.0676e-35	1.2382e-33
c69097_g1	287.157143884099	3.44254017537694	6.3822	1.6935e-35	1.9594e-33
c68479_g1	26.4801157876004	846.059186339439	-4.9978	1.7365e-35	2.0044e-33
c46938_g1	205.133682888186	0.987014175539264	7.6993	2.1754e-35	2.5052e-33
c49741_g1	776.978340229048	2.12662551186849	8.5132	2.5717e-35	2.9545e-33
c42941_g1	165.816295006396	0	Inf	2.6398e-35	3.0257e-33
c65163_g1	535.89391459277	0	Inf	2.7799e-35	3.1789e-33
c68089_g1	500.862887183048	12.3829459442442	5.338	3.0526e-35	3.4826e-33
c85841_g1	724.334306624821	0.693249268353239	10.029	3.8828e-35	4.4195e-33
c60615_g1	190.367223494412	0.693249268353239	8.1012	4.208e-35	4.7786e-33
c53929_g1	230.081976300651	0.328900487969184	9.4503	4.4251e-35	5.0134e-33
c37946_g1	280.938639113189	0	Inf	4.4847e-35	5.0692e-33
c50753_g1	488.569500575079	12.1240039062096	5.3326	4.8878e-35	5.5122e-33
c68188_g1	861.802046632121	0.328900487969184	11.355	5.394e-35	6.0691e-33
c62748_g3	429.995679673563	9.46909383606686	5.505	5.7485e-35	6.4532e-33
c68240_g1	1782.93243767347	19.5497363645267	6.511	6.1374e-35	6.8741e-33
c64138_g1	1069.09902804071	3.73599237093126	8.1607	6.8714e-35	7.6786e-33
c12705_g1	3308.08109054796	8.6466408616812	8.5796	9.4078e-35	1.0489e-32
c66998_g1	253.793844298746	1.79772502389931	7.1413	1.3077e-34	1.4547e-32
c29580_g1	516.004225747638	0	Inf	1.4147e-34	1.5701e-32
c65817_g2	216.302309102194	1.6802634438925	7.0082	1.5088e-34	1.6709e-32
c10837_g1	1055.5810440154	37.0799083149867	4.8313	1.7264e-34	1.9032e-32
c61339_g1	518.848484902041	3.32476588373842	7.2859	1.726e-34	1.9032e-32
c29292_g1	492.819447782712	12.9707884702479	5.2477	2.357e-34	2.5926e-32
c61623_g1	409.029702472559	0.728384849136397	9.1333	2.3624e-34	2.5926e-32
c50562_g1	162.899807545305	0	Inf	3.0629e-34	3.354e-32
c65577_g1	211.462456343174	1.85625405944001	6.8319	3.6345e-34	3.971e-32
c80561_g1	230.149878017566	0.693249268353239	8.375	3.8154e-34	4.1594e-32
c4241_g1	768.009804462964	2.45552599983768	8.2889	3.8657e-34	4.2049e-32
c65636_g1	3536.86130041438	153.829997519771	4.5231	4.9292e-34	5.3498e-32
c85789_g1	35673.209734741	731.372835604867	5.6081	5.2967e-34	5.736e-32
c43615_g1	167.084810035281	0.293764907186025	9.1517	5.3859e-34	5.8198e-32
c25922_g1	2145.30643745815	91.8764199979366	4.5453	6.1966e-34	6.6811e-32
c65397_g1	262.107046834545	3.54825962935813	6.2069	6.5038e-34	6.9969e-32
c64468_g1	204.608880501344	0.399484361167213	9.0005	1.0064e-33	1.0803e-31
c64274_g1	152.080740630734	0	Inf	1.104e-33	1.1825e-31
c61023_g1	328.078235868266	0.328900487969184	9.9622	1.4428e-33	1.5421e-31
c65158_g2	1829.4518236235	1.53909569749644	10.215	1.4799e-33	1.5783e-31
c65437_g1	150.718593923934	0	Inf	1.5675e-33	1.6681e-31
c65872_g1	5627.88314007808	115381.038107076	-4.3577	1.76e-33	1.8689e-31
c66099_g1	148.799139246449	0	Inf	2.185e-33	2.3151e-31
c52690_g1	570.246807865663	0.622665395155209	9.8389	2.2529e-33	2.382e-31
c42978_g1	604.818479692684	19.5854973685733	4.9486	2.6906e-33	2.8385e-31
c74594_g1	33.5428692625307	875.883219490836	-4.7067	2.9512e-33	3.1068e-31
c64923_g1	147.830189321215	0	Inf	3.2242e-33	3.3869e-31
c69712_g1	147.086954959692	0	Inf	3.4122e-33	3.5767e-31
c46358_g2	253.005256285133	2.1854672590409	6.8551	3.7573e-33	3.9301e-31
c68567_g1	146.425170620916	0	Inf	4.0755e-33	4.2539e-31
c87178_g1	604.329809241873	1.97371563944682	8.2583	4.6661e-33	4.86e-31
c97343_g1	3.55158821768012	242.21856319368	-6.0917	5.0473e-33	5.2459e-31
c63551_g1	288.511247392946	0	Inf	5.2311e-33	5.4255e-31
c64634_g2	508.642161751645	1.6802634438925	8.2418	5.8089e-33	6.012e-31
c17243_g1	411.471827397595	11.1743142928755	5.2025	6.2453e-33	6.45e-31
c56582_g1	1097.11745755803	0.293764907186025	11.867	6.6522e-33	6.8558e-31
c80772_g1	143.900988631394	0	Inf	7.7535e-33	7.9741e-31
c91551_g1	10.0514366171879	1173.29506563789	-6.867	8.1127e-33	8.3261e-31
c69159_g1	144.047670579907	0	Inf	8.1737e-33	8.3711e-31
c67325_g3	339.2192248789	0.399484361167213	9.7299	8.5972e-33	8.7865e-31
c58170_g1	473.476636988432	0	Inf	1.1397e-32	1.1624e-30
c67411_g5	542.486242897905	18.0694824142027	4.908	1.2559e-32	1.2782e-30
c61753_g1	177.051549482502	0.986701463907551	7.4873	1.283e-32	1.3031e-30
c69548_g1	676.096507236605	1.38618582507476	8.93	1.406e-32	1.425e-30
c65469_g1	217.922676956549	0	Inf	1.5108e-32	1.5281e-30
c89838_g1	164.943775311446	0.657800975938368	7.9701	1.582e-32	1.5968e-30
c16421_g1	140.622281935176	0	Inf	1.9212e-32	1.9353e-30
c67603_g2	3547.76325339224	101.030009827512	5.1341	2.038e-32	2.0488e-30
c85765_g1	1073.86081459314	20573.3503017419	-4.2599	2.0978e-32	2.1046e-30
c21880_g1	899.576306437234	0.622665395155209	10.497	2.4229e-32	2.4257e-30
c50171_g1	272.529323240884	0	Inf	3.3962e-32	3.3933e-30
c54882_g1	450.367806878227	13.2877249178535	5.0829	5.0887e-32	5.0739e-30
c61135_g1	136.682744521369	0	Inf	5.1135e-32	5.0882e-30
c64066_g1	360.877838143752	0.293764907186025	10.263	5.7326e-32	5.6928e-30
c66804_g2	249.958688316317	4.382051220844	5.8339	5.8876e-32	5.8349e-30
c67649_g1	1313.37038741389	62.2461722219943	4.3991	6.1594e-32	6.092e-30
c68569_g1	190.670669532837	0.328900487969184	9.1792	6.2572e-32	6.1763e-30
c40347_g1	148.398500428964	0.399484361167213	8.5371	7.6987e-32	7.5808e-30
c7595_g1	1290.53389032573	0.951565883124393	10.405	7.711e-32	7.5808e-30
c64884_g1	193.549787168454	1.97402835107853	6.6154	8.3427e-32	8.1854e-30
c64965_g1	147.434193987281	0.293764907186025	8.9712	1.0073e-31	9.8635e-30
c67374_g6	39.0215126405046	908.948511444214	-4.5419	1.0294e-31	1.0059e-29
c86410_g1	134.050237854502	0	Inf	1.162e-31	1.1333e-29
c66845_g5	0.318552067330006	143.547327953115	-8.8158	1.6342e-31	1.5907e-29
c51404_g1	221.291164081577	3.43048533771961	6.0114	2.0945e-31	2.0347e-29
c74370_g1	674.750008349406	0.987014175539264	9.4171	2.5665e-31	2.4883e-29
c63840_g1	3919.75144369993	207.16339447452	4.2419	2.625e-31	2.5399e-29
c86226_g1	805.897181227281	0.328900487969184	11.259	2.8372e-31	2.7399e-29
c22030_g1	171.150863915816	1.59793744466885	6.7429	3.0217e-31	2.9123e-29
c46345_g1	163.876899744045	1.02214975632242	7.3249	3.1193e-31	3.0004e-29
c64825_g2	130.993237026001	0	Inf	3.1831e-31	3.0558e-29
c34646_g1	1935.03678200562	10.6558047935429	7.5046	3.3456e-31	3.2056e-29
c60014_g1	592.759907482971	3.31333646934451	7.483	3.504e-31	3.3508e-29
c71163_g1	131.187880106561	0	Inf	3.5905e-31	3.4268e-29
c69035_g1	130.661678443535	0	Inf	4.0251e-31	3.8342e-29
c16187_g1	134.856859210609	0	Inf	5.3671e-31	5.1026e-29
c74405_g1	418.213104431459	0	Inf	5.4285e-31	5.151e-29
c97504_g1	575.890800322199	17.5655294455812	5.035	5.9226e-31	5.6089e-29
c59738_g1	2038.0697318633	13.3230824129747	7.2571	7.0527e-31	6.6664e-29
c21447_g1	682.414112028948	29.735069414779	4.5204	7.9859e-31	7.5339e-29
c67095_g5	163.293955008204	0.881294721558076	7.5336	1.4626e-30	1.3771e-28
c75000_g1	321.770739963138	1.59793744466885	7.6537	1.4759e-30	1.3871e-28
c47290_g1	4316.04867441886	189.120079600009	4.5123	1.5008e-30	1.4078e-28
c59555_g1	279.426024459814	1.02214975632242	8.0947	1.7273e-30	1.6171e-28
c75036_g1	214.899610673745	3.72425024490564	5.8506	2.0434e-30	1.9094e-28
c85798_g1	714.98402874894	2.19720938506652	8.3461	2.2605e-30	2.1082e-28
c43020_g1	1759.14351269243	4.05315073287482	8.7616	2.4794e-30	2.308e-28
c66710_g3	199.486730492539	2.89014594178805	6.109	2.9181e-30	2.7113e-28
c68464_g1	36.6335174286196	1310.54718310982	-5.1609	3.1113e-30	2.8853e-28
c64609_g1	2324.1372372368	1.6802634438925	10.434	3.3258e-30	3.0784e-28
c12533_g1	238.652030393489	5.42790714355568	5.4584	3.365e-30	3.1088e-28
c61574_g1	447.646717967781	0	Inf	3.5391e-30	3.2635e-28
c61839_g1	690.08519068142	6.06262737636822	6.8307	3.6083e-30	3.321e-28
c65894_g1	190.916993293479	2.73754878099808	6.1239	3.6265e-30	3.3316e-28
c43482_g1	177.748512136123	0.798968722334427	7.7975	4.1461e-30	3.8017e-28
c97915_g1	352.144881065567	2.84295552334756	6.9526	4.463e-30	4.0847e-28
c66399_g1	66.4916648307893	1273.41603881793	-4.2594	9.2946e-30	8.491e-28
c40206_g1	120.142050811247	0	Inf	9.3217e-30	8.4999e-28
c46255_g1	130.125648022711	0.293764907186025	8.791	1.072e-29	9.7566e-28
c1276_g1	130.35871068563	0.399484361167213	8.3501	1.1153e-29	1.0132e-27
c66720_g1	235.793045614135	3.17216872294846	6.2159	1.2293e-29	1.1147e-27
c41590_g1	155.256719754345	1.31591466350845	6.8824	1.451e-29	1.3133e-27
c4896_g1	6.71583134111963	256.956359748496	-5.2578	1.5837e-29	1.4308e-27
c8619_g1	622.935237361955	28.4790254306318	4.4511	1.6743e-29	1.5099e-27
c86706_g1	3.72065978412872	967.346253105544	-8.0223	1.7444e-29	1.5701e-27
c2453_g1	215.775374576061	4.5941155520698	5.5536	1.7861e-29	1.6047e-27
c42977_g1	379.248203162696	0.622665395155209	9.2505	1.8926e-29	1.6974e-27
c56069_g1	124.712395017392	0	Inf	2e-29	1.7904e-27
c66721_g1	312.987023200537	4.19431847927088	6.2215	2.2472e-29	2.008e-27
c66099_g2	144.911252827054	0.951565883124393	7.2507	2.4366e-29	2.1733e-27
c66736_g6	154.200019524188	1.38649853670648	6.7972	2.5173e-29	2.2412e-27
c94502_g1	156.165751789281	0	Inf	2.588e-29	2.3e-27
c60602_g1	14.5796713786096	380.221067206995	-4.7048	2.7228e-29	2.4154e-27
c91900_g1	655.333599657922	1.82111847865685	8.4913	2.8799e-29	2.5502e-27
c21296_g1	5.77111596500328	5891.0175209491	-9.9955	3.3946e-29	3.0005e-27
c65079_g1	914.766984002064	23.7092319746462	5.2699	4.5914e-29	4.0511e-27
c76379_g1	266.423879826715	0	Inf	5.4212e-29	4.7747e-27
c64587_g1	209.622893965362	4.31178005927769	5.6034	5.6321e-29	4.9515e-27
c49633_g1	113.565076038913	0	Inf	8.34e-29	7.3191e-27
c50646_g1	226.320893556092	0	Inf	9.0745e-29	7.9494e-27
c57309_g1	10.6124967614282	309.08921523455	-4.8642	1.1977e-28	1.0473e-26
c69034_g1	316.133259727298	10.4212851424547	4.9229	1.2909e-28	1.1268e-26
c63736_g3	111.358683567945	0	Inf	1.3071e-28	1.1389e-26
c86874_g1	111.686777184965	0	Inf	1.3635e-28	1.186e-26
c17023_g1	376.440327587059	0	Inf	1.4099e-28	1.2241e-26
c58718_g1	289.678559946774	9.49280000245612	4.9315	1.8037e-28	1.5634e-26
c64929_g1	216.325748477015	4.75814212725368	5.5067	1.8226e-28	1.577e-26
c7687_g1	110.783884045463	0	Inf	1.8782e-28	1.6222e-26
c59081_g1	37.4762677809046	723.074655147973	-4.2701	2.1336e-28	1.8395e-26
c57199_g1	110.626357406774	0	Inf	2.4015e-28	2.0668e-26
c65582_g1	339.449422539421	12.641575270647	4.7469	2.9164e-28	2.5056e-26
c45433_g1	940.680444281554	4.66407400200441	7.656	3.5577e-28	3.0512e-26
c60416_g1	274.846994448601	8.6941439917534	4.9824	4.0373e-28	3.4565e-26
c66395_g1	410.063151460453	8.14206246979622	5.6543	4.6079e-28	3.9381e-26
c85879_g1	588.759177525062	12.6070651131273	5.5454	4.7766e-28	4.0752e-26
c97284_g1	2593.74125945124	1.75053460545882	10.533	5.1204e-28	4.361e-26
c67276_g2	162.711429181545	2.79639052817049	5.8626	5.1672e-28	4.3932e-26
c67460_g1	73.0706400413416	123761.64348472	-10.726	7.0834e-28	6.012e-26
c81377_g1	413.492863755104	17.8001398939631	4.5379	7.4853e-28	6.342e-26
c18060_g1	514.152478774804	24.9425079272993	4.3655	7.9185e-28	6.6975e-26
c12978_g1	448.442499314432	6774.21985677993	-3.9171	8.2409e-28	6.9583e-26
c63983_g2	240.082366025313	6.73217047833221	5.1563	8.8538e-28	7.4629e-26
c66143_g1	9.79598433633272	282.976590788136	-4.8523	8.9223e-28	7.5078e-26
c60212_g1	132.925952801208	0.986701463907551	7.0738	1.0783e-27	9.0575e-26
c66106_g3	53.4041880411828	936.091265481899	-4.1316	1.1667e-27	9.7838e-26
c56687_g1	6543.6635440527	446.534039078495	3.8733	1.1917e-27	9.9762e-26
c63348_g1	203.207264455301	0.293764907186025	9.4341	1.1966e-27	1.0001e-25
c52765_g1	301.55381618546	2.6318293270169	6.8402	1.5612e-27	1.3025e-25
c60209_g1	2221.06584307895	141.669919897883	3.9706	1.5682e-27	1.3042e-25
c91858_g1	342.590642257369	0	Inf	1.5685e-27	1.3042e-25
c60060_g1	313.669480987287	0.293764907186025	10.06	1.5766e-27	1.3087e-25
c75210_g1	336.183627421626	13.8994955245845	4.5961	1.7548e-27	1.4541e-25
c60332_g1	960.512915912191	20.2781212136631	5.5658	1.776e-27	1.4692e-25
c61162_g1	600.827868640535	2.11488338584287	8.1502	2.0616e-27	1.7026e-25
c92658_g1	104.131756592705	0	Inf	2.1012e-27	1.7324e-25
c61779_g2	103.862406486718	0	Inf	2.1636e-27	1.7809e-25
c21321_g1	336.230541736643	0.587529814372051	9.1606	2.1955e-27	1.8041e-25
c60035_g1	218.334065527498	2.63151661538518	6.3745	2.8182e-27	2.3119e-25
c56419_g1	1029.661477466	62.6098552593644	4.0396	3.6238e-27	2.9678e-25
c53499_g1	833.42034398395	49.9321154757453	4.061	3.8853e-27	3.1767e-25
c66977_g2	360.402458476333	6.96700284105212	5.6929	4.396e-27	3.5883e-25
c53402_g1	1555.97271793305	100.920447036657	3.9465	4.4583e-27	3.6331e-25
c63938_g1	100.857851826927	0	Inf	6.2048e-27	5.0479e-25
c64730_g1	511.800264238783	1.38649853670648	8.528	6.2173e-27	5.0497e-25
c63346_g1	312.478409225007	0.693249268353239	8.8162	6.725e-27	5.4531e-25
c47239_g1	108.324933981707	0.328900487969184	8.3635	9.6938e-27	7.8473e-25
c85732_g1	2426.41359284682	168.874229084901	3.8448	1.1332e-26	9.1584e-25
c66053_g1	4332.07166036959	1.5742312782796	11.426	1.1386e-26	9.1869e-25
c59120_g1	123.470276362586	1.19845308350164	6.6868	1.2125e-26	9.7674e-25
c51725_g1	99.0562010652851	0	Inf	1.3451e-26	1.0817e-24
c97714_g1	130.183309151337	1.24533079031042	6.7079	1.4132e-26	1.1346e-24
c8890_g1	131250.609364536	10421.1231603265	3.6547	1.5444e-26	1.238e-24
c6518_g1	711.729615973178	41.9785019680793	4.0836	1.5564e-26	1.2455e-24
c67446_g1	216.559797386643	6.26241495559868	5.1119	1.7116e-26	1.3675e-24
c86926_g1	487.807440636618	0.293764907186025	10.697	1.9899e-26	1.5873e-24
c47169_g1	284.96334903763	0	Inf	2.1942e-26	1.7474e-24
c37511_g1	1415.43491534961	14.1108436352532	6.6483	2.3024e-26	1.8306e-24
c86278_g1	323.21786810816	5.53393930916858	5.8681	2.3935e-26	1.8999e-24
c37262_g2	206.751631395141	7.30818008101665	4.8222	3.9549e-26	3.1343e-24
c100143_g1	95.1101752367442	0	Inf	5.7565e-26	4.5548e-24
c38451_g1	111.37378959685	0.622665395155209	7.4827	5.9743e-26	4.7195e-24
c15295_g1	242.29371887361	3492.964130353	-3.8496	7.6228e-26	6.0121e-24
c69125_g1	378.137056325611	0.399484361167213	9.8866	7.7872e-26	6.1319e-24
c8400_g1	114.616654504999	0	Inf	8.8291e-26	6.9412e-24
c60593_g1	102.655304760015	0.328900487969184	8.2859	9.075e-26	7.1231e-24
c59743_g1	664.806418129043	30.5003349974445	4.446	1.4166e-25	1.1101e-23
c59182_g1	20903.4466899651	1636.95337648262	3.6747	1.4677e-25	1.1483e-23
c69039_g1	92.8579211474981	0	Inf	1.4839e-25	1.1592e-23
c59921_g1	396.89867705924	4.74671271285977	6.3857	1.8066e-25	1.409e-23
c65874_g4	125.991246770263	0	Inf	2.5112e-25	1.9554e-23
c62837_g1	683.748341402956	1.90313176624879	8.4889	2.6374e-25	2.0504e-23
c97383_g1	559.595564609554	6979.48322358718	-3.6407	3.3726e-25	2.6179e-23
c80934_g1	16.3694276931911	323.571065391747	-4.305	3.418e-25	2.6489e-23
c51547_g1	1194.44604847402	8.52989550223152	7.1296	4.0001e-25	3.0952e-23
c92911_g1	117.063297092218	1.45676969827279	6.3284	5.1808e-25	4.0024e-23
c43179_g1	111.113376938666	0.986701463907551	6.8152	5.5467e-25	4.2784e-23
c50523_g1	96.7763720838559	0.293764907186025	8.3638	6.3713e-25	4.9067e-23
c36879_g1	2.66288011141841	4742.89270975566	-10.799	8.6036e-25	6.6155e-23
c74717_g1	87.8221844786216	0	Inf	9.3107e-25	7.148e-23
c51485_g1	9224.3362977343	760.009824412713	3.6014	9.9595e-25	7.6341e-23
c42998_g1	4748.15210478539	385.4435982817	3.6228	1.0759e-24	8.2338e-23
c7309_g1	142.885764058405	0.399484361167213	8.4825	1.3811e-24	1.0553e-22
c98152_g1	126.472223542419	0	Inf	1.3853e-24	1.0569e-22
c66883_g1	306.407725216501	14.8511522050026	4.3668	1.4132e-24	1.0765e-22
c37234_g1	146.211191057375	3.85367586527607	5.2457	1.6048e-24	1.2206e-22
c85709_g1	815.363239603846	31844.2873903532	-5.2874	1.6698e-24	1.268e-22
c54928_g1	61.4838525733957	844.504898482738	-3.7798	1.7601e-24	1.3345e-22
c62692_g1	2084.52877219429	168.110224147697	3.6322	1.7668e-24	1.3376e-22
c64518_g1	1972.10024724013	155.834601894201	3.6616	1.8505e-24	1.3987e-22
c71439_g1	85.7169618571879	0	Inf	1.8976e-24	1.4322e-22
c61076_g1	164.873167039022	4.92270332840727	5.0658	1.9573e-24	1.475e-22
c61236_g1	100.774365800587	0.693249268353239	7.1835	2.4619e-24	1.8524e-22
c67864_g1	118.007375740926	1.57454398991132	6.2278	2.8805e-24	2.164e-22
c66854_g1	569.826132327613	6.82583509465606	6.3834	2.9391e-24	2.2046e-22
c15108_g1	193.52479007056	0	Inf	3.0159e-24	2.2588e-22
c74452_g1	199.218812288259	0.293764907186025	9.4055	3.3635e-24	2.5153e-22
c87337_g1	124.452903354872	0	Inf	3.6881e-24	2.7538e-22
c37996_g1	3.75768009030296	5111.82489016693	-10.41	3.7452e-24	2.7922e-22
c91570_g1	12430.4584055725	1061.49972895203	3.5497	3.9127e-24	2.9127e-22
c15624_g1	215.72118255172	0.399484361167213	9.0768	4.31e-24	3.2036e-22
c63810_g1	84.0014046018438	0	Inf	4.446e-24	3.2997e-22
c40395_g1	213.091474437223	0	Inf	5.3675e-24	3.9776e-22
c60971_g1	292.953418333739	15.4503333481066	4.245	6.3023e-24	4.6632e-22
c97277_g1	12076.2733740807	494.565877153571	4.6099	6.3982e-24	4.727e-22
c66263_g2	82.4033966797559	0	Inf	8.6562e-24	6.3856e-22
c13095_g1	1346.67392138899	1.60936685906276	9.7087	1.1037e-23	8.13e-22
c100398_g1	80.6409606747705	0	Inf	1.4459e-23	1.0619e-21
c46310_g1	81.319537526745	0	Inf	1.4457e-23	1.0619e-21
c56056_g1	908.452556967058	13.687118481727	6.0525	1.875e-23	1.3749e-21
c97540_g1	534.108739450549	0.916430302341235	9.1869	2.17e-23	1.5889e-21
c39926_g1	1080.97217888592	86.7439321170193	3.6394	2.4028e-23	1.7567e-21
c61603_g1	150.404207059636	4.382051220844	5.1011	2.4268e-23	1.7716e-21
c59072_g1	135.219682547622	3.07819139499289	5.4571	2.5853e-23	1.8845e-21
c50469_g1	1320.21580131509	109.652541013879	3.5898	2.6038e-23	1.8951e-21
c55746_g2	88.0765543770702	0.399484361167213	7.7845	2.6772e-23	1.9457e-21
c60472_g1	193.876576446002	0.293764907186025	9.3663	2.818e-23	2.045e-21
c66422_g2	257.887156177686	1.28077908272529	7.6536	2.9412e-23	2.1313e-21
c58355_g2	136.557785777715	3.10158484975043	5.4604	3.4019e-23	2.4615e-21
c81192_g1	98.2421702987806	0	Inf	3.7806e-23	2.7314e-21
c66067_g2	1.35874405254432	272.892104563945	-7.6499	4.2058e-23	3.0342e-21
c12452_g1	103.307389102213	1.21019520952726	6.4156	4.4493e-23	3.2051e-21
c59601_g1	253.990458131856	5.25191652800817	5.5958	4.9105e-23	3.5271e-21
c59953_g1	511.467182299633	0.728384849136397	9.4557	4.9106e-23	3.5271e-21
c55052_g2	2434.4376381337	215.613869179507	3.4971	5.7735e-23	4.1408e-21
c66871_g1	3.5691759051761	133.056044040975	-5.2203	5.94e-23	4.254e-21
c63465_g1	117.639941545883	0.587529814372051	7.6455	6.7186e-23	4.8046e-21
c66512_g1	256.7405467575	4.06520557053215	5.9808	6.7389e-23	4.8121e-21
c51260_g1	1.86195199574771	343.019107233755	-7.5253	7.566e-23	5.3948e-21
c54984_g1	284.016023241703	3065.18494326461	-3.4319	1.0179e-22	7.2475e-21
c67594_g8	6160.07577638117	444.331785628714	3.7932	1.0479e-22	7.4506e-21
c57410_g1	119.661519694089	0	Inf	1.0714e-22	7.606e-21
c5107_g1	21.8753587552391	30353.6409548903	-10.438	1.1242e-22	7.9693e-21
c50573_g1	340.657289754753	1.05728533710558	8.3318	1.1875e-22	8.4064e-21
c66803_g3	143.143123581633	2.62008720099128	5.7717	1.237e-22	8.7437e-21
c99960_g1	2.9937722808065	122.976158052823	-5.3603	1.3107e-22	9.2513e-21
c97401_g1	13.5342318079574	430.032856579362	-4.9898	1.3428e-22	9.4643e-21
c66707_g1	511.009932110407	0	Inf	1.517e-22	1.0677e-20
c88572_g1	75.1410397469361	0	Inf	1.5392e-22	1.0818e-20
c86291_g1	709.579617055725	7.70775523947756	6.5245	1.5489e-22	1.087e-20
c55952_g1	675.828329769017	53.3643459662109	3.6627	2.0068e-22	1.4064e-20
c62439_g1	17942.7221045791	1355.10029653982	3.7269	2.3708e-22	1.6591e-20
c67772_g4	574.231312647901	45.2810344462934	3.6647	2.3797e-22	1.663e-20
c61673_g1	127.122143119804	3.67737253809686	5.1114	2.4074e-22	1.6799e-20
c11950_g1	79.8539303842312	0	Inf	2.8824e-22	2.0086e-20
c40066_g1	9.48267985444061	193.371141642324	-4.3499	3.5414e-22	2.4643e-20
c39919_g1	1687.93448303525	156.882152492115	3.4275	3.6894e-22	2.5636e-20
c52500_g1	150.011934213588	5.29879423481695	4.8233	3.8233e-22	2.6529e-20
c65925_g1	153.737807758647	4967.60949309161	-5.014	4.0662e-22	2.8175e-20
c66049_g8	8.56404395862484	190.028600955407	-4.4718	5.1453e-22	3.5601e-20
c93760_g1	22.0131358814712	335.601788233831	-3.9303	5.18e-22	3.5791e-20
c55201_g1	80.3464520841479	0.399484361167213	7.652	5.2061e-22	3.5921e-20
c64891_g3	2138.3729865858	21453.2110957658	-3.3266	5.2436e-22	3.6128e-20
c61611_g2	1382.18355209453	129.456881773347	3.4164	6.0436e-22	4.1582e-20
c66798_g1	96.0675179230275	1.38649853670648	6.1145	6.1741e-22	4.2421e-20
c97403_g1	0.306211965271923	524.664528650633	-10.743	6.2223e-22	4.2692e-20
c60450_g2	84.5901019494581	0.622665395155209	7.0859	7.6427e-22	5.2364e-20
c61188_g1	46.5353150980372	1435.7127012544	-4.9473	7.8205e-22	5.3508e-20
c62841_g1	722.132037911804	63.9736260843273	3.4967	8.1335e-22	5.5572e-20
c13109_g1	449.134407852997	2.079435093428	7.7548	8.3471e-22	5.6952e-20
c36853_g1	282.821710211909	0.293764907186025	9.911	1.0348e-21	7.0503e-20
c64176_g1	122.374394001295	3.21935914138895	5.2484	1.1174e-21	7.6026e-20
c86654_g1	70.7838799300341	0	Inf	1.2611e-21	8.569e-20
c55015_g1	77.9541629080116	0.328900487969184	7.8888	1.2647e-21	8.5813e-20
c94734_g1	369.711710488883	5.65140088917539	6.0316	1.301e-21	8.8153e-20
c66830_g2	116.655565758113	2.96072981498608	5.3002	1.3378e-21	9.0521e-20
c68050_g1	3296.20460261907	22.3575563070911	7.2039	1.3787e-21	9.3038e-20
c68365_g1	1.91655998941794	182.523457857638	-6.5734	1.3788e-21	9.3038e-20
c68476_g1	115.124697004164	0	Inf	1.4637e-21	9.8633e-20
c65838_g1	5540.93275427537	475.397568467635	3.5429	1.491e-21	1.0034e-19
c13731_g1	70.1077521111287	0	Inf	1.5435e-21	1.0373e-19
c7577_g1	195.069173305833	10.4332491828183	4.2247	1.5472e-21	1.0383e-19
c53294_g1	107.689196497709	1149.07836935583	-3.4155	1.6003e-21	1.0725e-19
c58070_g1	201.780618685842	0.328900487969184	9.2609	1.6112e-21	1.0783e-19
c53412_g1	123.578284146153	3.97082473365117	4.9598	1.6141e-21	1.0788e-19
c58684_g1	949.733571720465	86.8208512212101	3.4514	1.665e-21	1.1113e-19
c57466_g1	651.103083869983	8.63583687055072	6.2364	1.7699e-21	1.1797e-19
c62979_g2	77.0638970786766	0.328900487969184	7.8723	1.8928e-21	1.2599e-19
c20322_g1	282.775336488603	19.2685609209678	3.8753	2.1323e-21	1.4174e-19
c3230_g1	176.254947956605	8.78780860807726	4.326	2.2423e-21	1.4885e-19
c97326_g1	92.4505393326924	1.31560195187674	6.1349	2.2637e-21	1.5007e-19
c66263_g4	195.087335409547	10.5507107628251	4.2087	2.9369e-21	1.9443e-19
c58783_g1	86.9316314411776	1.09273362952045	6.3139	2.9843e-21	1.9731e-19
c77461_g1	69.1460531494031	0	Inf	3.2599e-21	2.1524e-19
c97352_g1	64.5507415310331	712.894345846851	-3.4652	3.9596e-21	2.6108e-19
c35092_g1	0.360819958942156	72.7260368775328	-7.655	4.2787e-21	2.8175e-19
c85942_g1	67.6508054254442	0	Inf	4.5499e-21	2.992e-19
c64313_g1	1562.50627892119	153.754319463171	3.3452	4.9668e-21	3.2618e-19
c21530_g1	303.839177020583	12.5943848522065	4.5925	5.9921e-21	3.9298e-19
c67344_g1	114.739800942993	3.46593363013448	5.049	6.428e-21	4.2101e-19
c66947_g1	167.802410571501	7.965759142617	4.3968	6.5316e-21	4.2723e-19
c50610_g1	161.470997011033	7.90713930978261	4.352	6.587e-21	4.3028e-19
c66046_g1	740.08011323814	67.3563460578861	3.4578	7.359e-21	4.8007e-19
c97599_g1	297.072297587952	2877.69862320239	-3.276	8.1163e-21	5.2877e-19
c67967_g1	1127.18316016107	24201.0151343181	-4.4243	9.3207e-21	6.0642e-19
c16434_g1	114.149417111085	3.46562091850277	5.0417	9.6146e-21	6.2472e-19
c98170_g1	271.901951728324	2.99617810740095	6.5038	1.0292e-20	6.6783e-19
c67737_g1	105.953156866802	2.80813265419611	5.2377	1.0667e-20	6.9125e-19
c65551_g1	65.8701450055541	0	Inf	1.2304e-20	7.9629e-19
c62131_g1	117.614941508136	3.51312404857497	5.0652	1.2587e-20	8.1355e-19
c61455_g1	486.417745783451	46.4690365700469	3.3879	1.8779e-20	1.2121e-18
c38102_g1	137.94442161622	5.66283030356929	4.6064	1.9884e-20	1.2818e-18
c92135_g1	37.6239033506037	440.043984486564	-3.5479	2.0266e-20	1.3047e-18
c21036_g1	64.5674082228644	0	Inf	2.0687e-20	1.3301e-18
c51705_g1	84.281728159226	0	Inf	2.1024e-20	1.3482e-18
c56562_g1	338.018737388298	26.5876357904086	3.6683	2.1e-20	1.3482e-18
c11029_g1	64.1623169942389	0	Inf	2.2108e-20	1.4159e-18
c97323_g1	102.713377719132	1057.74620324269	-3.3643	2.2673e-20	1.4501e-18
c45837_g1	903.674038101793	8238.93735832554	-3.1886	2.2778e-20	1.4531e-18
c64734_g1	596.839569040676	55.0790287703294	3.4378	2.276e-20	1.4531e-18
c67431_g4	165.488327210744	8.22345033412473	4.3308	2.4079e-20	1.5341e-18
c62464_g1	1512.97715597697	157.093551080327	3.2677	2.8414e-20	1.8079e-18
c5551_g1	70.8423362329578	0.328900487969184	7.7508	2.8485e-20	1.8101e-18
c65000_g1	506.306803780881	5.85118846840584	6.4351	2.8788e-20	1.827e-18
c87026_g1	106.542903971301	1.93858005866366	5.7803	2.9326e-20	1.8587e-18
c29960_g1	95.9971968587125	17513.4705441777	-7.5113	3.0153e-20	1.9087e-18
c66310_g2	63.4582647638506	0	Inf	3.0539e-20	1.9306e-18
c60796_g1	17.0575787203768	721.919670057852	-5.4034	3.2401e-20	2.0457e-18
c79926_g1	539.387231700232	49.1332375507046	3.4566	3.2762e-20	2.0658e-18
c39818_g1	94.4844575829557	2.079435093428	5.5058	3.5804e-20	2.2547e-18
c66160_g1	179.363371942748	0.693249268353239	8.0153	3.7435e-20	2.3544e-18
c15887_g1	408.118924581993	0	Inf	4.053e-20	2.5458e-18
c38315_g1	90.4107367695826	1.28077908272529	6.1414	4.107e-20	2.5764e-18
c74184_g1	63.4556246583707	0	Inf	4.1764e-20	2.6166e-18
c66117_g3	4566.28384857613	540.329094636945	3.0791	4.35e-20	2.7219e-18
c62900_g1	154.495580811548	0.293764907186025	9.0387	4.5762e-20	2.8598e-18
c64058_g2	63.5298237176081	0	Inf	4.5832e-20	2.8606e-18
c81086_g1	24.4595873962799	307.781693666412	-3.6534	4.8098e-20	2.9982e-18
c43974_g1	10111.761847542	1136.62841155995	3.1532	5.2216e-20	3.2507e-18
c74449_g1	7.45165629224431	805.962843688965	-6.757	5.5863e-20	3.4733e-18
c74763_g1	562.847782934834	52.1162007712151	3.4329	5.8616e-20	3.6399e-18
c4884_g1	128.344541947823	1210.34933052251	-3.2373	6.2807e-20	3.8952e-18
c66117_g4	108853.390052254	13327.2028349461	3.0299	6.4505e-20	3.9955e-18
c62216_g1	2076.68906175066	227.973552786038	3.1873	6.5075e-20	4.0257e-18
c54186_g1	68.5220842910988	0.328900487969184	7.7028	6.592e-20	4.0729e-18
c66069_g1	124.988233538112	5.18101994317843	4.5924	7.0403e-20	4.3444e-18
c62098_g1	99.8923045559477	2.77268436178124	5.171	7.9303e-20	4.8816e-18
c63021_g1	97.5698907891286	0	Inf	7.9308e-20	4.8816e-18
c69105_g1	172.293783473637	10.1043486948491	4.0918	8.0961e-20	4.977e-18
c46296_g1	87.1705784169434	0.798968722334427	6.7696	9.3045e-20	5.7128e-18
c65680_g1	25.6075960926502	961.943706795249	-5.2313	1.0439e-19	6.4014e-18
c66762_g2	2099.93069565137	237.166686680056	3.1464	1.0629e-19	6.5096e-18
c63309_g2	28.0957113971843	340.017007968374	-3.5972	1.2477e-19	7.632e-18
c13106_g1	60.8240716126907	0	Inf	1.3597e-19	8.3065e-18
c57535_g1	1555.69133634111	13179.9198719422	-3.0827	1.4172e-19	8.6474e-18
c44841_g1	1.02785188315623	75.5695270268501	-6.2001	1.5148e-19	9.2312e-18
c60861_g1	719.84747932967	64.7929116226452	3.4738	1.6061e-19	9.7755e-18
c93508_g1	70.4423341428813	0	Inf	1.7928e-19	1.0898e-17
c63003_g1	112.221121121496	4.05346344450653	4.791	1.843e-19	1.119e-17
c91625_g1	350.802097587563	2991.15725545194	-3.092	1.8473e-19	1.1202e-17
c99153_g1	205.620831181298	0.587529814372051	8.4511	1.9425e-19	1.1765e-17
c26829_g1	307.435352202739	8436.04109557979	-4.7782	2.0688e-19	1.2514e-17
c54994_g1	57.8518937755226	569.452938899032	-3.2991	2.3991e-19	1.4494e-17
c66570_g1	171.884239833871	10.8327335439855	3.988	2.4253e-19	1.4635e-17
c57304_g1	77.2667773694546	0	Inf	2.7483e-19	1.6563e-17
c74508_g1	0	91.5496176940957	-Inf	2.8013e-19	1.6862e-17
c66532_g3	0.318552067330006	64.9823390394212	-7.6724	2.8594e-19	1.7191e-17
c65383_g1	510.117432126376	54.7648562498662	3.2195	3.1003e-19	1.8616e-17
c61758_g1	294.979161684975	26.5178084575183	3.4756	3.2779e-19	1.9639e-17
c92429_g1	24.2514921455858	300.871555347656	-3.633	3.2787e-19	1.9639e-17
c64428_g1	109.687843237283	4.08859902528969	4.7457	3.4409e-19	2.0585e-17
c68003_g1	296.922500193293	25.200199118807	3.5586	3.8841e-19	2.3208e-17
c74172_g1	347.032855842228	2984.41124511718	-3.1043	4.6169e-19	2.7554e-17
c97321_g1	582.9431109189	18853.8782674306	-5.0154	4.6776e-19	2.7882e-17
c62361_g1	64.2735363596506	0.293764907186025	7.7734	4.7493e-19	2.8275e-17
c85869_g1	219.817959396107	15.9432604112596	3.7853	5.7615e-19	3.4259e-17
c86176_g1	10.2745120754199	358.209439497118	-5.1237	6.3917e-19	3.7961e-17
c66108_g1	515.550339707439	4298.20851429641	-3.0596	6.9076e-19	4.0975e-17
c65121_g2	136.201896510432	1483.30187963496	-3.445	8.0453e-19	4.7667e-17
c74445_g1	117.584984032913	0.293764907186025	8.6448	9.4658e-19	5.6015e-17
c64751_g1	109.74785726328	4.55866725965493	4.5894	1.0078e-18	5.9564e-17
c62395_g1	112.690552965892	4.81667116279437	4.5482	1.0523e-18	6.2123e-17
c50178_g1	109.047178001478	4.52321896724006	4.5915	1.065e-18	6.2795e-17
c64278_g2	56.8821813015122	0	Inf	1.1067e-18	6.5177e-17
c67494_g2	31.4958157359118	345.710071062848	-3.4563	1.1444e-18	6.7313e-17
c67584_g1	4.71658049965968	113.426392572985	-4.5879	1.2615e-18	7.4117e-17
c39709_g1	403.662786426186	37.8320901278061	3.4155	1.2669e-18	7.4344e-17
c63420_g1	878.010056733305	6928.01864542384	-2.9801	1.3319e-18	7.8061e-17
c63847_g1	91.1150762080799	2.70241320021493	5.0754	1.4761e-18	8.6413e-17
c54436_g2	75.1485779185541	1.52735357147082	5.6206	1.7806e-18	1.0412e-16
c51590_g1	87.2904480220486	763.817571222726	-3.1293	1.9642e-18	1.1471e-16
c56287_g1	19.0608363179792	377.140142405675	-4.3064	2.1663e-18	1.2636e-16
c63012_g1	14.8468596596361	8078.34840466329	-9.0878	2.2209e-18	1.294e-16
c98695_g1	60.8382566459311	0.399484361167213	7.2507	2.5517e-18	1.4849e-16
c55555_g1	23.2139076403295	261.377299089704	-3.4931	2.5896e-18	1.5052e-16
c66995_g3	12.8601073671232	175.611231512546	-3.7714	2.7842e-18	1.6164e-16
c61413_g1	2668.22225557525	287.364936561365	3.2149	3.0814e-18	1.7868e-16
c51697_g1	150.470870887108	9.17564164051255	4.0355	3.1014e-18	1.7963e-16
c66762_g1	947.883857811371	111.268555815566	3.0907	3.1228e-18	1.8066e-16
c66369_g1	837.427215777146	71.6917414862593	3.5461	3.1734e-18	1.8337e-16
c87649_g1	54.6537161063866	0	Inf	3.2281e-18	1.8631e-16
c54619_g1	1049.83485989725	125.242700464561	3.0674	3.3827e-18	1.95e-16
c62331_g1	285.32937981765	2279.65301113791	-2.9981	3.3868e-18	1.9501e-16
c67987_g1	223.986677339073	1837.67439093208	-3.0364	3.544e-18	2.0382e-16
c50612_g1	741.376391291765	84.0633488134033	3.1407	3.68e-18	2.1139e-16
c57341_g1	54.2629683578904	0	Inf	3.8809e-18	2.2267e-16
c53746_g2	1369.30538169924	168.840878976614	3.0197	4.0562e-18	2.3246e-16
c45870_g1	54.4975887438829	0	Inf	4.1605e-18	2.3816e-16
c63142_g1	231.448575418591	20.4546464551804	3.5002	4.4619e-18	2.5512e-16
c67270_g1	1022.54036142587	112.717426724687	3.1814	4.6976e-18	2.6828e-16
c66042_g4	68.3054972476002	1.19845308350164	5.8328	5.1251e-18	2.9235e-16
c56541_g1	122.001870667703	6.53207018747004	4.2232	5.4808e-18	3.1228e-16
c64834_g1	6.15276781880812	230.541314706579	-5.2276	6.2787e-18	3.5733e-16
c66117_g2	34023.6759969585	4834.15208955245	2.8152	6.6957e-18	3.8062e-16
c63675_g1	86.7449721872331	2.59606832297031	5.0624	6.818e-18	3.8712e-16
c53435_g1	2408.11890731259	313.630864231334	2.9408	8.0115e-18	4.5436e-16
c64500_g1	53.2057927870669	0	Inf	8.3186e-18	4.7123e-16
c63808_g1	229.739539203502	8.90527018808407	4.6892	8.8695e-18	5.0186e-16
c97679_g1	97.2243679315023	2.25573842060722	5.4296	8.9035e-18	5.032e-16
c68030_g1	40.3024935928139	82218.0045754701	-10.994	9.634e-18	5.4386e-16
c38587_g1	52.69873653461	0	Inf	1.0253e-17	5.7811e-16
c55232_g3	236.209585634823	20.0442269858384	3.5588	1.1138e-17	6.2734e-16
c79898_g1	128.046756524312	1023.80638367534	-2.9992	1.1446e-17	6.4393e-16
c55459_g1	2858.2362717553	353.736679698329	3.0144	1.2444e-17	6.9928e-16
c64435_g1	663.105075592608	77.8006211461729	3.0914	1.2775e-17	7.1702e-16
c61940_g1	52.5370743785595	0	Inf	1.3301e-17	7.4572e-16
c62141_g1	824.455886104758	100.346444820807	3.0385	1.3474e-17	7.5455e-16
c62847_g1	16.9167484591889	201.113719750953	-3.5715	1.3858e-17	7.7516e-16
c67742_g3	29.119714971087	305.794389793108	-3.3925	1.4119e-17	7.8887e-16
c65796_g4	51.9770966167257	0	Inf	1.4777e-17	8.2468e-16
c57626_g1	761.596712385875	5707.37735298873	-2.9057	1.4977e-17	8.3492e-16
c59136_g1	1226.62233654487	158.615447279222	2.9511	1.5433e-17	8.5936e-16
c81414_g1	51.6898716151342	0	Inf	1.5606e-17	8.6799e-16
c63544_g1	395.49530927786	41.9085435181447	3.2383	1.6458e-17	9.1437e-16
c70503_g1	65.7590840870313	0.987014175539264	6.058	1.8524e-17	1.028e-15
c59952_g1	482.422045592753	39.6406594625865	3.6052	1.8785e-17	1.0413e-15
c64717_g1	91.0812674837504	0.798968722334427	6.8329	2.3293e-17	1.2897e-15
c62506_g1	56.5864645071161	0.399484361167213	7.1462	2.3499e-17	1.2997e-15
c85783_g1	491.268380921456	58.1794938905973	3.0779	2.4857e-17	1.3732e-15
c61542_g1	141.675130916226	9.52793558323927	3.8943	2.538e-17	1.4005e-15
c65885_g1	207.071391666244	17.7520113406274	3.5441	2.5433e-17	1.4019e-15
c57573_g1	3083.98746657165	413.783644947358	2.8978	2.5869e-17	1.4243e-15
c66766_g2	2870.83582086053	388.158863179631	2.8868	2.5913e-17	1.4251e-15
c22577_g1	238.013051641978	5.14619707402698	5.5314	2.7143e-17	1.4911e-15
c20376_g2	23.4212403422478	247.298685833255	-3.4004	2.787e-17	1.5293e-15
c63571_g1	504.931138453918	30.2649175312118	4.0604	3.0992e-17	1.6987e-15
c91737_g1	7.90225961984866	1213.62824736764	-7.2628	3.1076e-17	1.7015e-15
c4399_g1	34.3927121314359	326.384332907953	-3.2464	3.1632e-17	1.7299e-15
c40042_g1	134.393628572837	1741.43832460305	-3.6957	3.6025e-17	1.968e-15
c45380_g1	49.9351322286557	0	Inf	3.9036e-17	2.1301e-15
c66106_g1	5.66714756310072	328.077296616931	-5.8553	4.2097e-17	2.2946e-15
c52395_g1	49.8967126462971	0	Inf	4.4195e-17	2.4063e-15
c4299_g1	49.6536004675	0	Inf	4.6346e-17	2.5206e-15
c56670_g1	73.3392305384054	0	Inf	4.6429e-17	2.5224e-15
c56656_g1	83.005166992535	0	Inf	4.7067e-17	2.5542e-15
c39670_g2	288.791535384953	29.5375616142642	3.2894	4.8621e-17	2.6356e-15
c40656_g1	486.303252525003	56.5250852747654	3.1049	5.3101e-17	2.8753e-15
c15328_g1	326.160309228185	5.46335543597055	5.8997	5.7761e-17	3.1241e-15
c59613_g1	1051.19516755257	101.228223690792	3.3763	5.9643e-17	3.2223e-15
c50394_g1	307.419992790232	31.5094917812144	3.2864	6.4448e-17	3.4782e-15
c65871_g1	231.737578901336	19.8440358976825	3.5457	6.4679e-17	3.4868e-15
c64620_g1	182.952112167675	9.07014410086938	4.3342	6.5577e-17	3.5313e-15
c61333_g1	58.6063887965498	0.693249268353239	6.4015	6.8681e-17	3.6944e-15
c61237_g1	58.5622759737554	0.728384849136397	6.3291	6.8781e-17	3.6957e-15
c39821_g1	330.914032915533	35.9287767669699	3.2032	7.0092e-17	3.7621e-15
c65114_g1	340.300251655035	2505.47218628093	-2.8802	7.0517e-17	3.7807e-15
c85800_g1	153.572076535263	4277.10862920692	-4.7996	7.4791e-17	4.0055e-15
c60452_g1	225.461156678345	21.0761518011024	3.4192	8.5853e-17	4.5929e-15
c42925_g1	115.438127307423	899.394549643558	-2.9618	8.9395e-17	4.7772e-15
c15352_g1	105.513334719197	1367.16270528836	-3.6957	9.3873e-17	5.011e-15
c61222_g1	2191.82797467272	309.996031756952	2.8218	9.5013e-17	5.0664e-15
c75982_g1	48.1591152923167	0	Inf	9.9651e-17	5.3079e-15
c68639_g1	425.097113089179	49.922027705172	3.09	1.035e-16	5.507e-15
c51890_g1	55.8523260402848	462.357527969074	-3.0493	1.0523e-16	5.5928e-15
c60222_g1	114.261114757016	2.56093274218715	5.4795	1.2554e-16	6.6652e-15
c55869_g1	524.006156865285	63.0920691286806	3.0541	1.2842e-16	6.8108e-15
c63665_g1	138.302029993317	10.0106840785253	3.7882	1.3959e-16	7.3951e-15
c78351_g1	47.3125166307783	0	Inf	1.4974e-16	7.9243e-15
c67626_g1	400.121435856942	46.3719826033173	3.1091	1.5152e-16	8.0098e-15
c60644_g1	47.6616005895491	0	Inf	1.5716e-16	8.2988e-15
c63139_g1	37.9131317302665	605.990188125917	-3.9985	1.5771e-16	8.3189e-15
c62993_g1	2594.4372783303	366.132850328399	2.825	1.6562e-16	8.7271e-15
c66194_g1	1683.79398553143	237.539972980715	2.8255	1.9243e-16	1.0129e-14
c93487_g1	46.3920358037802	0	Inf	2.5824e-16	1.3578e-14
c63912_g1	110.56096703412	6.64953176747684	4.0554	2.9983e-16	1.5748e-14
c64594_g3	51.5388333911794	0.328900487969184	7.2919	3.1161e-16	1.6349e-14
c65705_g3	486.891603293171	16.0960794863876	4.9188	3.168e-16	1.6604e-14
c59570_g1	46.4913607221317	0	Inf	3.2178e-16	1.6847e-14
c58149_g2	948.334972045017	125.910821283203	2.913	3.2233e-16	1.6858e-14
c51370_g1	63.1631520713412	1.35105024429161	5.5469	3.3298e-16	1.7396e-14
c53454_g1	1463.27798697901	211.939078973965	2.7875	3.3689e-16	1.7582e-14
c53855_g1	45.8465599689647	0	Inf	3.6728e-16	1.9147e-14
c50693_g1	604.938956339529	76.9203553568037	2.9754	3.6922e-16	1.9228e-14
c61010_g1	136.225781540251	0	Inf	3.949e-16	2.0543e-14
c66698_g1	120.405070949389	8.21233363136254	3.874	3.9591e-16	2.0574e-14
c56490_g1	165.902450823885	0.587529814372051	8.1415	3.9847e-16	2.0685e-14
c46353_g3	48.1998254608556	0	Inf	4.4133e-16	2.2886e-14
c59170_g1	62.9912819525238	0	Inf	4.5226e-16	2.3428e-14
c66908_g1	1479.18714985324	44.9877638453265	5.0391	4.594e-16	2.3773e-14
c80423_g1	38.6275206846417	1210.28077480546	-4.9696	4.6088e-16	2.3824e-14
c79980_g1	42.793090555939	361.986781720573	-3.0805	4.6464e-16	2.3993e-14
c45511_g1	429.566829236486	52.9404392180973	3.0204	5.1532e-16	2.6583e-14
c52543_g1	45.8615075509808	0	Inf	5.2683e-16	2.7148e-14
c76502_g1	65.7237502651504	0	Inf	5.4027e-16	2.7811e-14
c66933_g1	288.896460347895	1974.73537651309	-2.773	5.8622e-16	3.0145e-14
c15310_g1	2736.85142263064	219.92643594105	3.6374	6.4667e-16	3.3218e-14
c64939_g1	5258.87032685754	796.165918664307	2.7236	7.1928e-16	3.691e-14
c51260_g2	3.51456791150587	480.38528677749	-7.0947	7.7917e-16	3.9941e-14
c42990_g1	113.075129193432	7.23737429348061	3.9657	8.0686e-16	4.1318e-14
c67001_g1	1254.55828714867	178.736028222466	2.8113	8.3321e-16	4.2622e-14
c92404_g1	44.717188716975	0	Inf	8.5202e-16	4.3539e-14
c46104_g1	44.907696280173	0	Inf	9.2624e-16	4.7282e-14
c66121_g2	92.0242993154264	0	Inf	9.5344e-16	4.8621e-14
c80296_g1	177.8648473859	0.881294721558076	7.6569	9.6246e-16	4.903e-14
c67540_g2	4774.88981487216	484.460550769228	3.301	9.8008e-16	4.9875e-14
c47242_g1	310.610925375565	0	Inf	1.015e-15	5.1597e-14
c57930_g1	64.2812329781575	1.67995073226079	5.2579	1.0691e-15	5.4295e-14
c57336_g1	65.489097253636	0	Inf	1.1067e-15	5.6144e-14
c98996_g1	69.9331457511332	0.293764907186025	7.8952	1.1717e-15	5.9381e-14
c15584_g1	184.101104170901	1262.04036318243	-2.7772	1.3791e-15	6.982e-14
c60691_g1	131.389519568044	10.0569363620706	3.7076	1.4166e-15	7.1642e-14
c63915_g1	43.6680592839582	0	Inf	1.5365e-15	7.7626e-14
c54953_g1	862.072568177521	122.645875601283	2.8133	1.5463e-15	7.804e-14
c68379_g1	43.0692162847679	0	Inf	1.7463e-15	8.8047e-14
c57507_g1	2015.39968019544	120.065372378189	4.0692	1.7716e-15	8.923e-14
c16395_g1	729.529816133632	9356.53429878569	-3.6809	1.7794e-15	8.9458e-14
c91928_g1	13.5180433966458	1406.12391542556	-6.7007	1.7798e-15	8.9458e-14
c50285_g1	43.4676606517711	0	Inf	1.8144e-15	9.1105e-14
c54708_g1	43.3531970789927	0	Inf	1.859e-15	9.3155e-14
c68430_g1	596.218626571511	56.1366671388173	3.4088	1.8578e-15	9.3155e-14
c66634_g2	1171.0180283701	172.474954910688	2.7633	1.9177e-15	9.5997e-14
c42086_g1	43.177032995924	0	Inf	1.9302e-15	9.6524e-14
c63984_g1	77.2954643297132	3.25480743380382	4.5697	1.9655e-15	9.8189e-14
c65747_g2	860.603469323745	48.9693017728144	4.1354	2.1675e-15	1.0817e-13
c65691_g1	21.1810391469509	198.576583972449	-3.2289	2.2235e-15	1.1085e-13
c57525_g2	5013.86452343037	31240.8309601568	-2.6394	2.2636e-15	1.1274e-13
c67326_g2	47.5960517700052	0.293764907186025	7.34	2.3492e-15	1.1676e-13
c67805_g2	39.0040833998975	1336.03787762065	-5.0982	2.3481e-15	1.1676e-13
c61806_g4	47.9926512058261	0.293764907186025	7.352	2.4504e-15	1.2167e-13
c54611_g1	88.322910763234	4.78153558201122	4.2072	2.6624e-15	1.3206e-13
c85742_g1	779.091559265531	4956.54464163684	-2.6695	2.7556e-15	1.3655e-13
c93530_g1	42.4430529759816	0	Inf	2.8968e-15	1.434e-13
c21503_g1	83.8985185823478	0.657800975938368	6.9949	3.095e-15	1.5305e-13
c55751_g1	47952.0037073372	2889.80174488184	4.0525	3.1131e-15	1.538e-13
c59449_g1	754.784106632995	109.262922508947	2.7883	3.4382e-15	1.6969e-13
c70288_g1	42.038120194245	0	Inf	3.5824e-15	1.7662e-13
c67831_g2	899.553575577675	132.50427523065	2.7632	3.6282e-15	1.787e-13
c60471_g1	41.9184090360287	0	Inf	3.6773e-15	1.8094e-13
c54252_g2	46.7091885949258	0.399484361167213	6.8694	3.8933e-15	1.9138e-13
c62907_g1	101.146634551592	6.36719627468473	3.9896	4.1903e-15	2.0567e-13
c64912_g1	88.4535953728459	4.93475816606461	4.1639	4.1925e-15	2.0567e-13
c64357_g2	910.006403000697	74.8769031817603	3.6033	4.5323e-15	2.2212e-13
c66596_g1	378.118287180157	6392.41466511479	-4.0795	4.5926e-15	2.2485e-13
c42967_g1	1571.43339785956	242.355978400496	2.6969	4.6163e-15	2.2578e-13
c57238_g1	60.8578477114983	1.50396011671329	5.3386	4.8518e-15	2.3707e-13
c64045_g1	1118.94579998285	168.983973470344	2.7272	4.8837e-15	2.3839e-13
c61836_g1	69.4940873512893	2.66696490780005	4.7036	5.5327e-15	2.698e-13
c66370_g12	3.51456791150587	88.2479830310262	-4.6501	5.7945e-15	2.8228e-13
c45211_g1	76.7251498438926	3.54794691772642	4.4346	6.2813e-15	3.057e-13
c74114_g1	41.1441645025454	0	Inf	6.3451e-15	3.085e-13
c60533_g1	686.464169769568	101.076796737027	2.7637	6.5784e-15	3.1952e-13
c66888_g1	302.151958947065	37.9007069339201	2.995	6.758e-15	3.2792e-13
c65061_g1	87.4279053146498	4.93507087769632	4.147	6.831e-15	3.3113e-13
c21902_g1	14.7279110501956	24132.7698590541	-10.678	7.5184e-15	3.641e-13
c67204_g1	1349.26658741936	207.472391813223	2.7012	7.8682e-15	3.8066e-13
c26428_g1	1580.39792512863	254.289606597242	2.6357	8.008e-15	3.8704e-13
c66832_g1	115.593459495629	9.76339336922261	3.5655	8.6372e-15	4.1704e-13
c61732_g1	68.2263674967027	486.162865617763	-2.833	9.0343e-15	4.3579e-13
c60686_g1	1.38867184209839	54.6336956345423	-5.298	9.2375e-15	4.4515e-13
c37615_g1	81.3332769049875	4.10034115131531	4.31	9.3824e-15	4.5169e-13
c53495_g1	4213.52972050833	709.368884052088	2.5704	9.5942e-15	4.6143e-13
c59175_g1	63.9186968492531	1496.83794589788	-4.5495	1.0046e-14	4.8271e-13
c62864_g1	244.825949940791	7.75400752302292	4.9807	1.0153e-14	4.8736e-13
c62349_g1	49.3193056438563	0.399484361167213	6.9479	1.0535e-14	5.0519e-13
c64877_g1	11.1969962804892	296.189263072654	-4.7253	1.06e-14	5.0782e-13
c67508_g1	53.1181712433648	1.12786921030361	5.5575	1.0776e-14	5.1576e-13
c68285_g1	318.805776325119	10.1160908208748	4.978	1.0842e-14	5.1839e-13
c56744_g1	176.39164270043	19.0919448821568	3.2077	1.1398e-14	5.4434e-13
c80534_g1	409.975781559485	56.5117795905813	2.8589	1.1407e-14	5.4434e-13
c86752_g1	40.5375922593262	0	Inf	1.2056e-14	5.7476e-13
c66822_g1	1783.69010990995	194.717500853283	3.1954	1.2121e-14	5.7729e-13
c66413_g2	48.7388128809377	0.622665395155209	6.2905	1.3118e-14	6.2416e-13
c57508_g1	38.2862917912667	21888.1067031002	-9.1591	1.3774e-14	6.5474e-13
c96074_g1	39.9316567435158	0	Inf	1.3788e-14	6.5477e-13
c27884_g1	64.3611579033526	0	Inf	1.3869e-14	6.5799e-13
c16529_g1	39.7360600417687	0	Inf	1.4407e-14	6.8284e-13
c64723_g5	9.69201593443015	160.943343288978	-4.0536	1.4485e-14	6.8591e-13
c15436_g1	8269.90345184714	48920.3250815002	-2.5645	1.5491e-14	7.3281e-13
c64501_g1	124.807106137861	10.8087146659646	3.5294	1.5823e-14	7.4781e-13
c60600_g1	165.683448571824	11.5019639343178	3.8485	1.655e-14	7.8141e-13
c65322_g1	89.7935435341206	0.399484361167213	7.8123	1.6612e-14	7.8358e-13
c66271_g2	110.630522609806	9.11702180767815	3.601	1.8701e-14	8.8127e-13
c66413_g3	73.553368548835	3.68880195249076	4.3176	1.9015e-14	8.9524e-13
c65369_g2	179.37520701847	20.7493494972615	3.1118	1.9567e-14	9.2035e-13
c61480_g1	531.395825439129	79.7881770957736	2.7355	2.0524e-14	9.6441e-13
c40188_g1	807.87626070725	129.438400907403	2.6419	2.057e-14	9.6563e-13
c13916_g1	39.1254810424072	0	Inf	2.1352e-14	1.0014e-12
c62651_g1	80.2929264728843	2.85501036100489	4.8137	2.1467e-14	1.0059e-12
c26885_g1	44.1965515331645	0.293764907186025	7.2331	2.1763e-14	1.0187e-12
c59875_g1	39.3687516680932	0	Inf	2.299e-14	1.0752e-12
c66438_g1	89.118274399689	2.15001896662603	5.3733	2.6531e-14	1.2396e-12
c64314_g1	1509.42642938362	250.531965924299	2.5909	2.8071e-14	1.3103e-12
c56722_g1	292.637949087033	38.3723387264439	2.931	2.8149e-14	1.3127e-12
c57971_g1	38.8265200406443	0	Inf	2.9563e-14	1.3773e-12
c55663_g1	38.6892211949321	0	Inf	3.0498e-14	1.4195e-12
c56844_g1	0	665.261074719928	-Inf	3.1333e-14	1.457e-12
c67409_g1	115.667245525391	9.72834858573316	3.5716	3.3069e-14	1.5363e-12
c21445_g1	588.865242500881	92.1691559729338	2.6756	3.4936e-14	1.6214e-12
c93467_g1	38.5468332106709	0	Inf	3.586e-14	1.6627e-12
c20163_g1	1054.87918329564	172.58723151	2.6117	4.0036e-14	1.8546e-12
c45700_g1	3.88448376513941	4443.68057459558	-10.16	4.3362e-14	2.0068e-12
c91911_g1	0.679372026272162	1251.60447277857	-10.847	4.4066e-14	2.0374e-12
c59054_g2	766.09394231316	122.797443829884	2.6412	4.7328e-14	2.1862e-12
c51346_g1	118.860875846674	4.75845483888539	4.6426	4.7737e-14	2.203e-12
c8227_g1	568.234803892669	28.6798822618017	4.3084	4.8454e-14	2.234e-12
c61651_g1	97.9911704290656	618.296113963446	-2.6576	4.9979e-14	2.3022e-12
c91676_g1	38.087450882153	0	Inf	5.1679e-14	2.3783e-12
c12557_g1	42.3130050937784	0.328900487969184	7.0073	5.1732e-14	2.3785e-12
c81032_g1	79.0499165080827	0.328900487969184	7.909	5.5557e-14	2.5519e-12
c47302_g1	744.975899738295	4384.20246194554	-2.557	5.6666e-14	2.6005e-12
c65575_g1	0	633.317073439366	-Inf	5.9337e-14	2.7205e-12
c34742_g1	461.557328497275	69.4477451916777	2.7325	6.5384e-14	2.9921e-12
c42985_g1	442.383613075406	2498.34374818359	-2.4976	6.5382e-14	2.9921e-12
c52426_g1	302.2074879364	42.5077246612487	2.8297	6.577e-14	3.007e-12
c40659_g2	0	40.5569586478834	-Inf	6.7418e-14	3.0795e-12
c47150_g1	327.912180672413	3280.52497011496	-3.3225	7.3233e-14	3.342e-12
c58136_g1	203.646223779594	1.09273362952045	7.542	7.5314e-14	3.4337e-12
c34297_g1	179.619302504122	1067.64323896356	-2.5714	7.6483e-14	3.4838e-12
c66492_g2	1848.09049101956	10369.7592841763	-2.4883	7.671e-14	3.4909e-12
c65091_g1	1276.71754352084	214.430285338348	2.5739	7.9201e-14	3.6009e-12
c66247_g2	129.218398607767	12.5716168207124	3.3616	8.2293e-14	3.738e-12
c64024_g1	372.178225470073	53.9391955196622	2.7866	8.2948e-14	3.7643e-12
c66920_g1	396.092465792757	59.6965377771568	2.7301	8.3535e-14	3.7874e-12
c50160_g1	39.3138267806451	286.272253409388	-2.8643	8.4566e-14	3.8306e-12
c58488_g1	1021.7147246194	169.714012674932	2.5898	8.7494e-14	3.9596e-12
c50509_g1	52.0998935354197	1.42163411748964	5.1957	8.8525e-14	4.0025e-12
c57413_g1	633.397837653173	101.242074158738	2.6453	8.9475e-14	4.0418e-12
c66375_g2	412.869912028162	61.471272855224	2.7477	9.4968e-14	4.286e-12
c52720_g1	2781.29769578276	503.692270511265	2.4651	9.8593e-14	4.4455e-12
c42953_g1	592.652084892109	94.0373337529869	2.6559	1.0008e-13	4.5082e-12
c20538_g1	180.018066704757	23.8514689729817	2.916	1.0607e-13	4.7736e-12
c66826_g2	36.6720954578672	0	Inf	1.0629e-13	4.7792e-12
c85982_g1	574.634078266853	3854.81019695245	-2.7459	1.1176e-13	5.0206e-12
c63926_g1	36.8872832251814	0	Inf	1.1539e-13	5.179e-12
c67339_g1	8.23639599660345	99.2561725645895	-3.5911	1.2645e-13	5.6703e-12
c12854_g1	36.4346765195059	0	Inf	1.2822e-13	5.7444e-12
c25727_g1	6972.59856609276	1251.35094640537	2.4782	1.3034e-13	5.8317e-12
c64369_g1	411.71477818965	60.9889278688634	2.755	1.3041e-13	5.8317e-12
c64407_g1	1530.58531262911	70.1287177080356	4.4479	1.3126e-13	5.8592e-12
c85775_g1	171.271466384028	2474.30879314573	-3.8527	1.3125e-13	5.8592e-12
c58444_g2	36.1492964490966	0	Inf	1.3716e-13	6.1169e-12
c65747_g1	95.5076986080827	7.70744252784585	3.6313	1.4136e-13	6.2984e-12
c66228_g1	3606.83568342548	642.25843689356	2.4895	1.4213e-13	6.3272e-12
c59634_g1	549.822481996184	92.4534988525605	2.5722	1.5456e-13	6.8743e-12
c17950_g1	1205.95525269662	207.085718830021	2.5419	1.5874e-13	7.0538e-12
c52523_g1	134.5780933763	15.5084588747219	3.1173	1.6021e-13	7.1126e-12
c65670_g1	25.1085859780001	3707.11111634457	-7.206	1.6324e-13	7.2408e-12
c97294_g1	1793.12300097032	321.391156866664	2.4801	1.6841e-13	7.4632e-12
c80064_g1	68.9515388300626	0	Inf	1.7945e-13	7.945e-12
c64859_g1	215.501380986524	27.8216279636188	2.9534	1.8067e-13	7.9918e-12
c80130_g1	52.8852373416657	1.71539902467566	4.9462	1.9111e-13	8.4463e-12
c15391_g1	1986.16280816968	356.345427923363	2.4786	1.9502e-13	8.6112e-12
c38629_g1	35.7201291182417	0	Inf	1.9789e-13	8.7302e-12
c37780_g1	185.034437204984	0	Inf	1.9987e-13	8.8096e-12
c67069_g3	75.4959753930316	4.78184829364293	3.9808	2.062e-13	9.0804e-12
c38484_g1	41.0804606141837	0	Inf	2.111e-13	9.2879e-12
c65452_g8	613.30787599722	100.053486931472	2.6158	2.1295e-13	9.3608e-12
c37516_g1	7153.62088565815	30.8766881379428	7.856	2.1606e-13	9.4891e-12
c63430_g1	881.397193062124	151.618988144301	2.5393	2.1989e-13	9.6484e-12
c47052_g1	144.637576131294	15.7558403813182	3.1985	2.2672e-13	9.9393e-12
c65694_g3	381.043043278003	2132.89824664001	-2.4848	2.2801e-13	9.9871e-12
c97513_g1	6265.74245073377	898.139625077474	2.8025	2.3353e-13	1.022e-11
c4938_g1	44.044621999214	0	Inf	2.3619e-13	1.0327e-11
c66180_g3	905.889846301082	4908.41725201669	-2.4379	2.3672e-13	1.0341e-11
c62880_g1	483.154432324247	79.7399577451443	2.5991	2.5343e-13	1.1061e-11
c6416_g1	1878.13655266235	338.008832648951	2.4742	2.5377e-13	1.1066e-11
c60038_g1	458.251845023024	71.9860006996645	2.6704	2.5719e-13	1.1196e-11
c66716_g4	2400.42271162056	435.300983634676	2.4632	2.5722e-13	1.1196e-11
c67586_g1	263.702444336822	38.2899219299266	2.7839	2.6755e-13	1.1636e-11
c86308_g1	70.2883686053377	3.77112795171441	4.2202	2.6879e-13	1.1679e-11
c61338_g1	0.306211965271923	38.4084124421222	-6.9707	3.0705e-13	1.333e-11
c71074_g1	34.9420362755049	0	Inf	3.1122e-13	1.3499e-11
c45059_g1	2549.81281822183	468.492242141464	2.4443	3.2001e-13	1.3868e-11
c66558_g1	57.1248478253115	2.16176109265165	4.7238	3.2928e-13	1.4257e-11
c36527_g1	1120.60738303208	199.703999196284	2.4883	3.3187e-13	1.4357e-11
c15414_g1	30768.0607105241	162844.034740025	-2.404	3.337e-13	1.4423e-11
c27152_g1	0.612423930543847	66.3570046528084	-6.7596	3.3455e-13	1.4447e-11
c64055_g1	578.985197721991	95.4941942485534	2.6	3.61e-13	1.5576e-11
c65097_g1	122.474355647055	12.9948073482689	3.2365	4.0092e-13	1.7283e-11
c7903_g1	0.721639917884311	1423.66190624338	-10.946	4.0783e-13	1.7566e-11
c67503_g1	184.049678073406	22.899550058475	3.0067	4.1684e-13	1.7938e-11
c2868_g1	351.916330185126	54.9378610239334	2.6794	4.5643e-13	1.9624e-11
c98389_g1	34.3472000324571	0	Inf	4.6994e-13	2.0187e-11
c63012_g2	0.91863589581577	947.641389878359	-10.011	4.7053e-13	2.0195e-11
c61165_g2	2986.16782795963	459.870386855904	2.699	4.718e-13	2.0232e-11
c61002_g2	3490.70516113652	645.009966900692	2.4361	4.7241e-13	2.024e-11
c74127_g1	122.408457308211	13.4525080333451	3.1858	4.7369e-13	2.0277e-11
c43689_g1	565.206583220272	96.8598413433066	2.5448	4.9198e-13	2.1035e-11
c79908_g1	501.589580674106	2714.74706319766	-2.4362	4.9224e-13	2.1035e-11
c85906_g1	5.23088771562565	10985.3005290134	-11.036	5.1568e-13	2.2017e-11
c26126_g1	34.2594200418661	0	Inf	5.4942e-13	2.3437e-11
c37186_g1	15634.1924678936	2984.36824239208	2.3892	5.5588e-13	2.3692e-11
c66058_g1	463.527446723478	76.5325223243684	2.5985	6.2245e-13	2.6506e-11
c4478_g2	529.241045457347	2845.90387117597	-2.4269	6.2811e-13	2.6724e-11
c63932_g1	47.7301064083508	1.24533079031042	5.2603	6.4958e-13	2.7614e-11
c88926_g1	34.0448363764386	0	Inf	6.6285e-13	2.8153e-11
c57987_g1	74.5303023006856	1.64481515147763	5.5018	6.8518e-13	2.9077e-11
c62524_g3	63.4249343200409	0	Inf	7.3361e-13	3.1105e-11
c56907_g1	6.79696447008831	127.796319521109	-4.2328	7.6965e-13	3.2605e-11
c74049_g1	1106.35261335577	5726.38817408237	-2.3718	7.7609e-13	3.2821e-11
c80778_g1	27.9314417611757	203.794837680539	-2.8672	7.7573e-13	3.2821e-11
c68798_g1	307.650252761944	23.6160111869983	3.7035	7.8942e-13	3.3356e-11
c63110_g1	42.2616413074749	0.328900487969184	7.0056	8.0017e-13	3.3781e-11
c62259_g1	33.8037275757127	0	Inf	8.054e-13	3.3973e-11
c68499_g1	8.71167952832397	95.6732211831243	-3.4571	8.2502e-13	3.4771e-11
c16157_g1	814.645677030971	146.217369858547	2.4781	8.5023e-13	3.5802e-11
c66263_g3	3151.65742448636	608.546681504772	2.3727	8.5121e-13	3.5813e-11
c74658_g1	35.4347490478325	0	Inf	8.6839e-13	3.6504e-11
c67299_g1	246.936991624028	38.3958632982458	2.6851	8.7308e-13	3.667e-11
c16274_g1	40.9718487287301	0.728384849136397	5.8138	8.7862e-13	3.6871e-11
c60515_g1	114.783118591489	661.973208449875	-2.5279	8.8926e-13	3.7286e-11
c65552_g2	56.7292981463752	0	Inf	9.0064e-13	3.7731e-11
c85981_g1	38.3615732329107	0	Inf	9.0932e-13	3.8062e-11
c92954_g1	51.2566975281369	0.587529814372051	6.4469	9.109e-13	3.8096e-11
c37840_g1	0.679372026272162	40.427976856189	-5.895	9.2394e-13	3.8608e-11
c80899_g1	0.360819958942156	610.562323066473	-10.725	9.2892e-13	3.8783e-11
c52613_g1	33.2048845765225	0	Inf	9.3285e-13	3.8914e-11
c55956_g1	1066.0228724402	77.6832906832104	3.7785	9.4675e-13	3.946e-11
c67279_g1	289.87898826463	44.3640695179824	2.708	9.6081e-13	4.0012e-11
c66725_g1	1044.14121862539	189.181201125897	2.4645	9.6498e-13	4.0152e-11
c56347_g1	146.038271181673	16.7995981199016	3.1198	9.9809e-13	4.1462e-11
c66088_g2	1616.30729169747	0.622665395155209	11.342	9.9815e-13	4.1462e-11
c67162_g5	184.906771905821	25.1653762496555	2.8773	1.1182e-12	4.6411e-11
c64789_g3	37.2707800101686	0.399484361167213	6.5438	1.1266e-12	4.6717e-11
c69284_g1	32.8564047196384	0	Inf	1.1653e-12	4.8282e-11
c20239_g1	143.215254011756	1346.41817695978	-3.2329	1.1663e-12	4.8283e-11
c65065_g1	119.602139455647	13.2882595438232	3.17	1.216e-12	5.0299e-11
c80341_g1	421.965572501699	0.693249268353239	9.2495	1.246e-12	5.1494e-11
c45865_g1	33.0521598682744	0	Inf	1.2727e-12	5.2556e-11
c56468_g1	170.507687335751	1.64481515147763	6.6958	1.2853e-12	5.3031e-11
c52405_g1	12.9673199763924	116.032599144072	-3.1616	1.2988e-12	5.3541e-11
c59709_g1	32.8442230644692	0	Inf	1.3398e-12	5.5184e-11
c80006_g1	19.1077476931424	778.627363728831	-5.3487	1.3862e-12	5.7051e-11
c51518_g1	1716.97392824256	327.04190181176	2.3923	1.4045e-12	5.7752e-11
c24877_g1	4168.99740391651	864.172529475316	2.2703	1.4731e-12	6.0525e-11
c66811_g9	366.916518654897	59.8606551496343	2.6158	1.4846e-12	6.0944e-11
c62289_g2	39.5740809919403	0.399484361167213	6.6303	1.489e-12	6.1074e-11
c65840_g2	89.3103723114823	7.75432023465463	3.5258	1.5145e-12	6.2069e-11
c22412_g1	28.6060118570078	210.109527080187	-2.8768	1.5871e-12	6.499e-11
c14239_g1	32.7089275968282	0	Inf	1.5895e-12	6.5032e-11
c86507_g1	32.4130523555431	0	Inf	1.7108e-12	6.9938e-11
c39928_g1	9.98973610689748	10134.9167804947	-9.9866	1.7398e-12	7.1064e-11
c68043_g1	1412.81623243727	7084.7351758738	-2.3261	1.7587e-12	7.1777e-11
c67261_g4	386.504101366451	65.3704847834883	2.5638	1.7966e-12	7.3263e-11
c58203_g2	270.910255587162	1573.10436443238	-2.5377	1.8689e-12	7.6147e-11
c12527_g2	4728.48591373271	124.451539734084	5.2477	1.9011e-12	7.7395e-11
c61365_g1	32.4273958356724	0	Inf	1.9566e-12	7.9589e-11
c26020_g1	32.2089638609915	0	Inf	2.066e-12	8.3968e-11
c68051_g1	5483.56418905948	27386.8456101458	-2.3203	2.0835e-12	8.461e-11
c92266_g1	94.3690065644835	531.860815995955	-2.4947	2.1381e-12	8.6757e-11
c45655_g1	109.825300529884	11.7599678374572	3.2233	2.1483e-12	8.7099e-11
c66608_g2	32.443584246984	0	Inf	2.2394e-12	9.0641e-11
c71355_g1	4.65872829862275	100.707848079461	-4.4341	2.2389e-12	9.0641e-11
c65418_g1	7.73318805340007	87.2727513012632	-3.4964	2.3141e-12	9.359e-11
c64701_g1	1401.54720066338	270.2144366201	2.3748	2.4635e-12	9.955e-11
c14990_g2	0	248.848736595654	-Inf	2.502e-12	1.0102e-10
c55433_g1	10186.6440271573	253.949407811923	5.326	2.8393e-12	1.1455e-10
c61230_g1	49.0405398095474	0	Inf	2.9309e-12	1.1814e-10
c74323_g1	786.225599842478	97.0112682970709	3.0187	3.0372e-12	1.2233e-10
c10325_g1	41.0363477913893	0	Inf	3.2534e-12	1.3093e-10
c40111_g1	31.4521485681152	0	Inf	3.2965e-12	1.3255e-10
c64210_g1	1324.39877074133	260.909409678968	2.3437	3.3151e-12	1.332e-10
c62263_g1	50421.5201721298	245400.932287911	-2.283	3.3207e-12	1.3331e-10
c69597_g1	13.7858357795591	116.314218416307	-3.0768	3.5196e-12	1.4118e-10
c81047_g1	332.696030300417	1922.81158931155	-2.5309	3.6819e-12	1.4757e-10
c93306_g1	31.3396883734081	0	Inf	3.898e-12	1.561e-10
c53894_g1	846.369084146432	173.357702077526	2.2875	4.0505e-12	1.6208e-10
c68086_g1	155.123173082188	16.4711414606084	3.2354	4.0786e-12	1.6307e-10
c2489_g1	31.0913286091731	0	Inf	4.1518e-12	1.6586e-10
c39018_g1	31.061400819619	0	Inf	4.1837e-12	1.67e-10
c27977_g1	42.9302309547623	0.986701463907551	5.4432	4.257e-12	1.6978e-10
c68227_g1	688.878944699338	130.294607499001	2.4025	4.3452e-12	1.7316e-10
c67179_g2	345.404590278411	59.1917374709338	2.5448	4.4849e-12	1.7859e-10
c85974_g1	269.627971494367	43.4128163464897	2.6348	4.6361e-12	1.8446e-10
c60688_g1	88.9970678295902	9.04643793448012	3.2983	4.9249e-12	1.9579e-10
c54459_g1	30.8397246375714	0	Inf	5.0897e-12	2.0218e-10
c91590_g1	672.945865910629	127.487100268068	2.4001	5.2228e-12	2.0729e-10
c4314_g1	30.5648397380379	0	Inf	5.4628e-12	2.1664e-10
c22415_g1	1474.70562243618	294.613256120813	2.3235	6.1607e-12	2.4412e-10
c59441_g1	34.4264882302435	0.293764907186025	6.8727	6.2305e-12	2.4669e-10
c57556_g1	516.851071913072	2545.87985683778	-2.3003	6.2549e-12	2.4746e-10
c67001_g2	209.855508033431	32.2868525212879	2.7004	6.6384e-12	2.6242e-10
c8382_g1	30.3450084871726	0	Inf	6.6479e-12	2.6258e-10
c51543_g2	6334.19726463901	29977.9551407598	-2.2427	7.1986e-12	2.8403e-10
c58496_g1	133.887176422267	17.6000396031009	2.9274	7.2025e-12	2.8403e-10
c91671_g1	1.02785188315623	39.8413851767121	-5.2766	7.4307e-12	2.9279e-10
c60219_g1	3.1713356400597	54.9842041047724	-4.1159	7.5675e-12	2.9794e-10
c65738_g1	240.382059890183	15.3677854345449	3.9673	7.7546e-12	3.0506e-10
c66076_g1	4604.10715959909	929.803066491368	2.3079	8.7084e-12	3.4231e-10
c42899_g1	848.722508085212	4134.62910611642	-2.2844	9.0249e-12	3.5447e-10
c64528_g1	8.34561198394391	84.6762391496169	-3.3429	9.7716e-12	3.8349e-10
c45707_g1	2119.25234818035	353.664995693519	2.5831	1.043e-11	4.0899e-10
c66634_g3	5153.01145069736	1075.67642434224	2.2602	1.053e-11	4.126e-10
c65043_g1	78.3179101805426	5.78060459520781	3.76	1.1062e-11	4.3309e-10
c4756_g1	787.912585940386	4566.26552414236	-2.5349	1.1356e-11	4.4426e-10
c58901_g3	36.973663939588	0.622665395155209	5.8919	1.1866e-11	4.6384e-10
c55283_g1	2788.31805517474	13181.9443659092	-2.2411	1.2276e-11	4.7948e-10
c12694_g1	36.9062701888618	0	Inf	1.283e-11	5.0071e-10
c59264_g2	41.5643943855978	248.941977746324	-2.5824	1.2927e-11	5.0409e-10
c59868_g1	195.414379269682	30.4053287373001	2.6841	1.2982e-11	5.0584e-10
c79972_g1	73.5089091465938	2626.24650746898	-5.1589	1.3513e-11	5.2612e-10
c59873_g1	75.4521824038681	0.693249268353239	6.766	1.3588e-11	5.2861e-10
c85938_g1	91.8022071640498	1635.9125417496	-4.1554	1.387e-11	5.3917e-10
c64137_g1	87.2676127491147	10.6803582975336	3.0305	1.4576e-11	5.6616e-10
c97636_g1	542.627330681533	104.259769451106	2.3798	1.4816e-11	5.75e-10
c91700_g1	1143.04236763188	5512.37208931037	-2.2698	1.5067e-11	5.8431e-10
c53852_g1	74.7561436857645	7.49622553422149	3.318	1.5159e-11	5.8741e-10
c97382_g1	11311.1771608479	52524.5066954297	-2.2152	1.5605e-11	6.0422e-10
c41084_g1	29.1994488238713	0	Inf	1.5747e-11	6.0924e-10
c42568_g1	40.5582657073	0	Inf	1.5823e-11	6.1169e-10
c57571_g1	20.044575378341	1076.37107548346	-5.7468	1.5971e-11	6.1693e-10
c56100_g1	30212.1504379849	6721.36569066456	2.1683	1.6085e-11	6.2083e-10
c42966_g1	175.392160883755	27.4454462599154	2.6759	1.616e-11	6.2323e-10
c63689_g1	87.0140053994418	9.12876393370377	3.2528	1.6282e-11	6.2747e-10
c47288_g1	117.988260016026	592.380916678045	-2.3279	1.6636e-11	6.406e-10
c56627_g1	456.249056886383	84.9203119453087	2.4256	1.6867e-11	6.4898e-10
c44286_g1	29.3301008079612	0	Inf	1.7558e-11	6.7502e-10
c64906_g1	194.129831336522	29.1613395908102	2.7349	1.8035e-11	6.9284e-10
c47268_g1	166.071460079143	812.953764094095	-2.2914	1.8247e-11	7.0044e-10
c15741_g1	75.5155990841207	7.1898711634084	3.3927	1.8282e-11	7.012e-10
c66247_g1	38.729644155362	0.881294721558076	5.4577	1.8467e-11	7.0777e-10
c91741_g1	299.844011541889	2392.16978093077	-2.996	1.8627e-11	7.1333e-10
c97409_g1	27.1034805440179	174.420495623608	-2.686	1.9063e-11	7.2947e-10
c66844_g1	120.681674958738	13.8163221877594	3.1268	1.9252e-11	7.3612e-10
c60313_g1	132.014029018059	0.693249268353239	7.5731	2.0581e-11	7.8633e-10
c25497_g1	127.210847045913	12.4775486954632	3.3498	2.1094e-11	8.0531e-10
c97911_g1	147.82799193088	0	Inf	2.1705e-11	8.2799e-10
c56464_g1	45.6617456462024	0	Inf	2.2211e-11	8.4661e-10
c45686_g1	34.6611086162359	215.98295911191	-2.6395	2.265e-11	8.6267e-10
c61215_g1	86.2241765565337	8.84674115254337	3.2849	2.3536e-11	8.9574e-10
c42846_g1	32.7718689364141	0	Inf	2.3765e-11	9.0374e-10
c87428_g1	28.6573756433114	0	Inf	2.4161e-11	9.1811e-10
c99741_g1	124.400648258573	16.3427447724268	2.9283	2.4225e-11	9.1982e-10
c38892_g1	35.8580320658408	0.657800975938368	5.7685	2.5032e-11	9.4972e-10
c20177_g1	38.0502721290898	1.12786921030361	5.0762	2.5802e-11	9.7819e-10
c67120_g4	95.62989142489	0.657800975938368	7.1837	2.6103e-11	9.8883e-10
c52605_g1	28.294552306298	0	Inf	2.661e-11	1.0073e-09
c18977_g1	28.7405121503513	0	Inf	2.7304e-11	1.0327e-09
c66762_g4	11350.5900119799	2489.32283250369	2.1889	2.7324e-11	1.0327e-09
c67005_g1	12.3425559437905	102.967782868325	-3.0605	2.8257e-11	1.0671e-09
c57525_g3	12023.4674930953	55007.1229079824	-2.1938	2.8493e-11	1.0752e-09
c7050_g1	443.676597568871	0.293764907186025	10.561	2.9197e-11	1.1009e-09
c89555_g1	31.8020277011837	0.293764907186025	6.7583	2.9397e-11	1.1076e-09
c39826_g1	480.578440893424	93.4143556461999	2.3631	3.0065e-11	1.1319e-09
c21547_g1	78.2227178397006	15817.9759989156	-7.6598	3.0296e-11	1.1397e-09
c55279_g1	28.2684728259974	0	Inf	3.0917e-11	1.1622e-09
c59686_g1	35.5933254434053	0	Inf	3.1296e-11	1.1756e-09
c54398_g1	586.614543194855	118.439320689767	2.3083	3.2436e-11	1.2175e-09
c66030_g2	66.7145818421324	5.97998866551286	3.4798	3.262e-11	1.2234e-09
c80960_g1	57.1028077266752	1.35105024429161	5.4014	3.2654e-11	1.2238e-09
c65805_g1	67.1735185156524	0.293764907186025	7.8371	3.4396e-11	1.2881e-09
c4851_g1	1544.32635795527	325.51719120818	2.2462	3.5019e-11	1.3104e-09
c58312_g1	116.963335446458	573.249871560122	-2.2931	3.5257e-11	1.3183e-09
c56570_g1	1.27945585475793	45.7957006087517	-5.1616	3.8456e-11	1.4368e-09
c13028_g1	8382.49300913855	775.187648258246	3.4348	3.9187e-11	1.463e-09
c12889_g1	1144.64696358614	9748.73105190777	-3.0903	3.9693e-11	1.4808e-09
c8025_g1	61.2484370131056	3240.59778209527	-5.7254	4.0397e-11	1.5059e-09
c60712_g1	31.4256234328168	0.293764907186025	6.7411	4.2209e-11	1.5723e-09
c66057_g1	16840.999619795	3586.29927514357	2.2314	4.237e-11	1.577e-09
c40579_g2	11.9414714713074	95.518303923868	-2.9998	4.2618e-11	1.5851e-09
c65090_g4	27.8374605639603	0	Inf	4.6289e-11	1.7203e-09
c67095_g3	35.2113863814915	0.293764907186025	6.9052	4.7899e-11	1.7788e-09
c91743_g1	157.612496590496	5062.81122253201	-5.0055	4.825e-11	1.7905e-09
c65495_g1	2929.79545839222	122.496083046243	4.58	5.1465e-11	1.9083e-09
c66324_g1	1349.49260260769	172.041273103633	2.9716	5.1653e-11	1.9139e-09
c37969_g1	27.8817318336436	0	Inf	5.2941e-11	1.9601e-09
c67358_g4	0.624764032601929	33.2258289407852	-5.7328	5.4053e-11	1.9997e-09
c56478_g1	125.30891480488	1039.19091529229	-3.0519	5.647e-11	2.086e-09
c64928_g1	345.180085858326	41.3786046044182	3.0604	5.6436e-11	2.086e-09
c20200_g1	27.6210319673505	0	Inf	5.6722e-11	2.0938e-09
c85969_g1	457.785170285916	22152.7786550615	-5.5967	5.8578e-11	2.1606e-09
c66532_g1	1.58042023459195	71.7413428004598	-5.5044	6.2215e-11	2.2931e-09
c61233_g1	27.2582086303372	0	Inf	6.2523e-11	2.3027e-09
c91506_g1	8476.19779826	37125.1408109316	-2.1309	6.3358e-11	2.3317e-09
c66899_g3	43.7491924129269	2.079435093428	4.395	6.3706e-11	2.3428e-09
c61706_g2	38.2610074852637	1.12786921030361	5.0842	6.5415e-11	2.4038e-09
c66286_g1	75.3380357248675	7.31970029270426	3.3635	6.6709e-11	2.4495e-09
c100181_g1	27.4363760914772	0	Inf	6.8977e-11	2.5309e-09
c20109_g1	1443.07190321078	10277.1411762936	-2.8322	7.1359e-11	2.6163e-09
c67885_g5	11.9076953724998	96.0588652341376	-3.012	7.4114e-11	2.7153e-09
c36384_g1	27.0346875171073	0	Inf	7.6825e-11	2.8125e-09
c62185_g1	57.7236908245018	294.999041446663	-2.3535	7.8268e-11	2.8632e-09
c59806_g1	33.5994806342722	0.587529814372051	5.8376	7.9448e-11	2.9042e-09
c59818_g4	26.8304405756667	0	Inf	8.1214e-11	2.9666e-09
c65959_g3	148.102179532681	24.0022806612751	2.6253	8.187e-11	2.9883e-09
c59077_g1	9893.50546096887	2246.70324278284	2.1387	9.0336e-11	3.2949e-09
c61862_g1	2690.07031865588	11834.5787731417	-2.1373	9.0755e-11	3.3077e-09
c65208_g1	29.6884717338343	243.151023146455	-3.0339	9.1181e-11	3.3207e-09
c64779_g2	4780.22624557955	1088.1862433774	2.1352	1.025e-10	3.7301e-09
c61991_g1	92.4699719513707	11.255702157204	3.0383	1.0356e-10	3.7661e-09
c70496_g1	26.4026725209962	0	Inf	1.0564e-10	3.8388e-09
c30384_g1	33.4220757219079	0.622665395155209	5.7462	1.0702e-10	3.886e-09
c79940_g1	788.115308326158	5054.61670826178	-2.6811	1.0722e-10	3.8904e-09
c61547_g1	14467.9991699917	62086.0970040362	-2.1014	1.0979e-10	3.9808e-09
c42782_g1	751.412553414615	3343.8846688788	-2.1538	1.1364e-10	4.1175e-09
c67679_g2	1323.9723367118	294.392798694217	2.1691	1.1406e-10	4.1294e-09
c66289_g2	282.357711145656	54.3847505697874	2.3762	1.1642e-10	4.2118e-09
c80009_g1	46.5345822349304	0.328900487969184	7.1445	1.1855e-10	4.2856e-09
c57107_g2	236.35814514004	37.5515401075105	2.654	1.1864e-10	4.286e-09
c67742_g5	2537.74737316982	576.510327807462	2.1381	1.2072e-10	4.3545e-09
c68267_g1	38.8260743856465	0	Inf	1.2064e-10	4.3545e-09
c66943_g1	45.7913152478858	912.453857974309	-4.3166	1.2207e-10	4.4001e-09
c59118_g1	50.5143841622788	3.71250811888002	3.7662	1.2256e-10	4.4146e-09
c64688_g3	3501.78255266778	460.124738815691	2.928	1.3055e-10	4.6989e-09
c467_g1	26.1563161348325	0	Inf	1.3085e-10	4.7061e-09
c44002_g1	208.699010484109	37.6204696252563	2.4718	1.3497e-10	4.8509e-09
c93447_g1	29.930184636447	0.399484361167213	6.2273	1.3514e-10	4.8534e-09
c63203_g1	492.722344060658	101.088004237083	2.2852	1.3708e-10	4.9194e-09
c67747_g1	18066.1146990151	4226.13552663127	2.0959	1.3798e-10	4.9481e-09
c64689_g1	111.871749954616	15.6383788013114	2.8387	1.4032e-10	5.0282e-09
c20147_g1	5855.61253830738	25570.4805335821	-2.1266	1.4168e-10	5.0732e-09
c57956_g1	7.81247625118646	72.7947444809406	-3.22	1.4783e-10	5.2898e-09
c58180_g1	1524.74906290204	6499.03478681623	-2.0917	1.5247e-10	5.4518e-09
c64445_g2	25438.7836843061	6163.79432855657	2.0451	1.528e-10	5.4596e-09
c85762_g1	10409.8371990105	2402.59682657504	2.1153	1.5925e-10	5.6858e-09
c80980_g1	5.17427634388422	59.8004717586414	-3.5307	1.6083e-10	5.7382e-09
c68237_g1	1310.81167385548	296.256326119545	2.1455	1.6185e-10	5.7704e-09
c47286_g1	195.44306622994	35.5156740099868	2.4602	1.6388e-10	5.8385e-09
c97275_g1	87.4065980791203	10.6672342079368	3.0346	1.6458e-10	5.859e-09
c51098_g1	37.1154478219624	1.42163411748964	4.7064	1.6728e-10	5.9509e-09
c64646_g1	422.773141599286	91.2661624718211	2.2117	1.6848e-10	5.9893e-09
c64919_g4	34.7944007058058	0.987014175539264	5.1396	1.8086e-10	6.4247e-09
c61865_g1	51.7236477139417	4.00658573769775	3.6904	1.8182e-10	6.4514e-09
c64334_g1	431.429576406531	89.855604737343	2.2634	1.8188e-10	6.4514e-09
c65377_g1	112.352568279883	15.7906632504697	2.8309	1.8399e-10	6.5201e-09
c66457_g1	57.015631837971	5.06387107480333	3.493	1.8408e-10	6.5201e-09
c65357_g1	12.0240038764605	358.055652483994	-4.8962	1.8463e-10	6.5349e-09
c7425_g1	842.978832913348	3591.96356095303	-2.0912	1.8494e-10	6.5411e-09
c45681_g1	303.624497219457	58.7676088084822	2.3692	1.8872e-10	6.67e-09
c57974_g1	205.325015311351	925.618179479734	-2.1725	1.9646e-10	6.9386e-09
c86521_g1	0.624764032601929	31.8392396067851	-5.6714	1.9676e-10	6.9442e-09
c52855_g1	647.497866284767	140.802909315155	2.2012	1.9697e-10	6.9466e-09
c66737_g1	56.375920223353	1.49221799068767	5.2395	1.9745e-10	6.9586e-09
c4768_g1	61.5841311129337	310.81991753131	-2.3354	1.9908e-10	7.0108e-09
c45297_g1	25.623180402075	0	Inf	2.0353e-10	7.1626e-09
c53543_g1	42.4973737615429	271.333388266856	-2.6746	2.1288e-10	7.4863e-09
c45592_g1	78.906416455746	9.1993478069018	3.1005	2.1554e-10	7.5743e-09
c65620_g2	29.0869886291641	0.399484361167213	6.1861	2.1953e-10	7.7077e-09
c66184_g3	19.334671460628	129.060524528497	-2.7388	2.1965e-10	7.7077e-09
c67640_g3	34.1045335086578	0	Inf	2.1986e-10	7.7096e-09
c53472_g1	1104.11452463264	251.048377239503	2.1369	2.2666e-10	7.9424e-09
c69729_g1	180.453654259448	0.587529814372051	8.2628	2.2909e-10	8.0217e-09
c62937_g1	5.47339579253596	59.7663651100471	-3.4488	2.3249e-10	8.135e-09
c66362_g4	28.7840208712589	0.399484361167213	6.171	2.3642e-10	8.2665e-09
c45636_g1	1017.50567223113	224.878807272434	2.1778	2.3884e-10	8.3452e-09
c56168_g1	25.487884934434	0	Inf	2.4508e-10	8.5571e-09
c30250_g1	10.6068035209924	86.6120048035951	-3.0296	2.5037e-10	8.7359e-09
c67167_g1	574.070891321145	127.271505311599	2.1733	2.6886e-10	9.3742e-09
c47317_g1	1393.04552656797	321.124194721369	2.117	2.7081e-10	9.4356e-09
c66181_g1	64.5569130519886	6.35639228355424	3.3443	2.7216e-10	9.4758e-09
c66113_g8	52.7444070804778	3.9828795713085	3.7271	2.7615e-10	9.608e-09
c65983_g1	73.7589821409381	8.07116588496648	3.192	2.8389e-10	9.8701e-09
c62893_g2	38.6576069210847	1.85625405944001	4.3803	3.0417e-10	1.0568e-08
c48510_g1	1854.98077561161	435.474018570702	2.0907	3.115e-10	1.0815e-08
c55108_g1	83.7351699420039	10.4092303047974	3.008	3.1212e-10	1.0829e-08
c63171_g2	46.2957640203846	238.732363225105	-2.3664	3.1296e-10	1.085e-08
c56844_g2	0.318552067330006	468.26458290726	-10.522	3.1718e-10	1.0981e-08
c65005_g3	4003.87641795971	16745.3836307051	-2.0643	3.1707e-10	1.0981e-08
c15311_g1	931.683215675505	3940.08451622674	-2.0803	3.3385e-10	1.155e-08
c64097_g5	354.366887531628	73.3945510473079	2.2715	3.4972e-10	1.209e-08
c66574_g3	1531.16074713813	122.615511693334	3.6424	3.6447e-10	1.2591e-08
c56958_g1	219.69528829878	41.1102002190737	2.4179	3.6712e-10	1.2674e-08
c39669_g1	337.104140874146	68.8229816123942	2.2922	3.6922e-10	1.2737e-08
c69630_g1	219.27480383314	41.6489760568467	2.3964	3.7837e-10	1.3044e-08
c92505_g1	24.880708589328	0	Inf	3.9116e-10	1.3475e-08
c72601_g1	31.3200973078409	0	Inf	3.9306e-10	1.3531e-08
c15605_g2	0	24.9544719676629	-Inf	3.9509e-10	1.3592e-08
c86178_g1	111.840868543875	18.387175402116	2.6047	4.071e-10	1.3995e-08
c67621_g3	12951.3492766207	3111.15689779957	2.0576	4.1056e-10	1.4104e-08
c36367_g1	24.6446889271511	0	Inf	4.1795e-10	1.4348e-08
c40051_g1	285.485635941373	1232.16035275979	-2.1097	4.2387e-10	1.4541e-08
c67041_g1	956.957030790407	218.308161676232	2.1321	4.2681e-10	1.4632e-08
c68314_g1	775.80818767777	175.926150415524	2.1407	4.2971e-10	1.4721e-08
c67069_g2	38.0365327508473	1.71539902467566	4.4708	4.4396e-10	1.5198e-08
c66890_g1	47.6480196581956	585.587473193757	-3.6194	4.493e-10	1.5371e-08
c62641_g1	49.9152539549796	6138.72494129243	-6.9423	4.5282e-10	1.548e-08
c67820_g1	4552.91032352977	847.771144771013	2.425	5.0014e-10	1.7086e-08
c63676_g1	1294.71353733515	310.413149646462	2.0604	5.2415e-10	1.7894e-08
c61174_g1	2890.56898723994	692.566734073009	2.0613	5.3757e-10	1.8339e-08
c59866_g1	37.2103203291736	1.38618582507476	4.7465	5.5735e-10	1.9001e-08
c67680_g2	24.5342321105151	0	Inf	5.8269e-10	1.9851e-08
c38969_g1	34.2341357358631	0	Inf	5.8879e-10	2.0045e-08
c52101_g1	3330.20049469613	13811.5611840359	-2.0522	6.0377e-10	2.054e-08
c97330_g1	1029.46372282339	0.293764907186025	11.775	6.128e-10	2.0833e-08
c37077_g1	24.3386354087681	0	Inf	6.1538e-10	2.0906e-08
c63801_g1	845.457257697965	195.887647893213	2.1097	6.3088e-10	2.1418e-08
c28519_g1	45.3948742589538	2.99586539576924	3.9215	6.5896e-10	2.2356e-08
c56292_g1	24.0180799633669	0	Inf	6.7376e-10	2.2842e-08
c67152_g1	517.508883320213	115.760795250529	2.1604	6.8532e-10	2.3218e-08
c63425_g1	43.071665317837	2.87840381576243	3.9034	6.9452e-10	2.3513e-08
c97556_g1	70.1540593844051	0	Inf	6.9885e-10	2.3644e-08
c67337_g1	390.870260942347	86.531686191206	2.1754	7.0435e-10	2.3813e-08
c58685_g1	169.464947241917	945.316175768253	-2.4798	7.0574e-10	2.3844e-08
c65539_g1	27422.7737980958	2464.21513979369	3.4762	7.1591e-10	2.4171e-08
c54985_g1	29.4083066233411	53241.2409925341	-10.822	7.2947e-10	2.4612e-08
c60636_g1	1690.04613655617	7110.23484839376	-2.0728	7.321e-10	2.4684e-08
c74266_g1	445.030210380683	1844.33559434387	-2.0511	7.3688e-10	2.4828e-08
c20129_g1	22.9414717738651	134.605984049353	-2.5527	7.505e-10	2.5269e-08
c67467_g1	46.5896358835985	3.32507859537013	3.8085	7.7242e-10	2.5989e-08
c64294_g1	1062.05099137117	253.986560937333	2.064	7.8384e-10	2.6338e-08
c65373_g1	553.194728373458	123.493376385878	2.1634	7.8384e-10	2.6338e-08
c59776_g1	52.0474473667096	4.24119618607966	3.6173	7.8994e-10	2.6506e-08
c67742_g4	96.2680423765816	6.8967316794858	3.8031	7.897e-10	2.6506e-08
c60800_g2	1.08245987682647	44.7965004785108	-5.371	8.0417e-10	2.6965e-08
c59923_g1	57.0512528679608	274.259285054898	-2.2652	8.107e-10	2.7166e-08
c61431_g1	6246.45729689688	821.73621776755	2.9263	8.2404e-10	2.7585e-08
c64982_g1	27.2953873834004	0.293764907186025	6.5379	8.2435e-10	2.7585e-08
c21895_g1	286.77024738471	44.072090083293	2.702	8.2787e-10	2.7684e-08
c80081_g1	55.8334975234933	4.78216100527464	3.5454	8.3062e-10	2.7757e-08
c64714_g1	276.45747417382	45.3312208640067	2.6085	9.0614e-10	3.0261e-08
c40070_g1	24.0115915486335	0	Inf	9.1493e-10	3.0533e-08
c74413_g1	7.12076412285622	63.6552673534	-3.1602	9.2405e-10	3.0816e-08
c59557_g1	123.833099699599	20.4904982565207	2.5954	9.4989e-10	3.1657e-08
c67258_g2	72.5372200403282	9.4699411736683	2.9373	9.5731e-10	3.1882e-08
c65508_g1	160.610691596774	30.0785264334592	2.4168	9.8048e-10	3.2632e-08
c50218_g1	37.4235047184167	195.2033263462	-2.383	1.0223e-09	3.4002e-08
c91893_g1	106.699922643801	479.201794139921	-2.1671	1.0255e-09	3.4083e-08
c41963_g1	26.927474907838	0.328900487969184	6.3553	1.035e-09	3.4376e-08
c58531_g1	2.58359191363202	52.0142338568144	-4.3315	1.054e-09	3.4983e-08
c53422_g1	122.735372407126	19.3161548483337	2.6677	1.0573e-09	3.5069e-08
c46851_g1	23.3633881412109	0	Inf	1.0994e-09	3.6441e-08
c63627_g3	72.911175275626	8.84736657580679	3.0428	1.1631e-09	3.8527e-08
c59054_g1	337.286347716951	73.7576489811651	2.1931	1.1744e-09	3.8875e-08
c61022_g4	34.206815426267	1.21019520952726	4.821	1.2178e-09	4.0257e-08
c64966_g1	52.4309441516968	4.92301604003899	3.4128	1.2176e-09	4.0257e-08
c67313_g3	394.935552274106	1594.21195950372	-2.0132	1.2323e-09	4.0708e-08
c43729_g1	23.3601439338442	0	Inf	1.2816e-09	4.2308e-08
c66415_g1	26.5879324987564	0.328900487969184	6.337	1.3028e-09	4.2981e-08
c54657_g1	140.712827852614	37970.5421535133	-8.076	1.3081e-09	4.3126e-08
c60082_g1	96.9730808536784	11.0552891547101	3.1328	1.3132e-09	4.3265e-08
c64719_g1	23.2157525715118	0	Inf	1.3356e-09	4.3973e-08
c20367_g1	777.760596533949	120.823415478805	2.6864	1.3472e-09	4.4326e-08
c68141_g1	14.2799478280711	98.3508084874674	-2.7839	1.3537e-09	4.451e-08
c63468_g1	7093.25362335315	934.219597707773	2.9246	1.4211e-09	4.6695e-08
c61187_g1	4428.55902540614	1109.41531484986	1.997	1.4933e-09	4.9035e-08
c79927_g1	235.348643493155	48.4169075392255	2.2812	1.5055e-09	4.94e-08
c85823_g1	2.62585980524417	9398.10582893563	-11.805	1.5364e-09	5.0382e-08
c86609_g1	23.200168262087	0	Inf	1.5642e-09	5.1259e-08
c86600_g1	120.852591456369	518.702335103885	-2.1017	1.5906e-09	5.2089e-08
c64357_g3	177.160703158652	9.2939505581208	4.2526	1.5939e-09	5.2161e-08
c91880_g1	35.8736163752656	1.50396011671329	4.5761	1.6122e-09	5.2728e-08
c73971_g1	5097.49415465897	1233.27952586715	2.0473	1.6669e-09	5.448e-08
c51156_g1	3505.52207682121	880.803551884376	1.9927	1.6768e-09	5.4765e-08
c50739_g1	22.9252833625536	0	Inf	1.6921e-09	5.5228e-08
c15344_g1	38.8558111027897	189.236643364872	-2.284	1.7001e-09	5.5452e-08
c65226_g8	35.3222888531253	1.75053460545882	4.3347	1.7022e-09	5.5485e-08
c59600_g2	162.014185199521	16.0729079459681	3.3334	1.76e-09	5.7331e-08
c67550_g3	103.225302352058	17.1074252515795	2.5931	1.7987e-09	5.8553e-08
c67758_g3	2295.07836611953	581.443522774225	1.9808	1.9846e-09	6.456e-08
c33089_g1	63.5901249517141	4.64099325887858	3.7763	1.9934e-09	6.4804e-08
c23761_g1	576.87741146365	0	Inf	2.0128e-09	6.5393e-08
c57403_g1	22.4584916236376	0	Inf	2.0714e-09	6.7253e-08
c16463_g1	22.7424724178625	0	Inf	2.0803e-09	6.7496e-08
c92013_g1	190.601524046773	38.3364869251037	2.3138	2.1397e-09	6.9378e-08
c29745_g1	26.0796354170041	0	Inf	2.1423e-09	6.9414e-08
c60813_g1	40.9861922088594	2.73754878099808	3.9042	2.1534e-09	6.9727e-08
c32464_g1	3099.55949822175	792.812483547822	1.967	2.1568e-09	6.9794e-08
c65938_g1	101.893845983588	15.8606217004043	2.6835	2.1998e-09	7.1138e-08
c43163_g1	22.5363805452396	0	Inf	2.2079e-09	7.1354e-08
c59870_g1	27.7146636452662	0.399484361167213	6.1164	2.3328e-09	7.533e-08
c97598_g1	8915.73548658895	2315.54425316387	1.945	2.3341e-09	7.533e-08
c64133_g1	22.2491555436481	0	Inf	2.4017e-09	7.7461e-08
c59992_g1	3.71541219869082	44.6680129930355	-3.5876	2.661e-09	8.5769e-08
c67282_g1	1627.98363603581	411.856585100382	1.9829	2.6805e-09	8.6342e-08
c36316_g1	22.3816524589203	0	Inf	2.6948e-09	8.6744e-08
c67006_g6	90.1853410395015	13.3820149574408	2.7526	2.7427e-09	8.8227e-08
c66881_g5	19.7110757289949	689.563282288301	-5.1286	2.783e-09	8.9465e-08
c36870_g1	7.49917176929436	80.1413688536449	-3.4177	2.877e-09	9.2427e-08
c63624_g1	545.193364593338	130.950623002442	2.0577	2.9128e-09	9.3517e-08
c60164_g1	647.299471030651	159.153698289961	2.024	2.9294e-09	9.3988e-08
c65653_g3	777.309127443179	191.190092665878	2.0235	3.0039e-09	9.6315e-08
c43052_g1	3492.57023925406	902.611548725587	1.9521	3.0853e-09	9.8861e-08
c60732_g1	47.1812279192796	4.01801515209166	3.5537	3.1225e-09	9.9987e-08
c58924_g1	25.269611406642	0.399484361167213	5.9831	3.2086e-09	1.0266e-07
c66325_g1	90.5024612051252	2.96072981498608	4.9339	3.2102e-09	1.0266e-07
c50411_g1	436.701424734444	103.834299144834	2.0724	3.4272e-09	1.0953e-07
c54091_g1	21.9909047104241	0	Inf	3.5257e-09	1.126e-07
c65997_g3	21.9662245063079	0	Inf	3.5512e-09	1.1334e-07
c60382_g1	125.892206120168	610.266994194833	-2.2773	3.5665e-09	1.1376e-07
c39664_g1	491.204610583065	117.251853191983	2.0667	3.58e-09	1.1412e-07
c38436_g1	2940.37634076458	769.760073735612	1.9335	3.6955e-09	1.1772e-07
c64124_g1	91.2135098164356	383.657575064076	-2.0725	3.7396e-09	1.1905e-07
c38660_g1	21.7706278045609	0	Inf	3.7613e-09	1.1966e-07
c68081_g1	4.76085176934303	7595.29792219516	-10.64	3.7675e-09	1.1978e-07
c85862_g1	8.3547078786353	668.18254261385	-6.3215	3.7979e-09	1.2067e-07
c43867_g1	21.730204844131	0	Inf	3.8066e-09	1.2087e-07
c59162_g1	230.461783223274	49.9091255299132	2.2072	3.8205e-09	1.2123e-07
c65910_g2	3.1660880546218	2026.98645177143	-9.3224	3.9922e-09	1.266e-07
c26609_g1	33.858177122494	1.92683793263804	4.1352	4.039e-09	1.28e-07
c63441_g1	31.8604840041074	1.31591466350845	4.5976	4.1007e-09	1.2987e-07
c62786_g1	25.2046666889848	0	Inf	4.145e-09	1.3119e-07
c67364_g3	49.6380161580752	4.57040938568055	3.4411	4.2688e-09	1.3502e-07
c62384_g1	39.7119839395393	2.49066158062084	3.995	4.3012e-09	1.3596e-07
c67189_g3	37.8904549042215	2.44347116218035	3.9548	4.3525e-09	1.3749e-07
c13089_g1	238.903505603871	1125.04037776176	-2.2355	4.5393e-09	1.433e-07
c69176_g1	21.5983120307456	0	Inf	4.6216e-09	1.458e-07
c63972_g1	105.642717387308	0.728384849136397	7.1803	4.6267e-09	1.4587e-07
c56527_g1	31.8149719051286	1.21019520952726	4.7164	4.8175e-09	1.5179e-07
c68337_g1	279.296993708974	64.4663312331424	2.1152	4.8572e-09	1.5294e-07
c74528_g1	27.2179441167962	0.728384849136397	5.2237	5.0154e-09	1.5782e-07
c97327_g1	2099.09018130987	492.167417945059	2.0925	5.1318e-09	1.6138e-07
c52887_g1	140.518471980163	26.083460907449	2.4296	5.4258e-09	1.7051e-07
c67422_g3	661.840309797426	166.363391963133	1.9921	5.521e-09	1.734e-07
c97345_g1	675.411686533939	171.579234775463	1.9769	6.1228e-09	1.9217e-07
c61820_g2	24.4373562252328	0.328900487969184	6.2153	6.3111e-09	1.9796e-07
c53638_g1	905.897735190986	3435.56773564186	-1.9231	6.3168e-09	1.9801e-07
c66205_g1	59.0094766471041	6.87365093635998	3.1018	6.3233e-09	1.9809e-07
c57972_g1	8.94954412168316	7240.34547814042	-9.66	6.3288e-09	1.9813e-07
c86157_g1	71.9613707609607	308.970048821548	-2.1022	6.397e-09	2.0014e-07
c38035_g1	26.7725883746298	0.657800975938368	5.347	6.5193e-09	2.0371e-07
c68011_g1	13.2365116354901	417.604676408254	-4.9795	6.5184e-09	2.0371e-07
c64000_g1	14.9138077553644	178.798390795946	-3.5836	6.6503e-09	2.0766e-07
c65702_g1	147.871407455942	589.343892823274	-1.9948	6.815e-09	2.1267e-07
c62659_g1	5979.97362371942	1603.75759802044	1.8987	6.8343e-09	2.1314e-07
c66773_g1	21.2817633414868	0	Inf	6.9417e-09	2.1635e-07
c66825_g9	25.5809125104629	476.990875873164	-4.2208	7.2771e-09	2.2666e-07
c25310_g1	23.8736886010345	0.328900487969184	6.1816	7.3115e-09	2.2759e-07
c44030_g1	21.0580837813679	0	Inf	7.4136e-09	2.3062e-07
c97979_g1	6.09491561777119	1412.49593380318	-7.8564	7.4437e-09	2.3141e-07
c64903_g1	3492.73288075005	931.145814437583	1.9073	7.4989e-09	2.3298e-07
c62529_g1	26.7147361735929	0.693249268353239	5.2681	7.5594e-09	2.3471e-07
c64649_g1	8481.58719740103	2304.41469470606	1.8799	7.5728e-09	2.3498e-07
c66945_g1	10622.2574416409	2734.18820325325	1.9579	7.6441e-09	2.3704e-07
c56900_g1	20.9260325210936	0	Inf	7.7101e-09	2.3893e-07
c40699_g1	30.5543445671621	1.24533079031042	4.6168	7.989e-09	2.4742e-07
c64819_g1	1695.07458897891	455.070672961788	1.8972	8.1227e-09	2.514e-07
c50393_g1	20.7480235068425	0	Inf	8.1326e-09	2.5155e-07
c63391_g1	20.6705802402384	0	Inf	8.3249e-09	2.5734e-07
c45591_g1	30.8398830844603	1.38649853670648	4.4753	8.3825e-09	2.5895e-07
c14201_g1	31.099183674569	0.399484361167213	6.2826	8.4549e-09	2.6103e-07
c67193_g1	299.058700361166	1153.59903579362	-1.9476	8.6746e-09	2.6764e-07
c61397_g1	69.5812632399935	296.154944308657	-2.0896	8.6899e-09	2.6794e-07
c53545_g1	82.9255915866397	402.83082717106	-2.2803	8.7033e-09	2.6819e-07
c66934_g1	1833.85268928535	18389.8353081913	-3.326	8.8803e-09	2.7347e-07
c85986_g1	181.219379055325	1.5742312782796	6.8469	9.0657e-09	2.7901e-07
c60554_g1	36.3151238081785	2.37320000061403	3.9357	9.1717e-09	2.8209e-07
c64325_g1	89.2014109067289	12528.8196321003	-7.134	9.1963e-09	2.8267e-07
c67443_g3	124.421001872916	21.970217580875	2.5016	9.2299e-09	2.8353e-07
c66826_g1	20.6796761349298	0	Inf	9.7116e-09	2.9814e-07
c37247_g2	27927.1594322507	7508.89964577927	1.895	9.9339e-09	3.0477e-07
c60965_g1	396.29451708473	1972.42886688268	-2.3153	1.0022e-08	3.0728e-07
c67258_g3	257.002771721345	57.875913604719	2.1507	1.0188e-08	3.1218e-07
c62919_g1	32.3922204606805	1.75053460545882	4.2098	1.0341e-08	3.1665e-07
c64340_g1	23.6521708658758	0.293764907186025	6.3312	1.0532e-08	3.2231e-07
c8092_g1	550.475585210613	2087.37950452699	-1.9229	1.0767e-08	3.2931e-07
c65934_g2	20.290327662618	0	Inf	1.0922e-08	3.3385e-07
c91662_g1	56.7680346225117	238.136127962588	-2.0686	1.1188e-08	3.4175e-07
c53282_g1	6.55585566936242	2008.05021840171	-8.2588	1.1205e-08	3.4205e-07
c4889_g1	23.3738833120867	0.328900487969184	6.1511	1.1228e-08	3.4256e-07
c63568_g2	325.328905652558	1215.49182517564	-1.9016	1.125e-08	3.4302e-07
c63814_g1	31.1245006060938	1.59793744466885	4.2838	1.1278e-08	3.4363e-07
c81580_g1	20.1635239877815	0	Inf	1.1355e-08	3.4578e-07
c55111_g1	125.778824929796	24.401855819736	2.3658	1.1455e-08	3.4859e-07
c38576_g1	129.685539865982	810.646517927539	-2.6441	1.1512e-08	3.5013e-07
c45500_g1	140.99219778881	27.7491678206305	2.3451	1.1763e-08	3.5752e-07
c58350_g1	20.4527523674443	0	Inf	1.2174e-08	3.698e-07
c65525_g1	23.2982849766649	0.328900487969184	6.1464	1.233e-08	3.7429e-07
c61400_g1	20.3910518571539	0	Inf	1.2401e-08	3.7621e-07
c67227_g1	54.6082040074078	6.28580841035622	3.1189	1.2498e-08	3.7893e-07
c55854_g2	23.4869476086806	0.328900487969184	6.1581	1.2664e-08	3.8374e-07
c66975_g1	296.956818082797	67.9474972947944	2.1278	1.268e-08	3.8398e-07
c47231_g1	354.819814070935	86.0007688228338	2.0447	1.2827e-08	3.8818e-07
c61475_g2	39.1048075944334	3.48963979652373	3.4862	1.2878e-08	3.8925e-07
c66687_g1	208.810705190187	47.6415541859866	2.1319	1.2877e-08	3.8925e-07
c66738_g1	21.5455489682576	0	Inf	1.2918e-08	3.9021e-07
c22064_g1	2139.00500997481	577.894052259234	1.8881	1.3096e-08	3.9534e-07
c87094_g1	377.338478167458	94.1537664008048	2.0028	1.344e-08	4.0549e-07
c61140_g1	74.917964288704	11.6428189690821	2.6859	1.3479e-08	4.0642e-07
c54741_g1	17.1489198121124	103.997296787829	-2.6004	1.3747e-08	4.1424e-07
c91696_g1	3.39686013136081	2724.73039603217	-9.6477	1.401e-08	4.2192e-07
c80455_g1	23.5239679148549	119.732870830707	-2.3476	1.4644e-08	4.4073e-07
c42980_g1	1357.89946530809	4954.16330933952	-1.8673	1.4899e-08	4.4812e-07
c2201_g1	283.644992380141	69.6488239371857	2.0259	1.5021e-08	4.5152e-07
c67293_g2	243.14413321888	56.9944372885736	2.0929	1.5378e-08	4.6198e-07
c48553_g1	29.8262162345444	1.28077908272529	4.5415	1.561e-08	4.6867e-07
c34983_g1	204.546414502425	46.3836339320492	2.1407	1.5868e-08	4.7611e-07
c60607_g1	4.1360877367411	46.8421416349762	-3.5015	1.5898e-08	4.7671e-07
c67057_g2	192.255700625458	44.870655296702	2.0992	1.606e-08	4.8127e-07
c63383_g1	20.0003041086576	0	Inf	1.6346e-08	4.8947e-07
c97673_g1	7.93927992602291	597.405264098867	-6.2336	1.6353e-08	4.8947e-07
c67756_g3	5.38561580194496	48.9235841152388	-3.1833	1.6889e-08	5.0519e-07
c64947_g3	0.624764032601929	24.6028942454933	-5.2994	1.6919e-08	5.0577e-07
c76972_g1	19.8716555026389	0	Inf	1.6996e-08	5.0779e-07
c66243_g1	90.7161535605569	15.1328622745313	2.5837	1.7324e-08	5.1727e-07
c50094_g1	35.1254513220828	2.44378387381206	3.8453	1.7913e-08	5.3452e-07
c52233_g1	302.729620532093	74.147267486097	2.0296	1.8476e-08	5.5099e-07
c51466_g1	1621.1034461736	47.0295616649176	5.1073	1.8619e-08	5.5492e-07
c66933_g3	57.7860280622009	252.104583166877	-2.1252	1.87e-08	5.5698e-07
c91841_g1	543.941199362507	142.349056464201	1.934	1.8726e-08	5.5743e-07
c7957_g3	12086.1679087625	178635.858757117	-3.8856	1.8793e-08	5.5907e-07
c63017_g1	20.7707003328875	0	Inf	1.9172e-08	5.7002e-07
c56240_g1	19.9106791868844	0	Inf	1.9701e-08	5.8539e-07
c66375_g1	73.4424660772012	11.3607961879217	2.6926	1.9846e-08	5.8933e-07
c66315_g1	32.3052356443871	363.631122881416	-3.4926	1.9907e-08	5.908e-07
c65964_g10	270.35686237576	977.928206305011	-1.8549	2.0599e-08	6.1097e-07
c37650_g1	46.8583818876983	0.728384849136397	6.0075	2.0878e-08	6.1886e-07
c53482_g1	15.8733122666079	9723.09600576022	-9.2587	2.1229e-08	6.289e-07
c69865_g1	19.6271440476574	0	Inf	2.1463e-08	6.3542e-07
c45521_g1	19.6148039455993	0	Inf	2.1543e-08	6.3743e-07
c52934_g2	53.6604028708137	4.38236393247572	3.6141	2.2033e-08	6.5151e-07
c49282_g1	587.084327498404	155.613609841635	1.9156	2.2213e-08	6.5643e-07
c60364_g1	19.4262997604725	0	Inf	2.2825e-08	6.7414e-07
c85805_g1	207.952816183475	47.5707483984506	2.1281	2.3247e-08	6.8618e-07
c10031_g1	20.4013885811407	105.714844474176	-2.3734	2.3267e-08	6.8635e-07
c67000_g2	9.24866357033491	63.5010158371578	-2.7795	2.3612e-08	6.961e-07
c66152_g1	66.0666953284877	9.96255552518965	2.7293	2.3718e-08	6.9882e-07
c66090_g1	556.886219319853	2065.42241139457	-1.891	2.3947e-08	7.0513e-07
c66963_g1	0	19.1381971657022	-Inf	2.4891e-08	7.3251e-07
c12527_g1	31.3291932025323	1.5742312782796	4.3148	2.5114e-08	7.3862e-07
c86833_g1	144.345004468714	0	Inf	2.5375e-08	7.4584e-07
c68157_g1	19.5692918466205	0	Inf	2.5638e-08	7.5314e-07
c5217_g1	85.0338999685512	336.52345399441	-1.9846	2.5989e-08	7.6298e-07
c64405_g1	424.354928484541	1520.75938393232	-1.8414	2.6587e-08	7.8007e-07
c61302_g1	27.835615632778	389.668774616281	-3.8072	2.6688e-08	7.8258e-07
c61509_g1	790.365277167047	213.453358933382	1.8886	2.7188e-08	7.9674e-07
c25119_g1	452.146269907782	1612.12935870866	-1.8341	2.7315e-08	7.9999e-07
c84714_g1	27.1807653637331	0	Inf	2.7457e-08	8.0367e-07
c57550_g2	790.703590506245	127.516738156524	2.6325	2.8037e-08	8.2017e-07
c67005_g8	1683.45102456985	5961.6529723067	-1.8243	2.8606e-08	8.3631e-07
c45638_g1	625.08946379363	3260.05342036234	-2.3828	2.8896e-08	8.4427e-07
c65622_g2	0.360819958942156	21.7715900508777	-5.915	2.9185e-08	8.5222e-07
c62345_g3	19.1324278972586	0	Inf	2.9297e-08	8.5499e-07
c62797_g1	19.0901600056465	0	Inf	2.9684e-08	8.6575e-07
c39768_g1	57.4309013436945	8.0242881781577	2.8394	2.9779e-08	8.6801e-07
c67901_g1	284.581691304119	70.1175102079797	2.021	3.0202e-08	8.7982e-07
c56959_g1	472.294846313548	124.268770058868	1.9262	3.0598e-08	8.9029e-07
c97823_g1	1042.32731975855	185.157970160876	2.493	3.0587e-08	8.9029e-07
c59398_g3	1.86195199574771	37.8545454476685	-4.3456	3.0823e-08	8.9632e-07
c38160_g1	467.995568383352	1655.76895827266	-1.8229	3.0947e-08	8.9938e-07
c18368_g1	140.398249915905	12.665816063006	3.4705	3.0993e-08	9.002e-07
c20541_g2	1.61034802414601	1245.89798107727	-9.5956	3.1774e-08	9.2233e-07
c39987_g1	240.381611295332	56.842021722371	2.0803	3.1807e-08	9.2275e-07
c37499_g1	632.678643828505	170.508421839835	1.8916	3.1929e-08	9.2573e-07
c67179_g1	302.516501393894	49.039260222749	2.625	3.2118e-08	9.3068e-07
c36651_g1	69.0641574716587	11.0207789971904	2.6477	3.2154e-08	9.3112e-07
c67648_g4	298.952220615003	74.9931139152402	1.9951	3.2172e-08	9.3112e-07
c75350_g1	442.231369587531	115.579801248874	1.9359	3.2501e-08	9.4009e-07
c65768_g1	2057.64113472836	587.737048020288	1.8077	3.3346e-08	9.6397e-07
c66700_g1	1367.97640992921	388.614374883285	1.8156	3.3716e-08	9.7408e-07
c9152_g1	269.135354857737	57.3469026680952	2.2305	3.3839e-08	9.7708e-07
c64616_g2	5885.35417177957	1711.68295689359	1.7817	3.5002e-08	1.0101e-06
c45322_g1	502.902686806305	134.827379610844	1.8992	3.5432e-08	1.0218e-06
c66738_g7	19.0323078046095	0	Inf	3.546e-08	1.0221e-06
c47567_g1	18.9354319193272	100.030850017022	-2.4013	3.5604e-08	1.0256e-06
c63683_g1	21.848071071165	0.293764907186025	6.2167	3.6183e-08	1.0417e-06
c67516_g19	18.9301843338893	0	Inf	3.6592e-08	1.0529e-06
c40045_g1	499.689271407191	1717.55510853967	-1.7813	3.6899e-08	1.0611e-06
c43446_g1	18.8438036194827	0	Inf	3.7584e-08	1.0801e-06
c59535_g2	3605.25937969823	910.746922215293	1.985	3.8692e-08	1.1113e-06
c59741_g1	24.0057398613088	0.657800975938368	5.1896	3.9867e-08	1.1444e-06
c66126_g1	648.556285624739	2287.19590159326	-1.8183	3.9898e-08	1.1446e-06
c20376_g1	4.45788401143781	43.5416165435968	-3.288	4.0822e-08	1.1704e-06
c53004_g1	18.5531759636355	0	Inf	4.1169e-08	1.1797e-06
c40151_g1	585.765174467631	2053.23798289658	-1.8095	4.1558e-08	1.1901e-06
c97803_g1	159.471650033875	35.3400869033647	2.1739	4.1631e-08	1.1915e-06
c60306_g1	121.242098375569	448.725014187655	-1.8879	4.1669e-08	1.1919e-06
c9068_g1	58.3711316831486	765.830708938229	-3.7137	4.1776e-08	1.1943e-06
c55960_g1	581.16357258563	159.523938472661	1.8652	4.2221e-08	1.2063e-06
c64980_g1	107.475915972768	419.600666131834	-1.965	4.2537e-08	1.2146e-06
c66675_g3	245.656961353052	60.707348916379	2.0167	4.2721e-08	1.2192e-06
c67515_g1	128.44739828165	26.8937682468837	2.2558	4.2856e-08	1.2223e-06
c68221_g1	933.350369083657	261.232015614552	1.8371	4.3162e-08	1.2303e-06
c21592_g1	36.3126747751095	162.972420169041	-2.1661	4.3239e-08	1.2318e-06
c65728_g1	252.596284121732	64.9126025038247	1.9603	4.3584e-08	1.2409e-06
c79894_g1	243.411894717139	885.779770704424	-1.8635	4.3781e-08	1.2458e-06
c47235_g1	106.60769024207	21.9582938602619	2.2795	4.3937e-08	1.2495e-06
c45401_g1	28.0643843314458	1.21019520952726	4.5354	4.4275e-08	1.2584e-06
c33173_g1	1027.30816933004	283.989106760354	1.855	4.4336e-08	1.2594e-06
c39443_g1	40.0818997931729	3.75938582568879	3.4144	4.4765e-08	1.2709e-06
c8105_g1	32.5520376855487	0	Inf	4.5295e-08	1.2851e-06
c67340_g1	280.117384128992	71.7419682237233	1.9651	4.5403e-08	1.2875e-06
c6321_g1	297.957448731908	19.4215615906832	3.9394	4.6209e-08	1.3096e-06
c12614_g1	1145.19175747959	4063.57630114052	-1.8272	4.7542e-08	1.3466e-06
c58740_g1	152.484910863695	34.1175241445484	2.1601	4.7593e-08	1.3472e-06
c57254_g1	1370.27462177244	395.482537926253	1.7928	4.7876e-08	1.3545e-06
c59137_g1	2.27737994836009	600.685896916488	-8.0431	4.844e-08	1.3696e-06
c60174_g1	0	18.0578310854708	-Inf	4.8722e-08	1.3768e-06
c50440_g1	18.5076638646567	0	Inf	4.8989e-08	1.3836e-06
c66236_g1	111.658694326593	23.3916701037772	2.255	4.9131e-08	1.3868e-06
c55507_g1	41.1429236732499	4.12404731770456	3.3185	5.0503e-08	1.4247e-06
c8156_g1	142.46801289409	30.6978427979593	2.2144	5.0918e-08	1.4356e-06
c57555_g1	312.066856327464	1082.6339147173	-1.7946	5.1653e-08	1.4554e-06
c40447_g1	18.3333447127702	0	Inf	5.1748e-08	1.4573e-06
c64638_g2	26.0159315286424	0.881294721558076	4.8836	5.1903e-08	1.4608e-06
c66124_g1	18.3015719920338	0	Inf	5.2271e-08	1.4703e-06
c59905_g2	35.5245324164947	159.445274215725	-2.1662	5.3061e-08	1.4917e-06
c67266_g2	139.713662929716	32.2981003410944	2.113	5.3481e-08	1.5026e-06
c66811_g11	1.91655998941794	30.6892277882508	-4.0011	5.3623e-08	1.5058e-06
c98312_g1	36.2500206436325	2.89014594178805	3.6488	5.4007e-08	1.5157e-06
c58462_g1	161.948158099457	37.3985394377952	2.1145	5.4998e-08	1.5426e-06
c69992_g1	19.6057080509079	173.335660783239	-3.1442	5.5195e-08	1.5473e-06
c39775_g1	1510.99178209453	260.473841755749	2.5363	5.54e-08	1.5521e-06
c79995_g1	189.735935481702	674.424640083189	-1.8297	5.7043e-08	1.5972e-06
c74836_g1	18.486831969794	0	Inf	5.7958e-08	1.6219e-06
c47354_g1	18.3952036699495	0	Inf	5.9622e-08	1.6666e-06
c63994_g1	13921.2398338539	46935.0601742448	-1.7534	5.9587e-08	1.6666e-06
c40832_g1	18.3001727158494	0	Inf	6.141e-08	1.7156e-06
c63969_g2	765.041823255364	214.122902035346	1.8371	6.1458e-08	1.716e-06
c79910_g1	7083.25746710159	50915.4863968792	-2.8456	6.3298e-08	1.7663e-06
c68117_g1	573.304719671285	170.16490418582	1.7524	6.3634e-08	1.7747e-06
c67241_g1	559.553938783174	82.3140650544713	2.7651	6.5778e-08	1.8335e-06
c80270_g1	103.742725014171	20.7836377404433	2.3195	6.7865e-08	1.8905e-06
c67774_g4	47.5560744645732	0.587529814372051	6.3388	6.8093e-08	1.8958e-06
c67290_g1	523.714889542176	148.014963406544	1.823	6.8458e-08	1.9049e-06
c91562_g1	31081.1140389956	890.656141468642	5.125	6.8711e-08	1.9109e-06
c67776_g2	19.4789043760715	0	Inf	6.9223e-08	1.924e-06
c52610_g1	77.1114125557266	13.5817117393775	2.5053	7.1082e-08	1.9746e-06
c51933_g1	107.031293093709	22.9114233015449	2.2239	7.1131e-08	1.9748e-06
c85989_g1	2462.20693945831	723.17228441928	1.7675	7.17e-08	1.9895e-06
c13769_g1	20.8819196982992	0.399484361167213	5.708	7.2291e-08	2.0047e-06
c15329_g1	4027.3968337082	13508.6312340342	-1.746	7.2336e-08	2.0049e-06
c65146_g1	38.1186195010025	4.39432797283935	3.1168	7.4658e-08	2.068e-06
c66371_g1	130.810713289419	28.2565606172009	2.2108	7.5064e-08	2.0781e-06
c67171_g1	134.767551182613	29.5610458663154	2.1887	7.6261e-08	2.1101e-06
c57706_g1	0.624764032601929	35.8003800787883	-5.8405	7.711e-08	2.1323e-06
c43141_g1	20368.4631338137	3095.73336747734	2.718	7.7533e-08	2.1428e-06
c26218_g1	677.977058171505	194.219883115654	1.8035	7.8584e-08	2.1696e-06
c58351_g1	20.6829203422965	0.293764907186025	6.1376	7.8588e-08	2.1696e-06
c94907_g1	18.002610990271	0	Inf	7.9261e-08	2.1869e-06
c67189_g10	17.9992083360154	0	Inf	7.9345e-08	2.188e-06
c65854_g1	255.433483385037	63.6673221910573	2.0043	7.975e-08	2.1979e-06
c47157_g1	3053.97752336461	10163.9876378968	-1.7347	8.0958e-08	2.23e-06
c67285_g1	177.388325964737	1530.30723236889	-3.1088	8.1193e-08	2.2352e-06
c67658_g1	66.0418240519607	10.4446785972122	2.6606	8.1286e-08	2.2365e-06
c66995_g13	3.27530404196226	44.0343216924118	-3.7489	8.2647e-08	2.2727e-06
c62899_g1	98.6350798722369	20.7838596547813	2.2466	8.2811e-08	2.2759e-06
c48077_g1	31.8518337644139	0	Inf	8.5069e-08	2.3366e-06
c4292_g1	818.793338182156	2735.68116170072	-1.7403	8.5481e-08	2.3466e-06
c61278_g1	508.537299099893	142.787338148438	1.8325	8.7033e-08	2.3879e-06
c58886_g1	90.0878610523323	345.620653651181	-1.9398	8.7248e-08	2.3925e-06
c67245_g1	346.590824544876	91.8534300521045	1.9158	8.7405e-08	2.3954e-06
c69187_g1	17.68914806149	0	Inf	8.7521e-08	2.3973e-06
c40659_g4	0	29.9236091742029	-Inf	8.809e-08	2.4115e-06
c63486_g1	17.6521277553157	0	Inf	8.8564e-08	2.4231e-06
c74165_g1	483.644185157463	132.441055520633	1.8686	9.0026e-08	2.4618e-06
c85726_g1	715.847756484579	2389.68457878099	-1.7391	9.0192e-08	2.4649e-06
c61358_g2	30.614804248157	1.79772502389931	4.09	9.1276e-08	2.4932e-06
c64401_g1	0.318552067330006	19.961588274983	-5.9696	9.1986e-08	2.5112e-06
c64529_g1	64.9164921816353	10.2690006932964	2.6603	9.5212e-08	2.5978e-06
c59428_g1	38.0379320270317	3.40709188296207	3.4808	9.6053e-08	2.6193e-06
c64807_g1	167.492858263164	39.3714077396405	2.0889	9.7459e-08	2.6561e-06
c91709_g1	524.769048742404	1955.9002224953	-1.8981	9.7844e-08	2.6652e-06
c63226_g1	256.763636613021	37.1865659038631	2.7876	9.9105e-08	2.698e-06
c69241_g1	20.2674923896841	0.399484361167213	5.6649	9.9802e-08	2.7155e-06
c66693_g8	26.6211044956772	1.31591466350845	4.3384	1.0042e-07	2.7309e-06
c97341_g1	1443.08547466547	5063.84432269997	-1.8111	1.0222e-07	2.7782e-06
c67110_g1	39.165904002837	3.84202453654416	3.3497	1.0404e-07	2.8261e-06
c63284_g5	49.079405046904	0.399484361167213	6.9408	1.0481e-07	2.8455e-06
c67336_g1	357.225585102874	1591.88874472836	-2.1558	1.0577e-07	2.87e-06
c66387_g2	510.410221607184	144.781320126325	1.8178	1.0655e-07	2.8894e-06
c62340_g1	124.303135645882	439.213814317614	-1.8211	1.067e-07	2.8919e-06
c41153_g1	17.5168322876747	0	Inf	1.087e-07	2.9431e-06
c68830_g1	186.116481112481	648.408293059031	-1.8007	1.0871e-07	2.9431e-06
c56668_g1	28.259535378195	1.6802634438925	4.072	1.093e-07	2.9575e-06
c53903_g1	147.546050080101	34.764833840988	2.0855	1.096e-07	2.964e-06
c50918_g1	22.899203882253	0.622665395155209	5.2007	1.099e-07	2.9704e-06
c15489_g1	9160.4042973737	2744.50067662572	1.7389	1.1107e-07	3.0004e-06
c62114_g1	8532.19480018562	28773.8131504818	-1.7538	1.1271e-07	3.0431e-06
c60891_g1	212.820243834679	53.1506272795328	2.0015	1.1444e-07	3.0864e-06
c65002_g1	143.472425402426	33.3086895659786	2.1068	1.1442e-07	3.0864e-06
c22376_g1	64.7221363091837	249.394503249641	-1.9461	1.1747e-07	3.1662e-06
c11714_g1	18.3456848148283	0	Inf	1.1788e-07	3.1757e-06
c65818_g1	3194.8038058211	10581.6564169125	-1.7278	1.1928e-07	3.2115e-06
c67814_g2	84.6093761212474	17.6008869407023	2.2652	1.2024e-07	3.2355e-06
c67491_g1	24603.5569701683	7591.64425777194	1.6964	1.2037e-07	3.2375e-06
c80465_g1	210.182298509963	12.5833589467381	4.0621	1.2169e-07	3.2712e-06
c66855_g1	26.1458209639567	1.45676969827279	4.1657	1.2342e-07	3.3158e-06
c2329_g1	436.961299740771	122.080488395141	1.8397	1.2499e-07	3.3562e-06
c64727_g1	19.3912828323694	0	Inf	1.2553e-07	3.3689e-06
c60537_g1	1123.43738950423	4871.14255308167	-2.1163	1.2562e-07	3.3692e-06
c57415_g1	7297.63936593746	1496.54133580121	2.2858	1.2571e-07	3.3699e-06
c63338_g1	1.71956401148648	109.6058953792	-5.9941	1.262e-07	3.3813e-06
c74063_g1	1011.68684317986	3369.26691160589	-1.7357	1.2792e-07	3.4253e-06
c92059_g1	23.6837851397232	0.399484361167213	5.8896	1.2977e-07	3.473e-06
c63163_g1	1891.99277181741	554.815465419814	1.7698	1.3287e-07	3.554e-06
c67454_g4	50.7518031006402	7.43707107541736	2.7707	1.3431e-07	3.5907e-06
c62676_g1	2.38659593570056	30.4774761686567	-3.6747	1.3658e-07	3.6493e-06
c43668_g1	31.753717049836	0.622665395155209	5.6723	1.3885e-07	3.708e-06
c64340_g2	17.247640628577	0	Inf	1.3938e-07	3.7201e-06
c68211_g1	793.102932494789	2609.09160515954	-1.718	1.4117e-07	3.7657e-06
c54168_g1	17.1384246412366	0	Inf	1.4433e-07	3.8482e-06
c11345_g1	1258.77997044407	374.902571780523	1.7474	1.4476e-07	3.8575e-06
c56737_g1	1106.35098156209	142.559193689236	2.9562	1.4495e-07	3.8603e-06
c63359_g2	618.333877104144	176.185274048146	1.8113	1.4503e-07	3.8604e-06
c91917_g1	135.133301833215	476.431843902181	-1.8179	1.4533e-07	3.8662e-06
c42991_g1	11674.8629011305	3.91229569811047	11.543	1.4761e-07	3.9248e-06
c65984_g1	47.9531818665828	2.44347116218035	4.2946	1.4877e-07	3.9535e-06
c65400_g1	653.950764803884	151.960206062873	2.1055	1.5441e-07	4.1013e-06
c58782_g1	220.757265800043	763.119399566624	-1.7894	1.5458e-07	4.1036e-06
c31495_g1	366.549593625029	1804.2794211811	-2.2993	1.553e-07	4.1204e-06
c39092_g1	140.686461164205	32.5917341312361	2.1099	1.5786e-07	4.186e-06
c12272_g1	19.8170475089687	0.293764907186025	6.0759	1.5857e-07	4.2026e-06
c61618_g1	27.7458322641158	1.53909569749644	4.1721	1.6172e-07	4.2839e-06
c39673_g1	19.635635840462	0.328900487969184	5.8997	1.6519e-07	4.3733e-06
c67726_g4	1187.23501388243	343.78606785048	1.788	1.6574e-07	4.3855e-06
c9656_g1	17.1703558088618	0	Inf	1.6835e-07	4.4523e-06
c16412_g1	17.1262429860674	0	Inf	1.7071e-07	4.5122e-06
c65688_g1	1463.79489459624	441.417227457772	1.7295	1.7175e-07	4.5372e-06
c91828_g1	36.6017447078833	3.79483411810366	3.2698	1.7423e-07	4.6002e-06
c74178_g1	1188.81033964065	6920.19552546857	-2.5413	1.7523e-07	4.6241e-06
c61929_g1	60.9380895304712	488.560902030898	-3.0031	1.7818e-07	4.6993e-06
c26908_g1	125.317726431316	28.3252682206087	2.1454	1.7956e-07	4.7307e-06
c62451_g2	589.993119539973	174.096548044203	1.7608	1.7953e-07	4.7307e-06
c67627_g6	46.0879856634684	3.36021417615329	3.7778	1.7985e-07	4.7359e-06
c64509_g1	30.8170478115264	2.54950332779325	3.5954	1.8069e-07	4.7555e-06
c17998_g1	16.929088561247	0	Inf	1.8177e-07	4.7812e-06
c50830_g1	16.9167484591889	0	Inf	1.8249e-07	4.7976e-06
c40659_g3	0	28.2436584419421	-Inf	1.8391e-07	4.8324e-06
c50769_g1	17.5746844887116	0	Inf	1.8723e-07	4.917e-06
c66394_g1	58.8892872083681	8.98759618730771	2.712	1.8976e-07	4.9808e-06
c74051_g1	1529.54064939465	465.533973699781	1.7161	1.9437e-07	5.099e-06
c97428_g1	12465.5555497397	2972.56720729921	2.0682	1.967e-07	5.1574e-06
c51112_g1	2.56600422613603	43.2810201501099	-4.0761	1.9841e-07	5.1996e-06
c40136_g1	8567.09045080649	27378.5657095315	-1.6762	2.0174e-07	5.2838e-06
c62511_g2	18.080499911873	0	Inf	2.0212e-07	5.2911e-06
c63914_g1	322.163646596742	88.9164064035077	1.8573	2.0243e-07	5.2962e-06
c60750_g2	24.205980046607	0	Inf	2.0269e-07	5.3002e-06
c45664_g1	1719.644738319	406.29678080536	2.0815	2.0388e-07	5.3287e-06
c63377_g1	0.318552067330006	1760.4941400308	-12.432	2.1056e-07	5.5003e-06
c12730_g1	830.32843064072	14847.0230036313	-4.1603	2.1483e-07	5.6087e-06
c52189_g1	2221.69102427987	679.293515567181	1.7096	2.1682e-07	5.6577e-06
c67490_g6	2408.74817484999	751.990066036324	1.6795	2.174e-07	5.67e-06
c97291_g1	3853.57221878685	1157.27614600275	1.7355	2.1968e-07	5.7263e-06
c57273_g1	71.0051104570839	12.8289953005884	2.4685	2.2632e-07	5.8962e-06
c75318_g1	368.891940356141	0	Inf	2.2901e-07	5.9631e-06
c55113_g1	1.30413605887409	25.2248434200914	-4.2737	2.3775e-07	6.1875e-06
c61697_g1	1669.00476388396	1.05728533710558	10.624	2.4054e-07	6.2568e-06
c92630_g1	16.4747953712781	0	Inf	2.48e-07	6.4473e-06
c37644_g1	221.88278874278	756.257631719707	-1.7691	2.4845e-07	6.4555e-06
c53102_g1	142.575067056471	35.8220283807999	1.9928	2.5196e-07	6.5432e-06
c54228_g1	289.140047867359	956.096796458611	-1.7254	2.5428e-07	6.6002e-06
c63568_g1	69.8605044149691	260.423090238689	-1.8983	2.5466e-07	6.6065e-06
c67675_g6	16.3902595880538	0	Inf	2.5493e-07	6.61e-06
c18533_g1	291.754300433652	80.7385829296649	1.8534	2.5684e-07	6.656e-06
c91992_g1	16.3498366276239	0	Inf	2.5833e-07	6.691e-06
c67281_g1	605.601691359638	183.643499119356	1.7215	2.5905e-07	6.7061e-06
c47348_g1	416.22784341199	1364.78260459855	-1.7132	2.6003e-07	6.7281e-06
c8918_g1	30.8047077094683	130.543058257536	-2.0833	2.6044e-07	6.7351e-06
c25856_g1	25.2837964398823	1.35105024429161	4.2261	2.6245e-07	6.7834e-06
c64366_g1	104.39694149566	364.698092121313	-1.8046	2.6393e-07	6.818e-06
c65603_g1	476.099917258519	1639.54818227097	-1.784	2.7296e-07	7.0478e-06
c100550_g1	21.5105320401546	0.728384849136397	4.8842	2.7407e-07	7.0726e-06
c68233_g1	3441.60156737916	678.383036584777	2.3429	2.7529e-07	7.1005e-06
c62553_g2	4222.95374213987	1318.48133734433	1.6794	2.7682e-07	7.1362e-06
c12851_g1	1580.07101793743	486.422311760951	1.6997	2.798e-07	7.2092e-06
c66103_g2	2.5959320156901	31.3931902504408	-3.5961	2.801e-07	7.2131e-06
c55227_g3	49.159488418988	7.08446442105893	2.7947	2.8047e-07	7.2187e-06
c67391_g2	353.050698578805	1143.75794677573	-1.6958	2.8351e-07	7.2931e-06
c67059_g2	54.5134899470855	8.08322072262381	2.7536	2.8368e-07	7.2938e-06
c54626_g1	16.4909837825897	0	Inf	2.9107e-07	7.4797e-06
c24515_g1	622.611969481339	1978.21641109884	-1.6678	2.982e-07	7.659e-06
c86300_g1	49.0872927378218	244.312010034057	-2.3153	2.9972e-07	7.694e-06
c74036_g1	368.274118013844	108.655075878591	1.761	3.042e-07	7.805e-06
c51509_g1	3686.30588864607	1156.21249536757	1.6728	3.0617e-07	7.8514e-06
c8189_g1	30.7163236169905	130.118304171821	-2.0827	3.1302e-07	8.0228e-06
c16612_g1	18.9971324296176	0.293764907186025	6.015	3.184e-07	8.1564e-06
c54401_g1	1822.25973455051	565.812023987669	1.6873	3.2512e-07	8.3199e-06
c62970_g1	108.620809222992	24.4496716614399	2.1514	3.2505e-07	8.3199e-06
c59233_g1	64.3791912458465	2.4086482930289	4.7403	3.2733e-07	8.3721e-06
c21555_g1	16.0982326560222	0	Inf	3.3052e-07	8.4493e-06
c66831_g2	35.982990809495	3.24275259614649	3.472	3.308e-07	8.452e-06
c68116_g1	4125.68541612029	13242.0748204097	-1.6824	3.3435e-07	8.5384e-06
c65895_g1	5.82896816604021	44.1180296552066	-2.9201	3.3702e-07	8.6022e-06
c91514_g1	2023.07380382041	6502.87797173407	-1.6845	3.3959e-07	8.6632e-06
c64692_g1	1354.7870559738	443.341533223979	1.6116	3.4124e-07	8.7006e-06
c62206_g1	32.7582880050605	2.78473919943858	3.5562	3.422e-07	8.7206e-06
c57601_g1	83.2074105559044	16.7064681295475	2.3163	3.452e-07	8.7926e-06
c63561_g1	156.156022107034	1.67995073226079	6.5384	3.4552e-07	8.7962e-06
c67688_g1	57.9518554212828	9.8577742061036	2.5555	3.5286e-07	8.9782e-06
c26374_g1	18.5655160656936	0.328900487969184	5.8188	3.5615e-07	9.0573e-06
c47341_g1	577.485339140002	2646.14152162043	-2.196	3.6043e-07	9.1614e-06
c12852_g1	119.717081308945	28.1390990371941	2.089	3.6144e-07	9.1823e-06
c21169_g1	32.5612920271291	3.38360763091083	3.2665	3.652e-07	9.273e-06
c25603_g1	29.9861919063016	572.967859295611	-4.2561	3.7413e-07	9.4949e-06
c67292_g6	364.399877776846	1306.52266128994	-1.8421	3.7481e-07	9.5073e-06
c53875_g1	234.703968561355	64.4642330490141	1.8643	3.836e-07	9.7252e-06
c74360_g1	0.721639917884311	1890.72652606205	-11.355	3.8788e-07	9.8237e-06
c92037_g1	655.846692790409	198.93847137953	1.721	3.8776e-07	9.8237e-06
c57712_g1	1338.48452114384	422.120531930028	1.6649	3.9074e-07	9.8908e-06
c64816_g1	22.6840161149387	0.916430302341235	4.6295	3.9335e-07	9.9519e-06
c59195_g1	158.59738154344	37.4563119330281	2.0821	3.9619e-07	1.0019e-05
c64385_g2	2.25269974424393	85.1705986538842	-5.2406	4.0072e-07	1.0128e-05
c60188_g1	75.1433303331162	4365.78367023185	-5.8605	4.0501e-07	1.0231e-05
c66749_g5	3.02894765579847	33.3782445069878	-3.462	4.0889e-07	1.0324e-05
c67138_g2	0.624764032601929	20.4895601216255	-5.0354	4.0927e-07	1.0328e-05
c65592_g1	57.4609875801375	10.2100681488303	2.4926	4.2258e-07	1.0658e-05
c67241_g2	2003.13680886686	637.164413667354	1.6525	4.2381e-07	1.0679e-05
c80945_g1	19.8383250588292	0	Inf	4.2361e-07	1.0679e-05
c67406_g4	18.509508795839	0.293764907186025	5.9775	4.2739e-07	1.0763e-05
c36503_g1	0.318552067330006	28.832439102841	-6.5	4.4226e-07	1.1132e-05
c67896_g3	1890.02658304976	334.406956931723	2.4987	4.4977e-07	1.1315e-05
c54935_g1	250.041537615248	70.8319639496685	1.8197	4.5181e-07	1.1361e-05
c67730_g4	86.0936533336638	0.951565883124393	6.4995	4.5278e-07	1.1379e-05
c65960_g1	2.6804677989144	1345.51504510213	-8.9715	4.5308e-07	1.1381e-05
c7271_g1	1329.91486298324	4115.81875163765	-1.6298	4.5554e-07	1.1437e-05
c51001_g1	218.897096424287	53.0821012707125	2.044	4.6638e-07	1.1703e-05
c91563_g1	3378.87694425066	10415.9034379978	-1.6242	4.672e-07	1.1717e-05
c62335_g1	269.093307724205	76.2615254486765	1.8191	4.7095e-07	1.1805e-05
c16662_g1	1079.68508404313	3418.49836214343	-1.6628	4.8173e-07	1.207e-05
c47306_g1	117.256761654674	28.6923406083844	2.0309	4.8363e-07	1.2111e-05
c20439_g1	1111.50959216012	3422.96320480087	-1.6227	4.8595e-07	1.2163e-05
c59275_g1	17.8406319404426	83.580691115411	-2.228	4.8668e-07	1.2175e-05
c5227_g1	5.61253956943049	42.623844597435	-2.9249	4.9059e-07	1.2266e-05
c59621_g2	280.891123636139	909.608834476229	-1.6952	5.0189e-07	1.2543e-05
c9203_g1	15.7992716542594	0	Inf	5.0793e-07	1.2687e-05
c66949_g1	1086.29520286758	346.62359616321	1.648	5.0873e-07	1.2701e-05
c56592_g1	9.82915633325348	301.605357608475	-4.9395	5.1492e-07	1.2845e-05
c64098_g1	1443.67796628883	457.513387942518	1.6579	5.1502e-07	1.2845e-05
c52713_g1	15.7218283876553	0	Inf	5.2085e-07	1.2983e-05
c37609_g1	18.303575370105	0.328900487969184	5.7983	5.2522e-07	1.3086e-05
c43945_g1	9656.45105629595	1412.21612963744	2.7735	5.3148e-07	1.3228e-05
c55876_g1	15.6601278773649	0	Inf	5.3144e-07	1.3228e-05
c67839_g1	14112.8268921208	3611.40411205829	1.9664	5.3554e-07	1.3322e-05
c66049_g5	59.1648088353102	10.5858463436083	2.4826	5.3656e-07	1.3341e-05
c11179_g1	309.868447683112	89.9258758989094	1.7848	5.3711e-07	1.3348e-05
c58026_g1	15.6178599857527	0	Inf	5.3885e-07	1.3384e-05
c45688_g1	299.673191179957	5302.13291044277	-4.1451	5.4069e-07	1.3417e-05
c66661_g3	54.5236682241835	8.74133441019389	2.641	5.4047e-07	1.3417e-05
c13044_g1	4013.60713235023	1171.23131480931	1.7769	5.415e-07	1.343e-05
c80670_g1	453.554726827712	137.164596693074	1.7254	5.4188e-07	1.3433e-05
c64143_g1	127.541801526492	1478.74455688998	-3.5353	5.4381e-07	1.3474e-05
c57234_g1	171.632444789859	45.3272867298387	1.9209	5.5019e-07	1.3625e-05
c55110_g1	72.6512379581087	15.0973231848227	2.2667	5.5577e-07	1.3756e-05
c54838_g1	1422.97588637858	4747.63657621435	-1.7383	5.5858e-07	1.3819e-05
c50638_g1	179.784463450127	48.3120354228458	1.8958	5.6162e-07	1.3887e-05
c65255_g1	591.109235573946	44.4232239767865	3.734	5.6957e-07	1.4076e-05
c85771_g1	8608.98461658906	2849.05037574666	1.5954	5.7068e-07	1.4097e-05
c67385_g1	464.387054840005	102.079376059881	2.1856	5.7446e-07	1.4183e-05
c46300_g1	97.0338277427823	330.994326677826	-1.7702	5.7617e-07	1.4218e-05
c22023_g1	282.04596732669	81.5951425526449	1.7894	5.7693e-07	1.4229e-05
c86297_g1	5.21654423549636	251.915448457567	-5.5937	5.8879e-07	1.4515e-05
c60283_g1	4.12374763468302	2886.47919456479	-9.4511	5.8986e-07	1.4534e-05
c40091_g1	0	15.096788558853	-Inf	5.9675e-07	1.4696e-05
c63982_g1	1582.3516923578	10690.6213978536	-2.7562	6.011e-07	1.4789e-05
c68179_g1	206.354045712611	58.5685777695595	1.8169	6.0109e-07	1.4789e-05
c43794_g1	59.0063908866264	10.1632812393152	2.5375	6.0386e-07	1.4849e-05
c66737_g3	26.9430592172628	2.15001896662603	3.6475	6.0922e-07	1.4973e-05
c56109_g1	576.920430686509	175.812491852641	1.7143	6.2427e-07	1.5335e-05
c85910_g1	1262.52791965314	403.332712117511	1.6463	6.3814e-07	1.5668e-05
c64231_g1	176.752274526815	25.4715087061306	2.7948	6.4026e-07	1.5712e-05
[truncated: 2,817 more rows]
