# Supplementary material for: The developmental transcriptome of the bamboo snout beetle Cyrtotrachelus buqueti and insights into candidate pheromone-binding proteins
Source: PLoS One. 2017 Jun 29;12(6):e0179807. doi: 10.1371/journal.pone.0179807 (PMC5491049; doi:10.1371/journal.pone.0179807)
Supplement: S28 Text — (XLS) [file pone.0179807.s028.xls]

gene_id	CB_M_readcount	CB_C_readcount	log2FoldChange	pval	padj
c40044_g1	31200.4877190718	7.51634612036876	12.019	1.702e-157	8.9297e-153
c79919_g1	47529.3634893055	33.3015879769386	10.479	2.421e-143	6.351e-139
c58155_g1	37645.0832583007	26.9434347997587	10.448	1.4753e-141	2.58e-137
c64192_g1	88298.9629984193	76.792034811036	10.167	2.954e-141	3.8746e-137
c60344_g1	56298.157852475	54.8335016510847	10.004	4.4777e-137	4.6985e-133
c67209_g1	85549.7802432827	88.9232071330628	9.91	8.0795e-137	7.0649e-133
c66732_g2	19531.7597141147	14.9844758347835	10.348	1.4813e-135	1.1102e-131
c8295_g1	6818.65646499751	1.56665839087068	12.088	2.9567e-132	1.9391e-128
c97598_g1	9576.00358880524	5.22839863914708	10.839	2.8389e-131	1.6549e-127
c29237_g1	13.4361096151249	15895.0007177506	-10.208	4.0635e-130	2.1319e-126
c24338_g1	5763.03617065305	1.54134270310876	11.868	5.8001e-128	2.7664e-124
c61612_g1	4568.1616662393	0.29404511579254	13.923	6.7214e-127	2.9387e-123
c39937_g1	6865.39649105902	3.7189920437566	10.85	2.716e-126	1.0961e-122
c97490_g1	6869.73880227256	4.03835284731105	10.732	1.2608e-125	4.725e-122
c68094_g1	5446.37301947316	1.81248710070923	11.553	3.079e-125	1.0769e-121
c66901_g1	24513.2383673756	36.8645637028083	9.3771	1.6065e-124	5.2677e-121
c66933_g2	26135.1382305819	43.9036589618479	9.2174	9.5596e-123	2.9502e-119
c67527_g4	23505.0098568088	39.7845291121114	9.2065	5.6724e-122	1.6533e-118
c66117_g1	3965.72939844587	0.610990949777157	12.664	9.8824e-122	2.7289e-118
c61807_g1	7779.43313688966	8.51119457789006	9.8361	1.2791e-120	3.3553e-117
c4212_g1	4396.94779331994	0.624856278443029	12.781	1.8273e-120	4.5652e-117
c80405_g1	3725.96703007385	0.918901394235569	11.985	6.3806e-119	1.5216e-115
c74128_g1	7560.86701818116	9.86387710756941	9.5822	1.8706e-117	4.267e-114
c56600_g1	4495.30379813574	3.03446900026354	10.533	1.3693e-116	2.9934e-113
c39820_g1	3538.20958814539	1.23584722822019	11.483	2.3938e-116	5.0235e-113
c65005_g2	5940.1274819892	6.67089356077804	9.7984	2.8967e-116	5.8452e-113
c85745_g1	11381.3598957081	21.0926781108095	9.0757	3.6094e-116	7.0136e-113
c51543_g1	88.0410620284772	37584.7920372582	-8.7378	5.6468e-116	1.0581e-112
c62616_g1	16.6266688784912	10256.3343916438	-9.2688	1.7387e-115	3.1456e-112
c97318_g1	23542.7374658915	54.8521136598192	8.7455	4.6356e-115	8.1068e-112
c86409_g1	3466.24222054866	1.55520803177464	11.122	1.145e-114	1.9379e-111
c47236_g1	3552.58809510662	2.19151466931371	10.663	2.4861e-113	4.0761e-110
c57174_g1	9954.37610453266	21.2600615287214	8.871	2.9855e-112	4.7465e-109
c66269_g1	6317.54136934984	2.19151466931371	11.493	4.3585e-112	6.7256e-109
c45736_g1	2836.50103709708	0.941802112427646	11.556	3.1486e-111	4.7197e-108
c45604_g1	5483.87010149685	8.69252658353892	9.3012	4.1029e-111	5.9794e-108
c85736_g1	2.78676636176777	3818.69039855315	-10.42	4.8065e-111	6.8155e-108
c65498_g1	12591.9554041695	30.8088665421939	8.6749	1.2873e-110	1.7773e-107
c15194_g1	4097.18705934215	0.930351753331608	12.105	1.4164e-110	1.9055e-107
c97291_g1	4137.76861147702	5.35014713881697	9.5951	8.1919e-110	1.0745e-106
c68346_g1	2962.16777893759	1.82152249023543	10.667	1.3798e-109	1.7657e-106
c40195_g1	3692.54208780419	4.12333530012299	9.8066	1.5737e-109	1.9658e-106
c20607_g1	8179.82236791811	6.83182307687571	10.226	2.4139e-109	2.9452e-106
c98658_g1	2853.98013730513	2.14088329378988	10.381	1.2574e-107	1.4994e-104
c4774_g1	3611.05990910215	3.0230186411675	10.222	1.6729e-107	1.9504e-104
c47512_g1	3146.55534924212	3.05978468802545	10.006	2.2537e-107	2.5704e-104
c85970_g1	19.4203450327217	8035.03188936325	-8.6926	4.4783e-107	4.999e-104
c64060_g1	2177.76073662677	0.305495474888578	12.799	1.4287e-106	1.5616e-103
c64424_g1	3281.02454395182	3.95095542492928	9.6977	1.8026e-106	1.93e-103
c66945_g3	11697.8755899888	35.4640397523433	8.3657	2.0814e-106	2.1841e-103
c73971_g1	5472.24312281613	11.9034976503117	8.8446	2.8518e-106	2.9337e-103
c67074_g1	3058.19551874942	3.44122722619976	9.7955	4.2312e-106	4.269e-103
c21846_g1	2278.50934404882	0.918901394235569	11.276	6.6008e-106	6.5342e-103
c47298_g1	3323.66626227205	1.49312629715478	11.12	4.2954e-105	4.1733e-102
c80006_g1	20.5021879530681	7621.19769295257	-8.5381	7.3589e-105	7.0198e-102
c15376_g1	3782.78663349001	6.85230882549795	9.1086	1.529e-104	1.4325e-101
c2074_g1	3120.01962996779	4.30708227534168	9.5006	2.286e-104	2.1041e-101
c15329_g1	4325.08888367503	9.7928432424944	8.7868	1.5793e-103	1.4072e-100
c65005_g3	4297.555551145	9.65481444458881	8.7981	1.5825e-103	1.4072e-100
c97622_g1	1971.31513034235	0.610990949777157	11.656	2.4594e-103	2.1505e-100
c97531_g1	2229.219498906	1.52989234401273	10.509	4.368e-103	3.7568e-100
c74142_g1	1883.81357648047	0.610990949777157	11.59	4.0398e-102	3.4185e-99
c66945_g1	11401.422103757	43.1267423123196	8.0464	8.208e-102	6.8354e-99
c92463_g1	1833.59606665694	0.624856278443029	11.519	2.3617e-101	1.936e-98
c79875_g1	7368.81193181616	26.4412012869518	8.1225	3.116e-101	2.5151e-98
c74304_g1	1605.74247543943	0	Inf	4.3693e-101	3.4733e-98
c68178_g1	16.5237486120678	5708.80761851971	-8.4325	1.8254e-100	1.4294e-97
c67191_g1	28880.7190169743	134.173552693387	7.7499	3.7189e-100	2.8693e-97
c15411_g1	2374.15726306721	3.13331678174135	9.5655	4.5755e-100	3.4791e-97
c67781_g1	1926.50874780979	1.5527930622048	10.277	2.8704e-99	2.1514e-96
c86337_g1	1732.94607719691	0.893585706473658	10.921	1.4547e-98	1.075e-95
c42937_g1	1786.88621794299	1.2611629159821	10.468	2.6204e-98	1.9094e-95
c65996_g2	2176.60718747628	3.12186642264531	9.4455	4.9712e-98	3.5728e-95
c65704_g1	2045.94110957312	2.43492840958242	9.7147	5.4681e-98	3.8768e-95
c85758_g1	39.4032421663106	9267.05977553844	-7.8777	8.5405e-98	5.9744e-95
c60939_g1	18.603132195085	8038.56476606278	-8.7552	1.0441e-97	7.2079e-95
c97601_g1	1508.61932077332	0.330811162650489	12.155	1.2584e-97	8.574e-95
c57506_g1	3182.3379725894	8.24658734117492	8.5921	1.6458e-97	1.107e-94
c91570_g1	13352.1368481981	63.9186716283091	7.7066	2.5811e-97	1.7142e-94
c91779_g1	6789.53649718767	1.86070350666322	11.833	3.0412e-97	1.9945e-94
c64419_g1	1630.90858925966	0.905036065569697	10.815	5.8431e-97	3.7847e-94
c97892_g1	1376.6996151338	0	Inf	6.8955e-97	4.4119e-94
c92050_g1	3079.78370829513	8.40751685727259	8.5169	1.158e-96	7.3199e-94
c47220_g1	2253.91914944026	4.34626329176946	9.0184	7.4094e-96	4.6278e-93
c74074_g1	2279.93594103502	4.55291098518023	8.968	1.7672e-95	1.0908e-92
c62602_g1	24842.4347246064	14.3825202745326	10.754	4.809e-95	2.9338e-92
c60224_g1	1766.11664796959	2.11556760602797	9.7053	8.0861e-95	4.8763e-92
c67781_g2	1487.73874369	0.930351753331608	10.643	1.5861e-94	9.456e-92
c15345_g1	11448.6502582596	20.2773711781203	9.1411	3.5872e-94	2.1146e-91
c4851_g1	1657.98905824015	0.29404511579254	12.461	4.8044e-94	2.8007e-91
c61222_g1	2353.5498264236	5.85083994802028	8.652	8.0455e-94	4.6386e-91
c64731_g1	3923.58495961233	15.2874730810312	8.0037	8.9737e-94	5.1175e-91
c15316_g1	1374.39214105185	0.599540590681118	11.163	1.0053e-93	5.6714e-91
c79977_g1	1859.24245112861	3.04833432892941	9.2525	1.1196e-93	6.2487e-91
c97442_g1	1945.01836644764	3.63642456051449	9.063	2.6903e-93	1.4858e-90
c66616_g4	2384.4730517234	6.45038053870139	8.5301	4.5216e-93	2.4711e-90
c67519_g1	1909.89041383451	3.65932527870657	9.0277	7.7762e-93	4.206e-90
c75234_g1	1294.84724799905	0.661622325300979	10.934	4.1287e-92	2.2103e-89
c39937_g2	1465.07992250336	1.5437576726786	9.8903	5.6912e-92	3.016e-89
c55602_g1	1244.21801182963	0.58809023158508	11.047	5.0247e-91	2.6362e-88
c45649_g1	1176.58478699222	0.305495474888578	11.911	6.8465e-91	3.5565e-88
c58620_g1	3381.74597608015	3.0965507348834	10.093	9.4529e-91	4.8622e-88
c66862_g10	1901.33401100471	4.54146062608419	8.7096	1.0602e-90	5.4002e-88
c47304_g1	1220.04631546233	0.58809023158508	11.019	1.546e-90	7.7989e-88
c74161_g1	15.4602752320308	3606.10119021587	-7.8657	1.869e-90	9.3386e-88
c56763_g1	1150.40748264317	0.330811162650489	11.764	2.1896e-90	1.0837e-87
c68191_g1	2158.87769783161	3.60869390318275	9.2246	1.6689e-89	8.1829e-87
c37637_g1	3237.91753774887	5.51107665491464	9.1985	2.6112e-89	1.2685e-86
c80155_g1	1021.82203353917	0	Inf	7.2988e-89	3.5131e-86
c42980_g1	1458.32864163058	1.55520803177464	9.873	8.0154e-89	3.823e-86
c68732_g1	1131.47142781093	0.624856278443029	10.822	1.7677e-88	8.3553e-86
c92370_g1	1415.0021483113	0.305495474888578	12.177	2.274e-88	1.0652e-85
c91646_g1	1410.3605511599	0.88213534737762	10.643	2.7684e-88	1.2854e-85
c91632_g1	2879.47202773394	13.3810513970549	7.7495	3.6873e-88	1.697e-85
c60682_g1	49014.9766707888	409.22290219749	6.9042	3.748e-88	1.7099e-85
c45722_g1	1102.32250787159	0.599540590681118	10.844	1.2639e-87	5.7166e-85
c74575_g1	2152.48889958729	8.10443635195384	8.0531	1.2851e-87	5.7626e-85
c85771_g1	9244.56403455574	66.6015519912027	7.1169	1.6585e-87	7.3739e-85
c66945_g2	5425.25175914605	34.9422367057646	7.2786	3.6141e-87	1.5934e-84
c85857_g1	1009.86640350855	0.330811162650489	11.576	9.4998e-87	4.1534e-84
c47311_g2	2449.23542901605	10.9273444605959	7.8082	1.6573e-86	7.1861e-84
c91531_g1	12605.6037367523	12.2734898293899	10.004	1.9436e-86	8.3583e-84
c64825_g1	934.797844583186	0	Inf	2.2143e-86	9.4451e-84
c62286_g1	6897.21487731146	4.60595733027389	10.548	2.8224e-86	1.1942e-83
c65427_g1	1989.73029460802	7.62414603230172	8.0278	2.9714e-86	1.2472e-83
c85744_g1	1814.49939054267	0.967117800189557	10.874	3.296e-86	1.3724e-83
c67662_g4	1353.03211665462	2.8049205886607	8.914	4.9995e-86	2.0654e-83
c97353_g1	2741.47465759138	1.56665839087068	10.773	1.2221e-85	5.0093e-83
c51783_g1	966.342608974054	0.305495474888578	11.627	1.3116e-85	5.3345e-83
c64757_g2	4179.43130230699	21.18240724369	7.6243	2.0325e-85	8.2026e-83
c80182_g1	1106.88040904738	1.23584722822019	9.8068	2.5764e-85	1.0318e-82
c44910_g1	4187.2682726477	3.67077563780261	10.156	3.9608e-85	1.5742e-82
c66976_g7	42.0213889193293	5918.13064288324	-7.1379	5.9373e-85	2.3421e-82
c80220_g1	1019.86310092323	0.941802112427646	10.081	2.1313e-84	8.3447e-82
c64402_g1	3834.58195487258	25.8889195771873	7.2106	2.2489e-84	8.7397e-82
c68139_g1	1149.18672537237	0.305495474888578	11.877	2.3199e-84	8.9494e-82
c45721_g1	836.077004957305	0	Inf	1.5764e-83	6.037e-81
c66301_g3	2737.47777570831	16.7782676676872	7.3501	1.7967e-83	6.8309e-81
c69622_g1	819.81493581093	0	Inf	5.816e-83	2.1952e-80
c75193_g1	922.143233194351	0.661622325300979	10.445	5.8764e-83	2.2022e-80
c75515_g1	1002.4643132019	1.29792896284005	9.5931	8.9087e-83	3.3148e-80
c85927_g1	4751.69774649307	38.178772963884	6.9595	1.6956e-82	6.2646e-80
c55805_g1	947.515702860376	0.930351753331608	9.9922	1.9831e-82	7.2759e-80
c92423_g1	857.297926091788	0.330811162650489	11.34	1.9976e-82	7.2782e-80
c68319_g1	2635.71916826697	16.7740622173007	7.2958	2.4173e-82	8.7465e-80
c97367_g1	948.541424501244	0.893585706473658	10.052	2.6214e-82	9.4201e-80
c21843_g1	1565.85438207078	2.14329826335972	9.5129	3.0026e-82	1.0716e-79
c56496_g2	784.118344642009	0	Inf	9.716e-82	3.4443e-79
c25749_g1	767.16356623486	0	Inf	5.1202e-81	1.8029e-78
c5093_g1	2651.24229336925	18.7197481767758	7.146	1.4399e-80	5.0361e-78
c92048_g1	734.626448423006	0	Inf	5.3667e-80	1.8647e-77
c73980_g1	2843.07588607273	0.624856278443029	12.152	6.6453e-80	2.2937e-77
c91860_g1	3004.16382445915	11.4884117826734	8.0306	7.1287e-80	2.4445e-77
c13442_g1	1870.8258576423	0.661622325300979	11.465	1.5966e-79	5.4393e-77
c97492_g1	3006.47150172935	4.35529868129566	9.4311	1.9377e-79	6.5587e-77
c24452_g1	20782.7183504123	12.3608872517717	10.715	2.2123e-79	7.4403e-77
c66732_g3	248405.478385565	203.886395287733	10.251	2.4931e-79	8.3313e-77
c58644_g1	3130.0884876665	3.28029771010209	9.8982	2.7903e-79	9.2654e-77
c64757_g1	863.224211207899	1.21053154045828	9.478	8.1459e-79	2.6879e-76
c86148_g1	702.643930074211	0	Inf	9.6886e-79	3.177e-76
c37888_g1	1761.15883923556	4.07753386373883	8.7546	7.0172e-78	2.2867e-75
c64160_g2	676.282353000633	0	Inf	1.0333e-77	3.3464e-75
c4114_g1	1129.45774357023	4.27031622848373	8.0471	1.2045e-77	3.877e-75
c68043_g1	1517.63952920325	2.77960490089879	9.0927	1.6894e-77	5.4047e-75
c68110_g1	1953.40548054781	13.8564285184963	7.1393	1.8682e-77	5.9402e-75
c6646_g1	670.656334646361	0	Inf	1.8931e-77	5.9833e-75
c66852_g1	3.12967343826044	1095.32776061426	-8.4511	2.239e-77	7.0342e-75
c17950_g1	1294.22101736411	6.95357157654559	7.5401	1.3217e-76	4.1275e-74
c62116_g1	808.095830351807	1.55520803177464	9.0213	5.8077e-76	1.803e-73
c66628_g1	828.362224045292	1.86070350666322	8.7983	1.1989e-75	3.7001e-73
c67071_g1	2117.54990065801	3.13573175131119	9.3994	1.341e-75	4.1145e-73
c97802_g1	1015.24488920016	4.16251631655077	7.9302	1.9136e-75	5.8372e-73
c74410_g1	14407.6516631205	3.64787491961053	11.947	4.8672e-75	1.4761e-72
c74075_g1	922.983613178673	3.11041606354927	8.2131	5.6282e-75	1.697e-72
c67316_g1	1022.09074682718	4.26128083895752	7.906	6.5662e-75	1.9685e-72
c91750_g1	642.258014713143	0.305495474888578	11.038	1.0993e-74	3.277e-72
c24934_g1	642.696698888556	0.330811162650489	10.924	1.1289e-74	3.3461e-72
c66716_g1	2249.0076223366	20.4718607646109	6.7795	1.297e-74	3.8228e-72
c61321_g1	2927.60497287651	30.6443560644629	6.578	1.9619e-74	5.7502e-72
c80794_g1	597.684550881416	0	Inf	2.0974e-74	6.1134e-72
c24214_g1	932.945543758124	0.624856278443029	10.544	2.1191e-74	6.1425e-72
c68143_g1	2257.0477217032	0.599540590681118	11.878	2.8421e-74	8.1929e-72
c91572_g1	2363.01299606412	23.6656353182975	6.6417	4.1342e-74	1.1853e-71
c66716_g2	2118.77059508999	19.6572615797459	6.752	4.6387e-74	1.3227e-71
c66452_g1	1627.84206969703	12.9055910165425	6.9788	7.3506e-74	2.0846e-71
c10343_g1	1006.69988246193	0.599540590681118	10.713	1.2317e-73	3.4743e-71
c5323_g1	2103.9242955507	20.5871553624665	6.6752	1.9373e-73	5.4352e-71
c43714_g1	750.369008468259	1.89746955352117	8.6274	5.2417e-73	1.4628e-70
c66382_g1	2244.0479441499	23.0979475762636	6.6022	1.0634e-72	2.9519e-70
c80805_g1	1186.45917094834	2.77960490089879	8.7376	1.184e-72	3.2695e-70
c60836_g1	2264.05809982283	22.1265410666164	6.677	1.6896e-72	4.6411e-70
c68117_g1	615.31958370157	0.599540590681118	10.003	5.1279e-72	1.4012e-69
c11534_g1	867.265150805769	3.8823365294241	7.8034	5.5039e-72	1.4962e-69
c67411_g5	582.343578117336	0.330811162650489	10.782	5.8145e-72	1.5725e-69
c24117_g1	8048.29555610642	117.154911017382	6.1022	1.1379e-71	3.0615e-69
c67687_g2	1684.52509578292	10.853895625951	7.278	1.2565e-71	3.3635e-69
c9630_g1	574.491622133939	0.29404511579254	10.932	1.2826e-71	3.4158e-69
c24898_g1	6.02355261693735	7227.2882941124	-10.229	1.3134e-71	3.4802e-69
c40055_g1	20715.0988521342	7.49344540217669	11.433	1.4959e-71	3.9439e-69
c8764_g1	6588.04580003548	3.07123504712149	11.067	2.1433e-71	5.6224e-69
c80549_g1	704.13090208141	1.82152249023543	8.5946	2.3152e-71	6.0432e-69
c65850_g1	3067.48230095555	1.27261327507814	11.235	2.9566e-71	7.679e-69
c91712_g1	56.5543878797967	4272.62556634251	-6.2393	3.1112e-71	8.0408e-69
c92011_g1	52.2633676873363	3992.12122051157	-6.2552	5.5804e-71	1.4352e-68
c65516_g1	4.24960671787692	2287.00988392787	-9.0719	7.4857e-71	1.9158e-68
c79968_g1	1259.47334615078	10.1856528806937	6.9501	1.0818e-70	2.7552e-68
c92386_g1	633.233594130477	1.22439686912415	9.0145	1.692e-70	4.2884e-68
c8890_g1	140960.432280344	2340.57298199852	5.9123	2.3277e-70	5.8712e-68
c65966_g1	635.017926336521	1.21053154045828	9.035	2.8247e-70	7.0907e-68
c91875_g1	1343.84452563184	11.6763642082786	6.8466	2.8461e-70	7.1105e-68
c65936_g3	2691.48848715417	29.7532685866301	6.4992	5.3145e-70	1.3214e-67
c12851_g1	1696.37447547063	18.2214703371424	6.5407	9.6558e-70	2.3896e-67
c63075_g1	637.290404717046	1.50457665625082	8.7264	1.0211e-69	2.5151e-67
c55212_g1	6145.14788578976	2.47169445644037	11.28	1.5526e-69	3.8065e-67
c75369_g1	559.160385749481	0.599540590681118	9.8652	1.6731e-69	4.0827e-67
c80131_g1	2551.50252441756	0.930351753331608	11.421	1.7745e-69	4.3102e-67
c66767_g1	883.578150707262	5.25129935733916	7.3945	3.929e-69	9.4993e-67
c97619_g1	523.285687060626	0.330811162650489	10.627	4.6448e-69	1.1178e-66
c80307_g1	2145.3759786171	27.5316915494859	6.284	5.6863e-69	1.3622e-66
c8619_g1	668.886069676235	1.49312629715478	8.8073	6.4341e-69	1.5344e-66
c91542_g1	631.578314639235	1.59197407863259	8.632	8.3041e-69	1.9714e-66
c46179_g1	960.5184844431	1.22439686912415	9.6156	1.1013e-68	2.6027e-66
c55517_g1	513.930083119873	0.29404511579254	10.771	1.277e-68	3.0044e-66
c15742_g1	608.016748234532	1.60342443772863	8.5668	2.2081e-68	5.1717e-66
c85915_g1	1675.79597053683	0.636306637539068	11.363	3.023e-68	7.0491e-66
c68557_g1	2324.62898803355	0.916486424665735	11.309	3.8761e-68	8.9983e-66
c63676_g1	1390.33221649385	14.7615478431371	6.5574	4.2276e-68	9.771e-66
c97459_g1	648.460698093116	2.18006431021767	8.2165	4.2505e-68	9.7807e-66
c62863_g1	10.3838437354751	1209.79196382017	-6.8643	6.8284e-68	1.5644e-65
c56708_g1	3540.708323494	47.5901736682041	6.2172	7.1895e-68	1.64e-65
c46260_g1	2436.08193798471	33.9999763490976	6.1629	8.4633e-68	1.9222e-65
c51463_g1	1389.76965011703	0	Inf	9.5744e-68	2.1652e-65
c65193_g1	14502.9847816637	20.2814933694358	9.482	1.0155e-67	2.2865e-65
c24877_g1	4475.91512248738	71.5291185764587	5.9675	1.2037e-67	2.6988e-65
c59269_g1	466.377319948184	0	Inf	1.2723e-67	2.8405e-65
c67947_g1	10172.6242828702	45.4450016649567	7.8064	1.543e-67	3.4303e-65
c67001_g1	1346.96050351503	14.2372465679175	6.5639	1.5962e-67	3.5336e-65
c59830_g1	748.74888422139	3.97868608226102	7.556	1.8597e-67	4.0996e-65
c74186_g1	1286.93133113495	9.4089024756792	7.0957	1.9894e-67	4.367e-65
c97672_g1	582.393004603318	0.918901394235569	9.3079	2.9739e-67	6.5011e-65
c66903_g1	8794.91315645742	13.7347632778975	9.3227	3.6806e-67	8.0127e-65
c40574_g1	454.346472885978	0	Inf	6.2658e-67	1.3584e-64
c42650_g1	1667.5865424867	0	Inf	1.0637e-66	2.2966e-64
c61681_g1	708.552356862841	3.60869390318275	7.6173	1.6124e-66	3.4669e-64
c59637_g1	2292.08488086212	1.21053154045828	10.887	1.9436e-66	4.1621e-64
c43007_g1	78.0338840550238	4689.04366474414	-5.909	2.9166e-66	6.2204e-64
c50882_g1	469.795785307038	0.330811162650489	10.472	3.4227e-66	7.2701e-64
c67350_g1	601.068264089712	0.967117800189557	9.2796	3.5015e-66	7.4074e-64
c8314_g1	441.982127500076	0	Inf	4.5353e-66	9.5561e-64
c63614_g1	8.03119650033844	3006.44701434975	-8.5482	6.5777e-66	1.3804e-63
c80244_g1	1470.56379436098	0.305495474888578	12.233	7.4081e-66	1.5485e-63
c68718_g1	435.474642496278	0	Inf	7.5049e-66	1.5625e-63
c57035_g1	482.771860402628	0.610990949777157	9.626	1.2078e-65	2.5046e-63
c68175_g1	940.2080195892	2.15474862245576	8.7693	1.5091e-65	3.1172e-63
c67751_g1	512.001943070326	0	Inf	1.6392e-65	3.3725e-63
c12507_g1	504.982588252339	0.918901394235569	9.1021	2.0067e-65	4.1126e-63
c54741_g1	18.4012357442857	1513.55372738215	-6.362	2.0179e-65	4.1195e-63
c53611_g1	1252.71481727416	15.0718732571653	6.3771	3.3862e-65	6.886e-63
c65579_g2	517.798662215192	1.27261327507814	8.6685	3.7998e-65	7.6971e-63
c51093_g1	885.641867715995	7.8103912361613	6.8252	4.083e-65	8.2391e-63
c12983_g1	977.903809984406	1.84925314756718	9.0466	8.2553e-65	1.6531e-62
c40039_g1	1252.87421581623	9.29206717422004	7.075	8.2259e-65	1.6531e-62
c97400_g1	3785.88222348987	71.1841086837894	5.7329	1.0388e-64	2.0723e-62
c47341_g1	619.960918108586	3.15863246950326	7.6167	1.2585e-64	2.501e-62
c53894_g1	908.843831491804	8.76364370768499	6.6964	3.5899e-64	7.1073e-62
c47336_g1	808.448503585995	6.86858912373366	6.879	4.0971e-64	8.081e-62
c12606_g1	2504.49146034822	0.599540590681118	12.028	4.326e-64	8.5004e-62
c68639_g1	456.408838207337	0.661622325300979	9.4301	4.4757e-64	8.7618e-62
c74010_g1	564.66006740476	2.43492840958242	7.8574	9.9301e-64	1.9367e-61
c39710_g1	470.744009237633	0.955667441093519	8.9442	1.0827e-63	2.1039e-61
c65548_g1	398.460741774253	0	Inf	1.1474e-63	2.2213e-61
c66616_g1	1128.7587789532	0.955667441093519	10.206	1.2038e-63	2.322e-61
c91546_g1	2873.88812706661	0.930351753331608	11.593	1.881e-63	3.6148e-61
c91766_g1	3247.64525831371	4.05221817597692	9.6465	2.2178e-63	4.2467e-61
c10871_g1	537.940596794561	2.16861395112163	7.9545	4.1803e-63	7.9752e-61
c18348_g1	835.734003629027	8.12733707014592	6.6841	4.346e-63	8.2614e-61
c74468_g1	667.864630737516	3.95578536406895	7.3994	4.5987e-63	8.7101e-61
c50895_g1	1183.34887560882	6.1840660802406	7.5801	4.7234e-63	8.9142e-61
c63172_g1	517.633286563369	1.87456883532909	8.1092	5.1805e-63	9.7418e-61
c97613_g1	1803.18345742714	0.916486424665735	10.942	5.3668e-63	1.0056e-60
c15605_g1	2.80266712853847	2325.85727662902	-9.6967	1.0107e-62	1.887e-60
c67287_g3	25842.9762264008	582.182765514901	5.4722	1.0331e-62	1.922e-60
c91700_g1	1226.52312052759	3.70995665423039	8.369	2.385e-62	4.4215e-60
c68116_g1	4428.42248551467	28.8474415141652	7.2622	2.6317e-62	4.8617e-60
c86689_g1	380.185142603839	0	Inf	3.1315e-62	5.7647e-60
c62810_g1	401.384341304626	0.305495474888578	10.36	3.8187e-62	7.0052e-60
c20245_g1	401.710244804135	0.305495474888578	10.361	4.1526e-62	7.5912e-60
c7485_g1	1126.69280939607	0.599540590681118	10.876	4.7897e-62	8.7253e-60
c61876_g1	509.348656575055	2.10653221650177	7.9176	8.4022e-62	1.5253e-59
c87169_g1	435.14897237181	0.918901394235569	8.8874	1.1464e-61	2.074e-59
c65942_g1	13.9953386006788	1105.17664771129	-6.3032	1.3611e-61	2.454e-59
c66219_g1	1106.42874535287	1.21053154045828	9.8361	1.7514e-61	3.1469e-59
c80378_g1	685.279164191521	5.91292168264014	6.8567	2.1685e-61	3.883e-59
c53887_g1	429.153137674388	0.941802112427646	8.8319	2.7525e-61	4.9119e-59
c53884_g1	1100.55263090188	15.1633096117915	6.1815	3.3486e-61	5.9553e-59
c79888_g1	1394.32228858414	22.696019289467	5.941	4.0092e-61	7.1062e-59
c39694_g1	1604.35171709444	28.5396975878489	5.8129	7.1825e-61	1.2688e-58
c85717_g1	12698.3552012792	154.033589187372	6.3653	7.3798e-61	1.2993e-58
c62854_g2	767.523446292818	0	Inf	7.5762e-61	1.3294e-58
c91561_g1	29162.3365845738	17.4928530790108	10.703	8.2866e-61	1.4492e-58
c20499_g1	7756.13767914596	2.49701014420228	11.601	9.2784e-61	1.6173e-58
c54944_g1	155.202386222018	6820.60968938483	-5.4577	1.229e-60	2.1351e-58
c68235_g1	961.255339105109	0.918901394235569	10.031	1.3408e-60	2.3217e-58
c8288_g1	377.120159949476	0.330811162650489	10.155	1.873e-60	3.2325e-58
c66616_g3	1350.46807488167	0.610990949777157	11.11	1.9134e-60	3.2913e-58
c60923_g1	572.650610929227	0.58809023158508	9.9274	3.2575e-60	5.5712e-58
c64474_g1	225.59089941436	277757.737218701	-10.266	3.26e-60	5.5712e-58
c97651_g1	1246.14424082483	7.87247297078116	7.3064	4.5303e-60	7.717e-58
c2043_g1	1081.5257667046	1.93423560037911	9.1271	4.9554e-60	8.4137e-58
c50139_g1	392.889956070767	0.58809023158508	9.3839	5.1689e-60	8.748e-58
c67765_g3	947.525702393111	13.0273395162123	6.1846	5.5613e-60	9.3818e-58
c50591_g1	735.379328290366	8.12975203971575	6.4991	7.5136e-60	1.2635e-57
c68270_g1	2293.61972407096	13.2046325896168	7.4404	9.8413e-60	1.6496e-57
c97584_g1	1294.06418102991	22.7311613736504	5.8311	1.0181e-59	1.701e-57
c20499_g2	6649.30054565592	2.16619898155179	11.584	1.0555e-59	1.7581e-57
c85817_g1	1407.4126151553	25.4708775102972	5.7881	2.0642e-59	3.4271e-57
c17243_g1	441.88781102499	0.305495474888578	10.498	3.3826e-59	5.5984e-57
c12616_g1	909.414476579904	1.19908118136224	9.5669	5.7047e-59	9.4119e-57
c66560_g2	497.120354080974	3.08510037578736	7.3321	8.6383e-59	1.4207e-56
c64264_g2	2677.04680999775	61.1429804516996	5.4523	1.1066e-58	1.8143e-56
c61956_g1	326.466932069671	0	Inf	2.4393e-58	3.9868e-56
c33176_g1	446.418678495542	2.19151466931371	7.6703	2.5935e-58	4.2258e-56
c66863_g1	798.322986422826	9.39091495569785	6.4096	2.7135e-58	4.4076e-56
c91680_g1	556.047000669685	4.64934379708821	6.902	2.7657e-58	4.4784e-56
c61651_g2	2836.83611959771	1.9089199126172	10.537	2.8712e-58	4.6349e-56
c64634_g1	11456.1039636588	7.11200286400237	10.654	2.9053e-58	4.6756e-56
c25312_g1	1150.40156672446	0.624856278443029	10.846	3.0302e-58	4.8617e-56
c64016_g1	7982.31093063854	10.0639876400949	9.6315	4.7373e-58	7.5774e-56
c91738_g1	796.389083853775	10.8382398164685	6.1993	6.0398e-58	9.6315e-56
c35838_g1	995.124614215663	1.23584722822019	9.6532	8.3252e-58	1.3236e-55
c68439_g1	827.546392673101	0	Inf	9.486e-58	1.5036e-55
c12520_g1	477.733906857036	3.08510037578736	7.2747	9.5527e-58	1.5096e-55
c73995_g1	308.093414244901	18122.4337428623	-5.8783	1.143e-57	1.8009e-55
c51164_g1	10388.7866779127	17.5549348136307	9.2089	1.4963e-57	2.3505e-55
c59538_g1	1490.13393739673	5.38691318567492	8.1118	1.9112e-57	2.9932e-55
c53860_g1	334.871734369831	0.29404511579254	10.153	2.7891e-57	4.355e-55
c53512_g1	5104.47299645709	6.22986751662475	9.6783	3.5462e-57	5.5209e-55
c62237_g1	775.091316162549	11.2998348683151	6.1	4.286e-57	6.6528e-55
c59527_g1	473.898450387115	0	Inf	5.2371e-57	8.1051e-55
c80042_g1	1404.09753885656	0	Inf	7.0093e-57	1.0816e-54
c67292_g6	391.161586418703	1.60342443772863	7.9305	8.022e-57	1.2342e-54
c74229_g1	1561.77277399491	29.5957535140237	5.7217	9.088e-57	1.3942e-54
c67479_g2	3957.62938471975	23.0177950625913	7.4257	9.2036e-57	1.4078e-54
c55846_g1	328.793460314936	0.305495474888578	10.072	1.0673e-56	1.6278e-54
c55127_g1	362.634396130517	0.992433487951468	8.5133	1.2899e-56	1.956e-54
c74569_g1	2148.22870951792	1.51844198491669	10.466	1.2888e-56	1.956e-54
c65874_g1	358.137754095576	0.893585706473658	8.6467	1.444e-56	2.1833e-54
c53178_g2	16141.6471329056	466.126090317702	5.1139	1.6221e-56	2.4454e-54
c97343_g1	3.8154875912458	2376.16326295614	-9.2826	1.9686e-56	2.9594e-54
c20701_g1	302.426091761229	0	Inf	2.1091e-56	3.1615e-54
c91521_g1	720.011119450248	10.0548689914976	6.1621	2.2528e-56	3.3673e-54
c91924_g1	398.502900245428	1.82393745980527	7.7714	2.5908e-56	3.8615e-54
c67379_g1	426.334709311057	0	Inf	2.8782e-56	4.2777e-54
c82055_g1	299.432133587963	0	Inf	4.6288e-56	6.8602e-54
c45253_g1	1322.95014528316	0.636306637539068	11.022	5.4954e-56	8.1216e-54
c45610_g1	995.322039869466	1.23584722822019	9.6535	6.078e-56	8.9574e-54
c40066_g1	10.1798510094329	743.783707365522	-6.1911	8.365e-56	1.2293e-53
c66520_g1	328.796396247279	0.636306637539068	9.0133	1.3485e-55	1.9763e-53
c2853_g1	1000.99454795993	18.9883943457354	5.7202	1.6133e-55	2.3577e-53
c7010_g1	436.604918028854	0	Inf	2.0619e-55	3.005e-53
c91929_g1	7.1788590138469	2116.65499736693	-8.2038	2.084e-55	3.0288e-53
c4508_g1	1285.89866951482	22.0188244137545	5.8679	2.4734e-55	3.5848e-53
c68217_g1	371.468225793577	1.51602701534685	7.9368	2.5057e-55	3.6116e-53
c92368_g1	290.968914236236	0	Inf	2.5013e-55	3.6116e-53
c65940_g1	9.24443810533624	1406.55411323545	-7.2494	2.8627e-55	4.1148e-53
c97323_g1	110.104430461899	3988.65413591211	-5.179	3.6048e-55	5.1674e-53
c69097_g1	308.31961165684	0.330811162650489	9.8642	3.8497e-55	5.5034e-53
c20773_g1	288.181775376173	0	Inf	3.9343e-55	5.6091e-53
c40795_g1	397.732053931573	0	Inf	4.6705e-55	6.6406e-53
c66967_g1	475.385328142528	2.48555978510625	7.5794	5.2079e-55	7.3847e-53
c53521_g1	3.89079887461354	487.576310774572	-6.9694	6.2887e-55	8.8932e-53
c69061_g1	285.827652832527	0	Inf	6.8789e-55	9.7016e-53
c35750_g1	1380.298020726	31.1810239136289	5.4682	7.0863e-55	9.9674e-53
c91706_g1	1083.12695023346	0.305495474888578	11.792	7.3305e-55	1.0283e-52
c7805_g1	321.049207928387	0.599540590681118	9.0647	8.0132e-55	1.1211e-52
c91693_g1	2594.69058563859	2.2650467630296	10.162	1.2438e-54	1.7355e-52
c66447_g2	317.813648513288	0.58809023158508	9.0779	1.4422e-54	2.0071e-52
c39712_g1	33.1525137658018	1547.63851802346	-5.5448	1.4499e-54	2.0124e-52
c67442_g1	346.634627825291	0.330811162650489	10.033	1.469e-54	2.0335e-52
c63330_g1	299.662741832031	0.29404511579254	9.9931	1.5882e-54	2.1927e-52
c44189_g1	967.61328966771	0.305495474888578	11.629	1.5934e-54	2.1941e-52
c79969_g1	22.077808985081	1107.33247988762	-5.6483	1.658e-54	2.2771e-52
c50515_g1	409.942250038458	0.58809023158508	9.4452	1.9685e-54	2.6966e-52
c97843_g1	787.673592971707	3.07123504712149	8.0026	3.1979e-54	4.3693e-52
c2900_g1	359.587038428595	0.29404511579254	10.256	3.8334e-54	5.2239e-52
c67565_g1	295.363709036895	0.330811162650489	9.8023	4.0989e-54	5.5712e-52
c38681_g1	609.192878260615	0	Inf	4.4677e-54	6.0411e-52
c60069_g1	1108.5239056728	0.305495474888578	11.825	4.4614e-54	6.0411e-52
c68686_g1	1033.31557846393	0.905036065569697	10.157	4.6849e-54	6.3186e-52
c5173_g1	1756.90176213207	1.19908118136224	10.517	5.8971e-54	7.9331e-52
c66154_g1	2.44385928527509	3851.26195094927	-10.622	5.9698e-54	8.0103e-52
c68018_g1	345.716188720105	0.305495474888578	10.144	9.5086e-54	1.2726e-51
c55156_g1	961.360122271734	1.59197407863259	9.2381	1.4195e-53	1.895e-51
c74582_g1	1482.01606411696	5.01933597616648	8.2058	1.509e-53	2.0094e-51
c67318_g2	1832.74380873755	50.3144005135105	5.1869	1.8591e-53	2.4693e-51
c64377_g1	405.41110350395	3.0965507348834	7.0326	2.1627e-53	2.8654e-51
c64325_g1	95.8923182954751	14618.8622810782	-7.2522	2.3472e-53	3.1019e-51
c91830_g1	727.097707249044	0.610990949777157	10.217	4.3432e-53	5.7252e-51
c68032_g1	1551.36167909	12.8550429000897	6.9151	4.5678e-53	6.0062e-51
c86801_g1	266.740975433552	0	Inf	4.6313e-53	6.0745e-51
c50764_g1	23.4954158144167	1087.74296093057	-5.5328	4.9341e-53	6.4555e-51
c66117_g3	4903.94040114846	155.570394042508	4.9783	5.6229e-53	7.3384e-51
c60106_g1	2421.86166262232	4.62402810932629	9.0328	7.9294e-53	1.0323e-50
c15388_g1	44.4083064615461	1672.33975317545	-5.2349	9.2895e-53	1.204e-50
c68465_g1	531.187830028717	3.94192003540307	7.0742	9.2941e-53	1.204e-50
c66053_g2	8668.83054026779	4.9066228660228	10.787	1.044e-52	1.3491e-50
c97513_g1	6732.4957006415	14.9500414984244	8.8148	1.1919e-52	1.5364e-50
c63022_g1	1080.4831957034	31090.1437454049	-4.8467	1.3321e-52	1.713e-50
c56470_g1	1374.19262034897	1.28647860374401	10.061	1.4152e-52	1.8154e-50
c97504_g1	618.482207172501	0.29404511579254	11.038	1.7065e-52	2.1837e-50
c37127_g1	326.423670788283	0	Inf	1.9097e-52	2.4377e-50
c61611_g2	1484.22611525527	40.0822384486084	5.2106	1.975e-52	2.515e-50
c31854_g1	295.519875432767	0.599540590681118	8.9452	2.3675e-52	3.0076e-50
c97332_g1	4.14249390096778	4636.85249445677	-10.128	2.4066e-52	3.0498e-50
c7617_g1	2274.71983755037	0.599540590681118	11.89	2.5687e-52	3.2474e-50
c18740_g1	738.436517032419	1.1876308222662	9.2802	2.7293e-52	3.4422e-50
c65427_g3	274.070317890879	0.29404511579254	9.8643	2.9423e-52	3.7018e-50
c69710_g1	645.13711102866	0.29404511579254	11.099	2.9949e-52	3.759e-50
c66117_g4	116910.28195585	4160.68102431184	4.8124	3.1945e-52	4e-50
c45837_g1	969.68199156022	6.34499559633827	7.2557	8.5197e-52	1.0642e-49
c65531_g1	936.23236073772	21.6505394564219	5.4344	9.801e-52	1.2214e-49
c79901_g1	7559.62426728516	30.005634457354	7.9769	1.5835e-51	1.9687e-49
c68287_g1	637.681992465483	12.1477023974756	5.7141	1.7974e-51	2.2293e-49
c54271_g1	932.213283514247	21.9054035557867	5.4113	2.1067e-51	2.6068e-49
c27038_g1	317.218922380584	1.50457665625082	7.72	2.3836e-51	2.9425e-49
c64202_g1	828.227049771197	18.4118377323174	5.4913	2.396e-51	2.9508e-49
c2266_g1	185.90759314865	5388.41544595217	-4.8572	3.1531e-51	3.8742e-49
c39770_g1	1302.56056910467	0.305495474888578	12.058	3.4841e-51	4.2708e-49
c68320_g1	313.830177373425	0.330811162650489	9.8898	3.5817e-51	4.3803e-49
c61394_g1	4302.96049402496	1.86070350666322	11.175	3.6871e-51	4.4987e-49
c59981_g1	1301.67899310996	1.1876308222662	10.098	4.1118e-51	5.0052e-49
c32322_g1	324.265995118086	1.88601919442513	7.4257	4.1453e-51	5.0343e-49
c17058_g1	262.788048800364	0.330811162650489	9.6337	4.2723e-51	5.1766e-49
c57239_g2	1788.71791382924	55.6481840950207	5.0064	8.8084e-51	1.0648e-48
c54229_g1	3229.59736041564	110.390082873337	4.8707	8.9178e-51	1.0756e-48
c59699_g1	501.113839438247	7.50489576127272	6.0612	9.0746e-51	1.092e-48
c57507_g1	2162.18712669104	0.893585706473658	11.241	9.3634e-51	1.1241e-48
c68556_g1	385.679652928277	3.80638946613837	6.6628	1.0008e-50	1.1988e-48
c85866_g1	849.413734885517	18.1250375252344	5.5504	1.8762e-50	2.2422e-48
c45707_g1	2273.78871227888	4.58064164251198	8.9553	2.2189e-50	2.6458e-48
c80300_g1	255.761054286721	0.305495474888578	9.7094	2.4817e-50	2.9525e-48
c62539_g1	1156.88585398605	3.59724354408671	8.3291	2.807e-50	3.3318e-48
c47213_g1	60.5885270303871	1938.87770520073	-5	3.1223e-50	3.6978e-48
c52903_g1	999.770001232462	21.2461962000555	5.5563	4.3235e-50	5.1088e-48
c43045_g1	353.206028838323	3.07123504712149	6.8455	5.2337e-50	6.1704e-48
c68644_g1	1145.7041457336	0.29404511579254	11.928	5.3407e-50	6.2825e-48
c12486_g1	596.668283273538	0.29404511579254	10.987	7.8417e-50	9.1834e-48
c51040_g1	1160.9962330026	32.9894720820937	5.1372	7.8411e-50	9.1834e-48
c68300_g1	632.640591365997	13.0297544857822	5.6015	8.0119e-50	9.3617e-48
c53558_g1	6.30495290159011	472.341509053466	-6.2272	8.12e-50	9.4671e-48
c22486_g1	278.296041017382	0.916486424665735	8.2463	8.5411e-50	9.9359e-48
c97982_g1	249.664892534995	0.330811162650489	9.5598	9.1198e-50	1.0586e-47
c64189_g1	297.950302316087	1.5527930622048	7.5841	1.2082e-49	1.3993e-47
c56478_g1	134.611345647167	22062.5523049598	-7.3567	1.2234e-49	1.4138e-47
c62430_g1	2649.59685269677	6.8065073891138	8.6046	1.3454e-49	1.5514e-47
c23093_g1	317.091716246418	2.14088329378988	7.2106	1.3755e-49	1.5826e-47
c97523_g1	230.779599965268	0	Inf	1.462e-49	1.6784e-47
c21447_g1	732.358322135911	6.0297569840993	6.9243	1.5167e-49	1.7375e-47
c54341_g2	1930.64668930304	48236.17306183	-4.643	1.6459e-49	1.8813e-47
c80115_g1	701.387303157968	0.29404511579254	11.22	1.6899e-49	1.9274e-47
c65132_g2	335.571834857823	2.79105525999482	6.9097	1.7788e-49	2.0244e-47
c81676_g1	245.897976679234	0.305495474888578	9.6527	2.2266e-49	2.5286e-47
c91652_g1	3578.37732414356	133.408585683753	4.7454	2.7199e-49	3.0821e-47
c44417_g1	426.892602111357	0.305495474888578	10.449	3.1462e-49	3.5575e-47
c12533_g1	256.240640315166	0.610990949777157	8.7121	3.5118e-49	3.9623e-47
c64860_g1	310.881655915178	2.22828071617165	7.1243	4.3681e-49	4.9179e-47
c91741_g1	321.944930726124	2.4578291277745	7.0333	5.5071e-49	6.187e-47
c63550_g1	5077.4918027359	0.661622325300979	12.906	6.0919e-49	6.8293e-47
c62748_g3	461.796017841946	5.28806540419711	6.4484	6.4599e-49	7.2264e-47
c33173_g1	1102.81106937223	32.2103067075094	5.0975	6.6658e-49	7.4409e-47
c66117_g2	36540.1486574074	1492.09288888327	4.6141	6.8294e-49	7.6073e-47
c80261_g1	832.786396886146	1.51602701534685	9.1015	6.8439e-49	7.6073e-47
c97694_g1	276.378709970875	1.1876308222662	7.8624	7.6607e-49	8.4972e-47
c61778_g1	19845.5603221256	814.91964195731	4.606	7.821e-49	8.6567e-47
c68231_g1	796.051055176939	1.56665839087068	8.989	8.8977e-49	9.8277e-47
c66590_g1	104.501828540196	105953.12445436	-9.9857	9.7514e-49	1.0748e-46
c54882_g1	483.530904657136	8.38703110865034	5.8493	9.9924e-49	1.0991e-46
c55635_g1	931.130154606408	3.51234435034583	8.0504	1.555e-48	1.7067e-46
c10837_g1	1133.38464587406	22.0891505310054	5.6812	1.7456e-48	1.912e-46
c92563_g1	316.652659572709	0.305495474888578	10.018	1.8918e-48	2.0677e-46
c64298_g1	6226.96630860937	228.12263323713	4.7706	1.9285e-48	2.1035e-46
c39992_g1	993.592860747097	0.305495474888578	11.667	2.1666e-48	2.3583e-46
c50566_g1	896.572253849106	5.59114590951585	7.3251	2.3975e-48	2.6042e-46
c53101_g1	622.083330006673	0.916486424665735	9.4068	2.7361e-48	2.9659e-46
c79928_g1	822.480799957658	22.2133140002451	5.2105	2.8559e-48	3.0893e-46
c85781_g1	5366.52448434407	11.0400575707396	8.9251	3.2381e-48	3.4956e-46
c28839_g1	267.376851887727	1.1876308222662	7.8146	4.3401e-48	4.6756e-46
c67578_g2	648.177931027691	15.0163286834308	5.4318	4.702e-48	5.0551e-46
c67833_g1	300.926169195554	2.13846832422005	7.1367	4.9055e-48	5.2631e-46
c64016_g2	9964.68104657754	20.8149965523237	8.9031	5.3456e-48	5.7236e-46
c91888_g1	500.341984974687	0	Inf	5.402e-48	5.7722e-46
c91580_g1	22726.7294869503	965.175573087192	4.5575	6.7122e-48	7.1576e-46
c55581_g1	1851.96228832372	1.1876308222662	10.607	7.1829e-48	7.644e-46
c20188_g1	891.1527912462	0.305495474888578	11.51	9.3271e-48	9.9058e-46
c22540_g1	5.23062564704285	405.322789534968	-6.2759	1.1473e-47	1.2161e-45
c74080_g1	223.439388540033	0	Inf	1.2501e-47	1.3223e-45
c92539_g1	478.758916970784	9.0715541521434	5.7218	1.4084e-47	1.4868e-45
c68344_g1	789.641457823255	21.8758824176382	5.1738	1.6364e-47	1.724e-45
c43231_g2	239.190318592861	0.599540590681118	8.6401	1.7131e-47	1.8011e-45
c36279_g1	6192.38129859892	6.62509212439388	9.8683	1.7389e-47	1.8246e-45
c53571_g1	1261.69610101402	1.19908118136224	10.039	1.8472e-47	1.9344e-45
c2390_g1	311.490355849461	2.76573957223291	6.8154	2.6689e-47	2.7893e-45
c57539_g1	5546.8195563677	233.03754179597	4.573	3.1088e-47	3.2426e-45
c55528_g1	491.721372387018	0	Inf	3.3731e-47	3.5113e-45
c86330_g1	836.122874544211	4.7873725949938	7.4483	3.5821e-47	3.7215e-45
c91954_g1	257.938172120646	1.29792896284005	7.6347	4.6123e-47	4.7823e-45
c74645_g1	10.2593548432865	1299.7552353881	-6.9852	5.7763e-47	5.9774e-45
c50594_g1	5594.19468008953	12.1198884810728	8.8504	6.1413e-47	6.3426e-45
c63290_g1	738.734517391518	12.3355715640098	5.9042	6.2083e-47	6.3992e-45
c67675_g1	207.301947817825	0	Inf	7.2273e-47	7.4349e-45
c91715_g1	523.188077248299	11.6167807022997	5.493	9.0829e-47	9.3256e-45
c50017_g1	409.354790694391	6.76732637268601	5.9186	1.2441e-46	1.2749e-44
c16151_g1	542.841623737208	1.32324465060196	8.6803	1.2515e-46	1.2799e-44
c42897_g1	0.669913386214656	1342.21515327923	-10.968	1.7245e-46	1.7603e-44
c45469_g1	278.517007542335	2.18006431021767	6.9973	1.9404e-46	1.9768e-44
c19307_g1	218.175376705757	0.29404511579254	9.5352	2.4867e-46	2.5283e-44
c20322_g1	303.547251880916	3.11041606354927	6.6087	2.8546e-46	2.8969e-44
c62728_g1	416.950502104773	7.40363301022508	5.8155	2.8924e-46	2.9296e-44
c55208_g1	2854.15311959186	34.7334235463688	6.3606	3.6475e-46	3.6872e-44
c97524_g1	3393.02073073104	4.99402028840457	9.4082	3.9636e-46	3.9991e-44
c86367_g1	5444.70231577458	1.84683817799734	11.526	4.4735e-46	4.5049e-44
c65400_g1	702.358008386078	0.661622325300979	10.052	4.748e-46	4.7721e-44
c80989_g1	1171.76154174137	0.624856278443029	10.873	4.8971e-46	4.9126e-44
c42637_g1	296.229493610016	2.15233365288592	7.1047	5.5334e-46	5.5403e-44
c66933_g1	310.171943894867	2.20296502840974	7.1375	6.0153e-46	6.0113e-44
c64584_g1	275.848222965385	1.19908118136224	7.8458	7.9919e-46	7.9714e-44
c49833_g1	197.769199635373	0	Inf	9.0763e-46	9.0358e-44
c68417_g1	236.549391058681	0.930351753331608	7.9901	9.2208e-46	9.1623e-44
c74165_g1	519.494763583633	11.9975154926498	5.4363	9.7935e-46	9.713e-44
c64834_g1	6.60015767777068	4663.31596403516	-9.4646	1.1699e-45	1.1581e-43
c66671_g12	8400.31301836604	385.610732530939	4.4452	1.2795e-45	1.2642e-43
c67446_g1	232.434352332839	0	Inf	1.3202e-45	1.302e-43
c62564_g1	1739.47965263868	4.25403593024802	8.6756	1.4924e-45	1.469e-43
c66616_g5	2182.3478841023	3.42977686710373	9.3136	1.5797e-45	1.5521e-43
c66762_g5	1428.26533642201	54.9726131819828	4.6994	1.7282e-45	1.6948e-43
c46938_g1	220.266468913783	0.636306637539068	8.4353	1.9043e-45	1.864e-43
c36791_g1	33.6002040089202	1005.73901651928	-4.9036	1.9263e-45	1.882e-43
c65158_g1	614.159107199989	0.29404511579254	11.028	2.3985e-45	2.339e-43
c63983_g2	257.740329097077	1.92278524128308	7.0666	2.5147e-45	2.4477e-43
c81047_g1	357.402668081984	0.599540590681118	9.2195	2.8242e-45	2.7439e-43
c91610_g1	580.620549106164	2.14088329378988	8.0832	3.6486e-45	3.5383e-43
c64550_g1	17.6287745899435	638.706422770646	-5.1791	3.7625e-45	3.6421e-43
c98083_g1	527.176362314105	0.29404511579254	10.808	4.6384e-45	4.4817e-43
c60615_g1	204.34149986165	0.29404511579254	9.4407	6.0331e-45	5.8185e-43
c45975_g1	891.918963574814	1.60342443772863	9.1196	6.6555e-45	6.407e-43
c66115_g1	1499.52898174924	60.1950991489977	4.6387	7.1505e-45	6.8709e-43
c63982_g2	2.72525956992784	304.6708790491	-6.8047	7.8503e-45	7.5296e-43
c57251_g1	306.197726473701	3.43881225662993	6.4764	9.3577e-45	8.959e-43
c67483_g1	2107.79577547399	89.9385413392063	4.5507	9.9332e-45	9.4926e-43
c12825_g1	597.215137387157	14.463297276958	5.3678	1.2845e-44	1.2253e-42
c67127_g2	1924.20412721912	4.03835284731105	8.8963	1.3057e-44	1.2433e-42
c36088_g1	649.774858349803	0.599540590681118	10.082	1.4689e-44	1.3961e-42
c67127_g1	766.922586777206	4.94580388245058	7.2767	1.5477e-44	1.4683e-42
c62812_g1	947.281057508644	3.78348874794629	7.9679	1.706e-44	1.6156e-42
c60477_g2	772.476150213343	25.7214529002044	4.9084	1.7651e-44	1.6686e-42
c26067_g1	915.821401154357	8.93594032380764	6.6793	1.897e-44	1.7901e-42
c85964_g1	1441.75014261992	0.305495474888578	12.204	2.1052e-44	1.9829e-42
c68158_g1	373.193630552672	0	Inf	2.3538e-44	2.2131e-42
c63906_g1	1268.30883634324	0.916486424665735	10.435	2.4752e-44	2.3231e-42
c62225_g1	230.79390098495	1.19908118136224	7.5885	2.5674e-44	2.4053e-42
c45686_g1	37.2495407649557	1018.2113272322	-4.7727	2.5893e-44	2.4216e-42
c65838_g1	5950.68560744451	70.3414877541925	6.4025	2.8267e-44	2.6388e-42
c63840_g1	4209.02388843156	178.042777592504	4.5632	3.2708e-44	3.048e-42
c26659_g1	622.30460455621	0	Inf	3.3513e-44	3.1175e-42
c58437_g1	1000.92162710916	1.58052371953655	9.3067	3.8925e-44	3.6145e-42
c79946_g1	1473.28739258405	61.9731519133477	4.5713	7.3212e-44	6.7864e-42
c98378_g1	183.069195497921	0	Inf	7.4656e-44	6.9079e-42
c47310_g1	2742.43685573228	9.61142797777449	8.1565	7.8375e-44	7.2393e-42
c58397_g2	1098.47824770476	27.7063198761073	5.3091	8.1418e-44	7.5072e-42
c58752_g1	13.0295994715494	728.667741171112	-5.8054	1.2385e-43	1.14e-41
c67944_g1	985.873872599923	0.29404511579254	11.711	1.3004e-43	1.1948e-41
c67001_g2	225.337480611059	1.22439686912415	7.5239	1.3303e-43	1.2202e-41
c67276_g1	521.831107775631	14.7205763458926	5.1477	1.4966e-43	1.3703e-41
c91944_g1	1183.83832245547	0.330811162650489	11.805	1.6945e-43	1.5488e-41
c22519_g1	1035.09562468515	0.330811162650489	11.611	1.808e-43	1.6497e-41
c86130_g1	409.103811295279	9.25047118822242	5.4668	1.8575e-43	1.6919e-41
c43615_g1	179.385960933101	0	Inf	1.9957e-43	1.8146e-41
c48771_g2	321.371043315991	0.305495474888578	10.039	2.0665e-43	1.8758e-41
c51285_g1	474.450660235023	12.3470219231058	5.264	2.1301e-43	1.9302e-41
c29292_g1	529.26167690923	15.3797837016237	5.1049	2.6817e-43	2.4258e-41
c61204_g2	0	194.67443904337	-Inf	2.7078e-43	2.4451e-41
c80915_g1	200.080433395926	0.661622325300979	8.2404	3.4649e-43	3.1234e-41
c50919_g1	253.266154492423	2.51991086239436	6.6511	3.5241e-43	3.1714e-41
c3230_g1	189.247314763641	0.330811162650489	9.16	5.1666e-43	4.6415e-41
c74817_g1	1110.6345791678	3.42736189753389	8.3401	5.3903e-43	4.8342e-41
c74140_g1	8.376199852074	8540.26048288647	-9.9938	6.7779e-43	6.0683e-41
c12705_g1	3552.65555086502	1.57810874996671	11.136	6.9463e-43	6.2085e-41
c80534_g1	440.301350803142	11.1226250539817	5.3069	8.028e-43	7.1631e-41
c97304_g1	6697.72075783905	5.3362818101511	10.294	1.6295e-42	1.4515e-40
c4265_g1	30874.5155200944	1675.41477847281	4.2038	2.1376e-42	1.9009e-40
c49034_g1	307.946611730356	5.36401246748284	5.8432	2.2011e-42	1.9507e-40
c58547_g1	274.532061093964	0	Inf	2.1985e-42	1.9507e-40
c38776_g1	199.259276476242	0	Inf	2.4557e-42	2.169e-40
c89838_g1	177.155472939869	0	Inf	2.4539e-42	2.169e-40
c85996_g1	792.770292421862	0.305495474888578	11.342	2.5888e-42	2.2827e-40
c57300_g1	760.797355827314	1.59197407863259	8.9006	2.8767e-42	2.5324e-40
c52818_g1	3514.68167353337	0.305495474888578	13.49	3.8274e-42	3.3635e-40
c45868_g1	938.324199168506	8.02848928866811	6.8688	3.9705e-42	3.4834e-40
c52720_g1	2986.30354200317	153.643736387122	4.2807	4.128e-42	3.6156e-40
c67716_g3	1641.47693295097	77.0836649572587	4.4124	4.5849e-42	4.0091e-40
c79950_g1	1533.36819583148	1.54134270310876	9.9583	5.2205e-42	4.5573e-40
c80920_g1	367.83923123196	0.29404511579254	10.289	5.2994e-42	4.6184e-40
c65030_g5	528.950541588206	3.37673052201007	7.2914	5.9584e-42	5.1842e-40
c15353_g1	1.07432725454726	219.153465605585	-7.6724	6.6574e-42	5.7828e-40
c15292_g1	354.180913158413	7.51867783086754	5.5579	8.6416e-42	7.4939e-40
c63322_g1	1650.50008304826	5.20558118002606	8.3086	8.6892e-42	7.5228e-40
c79849_g1	1225.08274472782	5.64660722417934	7.7613	1.1072e-41	9.5702e-40
c14989_g1	280.177193985137	4.5945902302489	5.9303	1.1782e-41	1.0167e-39
c91619_g1	772.192033095436	0	Inf	1.1815e-41	1.0179e-39
c42941_g1	178.062655894176	0.29404511579254	9.2421	1.2114e-41	1.0419e-39
c67204_g1	1448.25259869881	67.7707789981322	4.4175	1.3315e-41	1.1433e-39
c34646_g1	2077.93134431073	1.23584722822019	10.715	1.4454e-41	1.2391e-39
c62979_g1	337.506899793231	0	Inf	1.5455e-41	1.3228e-39
c66135_g1	6374.02041747529	121.424894209582	5.7141	1.5621e-41	1.3348e-39
c66315_g1	34.6435840717007	20534.1953443159	-9.2112	1.6168e-41	1.3793e-39
c55133_g1	953.871617521324	41.1029438235737	4.5365	2.3675e-41	2.0164e-39
c20538_g1	193.183580540068	0.967117800189557	7.6421	2.9485e-41	2.5014e-39
c38579_g1	586.329052098102	1.22198189955431	8.9063	2.9447e-41	2.5014e-39
c56155_g1	666.370113286446	0.636306637539068	10.032	2.9512e-41	2.5014e-39
c65073_g1	1187.25729943587	0.599540590681118	10.951	2.971e-41	2.5141e-39
c59219_g1	306.867515830059	5549.41563507391	-4.1766	3.3995e-41	2.872e-39
c61961_g1	251.133788341793	0	Inf	3.5299e-41	2.9775e-39
c2453_g1	231.584235151448	2.52232583196419	6.5206	3.8079e-41	3.2067e-39
c91590_g1	722.390148010924	29.3671626274582	4.6205	4.2701e-41	3.5902e-39
c64274_g1	163.338738387278	0	Inf	4.8103e-41	4.0379e-39
c97534_g1	5.58943349030623	314.945095617868	-5.8163	5.2729e-41	4.4192e-39
c38259_g1	853.61001672428	36.0878132977938	4.564	5.8435e-41	4.8897e-39
c37262_g2	221.881640520177	2.16378401198196	6.6801	6.035e-41	5.0418e-39
c67386_g4	7.51966981509669	355.852384136516	-5.5645	7.2662e-41	6.0608e-39
c49574_g1	375.392083228598	9.65964438372848	5.2803	8.6855e-41	7.2331e-39
c66710_g3	214.243909761875	1.87215386575925	6.8384	9.8113e-41	8.1577e-39
c79951_g1	1296.65000035188	22.1903300229819	5.8687	1.0573e-40	8.7773e-39
c66099_g1	159.733765722843	0	Inf	1.1783e-40	9.7662e-39
c85807_g1	315.717400476542	5539.60189407613	-4.1331	1.2016e-40	9.9436e-39
c65577_g1	227.079004418567	0.29404511579254	9.5929	1.3439e-40	1.1103e-38
c75077_g1	459.642907629252	0.305495474888578	10.555	1.3531e-40	1.1162e-38
c63207_g1	226.928754350127	2.46024409734433	6.5273	1.3906e-40	1.1453e-38
c65653_g4	1441.72337453303	1.50457665625082	9.9042	1.4954e-40	1.2297e-38
c45493_g1	225.544796861137	2.49701014420228	6.4971	1.8144e-40	1.4897e-38
c97673_g1	8.52891869405236	1037.27941402272	-6.9262	1.9251e-40	1.5782e-38
c58873_g1	1308.12782809588	2.79105525999482	8.8725	2.3239e-40	1.9021e-38
c81450_g1	157.367934962913	0	Inf	2.8955e-40	2.3663e-38
c91966_g1	361.355440089796	9.124517238166	5.3075	3.1103e-40	2.5378e-38
c64632_g2	1269.49445346307	62.9167445065921	4.3347	3.3997e-40	2.7696e-38
c13842_g1	665.352866898212	0	Inf	3.4701e-40	2.8226e-38
c58718_g1	311.046843472154	6.7420106849241	5.5278	3.6593e-40	2.9719e-38
c51543_g2	6798.3702624028	111779.741281519	-4.0393	4.1429e-40	3.3595e-38
c6224_g1	25.4418013744162	2498.62693496359	-6.6178	4.3665e-40	3.5353e-38
c56536_g1	12882.394503055	22.3627931572467	9.1701	4.397e-40	3.5545e-38
c41590_g1	166.691255935368	0.29404511579254	9.1469	4.7053e-40	3.7979e-38
c57559_g1	351.226754027967	9.01609283747991	5.2838	5.5694e-40	4.4885e-38
c59050_g1	663.804079257145	26.9572168693535	4.622	6.1833e-40	4.9756e-38
c80772_g1	154.483295226982	0	Inf	6.2656e-40	5.034e-38
c87178_g1	648.805036015371	0	Inf	6.326e-40	5.0748e-38
c58768_g1	821.612531517601	36.3914350327946	4.4968	6.3746e-40	5.106e-38
c47052_g1	155.322821686976	0	Inf	6.4045e-40	5.1221e-38
c69159_g1	154.704430653263	0	Inf	6.7344e-40	5.3778e-38
c65910_g1	576.692171493831	9697.42814465882	-4.0717	7.1965e-40	5.7381e-38
c19303_g1	888.54942203005	0.610990949777157	10.506	7.4133e-40	5.902e-38
c66736_g6	165.56011096762	0	Inf	7.8972e-40	6.2777e-38
c60332_g1	1031.50998524798	3.68464096646848	8.129	8.5647e-40	6.798e-38
c53288_g2	426.576931519624	2.12943293469384	7.6462	9.0824e-40	7.198e-38
c46603_g1	2169.36870984002	119.65845832247	4.1803	1.0293e-39	8.1455e-38
c67391_g2	379.198083317383	8.06767030509589	5.5547	1.4352e-39	1.134e-37
c2274_g1	631.238512396413	26.146281905193	4.5935	1.9107e-39	1.5075e-37
c62139_g1	1488.27503767774	79.6409663552642	4.224	1.9313e-39	1.5214e-37
c61102_g1	255.994255334185	4.30708227534168	5.8933	2.0205e-39	1.5893e-37
c68151_g1	17.4304497228959	497.644878302965	-4.8354	2.1066e-39	1.6545e-37
c66779_g1	882.82825615256	0.967117800189557	9.8342	2.3011e-39	1.8046e-37
c60014_g1	636.524992887145	0	Inf	2.4927e-39	1.9519e-37
c65437_g1	161.898087623668	0.330811162650489	8.9349	2.6919e-39	2.1048e-37
c91867_g1	251.691030397287	0	Inf	2.8311e-39	2.2104e-37
c50225_g1	527.558227958871	18.3636213263634	4.8444	3.0109e-39	2.3472e-37
c20610_g1	1378.17436812061	4.075118894169	8.4017	3.3456e-39	2.6042e-37
c66616_g2	269.68314769248	5.26033474686536	5.68	3.4874e-39	2.7106e-37
c85894_g1	2943.98043915668	171.152911713253	4.1044	3.5447e-39	2.7511e-37
c85862_g1	8.97893858745418	348.946862447782	-5.2803	3.9295e-39	3.0452e-37
c97364_g1	22041.5053412286	28.8662200410418	9.5766	4.0912e-39	3.1658e-37
c80205_g1	1936.55836413582	4.62644307889613	8.7094	4.6449e-39	3.589e-37
c85841_g1	777.551434436939	0	Inf	4.7391e-39	3.6564e-37
c66239_g6	1010.29460753392	4.97111957021249	7.667	4.9283e-39	3.7968e-37
c51527_g1	75.5703039507881	1441.69179814794	-4.2538	4.9958e-39	3.8432e-37
c40347_g1	159.358202771034	0.29404511579254	9.082	5.562e-39	4.2725e-37
c68022_g1	1315.31827129615	0.967117800189557	10.409	5.6569e-39	4.339e-37
c22030_g1	183.754761182468	1.21294651002811	7.2431	5.9989e-39	4.5946e-37
c58782_g1	236.994706780046	3.62255923184862	6.0317	7.1454e-39	5.4647e-37
c61135_g1	146.692939878488	0	Inf	7.5106e-39	5.7357e-37
c65085_g1	0.388513101561899	674.060331904324	-10.761	7.7747e-39	5.9288e-37
c64965_g1	158.353767409299	0.305495474888578	9.0178	7.8374e-39	5.9679e-37
c86450_g1	2.47566081881649	221.815652665156	-6.4854	1.0855e-38	8.2537e-37
c66717_g4	676.215397448888	10770.0403737261	-3.9934	1.1243e-38	8.5364e-37
c64313_g1	1677.76097369685	94.6408482223171	4.1479	1.1305e-38	8.5709e-37
c45781_g1	1693.44383029432	11.3758651906718	7.2178	1.2412e-38	9.3965e-37
c66099_g2	155.5735232483	0.330811162650489	8.8774	1.5193e-38	1.1486e-36
c42723_g1	3.57969333166227	519.001621508482	-7.1798	1.5634e-38	1.1802e-36
c91823_g1	1568.06132837541	89.3719776403519	4.133	1.568e-38	1.1819e-36
c10031_g1	21.9077140678231	1027.28388149696	-5.5513	1.5903e-38	1.197e-36
c65353_g1	403.538663672715	12.3771675500074	5.027	1.8608e-38	1.3987e-36
c75036_g1	230.687285104917	3.70995665423039	5.9584	2.657e-38	1.9943e-36
c99101_g1	349.566596954515	1.8353878189013	7.5733	2.7928e-38	2.0932e-36
c15296_g1	11749.3043250535	3.46412794439184	11.728	2.825e-38	2.1143e-36
c8757_g1	3688.4653434562	229.760783737315	4.0048	3.1536e-38	2.3569e-36
c65033_g1	26786.5232265766	1775.84917262447	3.9149	4.0784e-38	3.0437e-36
c85742_g1	835.81316761661	12781.2160362876	-3.9347	4.3718e-38	3.258e-36
c64161_g1	309.589670975039	8.25803770027095	5.2284	5.7225e-38	4.2586e-36
c68089_g1	537.808453522041	22.4778379778892	4.5805	5.7437e-38	4.2683e-36
c50218_g1	40.1721317369011	835.051698300816	-4.3776	6.5793e-38	4.8823e-36
c37186_g1	16790.6986869109	326.420808063939	5.6848	6.8377e-38	5.0669e-36
c16421_g1	150.987298279659	0.305495474888578	8.9491	7.1244e-38	5.272e-36
c61546_g1	812.974403322673	41.2133252232186	4.302	7.7599e-38	5.7341e-36
c68827_g1	806.535271246911	0.305495474888578	11.366	7.8066e-38	5.7605e-36
c64825_g2	140.562398474499	0	Inf	8.4835e-38	6.2512e-36
c67530_g1	87.9789342699031	10290.9182220447	-6.87	8.6314e-38	6.3513e-36
c45382_g1	1526.88116154984	3.07365001669133	8.9564	9.9602e-38	7.3188e-36
c25247_g1	289.350513766314	0.661622325300979	8.7726	1.0352e-37	7.5957e-36
c64781_g3	151.002468734513	0.305495474888578	8.9492	1.1243e-37	8.2382e-36
c69035_g1	140.346712625569	0	Inf	1.1528e-37	8.4352e-36
c64923_g1	158.769889493916	0.661622325300979	7.9067	1.2424e-37	9.0786e-36
c43187_g1	669.596059943057	32.0388010982819	4.3854	1.2949e-37	9.4485e-36
c69712_g1	157.962785534198	0.599540590681118	8.0415	1.3271e-37	9.6705e-36
c75053_g1	332.759431758385	1.2611629159821	8.0436	1.4795e-37	1.0766e-35
c64634_g2	546.267371386822	0.29404511579254	10.859	1.5374e-37	1.1172e-35
c40032_g1	549.843478041334	13.5623834027038	5.3413	2.1779e-37	1.5804e-35
c65335_g1	763.088153141664	38.1027426415273	4.3239	2.3454e-37	1.6996e-35
c15489_g1	9839.38681211232	669.698494966937	3.877	2.5321e-37	1.8324e-35
c60406_g1	6483.67301156903	37.3195383346985	7.4407	2.5769e-37	1.8622e-35
c80106_g1	352.575199276408	11.2605705928162	4.9686	2.6129e-37	1.8856e-35
c86278_g1	347.098919369025	0	Inf	2.9714e-37	2.1414e-35
c15249_g1	638.29241576799	30.4883397465759	4.3879	3.6052e-37	2.5946e-35
c12581_g1	3734.76068573057	19.9694607336619	7.5471	3.7873e-37	2.7219e-35
c97599_g1	318.743239341737	2.47169445644037	7.0108	3.982e-37	2.8579e-35
c65262_g2	845.310325217572	45.005682842549	4.2313	5.3427e-37	3.8293e-35
c66264_g1	235.368417737306	4.53904565651436	5.6964	5.9208e-37	4.2378e-35
c65397_g1	281.430746663228	7.37590235289333	5.2538	6.0524e-37	4.3261e-35
c69597_g1	14.8020700621011	409.055063820265	-4.7884	6.7197e-37	4.7966e-35
c57058_g2	161.252196543359	0.918901394235569	7.4552	6.8983e-37	4.9174e-35
c52690_g1	612.378033226823	0	Inf	7.4911e-37	5.3327e-35
c42774_g1	279.477714872602	2.47410942601021	6.8197	9.2714e-37	6.5911e-35
c91777_g1	840.285849354128	4.37157897953137	7.5866	9.7166e-37	6.8983e-35
c44071_g1	134.090316366066	0	Inf	9.7432e-37	6.9078e-35
c85879_g1	632.019965342509	4.27031622848373	7.2095	1.0582e-36	7.4926e-35
c64468_g1	219.705392121424	0	Inf	1.2188e-36	8.618e-35
c80078_g1	369.536887067297	13.4063670848168	4.7847	1.2846e-36	9.071e-35
c97915_g1	378.188089441835	0.305495474888578	10.274	1.4581e-36	1.0282e-34
c67161_g1	150.834951935977	0.624856278443029	7.9152	1.5219e-36	1.0718e-34
c65163_g1	575.463635404122	0	Inf	1.5999e-36	1.1252e-34
c79874_g1	182.881383011329	2840.73576947906	-3.9573	1.8777e-36	1.3188e-34
c65106_g5	25.7020055315995	551.156966820823	-4.4225	2.0803e-36	1.4591e-34
c47243_g1	588.839136214483	22.2802256740046	4.724	2.1056e-36	1.4749e-34
c57721_g2	4047.77050425261	87.4759655313632	5.5321	2.3399e-36	1.6369e-34
c61023_g1	352.275181391731	0	Inf	2.567e-36	1.7933e-34
c65369_g1	890.51565776516	28.5306621983227	4.9641	2.7893e-36	1.946e-34
c77334_g1	290.547233637807	2.42347805048638	6.9055	2.8753e-36	2.0034e-34
c67976_g1	12346.4087610525	78.453710244538	7.298	3.5666e-36	2.4817e-34
c65702_g1	158.72661311913	2417.64119860956	-3.929	3.7869e-36	2.6315e-34
c65475_g1	2294.12065799119	153.279823398318	3.9037	3.889e-36	2.6989e-34
c1276_g1	140.009473408071	0.29404511579254	8.8953	3.9527e-36	2.7394e-34
c50718_g1	887.364415292411	50.6752740439915	4.1302	3.9578e-36	2.7394e-34
c51285_g2	296.359774391057	9.13122091719342	5.0204	4.0253e-36	2.7824e-34
c57584_g1	585.286526377097	3.65932527870657	7.3214	4.0528e-36	2.7978e-34
c62331_g1	306.082913996268	7836.93467369315	-4.6783	4.3715e-36	3.0138e-34
c13104_g1	1048.16843974917	63.0297073939489	4.0557	4.5166e-36	3.1098e-34
c47156_g1	983.694488771982	57.9178942790478	4.0861	5.1484e-36	3.5401e-34
c2316_g1	13520.5154764416	546.085710002325	4.6299	5.4784e-36	3.7621e-34
c60866_g1	476.286267142576	2.24214604483753	7.7308	6.4424e-36	4.4183e-34
c67837_g1	144647.300200574	10519.5807486998	3.7814	6.5513e-36	4.4871e-34
c40676_g1	709.99240257056	2.52232583196419	8.1369	6.9402e-36	4.7473e-34
c53929_g1	247.017398337299	0.636306637539068	8.6007	8.3903e-36	5.7318e-34
c50562_g1	174.924845823383	0	Inf	8.5341e-36	5.8224e-34
c67095_g5	175.329880249726	0	Inf	1.1217e-35	7.6428e-34
c55696_g1	848.612717380728	20.6858366258022	5.3584	1.1392e-35	7.7517e-34
c67609_g7	1461.52334898168	34.2807806249774	5.4139	1.3063e-35	8.8773e-34
c64124_g1	97.9035186692302	2099.37579030562	-4.4225	1.3597e-35	9.2284e-34
c65234_g2	485.509186002462	11.5016526225862	5.3996	1.3844e-35	9.3839e-34
c62511_g1	534.104548727254	20.8607147296368	4.6783	1.5335e-35	1.0381e-33
c66495_g1	3713.26768859244	265.663974881598	3.805	1.8654e-35	1.2612e-33
c62363_g1	1562.34478504634	1.48167593805874	10.042	1.9611e-35	1.3242e-33
c60025_g1	115.898850143277	1766.54249051631	-3.93	2.0375e-35	1.374e-33
c67965_g1	2443.66405335007	86.058161808741	4.8276	2.0718e-35	1.3954e-33
c63795_g1	224.532348896726	3207.63191671721	-3.8365	2.1757e-35	1.4634e-33
c92911_g1	125.672082072674	0	Inf	2.2252e-35	1.4948e-33
c67325_g3	364.27730156727	0	Inf	2.3106e-35	1.5502e-33
c64744_g10	239.855915398732	0.610990949777157	8.6168	2.9664e-35	1.9877e-33
c39762_g1	594.839010063184	11.6258160918259	5.6771	3.0982e-35	2.0733e-33
c63245_g1	22.4510422866063	16926.6776618169	-9.5583	3.4999e-35	2.3391e-33
c56582_g1	1178.09419828652	0	Inf	3.545e-35	2.3663e-33
c74196_g1	422.053564212752	18.9680751152553	4.4758	3.6323e-35	2.4214e-33
c59790_g1	579.380801328323	2.82782130685277	7.6787	3.8207e-35	2.5438e-33
c4628_g1	852.752462626755	21.9175616627069	5.282	5.0368e-35	3.3492e-33
c28601_g1	8704.49511114477	66.751864377612	7.0268	5.2518e-35	3.4878e-33
c68188_g1	925.674757884343	0.610990949777157	10.565	5.392e-35	3.5764e-33
c5221_g1	17508.9725715619	654.103486608803	4.7424	7.1603e-35	4.7433e-33
c66227_g1	522.081233241691	26.1986205024625	4.3167	8.1322e-35	5.3803e-33
c20525_g1	213.283232618404	2956.24391135929	-3.7929	8.3213e-35	5.4984e-33
c51354_g1	57654.6421819339	4547.63347998902	3.6642	8.6697e-35	5.7215e-33
c69548_g1	725.82696904286	0.918901394235569	9.6255	8.6933e-35	5.7298e-33
c80561_g1	247.014060128588	1.22439686912415	7.6564	1.0821e-34	7.1233e-33
c37489_g1	15.5391580991502	10369.0338385556	-9.3822	1.1566e-34	7.604e-33
c25922_g1	2303.40401265439	165.347498216448	3.8002	1.1766e-34	7.7259e-33
c55952_g1	725.740848347728	42.3297556622677	4.0997	1.213e-34	7.9549e-33
c49633_g1	121.936470813578	0	Inf	1.2462e-34	8.1623e-33
c29580_g1	554.074591189044	0.29404511579254	10.88	1.4288e-34	9.3469e-33
c57230_g1	380.087145199818	0.610990949777157	9.281	1.5025e-34	9.8169e-33
c86410_g1	143.908890758697	0.992433487951468	7.18	1.5133e-34	9.8751e-33
c66912_g4	219.455172403579	1.88601919442513	6.8624	1.6561e-34	1.0793e-32
c52010_g1	30.937196227424	1602.06022213011	-5.6944	1.7147e-34	1.1161e-32
c21792_g1	27.524756541185	541.484456855978	-4.2981	1.9915e-34	1.2947e-32
c85732_g1	2605.56789209124	190.29961213849	3.7753	2.0095e-34	1.3048e-32
c74481_g1	11.5832808489451	322.244551079421	-4.798	2.1141e-34	1.371e-32
c37511_g1	1520.2323529782	2.77960490089879	9.0952	2.1755e-34	1.4091e-32
c86874_g1	119.910457389867	0	Inf	2.3429e-34	1.5157e-32
c61839_g1	740.869398413326	3.41591153843785	7.7608	2.452e-34	1.5843e-32
c60713_g1	333.910609669799	26519.510307955	-6.3114	2.4622e-34	1.5889e-32
c63551_g1	309.814005486776	0	Inf	2.5953e-34	1.6728e-32
c63630_g1	307.907061155975	11.3660387942504	4.7597	2.9862e-34	1.9223e-32
c13044_g1	4311.6573811062	65.2762673561992	6.0455	3.5665e-34	2.2931e-32
c85789_g1	38306.2560903633	776.098525388125	5.6252	3.7521e-34	2.4095e-32
c57199_g1	118.825415384065	0	Inf	4.9442e-34	3.1711e-32
c97487_g1	226.17182146426	2.13184790426368	6.7292	4.999e-34	3.2023e-32
c21043_g1	593.181912951932	33.9549659196087	4.1268	5.2374e-34	3.351e-32
c15335_g1	1915.7999156989	34.2608363796656	5.8052	6.1888e-34	3.9549e-32
c47302_g1	799.217515849964	10170.4122605954	-3.6696	6.7586e-34	4.3138e-32
c12584_g1	0	350.451147469376	-Inf	6.8773e-34	4.3842e-32
c21880_g1	964.986512627957	0.955667441093519	9.9798	7.5585e-34	4.8126e-32
c7975_g1	22.5815715360853	828.09021638169	-5.1966	8.4373e-34	5.3656e-32
c63665_g1	148.459370111749	0	Inf	8.6316e-34	5.4825e-32
c37931_g1	324.179735299699	12.8844807791671	4.6531	9.3264e-34	5.9167e-32
c22190_g1	716.730028250899	43.4047566334613	4.0455	9.479e-34	6.0062e-32
c66876_g1	334.075235816185	13.8220774412082	4.5951	1.0984e-33	6.9514e-32
c91555_g1	1398.11219571119	7.79652590749543	7.4864	1.1453e-33	7.2394e-32
c64916_g1	31.7023750910076	606.235131098242	-4.2572	1.1584e-33	7.3133e-32
c92789_g1	151.092438851183	1.62874012549054	6.5355	1.3654e-33	8.6099e-32
c46345_g1	175.995601494178	0.624856278443029	8.1378	1.4385e-33	9.0602e-32
c68001_g1	0.996919695936633	150.085882052861	-7.2341	1.4875e-33	9.3575e-32
c42978_g1	649.428255250978	39.561684379536	4.037	1.7924e-33	1.1262e-31
c67621_g3	13904.0529744617	1147.15802098628	3.5994	1.8468e-33	1.159e-31
c40640_g2	329.259957070373	7.25003166190797	5.5051	2.0227e-33	1.2678e-31
c62699_g2	938.262815180355	62.8319285719223	3.9004	2.0394e-33	1.2768e-31
c91900_g1	703.76915912325	0.330811162650489	11.055	2.0543e-33	1.2846e-31
c58589_g1	431.695148580336	21.6348836469393	4.3186	2.1439e-33	1.3391e-31
c97526_g1	472.613935015136	0.967117800189557	8.9328	2.8475e-33	1.7764e-31
c64599_g1	264.452164640539	9.28965220465021	4.8312	3.2506e-33	2.0254e-31
c66804_g2	268.447374183482	9.74462683654042	4.7839	3.6629e-33	2.2796e-31
c18704_g1	317.250599884267	2.15474862245576	7.202	4.0381e-33	2.5102e-31
c64420_g2	113.197519036193	0	Inf	4.1012e-33	2.5464e-31
c64066_g1	387.581302307102	0.305495474888578	10.309	4.2071e-33	2.6091e-31
c67025_g2	936.816016349164	2.66930676032494	8.4552	4.3166e-33	2.6738e-31
c61758_g1	316.788265492521	13.2731682260509	4.5769	5.0427e-33	3.1199e-31
c52644_g2	8.39000434360182	260.307623983249	-4.9554	5.1601e-33	3.1887e-31
c92105_g1	238.524706693592	1.79862177204336	7.0511	5.2826e-33	3.2606e-31
c60778_g1	877.221039801761	59.9396938199508	3.8714	5.8415e-33	3.6013e-31
c71163_g1	140.877463192895	1.27261327507814	6.7905	5.9364e-33	3.6555e-31
c65747_g2	924.260956013799	2.2650467630296	8.6726	5.9516e-33	3.6606e-31
c53102_g1	153.159135846283	0.599540590681118	7.997	7.7505e-33	4.7614e-31
c92658_g1	111.820222871228	0	Inf	8.2497e-33	5.0622e-31
c67634_g1	1761.81524147015	91.4865877213425	4.2674	9.1894e-33	5.6323e-31
c85913_g1	2012.53076288921	3.03205403069371	9.3745	9.5615e-33	5.8535e-31
c62531_g1	8353.09883836284	64.1015436988644	7.0258	9.8668e-33	6.0334e-31
c38451_g1	119.541540668685	0.29404511579254	8.6673	1.0316e-32	6.2946e-31
c80072_g1	1040.58825701599	74.7403394204446	3.7994	1.0318e-32	6.2946e-31
c51697_g1	161.565522800134	1.55520803177464	6.6989	1.0854e-32	6.6139e-31
c86127_g1	3114.20991907149	14.3987173136972	7.7568	1.1041e-32	6.72e-31
c61623_g1	439.244881876076	1.92278524128308	7.8357	1.1314e-32	6.878e-31
c59120_g1	132.584338758426	0.893585706473658	7.2131	1.252e-32	7.6026e-31
c58170_g1	508.40990587097	0.29404511579254	10.756	1.2625e-32	7.6573e-31
c40206_g1	129.036695428744	0	Inf	1.304e-32	7.9001e-31
c85796_g1	3233.35738526374	262.941081185195	3.6202	1.4955e-32	9.0498e-31
c56233_g1	143.1531847129	3612.7966122897	-4.6575	1.545e-32	9.3384e-31
c98967_g1	467.938128338964	5.15245157586135	6.5049	1.6317e-32	9.8515e-31
c66324_g1	1449.78425504164	6.27146350262237	7.8528	1.6974e-32	1.0236e-30
c20105_g1	109.532654011683	0	Inf	2.0719e-32	1.248e-30
c66975_g1	318.884652652522	14.1414382447626	4.495	2.1801e-32	1.3117e-30
c80334_g1	141.970765861088	0.916486424665735	7.2753	2.2932e-32	1.3782e-30
c16187_g1	144.827548554248	0	Inf	2.4669e-32	1.4808e-30
c56366_g1	138.452579321266	0.330811162650489	8.7092	2.5925e-32	1.5545e-30
c64884_g1	207.843179761365	6.00031910502191	5.1143	2.7456e-32	1.6444e-30
c63938_g1	108.271710106373	0	Inf	3.344e-32	2.0005e-30
c65128_g1	282.238083997987	3448.16577639903	-3.6108	3.4071e-32	2.0359e-30
c4907_g1	3496.16569013895	289.988068497616	3.5917	3.4746e-32	2.0739e-30
c50171_g1	292.669521097314	0.330811162650489	9.789	3.9302e-32	2.3432e-30
c66871_g1	3.82929208277362	646.405683640592	-7.3992	4.0874e-32	2.4341e-30
c91625_g1	376.534424382357	5242.49036396092	-3.7994	4.1527e-32	2.4702e-30
c61574_g1	480.306168521029	0	Inf	4.9003e-32	2.9116e-30
c43020_g1	1889.26867698867	3.07123504712149	9.2648	4.9658e-32	2.9472e-30
c65768_g1	2210.62742903193	97.6435895818886	4.5008	5.2514e-32	3.1132e-30
c97775_g1	428.288579941337	3.37673052201007	6.9868	5.4081e-32	3.2025e-30
c37591_g1	7.61717069096378	1747.05648786993	-7.8415	5.4822e-32	3.2426e-30
c66425_g1	178.428979403239	4.01786709868881	5.4728	5.9197e-32	3.4975e-30
c59738_g1	2188.55385384543	12.39282335949	7.4643	6.26e-32	3.6944e-30
c66824_g2	145.044600366503	1.87456883532909	6.2738	6.5323e-32	3.8508e-30
c62242_g1	54.5779245632029	793.171337726031	-3.8612	8.0086e-32	4.7157e-30
c91662_g1	60.9606575216995	857.828660837223	-3.8147	8.9543e-32	5.2667e-30
c55052_g2	2613.96746432186	219.949660975113	3.571	1.1835e-31	6.9532e-30
c53294_g1	115.672077044797	1460.51147629193	-3.6584	1.2645e-31	7.4209e-30
c65015_g1	469.52669952073	3.78107377837646	6.9563	1.5003e-31	8.7946e-30
c20285_g1	2919.36758990846	8.01703892957207	8.5084	1.5367e-31	8.9982e-30
c43179_g1	119.312283703269	0.624856278443029	7.577	1.6716e-31	9.7771e-30
c42977_g1	407.312752882775	0.29404511579254	10.436	1.7226e-31	1.0064e-29
c74155_g1	3994.76028107633	344.927413061674	3.5337	1.7245e-31	1.0064e-29
c65412_g2	435.825765363692	26.1650604320696	4.058	2.0097e-31	1.1715e-29
c66008_g1	64.2342922026709	878.445670465562	-3.7735	2.8514e-31	1.6604e-29
c67162_g5	198.52712598627	5.83938958892424	5.0874	3.0363e-31	1.7661e-29
c91748_g1	99.3922593248456	1253.3129710255	-3.6565	3.1226e-31	1.8143e-29
c61162_g1	645.11552771822	0.599540590681118	10.071	3.2259e-31	1.8722e-29
c64421_g1	101.449935158842	1279.55173162045	-3.6568	3.5151e-31	2.0378e-29
c91709_g1	563.696236456026	8.0929859928578	6.1221	3.6279e-31	2.1009e-29
c65795_g1	800.000841872092	57.8533975748581	3.7895	3.699e-31	2.1397e-29
c79868_g1	9196.80323950673	840.647505806679	3.4516	4.2338e-31	2.4463e-29
c97714_g1	139.835558438623	1.86070350666322	6.2317	4.3491e-31	2.5102e-29
c65894_g1	204.996754414562	6.46424586736727	4.987	4.4251e-31	2.5512e-29
c66455_g4	182.4271395632	2.12943293469384	6.4207	4.6049e-31	2.652e-29
c91506_g1	9098.39128356473	106570.249565743	-3.55	5.3693e-31	3.0888e-29
c28564_g1	52.930563831574	751.246632429257	-3.8271	5.4228e-31	3.1162e-29
c68567_g1	157.245169847671	3.14718211040722	5.6428	5.7046e-31	3.2745e-29
c60212_g1	142.757170630214	0.955667441093519	7.2228	6.0543e-31	3.4715e-29
c12607_g1	163.256889809743	1924.28066601067	-3.5591	6.2099e-31	3.5568e-29
c61143_g1	11.4878762483209	1811.07271370918	-7.3006	6.3241e-31	3.6183e-29
c64736_g1	632.681677622477	14.389681924171	5.4584	6.4933e-31	3.711e-29
c63568_g2	349.052789999305	2.15233365288592	7.3414	7.202e-31	4.1116e-29
c62837_g1	734.205901230308	0	Inf	7.2223e-31	4.1187e-29
c86048_g1	521.781215357014	0.58809023158508	9.7932	7.746e-31	4.4125e-29
c74405_g1	449.127680302524	0.29404511579254	10.577	7.93e-31	4.5125e-29
c66721_g1	336.09014730567	3.84557048256615	6.4495	8.73e-31	4.9623e-29
c74692_g1	1915.1714357302	4.23355018162578	8.8214	9.3881e-31	5.3306e-29
c65226_g15	232.087640297554	9.18426726228708	4.6594	9.9943e-31	5.6687e-29
c68261_g1	359.271988394874	19.6843677483245	4.19	1.0081e-30	5.7116e-29
c61339_g1	557.232385231912	7.36024654341076	6.2424	1.0681e-30	6.0448e-29
c50431_g1	27.2016943135105	450.33201084301	-4.0492	1.0797e-30	6.1041e-29
c64991_g1	1278.69957436906	105.34105924088	3.6015	1.1774e-30	6.6493e-29
c25108_g1	51.041740981367	2513.22697293978	-5.6217	1.3134e-30	7.4092e-29
c68569_g1	204.633863365996	1.60342443772863	6.9957	1.3786e-30	7.7688e-29
c66769_g1	0.342907076492678	116.75369047841	-8.4114	1.3984e-30	7.8718e-29
c56506_g1	10331.7072134261	968.61301106692	3.415	1.4545e-30	8.1789e-29
c85798_g1	767.833604877101	2.80250561909086	8.0979	1.527e-30	8.5775e-29
c74534_g1	1739.27449303743	10.4013359636307	7.3856	1.5703e-30	8.8116e-29
c61779_g2	111.552875546541	0	Inf	1.8016e-30	1.0098e-28
c4241_g1	825.230792543166	6.17020075157473	7.0633	1.827e-30	1.023e-28
c66130_g3	0.327006309721977	155.155099981471	-8.8902	2.0138e-30	1.1264e-28
c69039_g1	99.7521699783219	0	Inf	2.0175e-30	1.1272e-28
c45625_g2	273.564722217745	12.6850779944658	4.4307	2.2026e-30	1.2293e-28
c97313_g1	1861.03633858061	8.4491128432702	7.7831	2.2116e-30	1.2331e-28
c66908_g1	1588.362446485	2.8139559781869	9.1407	2.3206e-30	1.2925e-28
c63348_g1	218.15848288268	0	Inf	2.4702e-30	1.3743e-28
c45433_g1	1009.77353338134	3.40446117934181	8.2124	2.6653e-30	1.4813e-28
c94502_g1	167.777306499598	0	Inf	2.7639e-30	1.5345e-28
c59182_g1	22446.3829819634	1200.98564084624	4.2242	2.8569e-30	1.5844e-28
c46358_g1	1798.64367773194	88.1445413129048	4.3509	2.9952e-30	1.6594e-28
c55753_g1	105.112579878252	1414.03386192607	-3.7498	3.6672e-30	2.0295e-28
c68338_g1	1357.40242239929	116.447112544157	3.5431	3.8831e-30	2.1467e-28
c50646_g1	242.993973937964	0	Inf	4.6046e-30	2.5429e-28
c21892_g1	3.54789179812086	164.369388301402	-5.5338	5.233e-30	2.887e-28
c74370_g1	724.656909560862	2.31567813855343	8.2897	6.1196e-30	3.3725e-28
c65795_g3	142.972359950989	0.88213534737762	7.3405	6.4339e-30	3.542e-28
c76379_g1	286.220125109534	0	Inf	6.8545e-30	3.7696e-28
c61590_g1	161.848770891592	4.02690248821501	5.3288	6.9004e-30	3.7909e-28
c57523_g1	1567.96352883334	138.801827836915	3.4978	7.4227e-30	4.0736e-28
c62340_g1	133.492515177763	1532.44039890795	-3.521	7.432e-30	4.0744e-28
c20578_g1	26.3715464195183	592.593221130202	-4.49	7.7785e-30	4.2599e-28
c67999_g1	2457.89572235169	225.942027423602	3.4434	7.9158e-30	4.3306e-28
c62131_g1	126.261140346384	1.55520803177464	6.3432	8.8737e-30	4.8496e-28
c62659_g1	6422.65327964335	613.596086028174	3.3878	9.009e-30	4.9184e-28
c67478_g2	11.0972668715161	544.342632804016	-5.6162	9.7959e-30	5.3424e-28
c15059_g1	46.8521657468212	635.565569354098	-3.7619	1.0958e-29	5.9703e-28
c7595_g1	1386.00261064013	2.69220747851701	9.0079	1.215e-29	6.6124e-28
c8143_g1	140.097237904316	2.48314481553641	5.8181	1.2638e-29	6.8711e-28
c68240_g1	1914.57240285229	39.9290950709023	5.5834	1.4138e-29	7.6788e-28
c56056_g1	975.48004442511	4.85840646006881	7.6495	1.4281e-29	7.7481e-28
c67326_g5	1141.38871441737	99.1060703326467	3.5257	1.4454e-29	7.8338e-28
c7687_g1	118.923149634973	1.1876308222662	6.6458	1.5857e-29	8.5853e-28
c65930_g1	116.224893174764	1335.70556203	-3.5226	1.6115e-29	8.716e-28
c100143_g1	102.113808187767	0.305495474888578	8.3848	1.702e-29	9.1963e-28
c52098_g1	2907.69527155752	272.353397830737	3.4163	1.8637e-29	1.0059e-27
c74717_g1	94.3066977307267	0	Inf	2.1211e-29	1.1437e-27
c4578_g1	1930.59822363006	177.710800711418	3.4414	2.3287e-29	1.2543e-27
c65469_g1	233.98779886575	1.52989234401273	7.2569	2.7751e-29	1.4933e-27
c45639_g1	145.339820236082	1599.21961987005	-3.4599	3.1456e-29	1.6909e-27
c46830_g1	46.5770542878971	619.53782073607	-3.7335	3.1619e-29	1.6979e-27
c65907_g1	39.6948753587395	549.5527102482	-3.7912	3.1817e-29	1.7068e-27
c41727_g2	106.756120557691	0.624856278443029	7.4166	3.4134e-29	1.8293e-27
c65158_g2	1964.23950576325	6.51246227332126	8.2366	3.4926e-29	1.8698e-27
c51725_g1	106.387700773386	0.58809023158508	7.4991	3.9921e-29	2.135e-27
c67864_g1	126.711408708224	1.87215386575925	6.0807	4.1968e-29	2.2422e-27
c67603_g2	3809.65124525501	148.634352015332	4.6798	4.3588e-29	2.3264e-27
c64594_g4	43.9648087689135	596.066925146545	-3.7611	5.1417e-29	2.7414e-27
c71439_g1	92.0469863226755	0	Inf	5.228e-29	2.7847e-27
c42900_g1	36.2771403118018	534.370705186415	-3.8807	7.6655e-29	4.0788e-27
c66049_g1	5240.85972739001	517.437587466533	3.3403	8.0369e-29	4.2721e-27
c64941_g1	818.753354700444	71.7337256467708	3.5127	8.2871e-29	4.4007e-27
c56531_g1	4833.10119286613	484.969293577196	3.317	9.0225e-29	4.7863e-27
c67344_g1	123.15438681254	1.77572105385128	6.1159	1.0543e-28	5.5871e-27
c91821_g1	294.806312764748	6.45279550827123	5.5137	1.1512e-28	6.0947e-27
c65079_g1	982.277548189573	26.8191880714479	5.1948	1.1997e-28	6.3452e-27
c57996_g1	448.386617587909	4474.42029448996	-3.3189	1.3128e-28	6.9362e-27
c13065_g1	9.63295120689814	13520.4405238568	-10.455	1.3357e-28	7.0498e-27
c64208_g1	186.359491035652	1.54134270310876	6.9178	1.3657e-28	7.201e-27
c37247_g2	29996.3226578458	2367.55626334002	3.6633	1.3704e-28	7.2187e-27
c91858_g1	367.876094751159	0	Inf	1.4207e-28	7.4762e-27
c61577_g1	492.453646906847	23.3715069434339	4.3972	1.7944e-28	9.4332e-27
c56419_g1	1105.69462261751	101.533046085695	3.4449	2.1465e-28	1.1273e-26
c80038_g1	380.903473100162	25.7166229610647	3.8887	2.227e-28	1.1684e-26
c64176_g1	131.409311542556	2.43492840958242	5.754	2.4529e-28	1.2856e-26
c80415_g1	102.457336230993	1128.78723855753	-3.4617	2.6295e-28	1.3768e-26
c62970_g1	116.612164342858	1272.74118438677	-3.4481	2.9766e-28	1.5556e-26
c67005_g10	10245.4240729639	722.688741408496	3.8255	2.9768e-28	1.5556e-26
c64346_g2	149.950812915944	1642.11856129893	-3.453	3.4986e-28	1.8264e-26
c66263_g2	88.4994670228505	0	Inf	3.6684e-28	1.9131e-26
c64616_g1	16273.3602391062	1711.23036573453	3.2494	4.3834e-28	2.2837e-26
c43091_g1	1988.73644955896	198.169420362488	3.327	5.7965e-28	3.017e-26
c69125_g1	406.099138779482	0	Inf	6.2216e-28	3.2351e-26
c56893_g1	113.886283806196	1.59197407863259	6.1606	6.7637e-28	3.5134e-26
c100398_g1	86.5640446825443	0	Inf	6.9885e-28	3.6266e-26
c67460_g1	78.539524190905	848.868236960547	-3.434	8.6402e-28	4.4793e-26
c88387_g1	243.964650614171	12.7929611654698	4.2532	9.4521e-28	4.8954e-26
c67950_g1	86.9514549738933	24632.4041514299	-8.1461	1.1641e-27	6.023e-26
c20129_g1	24.6513431780604	362.025540813714	-3.8764	1.1767e-27	6.0823e-26
c67122_g1	664.105061646226	10.530246112939	5.9788	1.2781e-27	6.5999e-26
c45408_g1	2201.67607703226	226.836737173255	3.2789	1.3669e-27	7.0518e-26
c47239_g1	116.292922167373	0.58809023158508	7.6275	1.483e-27	7.6428e-26
c43689_g1	606.970169086296	51.7116352284394	3.5531	1.6723e-27	8.6103e-26
c61651_g1	105.247922644951	0.305495474888578	8.4284	1.7443e-27	8.9722e-26
c80014_g1	707.453416931172	5.45553208118009	7.0188	1.9369e-27	9.9528e-26
c66137_g1	327.432064916741	3107.98401464765	-3.2467	2.3307e-27	1.1965e-25
c16157_g1	874.521168501065	80.1254210887442	3.4482	2.3516e-27	1.2059e-25
c62035_g1	128.745186266172	2.79105525999482	5.5276	2.3537e-27	1.2059e-25
c47169_g1	306.038704530043	0	Inf	2.4267e-27	1.2421e-25
c52500_g1	161.088266421973	5.63274189551347	4.8379	2.4399e-27	1.2476e-25
c57573_g1	3311.08104912183	354.688653232735	3.2227	2.4998e-27	1.277e-25
c97550_g1	46.7245871143597	578.332782483064	-3.6296	2.6396e-27	1.3471e-25
c62996_g1	80.0686550780017	870.983953342775	-3.4433	2.6866e-27	1.3698e-25
c57087_g1	1204.47078955469	118.340834617903	3.3474	2.7601e-27	1.4059e-25
c39919_g1	1812.37244255643	185.695903259644	3.2869	3.0464e-27	1.5502e-25
c21090_g1	200.87804944446	9.46444704941375	4.4077	3.1014e-27	1.5767e-25
c43482_g1	190.870514066108	2.38912697319827	6.32	3.5216e-27	1.7886e-25
c45664_g1	1844.99798340085	21.2649747269321	6.439	3.5839e-27	1.8185e-25
c97275_g1	93.8686345220481	0.29404511579254	8.3185	3.8011e-27	1.9268e-25
c67550_g3	110.867061393556	1.57810874996671	6.1345	3.8932e-27	1.9716e-25
c80100_g1	1285.63737927571	0.893585706473658	10.491	4.0455e-27	2.0468e-25
c55015_g1	83.6945754014673	0	Inf	4.1863e-27	2.1159e-25
c40041_g1	656.881340786456	59.1021106578228	3.4744	5.0123e-27	2.531e-25
c80645_g1	463.439046899833	37.5930144427977	3.6238	6.0666e-27	3.0604e-25
c62979_g2	82.7855446403557	0	Inf	7.001e-27	3.5284e-25
c67120_g1	100.826109641176	0.661622325300979	7.2516	7.0716e-27	3.5606e-25
c97540_g1	573.686133014708	0	Inf	7.2157e-27	3.6296e-25
c62505_g1	7.69852233162191	6711.22574082166	-9.7678	7.8834e-27	3.9617e-25
c45638_g1	670.900095819704	6060.34084754057	-3.1752	8.0992e-27	4.0662e-25
c47173_g1	503.257307931826	5043.5815472534	-3.3251	8.4814e-27	4.2541e-25
c18060_g1	552.023188678656	48.2590409022146	3.5159	8.6965e-27	4.3578e-25
c37548_g1	370.964200498183	0.330811162650489	10.131	9.9564e-27	4.9844e-25
c64138_g1	1148.04966489463	17.4765727807751	6.0376	1.029e-26	5.1464e-25
c68285_g1	341.987566003136	0	Inf	1.0815e-26	5.4037e-25
c74452_g1	213.850940956715	0	Inf	1.0956e-26	5.4693e-25
c55746_g2	94.6068400539847	0.661622325300979	7.1598	1.1168e-26	5.5698e-25
c8400_g1	123.153050627287	0	Inf	1.1533e-26	5.7461e-25
c45593_g1	298.732266475012	19.9157066407441	3.9069	1.1833e-26	5.8901e-25
c68095_g1	941.158294106121	91.4953733336556	3.3627	1.1933e-26	5.9341e-25
c43974_g1	10857.1055703253	1278.48825988729	3.0861	1.2363e-26	6.1423e-25
c97390_g1	1861.61799866592	196.467065157839	3.2442	1.2876e-26	6.3909e-25
c58684_g1	1019.74129949495	79.5281699860494	3.6806	1.4087e-26	6.9858e-25
c88572_g1	80.6434123320304	0	Inf	1.415e-26	7.01e-25
c63821_g1	20.9660123379978	348.370555703018	-4.0545	1.4292e-26	7.0738e-25
c66750_g1	111.06599213394	1.84925314756718	5.9083	1.475e-26	7.2937e-25
c94734_g1	397.002605998904	1.79862177204336	7.7861	1.5909e-26	7.8593e-25
c66907_g2	97.9629291858272	0.955667441093519	6.6796	1.5937e-26	7.8656e-25
c14965_g1	800.269247952968	23.6099242264208	5.083	1.7735e-26	8.7451e-25
c60294_g1	168.278103340187	6.96743690521147	4.5941	2.0518e-26	1.0108e-24
c67276_g2	174.791862485039	7.47958007351081	4.5465	2.1108e-26	1.0389e-24
c7577_g1	209.31918854887	11.0677882280713	4.2413	2.1394e-26	1.052e-24
c53624_g1	100.764617942733	1246.68954691094	-3.629	2.1711e-26	1.0666e-24
c51149_g1	176.562609298644	1658.33592679454	-3.2315	2.2325e-26	1.0957e-24
c63808_g1	246.573900644667	1.49312629715478	7.3675	2.5624e-26	1.2564e-24
c97401_g1	14.536570544219	10767.1973429085	-9.5327	2.5687e-26	1.2583e-24
c67426_g1	3416.46173272336	187.419535493439	4.1882	2.699e-26	1.3209e-24
c13095_g1	1445.83906809091	0.624856278443029	11.176	2.7524e-26	1.3458e-24
c4896_g1	7.19056723013184	396.720532675295	-5.7859	2.8752e-26	1.4045e-24
c63535_g1	86.3865581293449	0.305495474888578	8.1435	3.0643e-26	1.4955e-24
c66053_g1	4652.87836682448	2.49701014420228	10.864	3.3613e-26	1.6389e-24
c60060_g1	336.823291260672	1.21294651002811	8.1173	3.383e-26	1.648e-24
c81377_g1	443.937101758015	37.338150343433	3.5716	3.4483e-26	1.6783e-24
c51547_g1	1282.69329432754	8.52022996741627	7.2341	3.5803e-26	1.7409e-24
c20522_g1	86.3411854793163	880.657546587868	-3.3505	3.7783e-26	1.8355e-24
c50611_g1	785.170030647373	70.5360605997541	3.4766	4.3938e-26	2.1325e-24
c60472_g1	208.016086172385	0	Inf	4.4213e-26	2.1438e-24
c65204_g1	1853.03356866585	203.197334031198	3.1889	4.679e-26	2.2667e-24
c17023_g1	404.259493538095	1.2611629159821	8.3244	5.1963e-26	2.515e-24
c64609_g3	278.185357025444	0	Inf	5.53e-26	2.674e-24
c21887_g1	2120.59593684646	25.5304610162762	6.3761	6.7526e-26	3.2622e-24
c12125_g1	2.83237238683699	3102.93782337324	-10.097	7.1488e-26	3.4504e-24
c53401_g1	5.27623167211207	550.190141659056	-6.7043	8.7267e-26	4.2081e-24
c66263_g4	209.457745494423	9.54934624315463	4.4551	8.9123e-26	4.2916e-24
c67258_g2	77.9074380108475	0	Inf	8.916e-26	4.2916e-24
c54436_g2	80.711828916333	0	Inf	1.0994e-25	5.287e-24
c64428_g1	117.760079103826	2.77960490089879	5.4048	1.1639e-25	5.592e-24
c61953_g1	1564.13868556102	4.10043458193091	8.5754	1.4256e-25	6.8429e-24
c64730_g1	549.999222149872	2.47410942601021	7.7964	1.4665e-25	7.0331e-24
c66769_g2	2.14655823385163	114.381385033129	-5.7357	1.6003e-25	7.6678e-24
c97881_g1	96.6587239991293	1.24971255688606	6.2732	1.7789e-25	8.5155e-24
c4768_g1	66.0831768868032	681.603117116937	-3.3666	1.9233e-25	9.1986e-24
c62423_g4	82.2457880053242	0.29404511579254	8.1278	1.9261e-25	9.2031e-24
c65383_g1	547.686686490984	51.8653198358275	3.4005	2.0259e-25	9.6716e-24
c30812_g1	182.630014385631	9.47589740850979	4.2685	2.0679e-25	9.8629e-24
c66279_g4	872.566070621991	90.917192757563	3.2626	2.0942e-25	9.9794e-24
c64000_g1	16.0029824840798	253.240839377064	-3.9841	2.1545e-25	1.0248e-23
c65874_g4	135.26115103145	0.305495474888578	8.7904	2.154e-25	1.0248e-23
c37946_g1	301.709966476608	5.71764108925435	5.7216	2.2599e-25	1.074e-23
c67179_g2	370.772179141539	31.5037572117905	3.5569	2.2768e-25	1.081e-23
c66947_g1	180.242009126599	9.04865343395132	4.3161	2.2897e-25	1.0862e-23
c62185_g1	61.9893787511775	642.606539812608	-3.3738	2.3035e-25	1.0917e-23
c67431_g4	177.726534171566	8.50628137967934	4.385	2.3683e-25	1.1214e-23
c60450_g2	90.7533714486519	0.330811162650489	8.0998	2.4605e-25	1.164e-23
c66710_g1	87.0801364165677	0.599540590681118	7.1823	2.6007e-25	1.2293e-23
c13731_g1	75.2564962592575	0	Inf	2.6113e-25	1.2331e-23
c56136_g1	10199.46322135	9.17693909450652	10.118	2.6822e-25	1.2655e-23
c66049_g8	9.19883208026702	302.662279037923	-5.0401	2.8743e-25	1.3549e-23
c53504_g1	952.627333655328	101.220929917222	3.2344	3.3626e-25	1.5832e-23
c66127_g1	394.858655253123	3343.88310397394	-3.0821	3.3647e-25	1.5832e-23
c15108_g1	207.83529159727	0	Inf	3.3932e-25	1.5952e-23
c65226_g19	121.767851204829	3.42977686710373	5.1499	3.4802e-25	1.6346e-23
c67540_g2	5130.67637725371	175.238897787952	4.8718	3.5463e-25	1.6642e-23
c67718_g1	9849.0075982818	1207.86784542998	3.0275	3.6906e-25	1.7304e-23
c61603_g1	161.559497127518	6.9420379583785	4.5406	3.7877e-25	1.7743e-23
c49741_g1	834.368897932549	16.7945479659229	5.6346	4.1191e-25	1.9278e-23
c61472_g1	850.812083954574	90.517387714239	3.2326	4.3813e-25	2.0487e-23
c41860_g1	5.96414210034031	544.690057392627	-6.513	4.4472e-25	2.0776e-23
c55201_g1	86.3097715374684	0.661622325300979	7.0274	4.6776e-25	2.1834e-23
c59077_g1	10626.9244801335	752.097374358181	3.8207	4.9479e-25	2.3075e-23
c87337_g1	133.715374380991	0	Inf	5.2211e-25	2.4327e-23
c40395_g1	228.8147359285	0	Inf	5.512e-25	2.566e-23
c60636_g1	1816.5793060989	2.48314481553641	9.5148	5.6813e-25	2.6425e-23
c63603_g2	580.490034132636	56.9279590197373	3.3501	5.8823e-25	2.7335e-23
c68120_g1	457.595106480688	41.9435664440248	3.4476	5.9713e-25	2.7724e-23
c67894_g1	35.8337817424245	412.305007710067	-3.5243	6.074e-25	2.8176e-23
c66897_g5	720.997542676573	5964.83064994222	-3.0484	6.1148e-25	2.834e-23
c56566_g2	97.8899626461406	1.52989234401273	5.9997	6.886e-25	3.1886e-23
c66042_g4	73.3340240687045	0	Inf	6.9128e-25	3.1982e-23
c53489_g1	32.2961228520798	378.729776833259	-3.5517	6.9313e-25	3.204e-23
c64125_g1	296.956348330566	2497.29257463125	-3.072	7.1058e-25	3.2817e-23
c86226_g1	865.43747815995	5.37304785700904	7.3315	7.674e-25	3.5411e-23
c57419_g1	302.57525370413	2541.33792487781	-3.0702	8.106e-25	3.7371e-23
c67997_g1	3493.00890916335	428.358570931587	3.0276	8.6442e-25	3.9817e-23
c66057_g1	18092.8752640711	1706.73283298713	3.4061	9.4503e-25	4.3492e-23
c66235_g1	361.328357821689	2950.03082588435	-3.0293	9.6397e-25	4.4325e-23
c85942_g1	72.6344054241913	0	Inf	1.0124e-24	4.6513e-23
c66341_g2	140.939203359776	5.63274189551347	4.6451	1.028e-24	4.7184e-23
c12282_g1	1099.58565065673	15.4664733761813	6.1517	1.1758e-24	5.3923e-23
c13217_g1	0	78.0348771707526	-Inf	1.2273e-24	5.6236e-23
c59555_g1	299.838365485028	6.35636269636325	5.5598	1.6918e-24	7.7452e-23
c61753_g1	190.134295055508	10.9575733465685	4.117	1.7169e-24	7.8532e-23
c37339_g1	1423.2639359187	167.123718824726	3.0902	1.7852e-24	8.1585e-23
c63758_g1	467.287374361121	5.46939740984596	6.4168	1.8223e-24	8.3209e-23
c65477_g1	2170.15844264203	264.167767815933	3.0383	1.8765e-24	8.5609e-23
c56664_g1	2390.45806962626	288.277760362804	3.0518	1.9331e-24	8.8113e-23
c98152_g1	135.818904708495	0.330811162650489	8.6815	1.9885e-24	9.0563e-23
c8227_g1	610.089952745727	3.31464878739021	7.524	2.0188e-24	9.1863e-23
c65728_g1	271.241283712753	20.6563154876537	3.7149	2.1591e-24	9.816e-23
c21321_g1	361.064180213109	2.79105525999482	7.0153	2.1993e-24	9.9901e-23
c81192_g1	105.474959305267	0	Inf	2.2984e-24	1.0431e-22
c66725_g1	1120.69839004229	132.016430685177	3.0856	2.3676e-24	1.0736e-22
c66167_g1	1812.49668502379	44.4304584657084	5.3503	2.5348e-24	1.1484e-22
c74393_g1	945.674206120785	58.1704266679138	4.023	2.9816e-24	1.3497e-22
c43038_g1	366.423517080898	3.46412794439184	6.7249	3.3431e-24	1.512e-22
c65636_g1	3797.66376841065	437.329154971105	3.1183	3.5723e-24	1.6143e-22
c11950_g1	85.6673280110541	0	Inf	3.7308e-24	1.6845e-22
c64609_g4	277.689994260086	0	Inf	4.1417e-24	1.8684e-22
c5217_g1	91.275379510108	831.710943183838	-3.1878	4.1807e-24	1.8844e-22
c67896_g2	166.835634139122	1357.02774742441	-3.024	4.1897e-24	1.8868e-22
c77461_g1	74.2986603876208	0	Inf	4.6332e-24	2.0848e-22
c63449_g3	82.8326259739337	755.868079781009	-3.1899	4.9508e-24	2.2257e-22
c63142_g1	248.524741908265	18.9011634414958	3.7168	5.0286e-24	2.2588e-22
c53746_g2	1470.44512672699	176.321726846421	3.06	5.218e-24	2.3398e-22
c66883_g1	329.0147050864	28.6589478588779	3.5211	5.2179e-24	2.3398e-22
c5551_g1	76.0878860867179	0.330811162650489	7.8455	5.5134e-24	2.4702e-22
c45688_g1	321.912041475768	2562.78202410477	-2.993	5.7855e-24	2.5899e-22
c60416_g1	295.073565837649	23.9643438550876	3.6221	5.8009e-24	2.5946e-22
c67396_g7	90.1158805627127	816.825771641561	-3.1802	5.8177e-24	2.5999e-22
c62297_g1	1607.66904592869	196.286524159085	3.0339	6.0488e-24	2.7008e-22
c52765_g1	323.9042668446	6.51246227332126	5.6362	6.7612e-24	3.0164e-22
c21036_g1	69.3103512009308	0	Inf	6.8193e-24	3.0397e-22
c64609_g1	2495.93979228597	10.8080941895669	7.8513	6.9442e-24	3.0928e-22
c86100_g1	2110.50228767902	165.433147380526	3.6733	7.1803e-24	3.1952e-22
c13455_g2	130.558215989533	4.92048819468867	4.7297	7.4548e-24	3.3146e-22
c63003_g1	120.548087399062	4.04076781688088	4.8988	7.5367e-24	3.3481e-22
c7309_g1	153.457539707919	0.918901394235569	7.3837	7.6869e-24	3.412e-22
c60584_g2	6292.84130583149	815.558114516651	2.9479	7.8718e-24	3.4911e-22
c79886_g1	3348.38289555489	427.640572262726	2.969	8.0287e-24	3.5577e-22
c85765_g1	1152.69428977783	8822.64746647061	-2.9362	9.3119e-24	4.1228e-22
c59921_g1	426.117642405404	7.90682404806928	5.752	9.7376e-24	4.3076e-22
c60618_g1	50.630183945531	498.947679062388	-3.3008	9.9836e-24	4.4127e-22
c39709_g1	433.378225558205	31.8543463752391	3.7661	1.0948e-23	4.8349e-22
c65427_g2	1092.36908764914	129.906983944679	3.0719	1.1056e-23	4.8784e-22
c57410_g1	128.529361293988	0	Inf	1.3113e-23	5.7815e-22
c35926_g1	84.0268770718879	6028.60437679785	-6.1648	1.3675e-23	6.0242e-22
c45689_g1	36.2351058704843	4329.20447964007	-6.9006	1.3866e-23	6.1032e-22
c36527_g1	1203.19026477112	146.515203447671	3.0377	1.7697e-23	7.7826e-22
c12882_g1	445.735735801186	4573.18364797509	-3.3589	1.8286e-23	8.0348e-22
c60006_g1	211.62625953701	14.2998695322194	3.8874	1.8731e-23	8.2238e-22
c39926_g1	1160.74733478534	142.166067215721	3.0294	2.0229e-23	8.8739e-22
c47170_g1	147.994457601281	1353.73883171535	-3.1933	2.1e-23	9.2043e-22
c68314_g1	833.319024629625	96.3852579308316	3.112	2.2791e-23	9.9812e-22
c51485_g1	9903.9617850787	1338.57319021017	2.8873	2.4683e-23	1.08e-21
c97376_g1	19.3174247662983	9588.97081487497	-8.9553	2.494e-23	1.0904e-21
c67313_g1	1.1655393046857	88.5435550757052	-6.2473	2.5156e-23	1.0989e-21
c79890_g1	781.530832138605	90.6316418016146	3.1082	2.8253e-23	1.2332e-21
c91605_g1	156.206836677151	4.32336257357738	5.1752	2.9114e-23	1.2697e-21
c40020_g2	182.002880437326	2243.91982695743	-3.624	2.9623e-23	1.2908e-21
c66798_g1	103.174579419224	2.79105525999482	5.2081	3.28e-23	1.4281e-21
c66977_g2	386.902243729927	14.1987732993139	4.7681	3.3073e-23	1.4388e-21
c68798_g1	330.068660368457	3.78107377837646	6.4478	3.4585e-23	1.5033e-21
c38556_g1	5.30593693041059	296.966747659966	-5.8066	3.5584e-23	1.5455e-21
c85832_g1	544.149087565506	14.1503903752178	5.2651	3.5734e-23	1.5507e-21
c64497_g3	362.148630212803	8.5611182055897	5.4026	4.07e-23	1.7647e-21
c66395_g1	440.227609488791	18.2068972606523	4.5957	4.0832e-23	1.769e-21
c61991_g1	99.2732991683963	2.4487937382483	5.3413	4.1292e-23	1.7874e-21
c67746_g8	980.75832176598	118.493894736538	3.0491	4.3186e-23	1.8679e-21
c66049_g7	81.034394207131	0.941802112427646	6.427	4.4079e-23	1.9049e-21
c74023_g1	163.627281839434	1314.60347454757	-3.0061	5.0699e-23	2.1892e-21
c91886_g1	650.756372989676	73.8261014472066	3.1399	5.205e-23	2.2457e-21
c65589_g1	61.1067150396533	705.166033425608	-3.5286	5.2344e-23	2.2565e-21
c57149_g1	561.307345850977	4457.04119749353	-2.9892	5.5274e-23	2.3809e-21
c57163_g2	1373.78786253425	176.315939017175	2.9619	5.6033e-23	2.4116e-21
c68476_g1	123.536238590078	0	Inf	5.793e-23	2.4912e-21
c46296_g1	93.6088028631606	0	Inf	6.2897e-23	2.7026e-21
c43047_g1	9.99742690915607	1630.36295988089	-7.3494	6.4602e-23	2.7736e-21
c24036_g1	99.8529939695024	4693.24274457168	-5.5546	6.8948e-23	2.9578e-21
c13106_g1	65.2887746083999	0	Inf	7.2139e-23	3.0922e-21
c43142_g2	94.4947896899981	2.14088329378988	5.464	7.8309e-23	3.3539e-21
c65491_g1	345.668253044753	21.8228360725446	3.9855	8.3099e-23	3.5561e-21
c70503_g1	70.5989040892963	0.29404511579254	7.9075	8.4618e-23	3.6181e-21
c64528_g1	8.95280491290733	163.791915473134	-4.1934	9.3964e-23	4.0145e-21
c61191_g1	579.009678577992	4258.14611452114	-2.8786	9.6857e-23	4.1347e-21
c50612_g1	796.087808942232	95.9484370634365	3.0526	1.0489e-22	4.4741e-21
c7912_g1	269.994174077043	13.1695737645045	4.3576	1.0611e-22	4.5222e-21
c67772_g4	616.496722694804	71.7702838652997	3.1026	1.1012e-22	4.6893e-21
c21461_g1	445.679012339771	48.4864241214608	3.2004	1.2434e-22	5.2908e-21
c97335_g1	4702.93907462652	654.878863284865	2.8443	1.3094e-22	5.5671e-21
c15448_g1	221.163900395069	1693.58028803161	-2.9369	1.4538e-22	6.176e-21
c17946_g1	0	121.907307772706	-Inf	1.5599e-22	6.6213e-21
c36853_g1	303.769753679246	0.29404511579254	10.013	1.7009e-22	7.2142e-21
c12710_g1	111.222903526404	3.91660434764116	4.8277	1.802e-22	7.6366e-21
c63167_g1	4672.05228361029	322.139041294171	3.8583	1.8357e-22	7.7734e-21
c54186_g1	73.5599579188077	0.624856278443029	6.8793	1.9442e-22	8.2259e-21
c91569_g1	4296.62757927005	99.5684144425044	5.4314	2.0199e-22	8.5396e-21
c58070_g1	216.698980735282	0.29404511579254	9.5254	2.172e-22	9.175e-21
c64147_g1	1580.63286926421	132.042787522116	3.5814	2.5017e-22	1.0559e-20
c61333_g1	62.9162825244451	0	Inf	2.5764e-22	1.0866e-20
c67582_g3	207.18593786967	0.661622325300979	8.2907	2.5827e-22	1.0884e-20
c66854_g1	611.930109608664	10.879211313713	5.8137	2.7056e-22	1.1392e-20
c11029_g1	68.8680954417664	0	Inf	2.7285e-22	1.148e-20
c64452_g1	39.9384337525605	622.816119954838	-3.963	2.7899e-22	1.1728e-20
c14373_g1	158.303099398571	1214.06706785672	-2.9391	3.1345e-22	1.3167e-20
c53133_g1	1114.93573801626	53.4981821526335	4.3813	3.1601e-22	1.3264e-20
c64414_g1	4846.99855121269	684.569550582449	2.8238	3.2034e-22	1.3434e-20
c12896_g1	241.596584047019	2104.91546850885	-3.1231	3.2263e-22	1.352e-20
c66707_g1	548.829803645575	0.330811162650489	10.696	3.358e-22	1.4061e-20
c73981_g1	7914.51093271787	1129.70439196709	2.8086	3.441e-22	1.4396e-20
c74184_g1	68.1535694955124	0.330811162650489	7.6866	3.7256e-22	1.5575e-20
c67435_g1	72.5615629143623	0.58809023158508	6.947	3.8604e-22	1.6125e-20
c86600_g1	129.779451324787	0.661622325300979	7.6158	4.1242e-22	1.7214e-20
c65719_g1	67.52654489239	1426.74246540042	-4.4011	4.2602e-22	1.7767e-20
c30812_g2	132.733346893398	6.82940810730587	4.2806	4.351e-22	1.8131e-20
c67701_g1	62.3139162873607	0	Inf	4.4085e-22	1.8356e-20
c66419_g1	33.3284156653095	338.087678364824	-3.3426	4.8392e-22	2.0134e-20
c79862_g1	1.77394589906043	2403.61159884598	-10.404	5.4227e-22	2.2544e-20
c75824_g1	0.685814152985356	77.3939071122159	-6.8183	5.9843e-22	2.4859e-20
c66407_g1	13.5612194740476	192.402563666986	-3.8266	6.085e-22	2.5257e-20
c15328_g1	350.154866177609	1.27261327507814	8.1041	6.1981e-22	2.5705e-20
c62132_g1	79.4410246015428	1.28647860374401	5.9484	6.2026e-22	2.5705e-20
c39777_g1	300.847862423699	23.6053440644943	3.6718	6.3124e-22	2.6139e-20
c2089_g1	2156.20352971788	297.874406523434	2.8557	6.638e-22	2.7466e-20
c51705_g1	90.4301851911198	0	Inf	7.012e-22	2.899e-20
c80047_g1	1916.71627642816	22.5694408506575	6.4081	7.8712e-22	3.2517e-20
c66390_g2	658.220268345641	40.0514680593254	4.0386	8.2081e-22	3.3882e-20
c67028_g1	75.2928628415805	0.905036065569697	6.3784	8.7132e-22	3.5938e-20
c55193_g2	61.5297469167336	0	Inf	9.0472e-22	3.7287e-20
c68783_g1	1.77394589906043	660.348134848059	-8.5401	9.175e-22	3.7784e-20
c67854_g1	29.3269323900351	303.19940476626	-3.37	9.3295e-22	3.839e-20
c40868_g1	19.4263853900121	231.674866078099	-3.576	9.4194e-22	3.8729e-20
c61327_g1	373.334208306479	2.53619116063007	7.2017	9.6055e-22	3.9464e-20
c64278_g2	61.1054881995828	0	Inf	9.7832e-22	4.0163e-20
c64057_g6	1299.3547039546	37.0025925007139	5.134	1.0222e-21	4.1932e-20
c66310_g2	68.1048737301704	0	Inf	1.0716e-21	4.3922e-20
c67290_g1	562.355773214741	67.2907384556933	3.063	1.0792e-21	4.42e-20
c56100_g1	32439.2186248411	4825.51128514558	2.749	1.1399e-21	4.6628e-20
c62439_g1	19276.4193360661	1493.79965490329	3.6898	1.1403e-21	4.6628e-20
c67082_g5	64.2326928643045	698.893861810093	-3.4437	1.2151e-21	4.965e-20
c62770_g1	666.392302470222	84.7267560345792	2.9755	1.3047e-21	5.3268e-20
c59449_g1	810.549937638256	104.629430028808	2.9536	1.404e-21	5.7279e-20
c66091_g1	724.823044485229	92.669388604469	2.9675	1.5074e-21	6.1451e-20
c98695_g1	65.3247686924271	0.305495474888578	7.7403	1.5835e-21	6.4501e-20
c59412_g1	268.217123344312	1902.6735979219	-2.8266	1.7372e-21	7.0654e-20
c67874_g2	94.5848989299236	2.76815454180275	5.0946	1.7369e-21	7.0654e-20
c65747_g1	102.573936959087	1.24971255688606	6.3589	1.8845e-21	7.6585e-20
c64903_g1	3749.97660042613	544.905323176442	2.7828	1.898e-21	7.7072e-20
c56127_g1	383.592118028052	2679.53467498572	-2.8043	1.9408e-21	7.875e-20
c64455_g1	86.2653923524697	681.087559778775	-2.981	2.045e-21	8.2913e-20
c47290_g1	4634.87595256942	457.727441693116	3.34	2.0589e-21	8.3414e-20
c65097_g1	131.518148136412	7.0981375353365	4.2117	2.1771e-21	8.8134e-20
c47886_g1	212.875092949667	1739.55538062569	-3.0306	2.3005e-21	9.3057e-20
c63846_g1	775.409018147089	100.192896374476	2.9522	2.3172e-21	9.3663e-20
c65938_g1	109.482622061087	2.16861395112163	5.6578	2.4274e-21	9.8041e-20
c62537_g1	251.61251961974	1759.49373638276	-2.8059	2.5935e-21	1.0467e-19
c7980_g1	11098.7122026432	352.163662653988	4.978	2.741e-21	1.1054e-19
c39968_g1	438.816832884808	20.5779534547982	4.4144	2.7552e-21	1.1102e-19
c62098_g1	107.285644284946	4.33481293267342	4.6293	2.7701e-21	1.1154e-19
c97284_g1	2782.38071627108	15.9589218027537	7.4458	3.0447e-21	1.225e-19
c50178_g1	117.108411228063	5.60984117732139	4.3837	3.0653e-21	1.2323e-19
c47150_g1	351.847568963748	2443.92738013407	-2.7962	3.0833e-21	1.2386e-19
c66634_g2	1257.08171016058	110.255801281579	3.5112	3.099e-21	1.244e-19
c74341_g1	1028.85335890911	140.291498380391	2.8745	3.185e-21	1.2775e-19
c63245_g2	2.69555431162932	1828.63152194068	-9.406	3.5949e-21	1.4408e-19
c62651_g1	86.2418518900422	0	Inf	3.6676e-21	1.4689e-19
c62692_g1	2238.24244458888	256.895460198215	3.1231	3.6718e-21	1.4694e-19
c87649_g1	58.6748124391014	0	Inf	3.6928e-21	1.4767e-19
c80059_g1	67.0555773399571	834.622997885491	-3.6377	3.7241e-21	1.4881e-19
c65030_g6	2788.42551029568	53.3453718112117	5.7079	4.3356e-21	1.7311e-19
c66611_g3	1094.56014950657	151.281382546218	2.855	4.505e-21	1.7974e-19
c97306_g1	112443.415451209	17080.2726148362	2.7188	4.6151e-21	1.8399e-19
c66158_g1	34.9034157305883	753.652290573111	-4.4325	4.737e-21	1.8871e-19
c60686_g1	1.49254561440768	1097.08382741499	-9.5217	4.8371e-21	1.9255e-19
c57974_g1	220.33584877632	19.8820633112801	3.4702	5.6483e-21	2.2467e-19
c15281_g1	33.3859783751019	320.847483156262	-3.2646	5.7662e-21	2.2918e-19
c60110_g1	1297.95765514898	3.74672270108834	8.4364	5.9622e-21	2.368e-19
c67273_g1	561.078059107488	3748.43397386461	-2.74	5.9859e-21	2.3756e-19
c64982_g2	77.6754638034539	612.196186840091	-2.9785	6.4647e-21	2.5636e-19
c16434_g1	122.58087149198	6.48231664641968	4.2411	6.8101e-21	2.6986e-19
c88220_g1	84.3107461300794	2.27891209169548	5.2093	7.3292e-21	2.9021e-19
c60035_g1	234.516840749527	10.013356264571	4.5497	7.4113e-21	2.9324e-19
c44383_g2	2009.61326614623	297.8905624346	2.7541	7.9176e-21	3.1303e-19
c37615_g1	87.3498284849355	2.40057733229431	5.1854	8.1481e-21	3.2191e-19
c66933_g3	62.0120501871557	0.305495474888578	7.6653	8.6543e-21	3.4165e-19
c46310_g1	87.3642539431974	2.50846050329832	5.1222	9.0482e-21	3.5693e-19
c15624_g1	231.659437498356	2.47169445644037	6.5504	1.1206e-20	4.4171e-19
c67737_g1	113.714216643553	5.4718123794158	4.3773	1.1669e-20	4.5963e-19
c64500_g1	57.1613191656626	0	Inf	1.1948e-20	4.7024e-19
c7918_g1	1524.31292067395	226.622719910436	2.7498	1.2035e-20	4.7332e-19
c67146_g1	183.446357788096	1282.69570866672	-2.8057	1.205e-20	4.7354e-19
c74445_g1	126.317724684544	0	Inf	1.2085e-20	4.7459e-19
c67552_g1	558.621219894388	72.4956951469662	2.9459	1.216e-20	4.7717e-19
c60971_g1	314.514610469687	34.2179911425333	3.2003	1.3237e-20	5.1903e-19
c67865_g1	106.163987228383	4.65175876665804	4.5124	1.411e-20	5.5286e-19
c66715_g1	32.9419988389905	359.013597546474	-3.446	1.4358e-20	5.6215e-19
c63359_g2	663.987402161944	88.0109261587836	2.9154	1.51e-20	5.9078e-19
c65500_g1	0.654012619443955	182.520573831481	-8.1245	1.5221e-20	5.9505e-19
c61236_g1	108.269380456089	4.89275753735692	4.4678	1.5336e-20	5.991e-19
c38587_g1	56.6020901801088	0	Inf	1.5447e-20	6.0301e-19
c65465_g1	61.570539424583	0.29404511579254	7.7101	1.6553e-20	6.457e-19
c47827_g1	0	68.9141074123621	-Inf	1.6821e-20	6.5566e-19
c60945_g1	13.6863293329704	2272.89301340807	-7.3757	1.6896e-20	6.5809e-19
c38102_g1	148.155919357852	10.0385886932619	3.8835	1.7628e-20	6.8609e-19
c86904_g1	4.41822632662599	533.279007348002	-6.9153	1.9179e-20	7.4591e-19
c61224_g1	1189.10459824015	173.255279789555	2.7789	1.9394e-20	7.5316e-19
c65211_g1	33.9767604257589	310.581344725612	-3.1924	1.9384e-20	7.5316e-19
c86654_g1	75.9981493450882	1.54134270310876	5.6237	1.9683e-20	7.6381e-19
c59035_g1	285.670974815104	1924.6188072565	-2.7521	2.0354e-20	7.8925e-19
c60626_g1	702.891074736459	95.614045212781	2.878	2.067e-20	8.0092e-19
c91650_g1	154.854928781418	1076.68375103374	-2.7976	2.1428e-20	8.297e-19
c61940_g1	56.4137497523991	0	Inf	2.1597e-20	8.3563e-19
c93508_g1	75.6554907370338	0	Inf	2.2735e-20	8.7899e-19
c51404_g1	237.581917246951	23.4884255039641	3.3384	2.2954e-20	8.8679e-19
c50573_g1	365.73815499332	3.13331678174135	6.867	2.3891e-20	9.2233e-19
c65796_g4	55.825063976985	0	Inf	2.4224e-20	9.345e-19
c64343_g1	1310.97715345321	8299.07902998502	-2.6623	2.4388e-20	9.4013e-19
c66191_g1	10.8953704207168	155.792322560233	-3.8378	2.5405e-20	9.786e-19
c81414_g1	55.4815359337582	0	Inf	2.5922e-20	9.9781e-19
c42917_g1	534.957741372966	69.7836264085801	2.9385	2.6276e-20	1.0107e-18
c97435_g1	916.106371796593	131.260623999395	2.8031	2.8278e-20	1.0869e-18
c58625_g1	191.799156300997	16.2780328290949	3.5586	2.9018e-20	1.1145e-18
c99153_g1	220.827670144722	0.58809023158508	8.5527	3.0143e-20	1.1569e-18
c64594_g3	55.3633358672982	0	Inf	3.0808e-20	1.1815e-18
c91919_g1	206.27838282579	0	Inf	3.2329e-20	1.239e-18
c42993_g1	189869.523554283	30266.9679351832	2.6492	3.251e-20	1.245e-18
c38431_g1	30.9910482302095	290.296103876401	-3.2276	3.3568e-20	1.2846e-18
c67649_g1	1409.86590238689	212.047541931857	2.7331	3.4186e-20	1.3073e-18
c85840_g1	326.172705665123	2144.49464258715	-2.7169	4.0008e-20	1.5288e-18
c50432_g1	41.8138246095355	2021.8710037003	-5.5956	4.0701e-20	1.5541e-18
c68854_g1	78.0505449117838	1.81248710070923	5.4284	4.3546e-20	1.6616e-18
c47288_g1	126.653597529994	881.350522481019	-2.7988	4.5396e-20	1.7309e-18
c65363_g1	422.01999362207	23.391826173914	4.1732	4.7271e-20	1.8011e-18
c66126_g1	696.314552181624	6665.34654655493	-3.2589	4.7641e-20	1.8138e-18
c97368_g1	18.0034831999776	198.448517416622	-3.4624	5.2517e-20	1.998e-18
c62779_g2	0.685814152985356	737.781973312801	-10.071	5.3714e-20	2.0421e-18
c97277_g1	12958.7999169496	885.509414701098	3.8713	5.6124e-20	2.1322e-18
c67216_g1	1847.52508453983	285.224387627709	2.6954	5.7384e-20	2.1785e-18
c64914_g1	1496.46805129593	229.094789078416	2.7075	5.8903e-20	2.2345e-18
c58975_g1	168.688185067514	1138.17411494605	-2.7543	6.2353e-20	2.3637e-18
c67044_g22	130.925503185553	8.8787717873985	3.8822	6.8252e-20	2.5854e-18
c54207_g1	2647.0946045031	418.261565910363	2.6619	6.8393e-20	2.5889e-18
c32464_g1	3329.18432405219	461.692096202198	2.8502	6.9049e-20	2.6119e-18
c74015_g1	4526.18686459062	749.948243214646	2.5934	7.3526e-20	2.7792e-18
c65369_g2	192.631027971937	17.5639702031569	3.4551	8.2433e-20	3.1136e-18
c68634_g1	58.9268799637515	0.305495474888578	7.5916	8.4171e-20	3.177e-18
c67270_g1	1097.27603501934	109.538717641614	3.3244	8.5404e-20	3.2212e-18
c58187_g1	10140.6863380388	1668.78423347086	2.6033	8.5556e-20	3.2246e-18
c65277_g1	69.0571808660677	520.432916486927	-2.9138	8.7078e-20	3.2796e-18
c66515_g1	41.7345541507226	357.456557723696	-3.0985	9.0834e-20	3.4186e-18
c15887_g1	438.299360502784	0.330811162650489	10.372	9.1065e-20	3.4249e-18
c8299_g1	1.99383939187327	4681.9166825411	-11.197	9.1633e-20	3.4438e-18
c4299_g1	53.3073687168509	0	Inf	9.863e-20	3.7041e-18
c58203_g2	290.718554986413	1869.6853737228	-2.6851	1.0182e-19	3.8213e-18
c45870_g1	58.5467519631611	0.29404511579254	7.6374	1.0457e-19	3.9217e-18
c67299_g1	265.202823794075	29.0638323449263	3.1898	1.1152e-19	4.1791e-18
c21405_g1	106.934352107482	745.187021362166	-2.8009	1.2302e-19	4.6067e-18
c65406_g2	0.669913386214656	66.9672554608234	-6.6433	1.2348e-19	4.6206e-18
c67857_g1	1586.03692475454	252.21651136521	2.6527	1.5012e-19	5.6137e-18
c16456_g1	99.4782853594684	4.70239014218186	4.4029	1.6473e-19	6.1558e-18
c4272_g1	57.6182337581295	0.29404511579254	7.6143	1.6611e-19	6.2027e-18
c54953_g1	925.676823564067	139.184478042409	2.7335	1.827e-19	6.8174e-18
c91811_g1	2337.90188800407	103.658565022472	4.4953	1.8423e-19	6.8697e-18
c74277_g1	114.738139449209	782.189406581807	-2.7692	1.8901e-19	7.0428e-18
c67490_g6	2585.78947444474	420.145253120661	2.6216	1.9163e-19	7.1355e-18
c67477_g1	32.58528727097	289.949262466356	-3.1535	1.9497e-19	7.2548e-18
c43141_g1	21883.8844161269	373.37784003451	5.8731	1.9692e-19	7.3222e-18
c45636_g1	1093.27698131312	83.9203179732741	3.7035	1.9984e-19	7.4255e-18
c67714_g2	4.88771857055017	104.548361573914	-4.4189	2.167e-19	8.0461e-18
c63736_g3	119.490997096539	7.49103043260685	3.9956	2.1716e-19	8.0573e-18
c16057_g1	0	56.1175652852588	-Inf	2.3205e-19	8.604e-18
c63433_g1	889.343211541964	0.930351753331608	9.9007	2.3397e-19	8.6688e-18
c55459_g1	3070.93163756243	314.249663444961	3.2887	2.3585e-19	8.7325e-18
c66823_g1	241.574037049622	26.1414519660533	3.2081	2.3782e-19	8.799e-18
c61524_g1	0.388513101561899	61.0078245939749	-7.2949	2.4547e-19	9.0757e-18
c75982_g1	51.6696199262641	0	Inf	2.5325e-19	9.3568e-18
c55121_g1	492.331750818055	67.4655333004568	2.8674	2.6415e-19	9.7527e-18
c57304_g1	82.9306086932796	0.330811162650489	7.9698	2.7122e-19	1.0007e-17
c65465_g3	60.8094139882299	0.624856278443029	6.6046	2.7566e-19	1.0163e-17
c54949_g1	518.019330891392	71.7816509653247	2.8513	2.7935e-19	1.0292e-17
c63338_g1	1.85135345767105	546.736339756953	-8.2061	2.93e-19	1.0787e-17
c62261_g1	689.730697546992	4194.63161415711	-2.6044	2.9404e-19	1.0818e-17
c25366_g1	10.9625450715513	1905.40865173345	-7.4414	2.956e-19	1.0868e-17
c56069_g1	133.930081858288	6.63662574256098	4.3349	2.9986e-19	1.1017e-17
c39092_g1	151.039068691876	11.8257601062092	3.6749	3.0747e-19	1.1289e-17
c67059_g2	58.5285064527093	0	Inf	3.1778e-19	1.1659e-17
c65895_g1	6.25934687652089	174.015791571589	-4.7971	3.3064e-19	1.2122e-17
c67189_g13	0.731420178054578	161.608770120778	-7.7876	3.3399e-19	1.2236e-17
c91518_g1	4495.49902062145	761.706008731915	2.5612	3.3905e-19	1.2413e-17
c54619_g1	1127.37505155658	174.645394803729	2.6905	3.3931e-19	1.2414e-17
c63647_g3	356.257564406056	2195.80593263779	-2.6238	3.4218e-19	1.251e-17
c74094_g1	347.909515345384	7.79652590749543	5.4797	3.5105e-19	1.2826e-17
c63801_g1	908.255935993175	137.335308153912	2.7254	3.5396e-19	1.2923e-17
c50702_g1	1284.42330696327	201.546942165022	2.6719	3.703e-19	1.351e-17
c67160_g2	1610.82256744524	9498.29432341027	-2.5599	3.8641e-19	1.4088e-17
c62033_g1	266.175178967036	2.79105525999482	6.5754	3.9319e-19	1.4326e-17
c66845_g3	37.0685919731876	310.14040194053	-3.0647	4.0959e-19	1.4913e-17
c60644_g1	51.1869441575462	0	Inf	4.4303e-19	1.6119e-17
c80315_g1	393.127473698574	51.1831285028332	2.9413	4.573e-19	1.6627e-17
c9456_g1	495.899859963289	69.5903028141531	2.8331	4.6442e-19	1.6874e-17
c65862_g1	985.678297626878	5879.66128165383	-2.5765	4.685e-19	1.701e-17
c68233_g1	3695.61232340012	85.2003426752039	5.4388	4.7408e-19	1.7201e-17
c92111_g1	25.6698314997623	238.141901900205	-3.2137	4.8498e-19	1.7584e-17
c13109_g1	482.407787794185	5.06746912304941	6.5728	5.039e-19	1.8258e-17
c59533_g1	0	54.2705605891194	-Inf	5.6428e-19	2.0431e-17
c67494_g3	55.5988816584435	0.330811162650489	7.3929	5.8242e-19	2.1074e-17
c62324_g1	1665.35322176257	256.17229636421	2.7006	6.1752e-19	2.2328e-17
c74503_g1	36.3212710283623	1457.11180511038	-5.3262	6.2741e-19	2.267e-17
c32105_g1	1.07432725454726	67.5456025550581	-5.9744	6.3664e-19	2.2988e-17
c39997_g1	41.2150299562028	466.34697777769	-3.5002	6.9183e-19	2.4963e-17
c53435_g1	2586.10045267516	426.406307413365	2.6005	7.1808e-19	2.5893e-17
c74096_g1	2612.2701654827	431.664145117543	2.5973	7.4054e-19	2.6684e-17
c51453_g1	74.5587254215489	2.22828071617165	5.0644	7.7227e-19	2.7809e-17
c66428_g1	4160.50598914301	703.13186703713	2.5649	7.7833e-19	2.8008e-17
c43368_g1	0.654012619443955	77.4947118926526	-6.8886	7.8235e-19	2.8133e-17
c93487_g1	49.7747567187667	0	Inf	8.1078e-19	2.9135e-17
c79872_g1	1253.21870262885	200.209041178859	2.6461	8.4372e-19	3.0298e-17
c62094_g1	809.855380161955	124.060890676727	2.7066	8.5509e-19	3.0685e-17
c34794_g1	58.1398693212898	0	Inf	8.8009e-19	3.1561e-17
c57913_g1	1826.5078407369	161.830740222318	3.4965	9.1355e-19	3.2739e-17
c62198_g1	812.80110931996	5275.04094464744	-2.6982	9.3091e-19	3.3338e-17
c65000_g1	543.688899646765	9.63432869596657	5.8185	9.4484e-19	3.3814e-17
c85869_g1	235.989153923423	24.94228752562	3.2421	9.4959e-19	3.396e-17
c57238_g1	65.3467098164882	1.28647860374401	5.6666	1.0046e-18	3.5904e-17
c81256_g1	23.9726721925784	225.711854523246	-3.235	1.0181e-18	3.6361e-17
c68058_g1	420.620786519839	58.01503483878	2.858	1.0381e-18	3.705e-17
c55449_g1	418.853020101324	57.123156354052	2.8743	1.0632e-18	3.792e-17
c67725_g2	832.74516781501	1.2611629159821	9.367	1.105e-18	3.9383e-17
c63979_g1	313.565159290299	1890.76181266268	-2.5921	1.1587e-18	4.1271e-17
c66545_g3	1781.9126075435	294.314845514684	2.598	1.2679e-18	4.5127e-17
c39818_g1	101.524640568874	3.64787491961053	4.7986	1.2869e-18	4.5776e-17
c50753_g1	524.731290873434	76.1663875256978	2.7844	1.3262e-18	4.714e-17
c67742_g5	2726.57816533238	313.818963990352	3.1191	1.3523e-18	4.8037e-17
c12452_g1	110.899717268872	7.08668717624046	3.968	1.3774e-18	4.8894e-17
c66469_g1	94.3391202310022	631.832462204463	-2.7436	1.396e-18	4.952e-17
c45380_g1	53.6025734930315	0.330811162650489	7.3402	1.5474e-18	5.4854e-17
c64751_g1	117.8075329357	8.29068155581342	3.8288	1.6483e-18	5.8392e-17
c56706_g1	1061.22220024116	170.724751523844	2.636	1.7125e-18	6.0624e-17
c67411_g4	49.0977001650487	0	Inf	1.7403e-18	6.1568e-17
c63555_g2	1805.55467575593	308.086623977956	2.551	1.7559e-18	6.2079e-17
c52395_g1	53.585197417752	0.330811162650489	7.3397	1.8034e-18	6.3713e-17
c45239_g1	11536.2604614637	2027.70302043489	2.5083	1.8202e-18	6.4265e-17
c64435_g1	712.02000023924	110.742004273363	2.6847	1.8218e-18	6.4278e-17
c85750_g1	643.466536643983	98.3670851747832	2.7096	1.8429e-18	6.4977e-17
c62141_g1	885.415218647372	140.640755033634	2.6543	1.8747e-18	6.6056e-17
c53440_g1	7589.37999768226	1345.02877466942	2.4963	1.971e-18	6.94e-17
c63655_g1	336.861351024423	2620.05441148177	-2.9594	2.0321e-18	7.1504e-17
c67430_g3	2.81647162006629	81.4913022358239	-4.8547	2.1711e-18	7.6346e-17
c21745_g1	10.5878364615172	1884.90968425301	-7.4759	2.2128e-18	7.7759e-17
c78351_g1	50.7758689651891	0	Inf	2.2389e-18	7.8625e-17
c68163_g1	12569.0135124404	2213.43348415186	2.5055	2.2645e-18	7.9471e-17
c86171_g1	2.44385928527509	3864.37565713865	-10.627	2.4829e-18	8.7076e-17
c40672_g1	0	51.7548551771116	-Inf	2.5462e-18	8.9236e-17
c9152_g1	289.130401583135	35.8786673757421	3.0105	2.5556e-18	8.9507e-17
c62361_g1	68.9992456579795	1.84683817799734	5.2235	2.7623e-18	9.6679e-17
c86926_g1	523.919746303515	8.64680840622582	5.921	2.7872e-18	9.7488e-17
c54838_g1	1527.44465979193	260.891050428768	2.5496	2.8208e-18	9.8596e-17
c66337_g1	84.0569548284823	648.129149629873	-2.9468	2.9783e-18	1.0403e-16
c58149_g2	1017.9492019285	5804.21193508908	-2.5114	3.0902e-18	1.0787e-16
c58600_g1	2128.72986593999	368.601209138463	2.5299	3.2632e-18	1.1376e-16
c66113_g8	56.6255066126786	0.58809023158508	6.5893	3.2633e-18	1.1376e-16
c66720_g1	253.273312753324	19.8404673252825	3.6742	3.3196e-18	1.1565e-16
c9346_g1	494.555561985141	2838.61225149766	-2.521	3.4895e-18	1.2148e-16
c8014_g2	359788.673423072	64347.2187597382	2.4832	3.496e-18	1.2163e-16
c92404_g1	48.0275654609872	0	Inf	3.4999e-18	1.2169e-16
c67348_g1	692.844548968146	3959.94422473525	-2.5149	3.5497e-18	1.2333e-16
c57196_g1	521.720189591207	77.95917988468	2.7425	3.6429e-18	1.2649e-16
c98594_g1	18.4489380445978	467.815413423093	-4.6643	3.7866e-18	1.3139e-16
c51128_g1	48.3729413110186	0	Inf	3.8074e-18	1.3202e-16
c46104_g1	48.2520240025816	0	Inf	3.9063e-18	1.3536e-16
c67543_g2	476.420104413971	2728.38901062967	-2.5177	4.0788e-18	1.4125e-16
c85709_g1	874.588501059952	11546.5831822049	-3.7227	4.1429e-18	1.4338e-16
c56746_g1	34.2161262690941	278.081947410708	-3.0228	4.3075e-18	1.4897e-16
c97823_g1	1118.53060549417	172.983010983706	2.6929	4.5522e-18	1.5733e-16
c93155_g1	26.022350517297	227.382107375663	-3.1273	4.5559e-18	1.5736e-16
c47213_g2	1.63503154860989	70.760404087049	-5.4356	4.7337e-18	1.6339e-16
c12825_g2	307.732867531293	2.80250561909086	6.7788	4.7686e-18	1.6449e-16
c35092_g1	0.388513101561899	157.773941610786	-8.6657	4.8711e-18	1.6791e-16
c47352_g1	48.198763188458	5811.85844508285	-6.9139	4.926e-18	1.6969e-16
c74051_g1	1642.39646469054	283.057189172236	2.5366	5.2466e-18	1.8062e-16
c58860_g1	216.846279777981	25.0623288035443	3.1131	5.3642e-18	1.8455e-16
c64592_g1	157.57981585305	14.7108332085422	3.4211	5.3994e-18	1.8564e-16
c67704_g1	0.342907076492678	132.957025221725	-8.5989	5.557e-18	1.9093e-16
c21503_g1	90.0803834155621	0	Inf	5.6146e-18	1.9278e-16
c45659_g1	168316.314256064	30397.4239184442	2.4692	6.1511e-18	2.1106e-16
c44336_g1	23.1050549060502	209.194446886126	-3.1786	6.3132e-18	2.1634e-16
c54398_g1	629.936930199906	98.476758826604	2.6774	6.3088e-18	2.1634e-16
c26885_g1	47.4708052489721	0	Inf	6.3393e-18	2.171e-16
c50509_g1	55.9456087871261	0	Inf	6.3575e-18	2.1758e-16
c61413_g1	2864.87352202195	316.357736365066	3.1788	6.4351e-18	2.2009e-16
c43142_g1	213.678049230369	5.49954303674754	5.28	6.6281e-18	2.2644e-16
c75210_g1	361.068138979831	50.1015071116833	2.8493	6.6294e-18	2.2644e-16
c40429_g1	123.00882582274	8.11588671104988	3.9219	7.6372e-18	2.6069e-16
c98170_g1	291.953008221	7.08668717624046	5.3645	7.6608e-18	2.6133e-16
c63689_g1	93.4303228449312	5.37787779614871	4.1188	7.7065e-18	2.6272e-16
c59808_g1	5175.11517987605	344.702278293856	3.9082	7.8082e-18	2.6601e-16
c67594_g8	6614.53059388098	772.977241778977	3.0971	8.0906e-18	2.7545e-16
c56670_g1	78.7713596837664	0	Inf	8.1638e-18	2.7777e-16
c56618_g1	1.40133356426923	87.9082059632035	-5.9711	8.4962e-18	2.8889e-16
c50523_g1	103.885285313288	6.64799284258596	3.9659	8.5205e-18	2.8953e-16
c50285_g1	46.6877386885579	0	Inf	8.8038e-18	2.9896e-16
c66476_g1	423.769574495001	2387.44315567811	-2.4941	8.904e-18	3.0217e-16
c54708_g1	46.5668213801209	0	Inf	9.0396e-18	3.0657e-16
c92266_g1	101.133256008682	649.786827714946	-2.6837	9.0528e-18	3.0682e-16
c42922_g1	170.739959667476	17.2446093996024	3.3076	9.1721e-18	3.1066e-16
c61218_g1	277.996519660858	36.2904220589601	2.9374	9.2163e-18	3.1196e-16
c42086_g1	46.3664002378304	0	Inf	9.4463e-18	3.1953e-16
c53412_g1	132.630426626974	11.6420963900616	3.51	1.0141e-17	3.428e-16
c69034_g1	339.323718973263	47.5082306737152	2.8364	1.1097e-17	3.749e-16
c46358_g2	271.616474166266	24.4351408146025	3.4745	1.1446e-17	3.8642e-16
c61076_g1	176.951589150287	18.9289773578986	3.2247	1.1804e-17	3.9826e-16
c15690_g1	88.189836788408	4.66562409532391	4.2405	1.2091e-17	4.0767e-16
c55860_g1	44.1068128596369	320.955657779735	-2.8633	1.3092e-17	4.4117e-16
c2312_g1	3677.1097165429	669.593610035509	2.4572	1.3528e-17	4.5556e-16
c93530_g1	45.5734732679359	0	Inf	1.5468e-17	5.2055e-16
c12613_g1	200.867304915133	1185.20517801751	-2.5608	1.5516e-17	5.2182e-16
c64290_g1	14.0664573335607	1343.45674675288	-6.5775	1.7634e-17	5.9267e-16
c62172_g1	871.1365670728	123.254244422024	2.8213	1.826e-17	6.1292e-16
c74062_g1	168.25673831139	1007.50591046844	-2.5821	1.8251e-17	6.1292e-16
c67511_g2	1152.84833134656	203.345355470039	2.5032	1.8529e-17	6.2157e-16
c91828_g1	39.2982256246444	296.038394489408	-2.9132	1.8825e-17	6.3109e-16
c70288_g1	45.1192608240484	0	Inf	2.0076e-17	6.726e-16
c60222_g1	122.667145995041	2.77718993132895	5.465	2.2008e-17	7.3684e-16
c53855_g1	49.1981516579333	0.305495474888578	7.3313	2.2962e-17	7.683e-16
c63465_g1	126.260022851497	5.36401246748284	4.5569	2.3347e-17	7.807e-16
c65985_g1	136.524687740157	814.876547125153	-2.5774	2.45e-17	8.1872e-16
c91917_g1	145.112892920948	13.9667266590702	3.3771	2.5231e-17	8.4262e-16
c64616_g2	6322.82930952379	959.161763547232	2.7207	2.6526e-17	8.8529e-16
c19218_g1	62.5704097375372	419.291972838864	-2.7444	2.66e-17	8.8719e-16
c66764_g4	315.601390528388	23.525191550822	3.7458	2.7669e-17	9.2227e-16
c66547_g1	105.15079426738	734.801009357687	-2.8049	2.8982e-17	9.6543e-16
c65563_g1	385.589062253595	57.6835159283053	2.7408	3.0193e-17	1.0051e-15
c60173_g1	1889.43514610522	31.6743466061675	5.8985	3.1129e-17	1.0356e-15
c66699_g2	2169.91383648529	396.956118966985	2.4506	3.1477e-17	1.0466e-15
c46718_g1	0.669913386214656	56.5929424067002	-6.4005	3.3673e-17	1.1188e-15
c80296_g1	190.934240754326	0.624856278443029	8.2553	3.3819e-17	1.123e-15
c66526_g1	5541.16240272682	1038.96211871499	2.415	3.5026e-17	1.1623e-15
c52523_g1	144.566986583444	13.7551657674487	3.3937	3.8598e-17	1.2801e-15
c56736_g1	140.224071540185	1094.96705515294	-2.9651	4.2884e-17	1.4213e-15
c57341_g1	58.256594079241	1.28647860374401	5.5009	4.315e-17	1.4283e-15
c61295_g1	7335.17503162251	1397.22020066308	2.3923	4.3151e-17	1.4283e-15
c59743_g1	713.905375944276	86.85352422249	3.0391	4.6366e-17	1.5338e-15
c69072_g1	90.8031700242069	5.56824519132377	4.0274	4.8231e-17	1.5945e-15
c63449_g1	17.2342211310912	164.347736560716	-3.2534	4.9936e-17	1.6498e-15
c58783_g1	93.3352907426028	5.91533665220997	3.9799	5.1174e-17	1.6897e-15
c50334_g1	188.615243268258	23.025289748514	3.0342	5.1873e-17	1.7117e-15
c47348_g1	446.706958794585	71.7998882625192	2.6373	5.4517e-17	1.7978e-15
c65086_g1	80.2318552961944	4.17396667564681	4.2647	5.5034e-17	1.8137e-15
c20137_g1	6972.3339907471	1330.08943419845	2.3901	5.8246e-17	1.9183e-15
c63112_g1	1377.21087497453	8199.44698981729	-2.5738	5.8711e-17	1.9324e-15
c53495_g1	4525.73040363042	860.335872636643	2.3952	6.1643e-17	2.0277e-15
c85769_g1	2728.78036873724	514.55076510213	2.4069	6.1885e-17	2.0343e-15
c46353_g3	51.7575088610891	0	Inf	6.5024e-17	2.1362e-15
c50469_g1	1417.63841613619	260.099519118934	2.4464	6.7004e-17	2.1998e-15
c53499_g1	894.745652600536	156.845796998695	2.5121	6.7389e-17	2.2111e-15
c62900_g1	165.894260853569	2.49942511377212	6.0525	6.7876e-17	2.2257e-15
c63985_g1	140.915786927206	13.8841591758281	3.3433	7.0536e-17	2.3115e-15
c69078_g1	0.388513101561899	93.3186443558236	-7.9081	7.1812e-17	2.3518e-15
c97460_g1	1.63503154860989	64.9768507979566	-5.3125	7.1857e-17	2.3518e-15
c61112_g1	118.994268367855	10.0843901296461	3.5607	7.5056e-17	2.455e-15
c56592_g1	10.5443267116909	6346.38137451434	-9.2333	7.5543e-17	2.4694e-15
c41755_g1	67.2286228742325	1.89746955352117	5.1469	7.7062e-17	2.5175e-15
c51370_g1	67.8121377275285	2.46024409734433	4.7847	7.8186e-17	2.5526e-15
c67754_g3	6.91335949596484	101.982316238851	-3.8828	8.1639e-17	2.6637e-15
c67618_g1	1.41723433103993	62.0739566937844	-5.4528	8.2707e-17	2.6968e-15
c60683_g1	2497.79396496089	480.187707442613	2.379	8.4104e-17	2.7407e-15
c86752_g1	43.5523973913029	0	Inf	8.8341e-17	2.877e-15
c68481_g1	166.788120751104	1244.03222872879	-2.8989	8.9253e-17	2.9049e-15
c67491_g1	26415.5247194273	4849.21822444946	2.4456	9.1509e-17	2.9765e-15
c68379_g1	46.213060429118	0	Inf	9.2007e-17	2.9908e-15
c67045_g1	2444.68031447351	468.557061776717	2.3833	9.2902e-17	3.018e-15
c59666_g1	43.310562774429	0	Inf	9.3298e-17	3.029e-15
c56727_g1	161.68016637624	0.599540590681118	8.0751	9.4853e-17	3.0776e-15
c42821_g1	135.364567826027	773.162987519851	-2.5139	9.6347e-17	3.1241e-15
c76502_g1	70.5832517909639	0	Inf	9.6966e-17	3.1423e-15
c59170_g1	67.6903660773169	0	Inf	1.0196e-16	3.302e-15
c96074_g1	42.8779189563066	0	Inf	1.0297e-16	3.3329e-15
c53402_g1	1670.96486567378	311.461856110315	2.4236	1.0625e-16	3.4366e-15
c60603_g1	373.310325123828	58.4079277360504	2.6761	1.0831e-16	3.5013e-15
c65753_g7	245.434261639487	14.4813680560104	4.0831	1.1222e-16	3.6253e-15
c51466_g1	1738.32099827884	2.52232583196419	9.4287	1.1465e-16	3.7017e-15
c65865_g1	1290.98476840844	234.537080684753	2.4606	1.1935e-16	3.8511e-15
c50680_g1	72.1479096032835	3.04833432892941	4.5649	1.2996e-16	4.1907e-15
c64939_g1	5646.82675595772	1098.65844056137	2.3617	1.3064e-16	4.2101e-15
c53472_g1	1185.54461104277	218.507332571625	2.4398	1.3084e-16	4.2138e-15
c75000_g1	345.516637012987	23.3095084678851	3.8898	1.3314e-16	4.2855e-15
c55956_g1	1145.66069021363	39.4447658190058	4.8602	1.3588e-16	4.3709e-15
c54252_g2	50.147990020292	0.599540590681118	6.3862	1.36e-16	4.3722e-15
c67841_g2	87.0381019752501	528.109608944828	-2.6011	1.4004e-16	4.4992e-15
c65322_g1	96.3162987661154	0	Inf	1.4189e-16	4.5558e-15
c66247_g2	138.792660219322	14.2518196444075	3.2837	1.4327e-16	4.5973e-15
c64927_g1	2.81856789530917	2222.96817998853	-9.6233	1.4466e-16	4.6392e-15
c61188_g1	50.018081737547	2582.83371846312	-5.6904	1.5082e-16	4.8337e-15
c62094_g2	2090.25057323853	395.833734271988	2.4007	1.5465e-16	4.9533e-15
c64622_g1	220.86611790889	1590.12341537258	-2.8479	1.6736e-16	5.3573e-15
c13916_g1	42.0096807030444	0	Inf	1.7429e-16	5.5755e-15
c46750_g1	677.761485815329	7.70009309558745	6.4598	1.7465e-16	5.5837e-15
c47339_g1	479.353519482354	80.4634349375918	2.5747	1.8561e-16	5.9307e-15
c62880_g1	518.877957203612	87.6886924150483	2.5649	1.8612e-16	5.9397e-15
c63588_g1	8199.73858855102	196.873572967865	5.3802	1.8607e-16	5.9397e-15
c66228_g1	3873.03052555707	757.730282224579	2.3537	1.8759e-16	5.9829e-15
c60471_g1	45.0004397908543	0	Inf	1.903e-16	6.0658e-15
c45761_g1	182.550898143471	21.7818645753001	3.0671	1.9194e-16	6.1142e-15
c59875_g1	42.2755527192223	0	Inf	1.9305e-16	6.1459e-15
c64055_g1	621.679909194648	107.442761518242	2.5326	1.9842e-16	6.3129e-15
c97316_g1	298.789595809763	43.8523198384999	2.7684	2.041e-16	6.4896e-15
c65090_g3	47.0057389305742	316.741885598907	-2.7524	2.0716e-16	6.583e-15
c66748_g2	2.84827315360769	118.799098485329	-5.3823	2.2212e-16	7.0543e-15
c65701_g1	115.124928773824	9.78130962432731	3.557	2.2382e-16	7.1039e-15
c67448_g1	21244.9068241272	4245.39941002569	2.3231	2.2797e-16	7.2314e-15
c63675_g1	93.1390621507981	6.6227604138951	3.8139	2.3969e-16	7.5985e-15
c65117_g1	96.0548824535361	1053.57318637687	-3.4553	2.4538e-16	7.7741e-15
c57971_g1	41.6887147506128	0	Inf	2.6054e-16	8.2493e-15
c2699_g1	163.382357482287	908.473039649044	-2.4752	2.617e-16	8.2813e-15
c66313_g2	3180.180327106	627.305658187568	2.3419	2.6816e-16	8.4803e-15
c97321_g1	625.490786048196	7184.76488428139	-3.5219	2.6903e-16	8.5028e-15
c57336_g1	70.3883891624849	0	Inf	2.736e-16	8.642e-15
c57370_g1	1491.68912526522	284.858059669335	2.3886	2.7444e-16	8.6635e-15
c74331_g1	46.1510717937992	0.29404511579254	7.2942	2.8073e-16	8.8566e-15
c4756_g1	846.242752400288	150.932958575126	2.4872	2.8409e-16	8.9519e-15
c64649_g2	138.922196003771	14.5572318602251	3.2545	2.8408e-16	8.9519e-15
c58355_g2	146.576215120536	12.2186530034796	3.5845	2.9094e-16	9.162e-15
c64633_g5	142.481547549738	15.3568829834316	3.2138	2.991e-16	9.4136e-15
c65403_g1	106.691166211957	891.775757906625	-3.0632	3.0629e-16	9.634e-15
c67082_g4	5.04610527152309	93.3859310147514	-4.21	3.0666e-16	9.6399e-15
c67504_g3	196.518488637839	25.5744719718436	2.9419	3.1109e-16	9.7733e-15
c66789_g2	21.4099918741092	182.17119260898	-3.0889	3.1212e-16	9.7997e-15
c39776_g1	447.06346717436	35.2642619824737	3.6642	3.1313e-16	9.8256e-15
c12527_g2	5080.84231572727	50.3396329422013	6.6572	3.2326e-16	1.0137e-14
c12557_g1	45.4468881005044	0.305495474888578	7.2169	3.245e-16	1.017e-14
c25119_g1	485.531420057709	7205.53497636051	-3.8915	3.6789e-16	1.1523e-14
c56490_g1	177.930000182659	1.2611629159821	7.1404	3.8565e-16	1.2072e-14
c67123_g1	11.6052219730062	122.802142730315	-3.4035	3.8697e-16	1.2106e-14
c64191_g2	2779.8089580155	268.286106020077	3.3731	4.1048e-16	1.2834e-14
c61026_g1	15.129076371823	144.71674819377	-3.2578	4.1219e-16	1.288e-14
c68510_g1	141.141720777309	15.2320950254388	3.212	4.3019e-16	1.3434e-14
c98996_g1	75.0137922072112	0.58809023158508	6.995	4.4489e-16	1.3885e-14
c61667_g1	183.403608128259	981.757268870034	-2.4203	4.4897e-16	1.4004e-14
c86291_g1	761.955116313088	29.0149914502192	4.7148	4.5034e-16	1.4039e-14
c64445_g2	27314.169369391	5561.55188811606	2.2961	4.5423e-16	1.4152e-14
c93467_g1	41.4136032916887	0	Inf	4.6748e-16	1.4556e-14
c64405_g1	455.690616647474	79.7891545858755	2.5138	4.9644e-16	1.5448e-14
c60423_g2	111.325078796236	637.645662660544	-2.518	5.0894e-16	1.5828e-14
c91676_g1	40.885927371238	0	Inf	5.1557e-16	1.6025e-14
c66830_g2	125.278522078852	12.3837879699638	3.3386	5.2328e-16	1.6255e-14
c91769_g1	299.958333791182	1538.00897823076	-2.3582	5.4039e-16	1.6776e-14
c39796_g1	1252.6112911344	241.614232278343	2.3742	5.6996e-16	1.7684e-14
c42437_g1	373.731648317359	61.1205377041186	2.6123	6.1718e-16	1.9137e-14
c68108_g1	164.997434836896	19.8404673252825	3.0559	6.4431e-16	1.9967e-14
c74114_g1	44.1700434284238	0.29404511579254	7.2309	6.8756e-16	2.1294e-14
c39765_g2	80.9990210898379	4.88372214783072	4.0519	7.0805e-16	2.1916e-14
c91567_g1	49.519738577099	2883.12889260132	-5.8635	7.3094e-16	2.2611e-14
c66319_g2	4.65192431096664	439.922180354466	-6.5633	7.4471e-16	2.3024e-14
c56397_g1	90.8280768586832	632.487839003535	-2.7998	7.6378e-16	2.3599e-14
c51098_g1	39.8250321099227	0	Inf	7.8194e-16	2.4146e-14
c12753_g1	216.607008186431	28.9806403729311	2.9019	7.8472e-16	2.4218e-14
c65519_g1	40.2658125605783	0	Inf	8.3174e-16	2.5654e-14
c66512_g1	275.700799484105	18.0786116000971	3.9307	8.4287e-16	2.5982e-14
c13028_g1	9007.96839270908	332.000587512127	4.7619	8.6122e-16	2.6532e-14
c42988_g1	910.402603980932	133.826752958598	2.7661	8.8647e-16	2.7294e-14
c67108_g1	6.10453175929964	722.962300958547	-6.8879	9.1879e-16	2.8272e-14
c62506_g1	60.7742893393751	2.25359640393357	4.7532	9.5215e-16	2.9282e-14
c68430_g1	640.249640926548	56.8692497797246	3.4929	1.0221e-15	3.1416e-14
c65385_g1	559.189703007363	2768.6527896424	-2.3078	1.0558e-15	3.2432e-14
c66825_g9	27.4653460245879	1597.50168919513	-5.8621	1.0676e-15	3.2774e-14
c66279_g8	100.506385622212	8.26286763941062	3.6045	1.0954e-15	3.3609e-14
c73988_g1	1539.92650634534	8972.0772372636	-2.5426	1.0991e-15	3.3701e-14
c43001_g1	6082.19712027554	269.707699810056	4.4951	1.2239e-15	3.7508e-14
c50740_g2	17.8210590997007	2668.09634805573	-7.2261	1.2563e-15	3.8478e-14
c45576_g1	0	42.4401370619126	-Inf	1.3216e-15	4.0442e-14
c58901_g3	39.7210090332864	0	Inf	1.322e-15	4.0442e-14
c46255_g1	139.677032614395	15.8503308839254	3.1395	1.3451e-15	4.1124e-14
c56429_g1	132.785380867451	14.0696966318634	3.2384	1.3518e-15	4.1307e-14
c63926_g1	39.6097036658915	0	Inf	1.3571e-15	4.1445e-14
c91608_g1	2808.28720817003	482.057155616471	2.5424	1.3686e-15	4.177e-14
c98059_g1	252.846321700799	38.5119990961044	2.7149	1.4268e-15	4.3521e-14
c38757_g1	1.01282046270733	53.1377665927635	-5.7133	1.4753e-15	4.4975e-14
c64726_g2	10599.1811491993	1417.3249807627	2.9027	1.5017e-15	4.5754e-14
c39830_g1	3083.16027751848	634.566391424189	2.2806	1.6142e-15	4.9153e-14
c66778_g2	276.403353652238	34.0227938082186	3.0222	1.6197e-15	4.929e-14
c58444_g2	38.8005034309304	0	Inf	1.6472e-15	5.0099e-14
c60209_g1	2384.92544367333	485.642782922017	2.296	1.6541e-15	5.028e-14
c67270_g3	591.040556235717	7.27043415145915	6.3451	1.6622e-15	5.0496e-14
c62779_g1	18.8692526797011	845.856128544	-5.4863	1.6634e-15	5.0505e-14
c55788_g1	236.842733343382	28.1721203783404	3.0716	1.698e-15	5.1524e-14
c60806_g1	6204.84679438955	1288.77955195913	2.2674	1.796e-15	5.4467e-14
c16529_g1	42.6436000052319	0.305495474888578	7.125	1.811e-15	5.4842e-14
c42993_g2	77791.6426832758	16352.233983637	2.2501	1.8126e-15	5.4842e-14
c62821_g1	18.603753161819	1685.54438932224	-6.5015	1.8116e-15	5.4842e-14
c67814_g2	90.7992259421594	7.18311998814844	3.66	1.8113e-15	5.4842e-14
c63859_g1	3.17527946332967	69.0779098686406	-4.4433	1.8194e-15	5.5018e-14
c53852_g1	80.261560554493	5.47672557762652	3.8733	1.8961e-15	5.7304e-14
c66298_g2	13.0203600288032	125.137682128737	-3.2647	1.9058e-15	5.7562e-14
c66646_g4	49.2981213073392	0.992433487951468	5.6344	1.9393e-15	5.8542e-14
c92954_g1	55.0296682335517	0	Inf	2.0079e-15	6.0576e-14
c66121_g2	98.8174873861423	0.305495474888578	8.3375	2.0491e-15	6.1784e-14
c66950_g3	341.49173689642	57.3781869715589	2.5733	2.1332e-15	6.4284e-14
c59118_g1	54.2371137619531	1.51844198491669	5.1586	2.1946e-15	6.6096e-14
c62907_g1	108.572955239844	10.1464718642659	3.4196	2.2492e-15	6.77e-14
c66827_g2	601.757476007553	32.933303019606	4.1916	2.2747e-15	6.8431e-14
c59613_g1	1128.77759768497	133.590833904252	3.0789	2.3025e-15	6.9225e-14
c37516_g1	7669.56252055251	17.1662473667468	8.8034	2.3665e-15	7.111e-14
c25727_g1	7487.00485962928	1576.17663533142	2.248	2.3816e-15	7.1524e-14
c27884_g1	69.092181485065	0	Inf	2.3923e-15	7.1803e-14
c74149_g1	692.287103315684	132.355277763432	2.387	2.4167e-15	7.2493e-14
c64869_g1	1610.89003543598	7613.29524214834	-2.2407	2.4591e-15	7.3701e-14
c70333_g1	54.3799721944511	1.56665839087068	5.1173	2.4597e-15	7.3701e-14
c38629_g1	38.3649089957905	0	Inf	2.5585e-15	7.6573e-14
c66094_g1	201.068128333791	1010.37362227276	-2.3291	2.5585e-15	7.6573e-14
c65455_g2	888.796571609866	173.651587130317	2.3557	2.566e-15	7.6753e-14
c65164_g1	112.573817548384	11.0490929602658	3.3489	2.73e-15	8.1613e-14
c74162_g1	3381.25459168376	713.372772400393	2.2448	2.7617e-15	8.2512e-14
c40144_g1	21.2741672639315	165.530787221056	-2.9599	2.8087e-15	8.3869e-14
c12730_g1	892.404228046806	5.36159749791301	7.3789	2.9016e-15	8.6593e-14
c26906_g1	4109.36559845885	57.2357862051246	6.1659	2.9139e-15	8.6913e-14
c86545_g1	24.1515247091036	955.340383614042	-5.3058	2.9389e-15	8.7608e-14
c65465_g5	38.3031537355124	0	Inf	3.0736e-15	9.1571e-14
c79900_g1	3.23678625516959	721.855237121351	-7.801	3.187e-15	9.4895e-14
c64596_g1	20.7019881286245	1053.42412460905	-5.6692	3.2263e-15	9.6012e-14
c21423_g1	7.54789976488643	143.256432270299	-4.2464	3.2492e-15	9.6637e-14
c65495_g1	3149.16157351641	45.6510248696143	6.1082	3.251e-15	9.6637e-14
c50942_g2	4.188099926037	3278.3196246797	-9.6124	3.4086e-15	1.0126e-13
c85762_g1	11178.6184965081	2386.23124894912	2.2279	3.5388e-15	1.0507e-13
c66113_g7	297.290761369627	48.36255210469	2.6199	3.6271e-15	1.0763e-13
c65255_g1	634.931762813535	2.48555978510625	7.9969	3.8016e-15	1.1275e-13
c16321_g1	0.342907076492678	44.9720395130851	-7.0351	3.8409e-15	1.1385e-13
c65567_g1	68.9530337595738	430.425880821474	-2.6421	3.9752e-15	1.1776e-13
c39736_g1	842.757520401981	4226.44774461388	-2.3263	4.0621e-15	1.2027e-13
c57667_g1	0	83.7873688917214	-Inf	4.1966e-15	1.2418e-13
c15605_g2	0	65.8071055186757	-Inf	4.2105e-15	1.2452e-13
c97294_g1	1924.69571726899	400.554944889931	2.2646	4.3144e-15	1.2753e-13
c91639_g1	1781.37870727104	369.443663914986	2.2696	4.3209e-15	1.2764e-13
c71074_g1	37.5062826835703	0	Inf	4.4185e-15	1.3045e-13
c40181_g1	1076.71994527445	217.555953839989	2.3072	4.4942e-15	1.3261e-13
c42949_g1	68.8136224722468	3.79493910704233	4.1805	4.583e-15	1.3516e-13
c47273_g1	180.951969615349	910.040198233039	-2.3303	4.5953e-15	1.3545e-13
c69145_g1	0	66.443203962817	-Inf	4.6035e-15	1.3561e-13
c67385_g1	498.546206888026	3534.67671181176	-2.8258	4.6185e-15	1.3598e-13
c60038_g1	492.046143298241	68.1624229178963	2.8517	5.1064e-15	1.5017e-13
c85847_g1	1171.28794997257	238.415794303659	2.2965	5.1062e-15	1.5017e-13
c15311_g1	1000.60536451132	4684.51065569032	-2.227	5.1304e-15	1.5079e-13
c67623_g2	110.534372131442	11.1389053522174	3.3108	5.2069e-15	1.5296e-13
c61010_g1	146.310109729318	0.661622325300979	7.7888	5.2306e-15	1.5357e-13
c64933_g1	126.312414230448	658.414982163553	-2.382	5.5094e-15	1.6166e-13
c5166_g1	7362.73864468866	1584.35272839474	2.2163	5.5166e-15	1.6178e-13
c67217_g3	47.7840070671662	0.893585706473658	5.7408	5.616e-15	1.646e-13
c66376_g1	47.7107920590414	0.916486424665735	5.7021	5.6686e-15	1.6606e-13
c64045_g1	1201.46451810924	244.404163495159	2.2975	5.6896e-15	1.6658e-13
c59935_g1	1590.8026036042	327.939000271642	2.2783	5.7573e-15	1.6846e-13
c60600_g1	177.99672317681	11.228717744169	3.9866	5.791e-15	1.6936e-13
c65146_g1	40.8972630892271	0.330811162650489	6.9499	5.9458e-15	1.7379e-13
c63883_g2	229.983101411622	35.3761840857221	2.7007	6.1331e-15	1.7916e-13
c56541_g1	130.948065276348	15.0717899980943	3.1191	6.2404e-15	1.8217e-13
c66319_g1	1.30802523888791	117.44158601651	-6.4884	6.243e-15	1.8217e-13
c60036_g1	506.84046391078	2400.49164738059	-2.2437	6.4898e-15	1.8926e-13
c62587_g1	91.0908591345883	7.8013558466351	3.5455	6.6432e-15	1.9363e-13
c62802_g1	628.198700547086	2972.58769324437	-2.2424	6.7539e-15	1.9666e-13
c65570_g1	641.808630062427	123.625777304706	2.3762	6.7546e-15	1.9666e-13
c68051_g1	5885.00212806035	1024.73236674225	2.5218	6.8634e-15	1.9971e-13
c97379_g1	4587.14064696036	818.654997466933	2.4863	6.8755e-15	1.9996e-13
c67582_g2	230.499565643941	35.4611665385341	2.7005	7.1457e-15	2.077e-13
c98389_g1	36.8660745556542	0	Inf	7.2575e-15	2.1083e-13
c65409_g6	61.9371114020838	386.390189905249	-2.6412	7.4654e-15	2.1675e-13
c13446_g1	116.763641251368	12.6850779944658	3.2024	7.5738e-15	2.1978e-13
c22103_g1	801.450717393773	158.78378007885	2.3356	7.6069e-15	2.2062e-13
c65481_g1	64.4607229896506	481.826858785555	-2.902	7.6296e-15	2.2115e-13
c64496_g1	334.643887421764	1665.17287445651	-2.315	7.6938e-15	2.2289e-13
c27977_g1	46.0483849024164	0.305495474888578	7.2359	7.7282e-15	2.2376e-13
c65961_g1	381.797005779594	1806.30666009152	-2.2422	7.9206e-15	2.2921e-13
c91630_g1	1630.15112433255	336.190501449725	2.2777	8.558e-15	2.4752e-13
c66029_g1	1.05842648777656	50.4547610219149	-5.575	8.7411e-15	2.5267e-13
c68006_g1	1012.35605691374	4667.48472953002	-2.2049	8.9532e-15	2.5866e-13
c66998_g1	272.470907928001	41.7898818366366	2.7049	9.2084e-15	2.6589e-13
c67050_g9	735.515788551952	146.303642556049	2.3298	9.7769e-15	2.8215e-13
c64185_g1	1019.76786522394	206.995520516333	2.3006	9.8617e-15	2.8444e-13
c65582_g1	364.414477047376	64.984012447595	2.4874	1.0585e-14	3.0514e-13
c40188_g1	867.435260816424	175.595149572691	2.3045	1.0712e-14	3.0862e-13
c16002_g1	558.273777955909	108.823507741537	2.359	1.0873e-14	3.1309e-13
c88926_g1	36.567298195722	0	Inf	1.0987e-14	3.1619e-13
c65650_g3	159.560347690272	21.290207155623	2.9058	1.1007e-14	3.1659e-13
c12875_g1	269.252630336396	44.6291535025854	2.5929	1.1267e-14	3.239e-13
c69126_g1	0.715519411283877	46.6440828463189	-6.0266	1.1276e-14	3.2399e-13
c66762_g2	2254.23811296051	483.390352236519	2.2214	1.1366e-14	3.2639e-13
c4264_g1	0	189.094743127882	-Inf	1.1409e-14	3.2745e-13
c58542_g1	479.638521128831	2253.74127284137	-2.2323	1.1726e-14	3.3636e-13
c67287_g4	21.1388244972326	1222.09089107816	-5.8533	1.1764e-14	3.3726e-13
c4259_g1	586.442497794764	112.591090902788	2.3809	1.1826e-14	3.3886e-13
c43199_g1	513.902239944331	96.9414120546984	2.4063	1.2089e-14	3.4622e-13
c16347_g1	45.7247168014055	0.636306637539068	6.1671	1.2103e-14	3.4642e-13
c68306_g1	49.1418308816091	1.22439686912415	5.3268	1.2282e-14	3.5136e-13
c51869_g1	32.4089035279835	927.505237304899	-4.8389	1.2511e-14	3.5769e-13
c56544_g1	417.231762857447	1961.87172263293	-2.2333	1.2774e-14	3.6503e-13
c63110_g1	45.3751484008884	0	Inf	1.2851e-14	3.6702e-13
c65274_g1	43.6553176577263	0.599540590681118	6.1862	1.2913e-14	3.6859e-13
c62349_g1	52.9707504660869	0.624856278443029	6.4055	1.3103e-14	3.7381e-13
c57952_g1	6272.611825923	1387.15975267443	2.1769	1.3772e-14	3.9268e-13
c65901_g1	381.468245914853	1801.11998073024	-2.2393	1.3952e-14	3.976e-13
c68944_g1	384.129296544361	69.7267495982682	2.4618	1.4082e-14	4.011e-13
c15415_g1	36.2478075517992	0	Inf	1.4113e-14	4.0175e-13
c63968_g1	154.611976669656	21.0697773926174	2.8754	1.4507e-14	4.1276e-13
c67189_g9	61.5956796340999	3.1700828285993	4.2802	1.5262e-14	4.34e-13
c80341_g1	453.071089655178	0	Inf	1.5401e-14	4.3771e-13
c67364_g3	53.3017008578564	1.86070350666322	4.8403	1.5446e-14	4.3876e-13
c63997_g1	208.443558659666	1011.34194710157	-2.2785	1.5591e-14	4.4262e-13
c52613_g1	35.6411247343715	0	Inf	1.6424e-14	4.6602e-13
c42839_g1	19.3468815561586	150.721730719789	-2.9617	1.6524e-14	4.686e-13
c65091_g1	1371.07309984265	290.219240598265	2.2401	1.6796e-14	4.7606e-13
c65711_g2	77.5030241425149	416.63544894784	-2.4265	1.7367e-14	4.9198e-13
c66671_g13	6286.71176697825	1399.6276069738	2.1673	1.8123e-14	5.1312e-13
c60711_g1	55.6681525845208	318.778632927841	-2.5176	1.8393e-14	5.205e-13
c61315_g1	39.4965504916919	0.305495474888578	7.0144	1.858e-14	5.2549e-13
c66755_g2	168.196612576274	23.982497893211	2.8101	1.8672e-14	5.278e-13
c66264_g2	45.3292939073809	0.930351753331608	5.6065	1.9206e-14	5.4262e-13
c52550_g1	48.3281896277241	42382.7350865203	-9.7764	1.9368e-14	5.4691e-13
c86886_g1	148.26450748327	19.7603980706813	2.9075	1.951e-14	5.5063e-13
c57273_g1	76.1835240623827	5.53389411403566	3.7831	1.9531e-14	5.5091e-13
c65983_g1	79.2137394727884	6.06240083964177	3.7078	1.9567e-14	5.5164e-13
c51819_g1	50.4693284710194	1.5437576726786	5.0309	2.0245e-14	5.7043e-13
c63755_g2	57.2554818328186	325.401143838151	-2.5067	2.048e-14	5.7675e-13
c64819_g1	1820.76550276211	394.419136799459	2.2067	2.1796e-14	6.1347e-13
c65346_g1	2411.32492178516	527.168098832126	2.1935	2.216e-14	6.234e-13
c62289_g2	42.4791729469686	0	Inf	2.227e-14	6.2614e-13
c67747_g1	19403.767373731	3666.99688578921	2.4037	2.2949e-14	6.4489e-13
c4726_g1	1747.81651487172	378.341422422659	2.2078	2.2997e-14	6.459e-13
c59923_g1	61.2879122998597	3.18394815726517	4.2667	2.3626e-14	6.6322e-13
c74763_g1	604.35053193137	120.364008344267	2.328	2.3696e-14	6.6481e-13
c38315_g1	97.0130908234686	7.79894087706526	3.6368	2.3788e-14	6.6705e-13
c12854_g1	39.1239381569007	0.29404511579254	7.0559	2.3909e-14	6.7008e-13
c61836_g1	74.620853180123	5.16631690452722	3.8524	2.3962e-14	6.7119e-13
c97636_g1	582.677012784765	116.123921001756	2.327	2.4322e-14	6.8094e-13
c36768_g1	28.7302340119454	192.446657881625	-2.7438	2.5181e-14	7.0459e-13
c65964_g7	145.448780859795	18.6943492299429	2.9598	2.5488e-14	7.1281e-13
c67503_g1	197.637567575681	30.3774171172489	2.7018	2.5547e-14	7.1409e-13
c59709_g1	35.2406549480864	0	Inf	2.5597e-14	7.1509e-13
c51534_g2	42.5353843781098	0.661622325300979	6.0065	2.5946e-14	7.2446e-13
c29960_g1	103.033071856654	10.3947155436743	3.3092	2.5981e-14	7.2505e-13
c79853_g1	5334.75090359606	1191.87707077858	2.1622	2.6569e-14	7.4106e-13
c59072_g1	145.224198288343	19.0799972185037	2.9281	2.7004e-14	7.528e-13
c66413_g2	52.3545797374747	1.87215386575925	4.8055	2.7598e-14	7.6895e-13
c66717_g2	85.6466288204612	697.571032542521	-3.0259	2.7907e-14	7.7715e-13
c38484_g1	44.0824029620371	0	Inf	2.8272e-14	7.8688e-13
c50360_g1	8.88353398682998	183.883749468847	-4.3715	2.8418e-14	7.9054e-13
c80081_g1	59.9978841029854	1.24729758731622	5.588	2.8995e-14	8.0615e-13
c15550_g1	2438.45862917161	96.6123913728646	4.6576	2.9143e-14	8.0985e-13
c65132_g1	21.7190011418176	161.417653302523	-2.8938	3.0535e-14	8.4808e-13
c14239_g1	35.1161660558978	0	Inf	3.1385e-14	8.7124e-13
c40291_g1	47.2331631825839	0.918901394235569	5.6837	3.1807e-14	8.8248e-13
c81032_g1	84.795269705602	0.624856278443029	7.0843	3.2063e-14	8.891e-13
c60196_g2	12611.7742643018	2879.63208514804	2.1308	3.2272e-14	8.9442e-13
c56744_g1	189.341477430797	910.176561393014	-2.2652	3.2653e-14	9.0451e-13
c3729_g1	37.8795159850956	235.059258077802	-2.6335	3.3613e-14	9.3062e-13
c45879_g1	45640.9779605252	10566.3257129265	2.1109	3.3989e-14	9.4052e-13
c86507_g1	34.7969238804132	0	Inf	3.4023e-14	9.4097e-13
c64659_g1	3755.49740969018	95467.3190722753	-4.6679	3.485e-14	9.6334e-13
c40035_g1	24.7718879882015	301.395120737995	-3.6049	3.7215e-14	1.0282e-12
c55283_g1	2992.4352963929	670.949624570494	2.157	3.7672e-14	1.0402e-12
c4251_g1	132.804604749535	2299.36202413916	-4.1139	3.7795e-14	1.0431e-12
c64758_g1	11.9378961417227	111.205306546955	-3.2196	3.7946e-14	1.0467e-12
c39857_g1	1351.13255009253	296.006624626204	2.1905	3.9627e-14	1.0925e-12
c65616_g1	4366.51439345368	982.380959521482	2.1521	4.0853e-14	1.1257e-12
c43009_g1	842.76309400919	3753.57431265741	-2.1551	4.1065e-14	1.131e-12
c65030_g7	529.233710112553	2372.64238496111	-2.1645	4.165e-14	1.1465e-12
c63822_g1	670.908292825828	136.385220348667	2.2984	4.2317e-14	1.1642e-12
c36879_g1	2.86417392037839	60.1576253543155	-4.3926	4.2633e-14	1.1723e-12
c31045_g1	1079.77826701351	231.262237402543	2.2231	4.4592e-14	1.2255e-12
c74007_g1	220.302308372434	9972.43734587413	-5.5004	4.4833e-14	1.2315e-12
c4825_g1	1263.58636816849	276.592777060355	2.1917	4.5936e-14	1.2611e-12
c67572_g1	478.845315912426	2174.83217185247	-2.1833	4.6089e-14	1.2647e-12
c66608_g2	34.8650919962776	0	Inf	4.7328e-14	1.298e-12
c22086_g1	876.307940520021	185.725341685978	2.2383	4.759e-14	1.3045e-12
c67318_g3	4358.30770593917	994.230576958595	2.1321	4.8236e-14	1.3215e-12
c58713_g1	23.0393555637245	163.307086666811	-2.8254	4.9569e-14	1.3573e-12
c64067_g1	345.648581197384	2972.78859496736	-3.1044	5.0394e-14	1.3792e-12
c55507_g1	44.1884129687333	0.967117800189557	5.5138	5.1902e-14	1.419e-12
c66762_g1	1017.61174402064	218.808831063153	2.2174	5.1903e-14	1.419e-12
c67818_g2	34.436640728641	0	Inf	5.271e-14	1.4403e-12
c60557_g1	80.5804302316817	419.045186330359	-2.3786	5.2818e-14	1.4425e-12
c38892_g1	38.5359973780783	0.29404511579254	7.034	5.324e-14	1.4533e-12
c62009_g1	46.055667193175	263.979565613115	-2.519	5.5735e-14	1.5206e-12
c47291_g1	821.691409467152	125.936542245049	2.7059	5.681e-14	1.5491e-12
c54796_g1	1069.20782212939	168.726268996488	2.6638	6.02e-14	1.6407e-12
c20177_g1	40.8501817556491	0.58809023158508	6.1182	6.0708e-14	1.6537e-12
c57536_g1	1287.33784168724	170.766347509841	2.9143	6.5527e-14	1.7841e-12
c67326_g6	2624.23738495801	589.641319065923	2.154	6.7428e-14	1.8349e-12
c13029_g1	13.097395089118	16662.2753807482	-10.313	6.7661e-14	1.8402e-12
c45761_g2	1841.2613859786	406.277832852377	2.1802	6.8958e-14	1.8745e-12
c59980_g4	434.927663535356	5.16631690452722	6.3955	6.9339e-14	1.883e-12
c67726_g2	2314.06085115386	527.183462276814	2.134	6.9327e-14	1.883e-12
c52273_g1	1161.16011825252	255.360986414881	2.185	6.9644e-14	1.8902e-12
c37780_g1	198.851072742515	0	Inf	7.2229e-14	1.9594e-12
c59711_g1	3.22088548839889	98.2457949193527	-4.9309	7.2742e-14	1.9723e-12
c68340_g1	11.2361812219666	123.02061576799	-3.4527	7.3479e-14	1.9913e-12
c40111_g1	33.770298926178	0	Inf	7.4356e-14	2.014e-12
c66660_g2	2847.21859219253	40.9444292770459	6.1197	7.545e-14	2.0425e-12
c52246_g1	10.1798510094329	99.8482198831599	-3.294	7.8695e-14	2.1293e-12
c86012_g1	221.400375586254	0.29404511579254	9.5564	7.9405e-14	2.1474e-12
c64210_g1	1422.17768420984	256.111423847932	2.4733	8.0025e-14	2.1631e-12
c64919_g4	37.365893024611	0.305495474888578	6.9344	8.2019e-14	2.2158e-12
c57761_g1	1190.98458392397	260.946595367571	2.1903	8.2367e-14	2.2241e-12
c67427_g5	71.5361648001977	5.17776726362326	3.7883	8.3142e-14	2.2438e-12
c48567_g1	119.725082672573	14.7729982022331	3.0187	8.5078e-14	2.2949e-12
c92037_g1	704.275514068927	150.097124218559	2.2302	8.6729e-14	2.3383e-12
c68054_g1	599.877165979575	2622.7926706297	-2.1284	8.7273e-14	2.3517e-12
c65140_g14	611.258887771653	0.967117800189557	9.3039	8.7474e-14	2.3559e-12
c93306_g1	33.6575182502744	0	Inf	9.1114e-14	2.4527e-12
c67461_g2	3934.53836604538	910.058101946692	2.1122	9.2606e-14	2.4916e-12
c39670_g2	310.136585462248	56.8338579183281	2.4481	9.428e-14	2.5353e-12
c66263_g3	3384.11547308434	745.856347022603	2.1818	9.75e-14	2.6206e-12
c2489_g1	33.3817858246161	0	Inf	9.7824e-14	2.6279e-12
c39018_g1	33.3520805663176	0	Inf	9.858e-14	2.6469e-12
c83530_g1	1.46284035610916	123.331065751276	-6.3976	9.9065e-14	2.6585e-12
c50238_g1	858.490949940948	186.167158463398	2.2052	9.9306e-14	2.6636e-12
c51594_g1	13017.7090702068	3049.6348430265	2.0938	9.9903e-14	2.6783e-12
c21144_g1	34.7156962696127	334.982509083026	-3.2704	1.0494e-13	2.8118e-12
c59441_g1	36.9593828810355	0.305495474888578	6.9186	1.0659e-13	2.8547e-12
c20466_g1	0	49.2092539154153	-Inf	1.1005e-13	2.9459e-12
c97635_g1	5.41514602256262	2098.99913384091	-8.5985	1.2052e-13	3.2243e-12
c26428_g1	1697.10047871046	385.51142677885	2.1382	1.2148e-13	3.2484e-12
c63628_g1	59.9802595592676	1.94810092904499	4.9443	1.2383e-13	3.3097e-12
c54459_g1	33.1162863067341	0	Inf	1.2477e-13	3.333e-12
c66049_g5	63.547251209615	4.0106221899793	3.9859	1.2516e-13	3.3419e-12
c57930_g1	69.055705557559	5.01933597616648	3.7822	1.2689e-13	3.3862e-12
c80580_g1	206.252402959173	33.8511216808491	2.6071	1.2795e-13	3.4129e-12
c26126_g1	36.7850954132919	0.29404511579254	6.9669	1.3169e-13	3.5107e-12
c55869_g1	562.611273608611	117.459615485376	2.26	1.3377e-13	3.5645e-12
c40699_g1	32.7928515807638	0	Inf	1.3576e-13	3.6155e-12
c20927_g1	61.1531904998949	2.71510819670909	4.4933	1.3947e-13	3.7124e-12
c57685_g1	1957.10450981689	8267.78059142424	-2.0788	1.4443e-13	3.8425e-12
c45591_g1	33.1043296220109	0	Inf	1.4916e-13	3.9663e-12
c64779_g2	5132.73545873227	1210.35602892531	2.0843	1.5092e-13	4.0112e-12
c65137_g2	2.14865450909451	52.9196685402567	-4.6223	1.5301e-13	4.0645e-12
c39735_g1	2045.84413459476	474.418186730466	2.1085	1.5668e-13	4.16e-12
c67409_g1	124.099163189241	15.2826431418916	3.0215	1.5768e-13	4.1845e-12
c55570_g1	429.574336838061	1890.07079440719	-2.1375	1.5983e-13	4.2393e-12
c74658_g1	38.0414742698202	0	Inf	1.6585e-13	4.3967e-12
c66312_g2	101.144979318364	498.430622695878	-2.301	1.7071e-13	4.5234e-12
c8382_g1	32.5729580879509	0	Inf	1.7124e-13	4.5352e-12
c50394_g1	330.113069740251	63.8291919990134	2.3707	1.7325e-13	4.5861e-12
c62524_g3	68.0973580643712	0	Inf	1.7607e-13	4.6583e-12
c67589_g1	2.38235249343517	59.0367396876668	-4.6312	1.8158e-13	4.8017e-12
c61658_g1	0.327006309721977	38.8590072979195	-6.8928	1.8532e-13	4.8982e-12
c85981_g1	41.1870484748514	0	Inf	1.8644e-13	4.9252e-12
c63946_g1	249.417762557423	1105.65414907997	-2.1483	1.9354e-13	5.1103e-12
c74517_g1	90.7627500146533	9.20466975183827	3.3017	1.9761e-13	5.2152e-12
c42998_g1	5098.31187790729	1236.87246569554	2.0433	1.9803e-13	5.2235e-12
c89555_g1	34.1125850359366	0	Inf	1.9997e-13	5.2721e-12
c81838_g1	56.5556147198672	0.29404511579254	7.5875	2.0162e-13	5.313e-12
c65452_g10	36.4026226690204	0.29404511579254	6.9519	2.0192e-13	5.3181e-12
c62259_g1	36.2976061273542	0.305495474888578	6.8926	2.0635e-13	5.4322e-12
c62216_g1	2229.61737507144	520.15756663894	2.0998	2.0746e-13	5.4586e-12
c66422_g2	277.004398797467	17.0084405680432	4.0256	2.1115e-13	5.5529e-12
c9333_g1	0	140.291998299887	-Inf	2.1228e-13	5.5797e-12
c59806_g1	36.0875730440216	0.330811162650489	6.7694	2.1544e-13	5.66e-12
c60533_g1	737.022248003071	161.627881683939	2.189	2.1954e-13	5.7649e-12
c66431_g6	184.705950414754	1345.50265513442	-2.8648	2.2051e-13	5.7873e-12
[truncated: 5,274 more rows]
